# Supplementary material for: Regulating photosalient behavior in dynamic metal-organic crystals
Source: Commun Chem. 2023 Jul 14;6:150. doi: 10.1038/s42004-023-00951-0 (PMC10349121; doi:10.1038/s42004-023-00951-0)
Supplement: Supplementary file 4 — Supplementary Data 1 [file 42004_2023_951_MOESM4_ESM.cif]

 
data_Zn6OH
 
_audit_creation_method            'SHELXL-2018/3'
_shelx_SHELXL_version_number      '2018/3'
_chemical_name_systematic         ?
_chemical_name_common             ?
_chemical_melting_point           ?
_chemical_formula_moiety          ?
_chemical_formula_sum
 'C96 H72 N4 O12 Zn2' 
_chemical_formula_weight          1604.31

loop_
 _atom_type_symbol
 _atom_type_description
 _atom_type_scat_dispersion_real
 _atom_type_scat_dispersion_imag
 _atom_type_scat_source
 'C'  'C'   0.0033   0.0016
 'International Tables Vol C Tables 4.2.6.8 and 6.1.1.4'
 'H'  'H'   0.0000   0.0000
 'International Tables Vol C Tables 4.2.6.8 and 6.1.1.4'
 'N'  'N'   0.0061   0.0033
 'International Tables Vol C Tables 4.2.6.8 and 6.1.1.4'
 'O'  'O'   0.0106   0.0060
 'International Tables Vol C Tables 4.2.6.8 and 6.1.1.4'
 'Zn'  'Zn'   0.2839   1.4301
 'International Tables Vol C Tables 4.2.6.8 and 6.1.1.4'
 
_space_group_crystal_system       monoclinic
_space_group_IT_number            14
_space_group_name_H-M_alt         'P 21/c'
_space_group_name_Hall            '-P 2ybc'
 
_shelx_space_group_comment
;
The symmetry employed for this shelxl refinement is uniquely defined
by the following loop, which should always be used as a source of
symmetry information in preference to the above space-group names.
They are only intended as comments.
;
 
loop_
 _space_group_symop_operation_xyz
 'x, y, z'
 '-x, y+1/2, -z+1/2'
 '-x, -y, -z'
 'x, -y-1/2, z-1/2'
 
_cell_length_a                    22.9098(16)
_cell_length_b                    15.4421(10)
_cell_length_c                    22.7056(14)
_cell_angle_alpha                 90
_cell_angle_beta                  103.112(7)
_cell_angle_gamma                 90
_cell_volume                      7823.3(9)
_cell_formula_units_Z             4
_cell_measurement_temperature     293(2)
_cell_measurement_reflns_used     50161
_cell_measurement_theta_min       2.125
_cell_measurement_theta_max       17.114
 
_exptl_crystal_description        needle
_exptl_crystal_colour             yellow
_exptl_crystal_density_meas       ?
_exptl_crystal_density_method     ?
_exptl_crystal_density_diffrn     1.362          
_exptl_crystal_F_000              3328
_exptl_transmission_factor_min    ?
_exptl_transmission_factor_max    ?
_exptl_crystal_size_max           0.300
_exptl_crystal_size_mid           0.200
_exptl_crystal_size_min           0.100
_exptl_absorpt_coefficient_mu     0.682
_shelx_estimated_absorpt_T_min    0.822
_shelx_estimated_absorpt_T_max    0.935
_exptl_absorpt_correction_type    'Multi-scan'
_exptl_absorpt_correction_T_min   0.636
_exptl_absorpt_correction_T_max   1.000
_exptl_absorpt_process_details    'Jacobson, R. (1998) Private communication'
_exptl_absorpt_special_details    ?
_diffrn_ambient_temperature       293(2)
_diffrn_radiation_wavelength      0.71073
_diffrn_radiation_type            MoK\a
_diffrn_source                    ?
_diffrn_measurement_device_type   'Rigaku Mercury375R (2x2 bin mode)'
_diffrn_measurement_method        'profile data from \w-scans'
_diffrn_detector_area_resol_mean  ?
_diffrn_reflns_number             79204
_diffrn_reflns_av_unetI/netI      0.0632
_diffrn_reflns_av_R_equivalents   0.0777
_diffrn_reflns_limit_h_min        -29
_diffrn_reflns_limit_h_max        29
_diffrn_reflns_limit_k_min        -20
_diffrn_reflns_limit_k_max        20
_diffrn_reflns_limit_l_min        -29
_diffrn_reflns_limit_l_max        29
_diffrn_reflns_theta_min          3.004
_diffrn_reflns_theta_max          27.484
_diffrn_reflns_theta_full         25.242
_diffrn_measured_fraction_theta_max   0.998
_diffrn_measured_fraction_theta_full  0.998
_diffrn_reflns_Laue_measured_fraction_max    0.998
_diffrn_reflns_Laue_measured_fraction_full   0.998
_diffrn_reflns_point_group_measured_fraction_max   0.998
_diffrn_reflns_point_group_measured_fraction_full  0.998
_reflns_number_total              17897
_reflns_number_gt                 9949
_reflns_threshold_expression      'I > 2\s(I)'
_reflns_Friedel_coverage          0.000
_reflns_Friedel_fraction_max      .
_reflns_Friedel_fraction_full     .
 
_reflns_special_details
;
 Reflections were merged by SHELXL according to the crystal
 class for the calculation of statistics and refinement.
 
 _reflns_Friedel_fraction is defined as the number of unique
 Friedel pairs measured divided by the number that would be
 possible theoretically, ignoring centric projections and
 systematic absences.
;
 
_computing_data_collection        ?
_computing_cell_refinement        ?
_computing_data_reduction         ?
_computing_structure_solution     'SHELXT 2014/5 (Sheldrick, 2014)'
_computing_structure_refinement 'SHELXL-2018/3 (Sheldrick, 2018)'
_computing_molecular_graphics     ?
_computing_publication_material   ?
_refine_special_details           ?
_refine_ls_structure_factor_coef  Fsqd
_refine_ls_matrix_type            full
_refine_ls_weighting_scheme       calc
_refine_ls_weighting_details
'w=1/[\s^2^(Fo^2^)+(0.0525P)^2^+2.0695P] where P=(Fo^2^+2Fc^2^)/3'
_atom_sites_solution_primary      ?
_atom_sites_solution_secondary    ?
_atom_sites_solution_hydrogens    geom
_refine_ls_hydrogen_treatment     constr
_refine_ls_extinction_method      none
_refine_ls_extinction_coef        .
_refine_ls_number_reflns          17897
_refine_ls_number_parameters      1031
_refine_ls_number_restraints      0
_refine_ls_R_factor_all           0.1137
_refine_ls_R_factor_gt            0.0545
_refine_ls_wR_factor_ref          0.1387
_refine_ls_wR_factor_gt           0.1133
_refine_ls_goodness_of_fit_ref    1.024
_refine_ls_restrained_S_all       1.024
_refine_ls_shift/su_max           0.001
_refine_ls_shift/su_mean          0.000
 
loop_
 _atom_site_label
 _atom_site_type_symbol
 _atom_site_fract_x
 _atom_site_fract_y
 _atom_site_fract_z
 _atom_site_U_iso_or_equiv
 _atom_site_adp_type
 _atom_site_occupancy
 _atom_site_site_symmetry_order  
 _atom_site_calc_flag
 _atom_site_refinement_flags_posn
 _atom_site_refinement_flags_adp
 _atom_site_refinement_flags_occupancy
 _atom_site_disorder_assembly
 _atom_site_disorder_group
Zn2 Zn 0.98450(2) 0.31813(2) 0.26930(2) 0.03292(10) Uani 1 1 d . . . . .
Zn1 Zn 0.48761(2) 0.43803(2) -0.23240(2) 0.03391(10) Uani 1 1 d . . . . .
O9 O 0.93951(9) 0.29403(13) 0.33082(9) 0.0439(5) Uani 1 1 d . . . . .
O1 O 0.44228(9) 0.46507(13) -0.17145(9) 0.0437(5) Uani 1 1 d . . . . .
O8 O 1.03583(9) 0.30867(12) 0.17926(9) 0.0420(5) Uani 1 1 d . . . . .
O4 O 0.54132(10) 0.44742(13) -0.31984(9) 0.0442(5) Uani 1 1 d . . . . .
O3 O 0.51230(9) 0.54793(13) -0.26401(8) 0.0416(5) Uani 1 1 d . . . . .
O7 O 1.00792(9) 0.20854(13) 0.23609(8) 0.0395(5) Uani 1 1 d . . . . .
O2 O 0.44002(11) 0.44773(13) -0.07505(9) 0.0566(6) Uani 1 1 d . . . . .
O12 O 0.93929(13) -0.10000(13) 0.41277(11) 0.0619(7) Uani 1 1 d . . . . .
H12 H 0.946649 -0.124813 0.383354 0.093 Uiso 1 1 calc R U . . .
O11 O 1.08767(12) -0.03220(13) 0.04304(10) 0.0579(7) Uani 1 1 d . . . . .
H11 H 1.087175 -0.080007 0.058630 0.087 Uiso 1 1 calc R U . . .
O5 O 0.59309(11) 0.79060(13) -0.45427(10) 0.0542(6) Uani 1 1 d . . . . .
H5 H 0.587095 0.838193 -0.440749 0.081 Uiso 1 1 calc R U . . .
N4 N 1.05954(10) 0.37688(15) 0.31764(10) 0.0356(6) Uani 1 1 d . . . . .
N1 N 0.41808(11) 0.37905(15) -0.29107(10) 0.0378(6) Uani 1 1 d . . . . .
N3 N 0.91561(11) 0.37724(15) 0.20942(10) 0.0376(6) Uani 1 1 d . . . . .
N2 N 0.56196(11) 0.37876(15) -0.18231(10) 0.0364(6) Uani 1 1 d . . . . .
O10 O 0.93131(13) 0.30766(14) 0.42538(10) 0.0696(8) Uani 1 1 d . . . . .
O6 O 0.44829(14) 0.85587(14) -0.08347(11) 0.0685(8) Uani 1 1 d . . . . .
H6 H 0.450270 0.881889 -0.114436 0.103 Uiso 1 1 calc R U . . .
C89 C 0.93683(12) 0.16660(18) 0.38881(12) 0.0312(6) Uani 1 1 d . . . . .
C34 C 0.44335(12) 0.59073(18) -0.11050(12) 0.0316(6) Uani 1 1 d . . . . .
C94 C 0.94060(12) 0.11152(18) 0.34101(12) 0.0349(7) Uani 1 1 d . . . . .
H94 H 0.942860 0.135058 0.303889 0.042 Uiso 1 1 calc R U . . .
C33 C 0.44189(13) 0.49468(19) -0.11891(13) 0.0353(7) Uani 1 1 d . . . . .
C45 C 0.56994(14) 0.74652(19) -0.36090(14) 0.0424(8) Uani 1 1 d . . . . .
H45 H 0.571752 0.803450 -0.347248 0.051 Uiso 1 1 calc R U . . .
C88 C 0.93627(13) 0.26268(18) 0.38198(13) 0.0369(7) Uani 1 1 d . . . . .
C87 C 1.05489(13) 0.07638(18) 0.17429(13) 0.0377(7) Uani 1 1 d . . . . .
H87 H 1.049168 0.062832 0.212485 0.045 Uiso 1 1 calc R U . . .
C40 C 0.53529(13) 0.52615(19) -0.30813(12) 0.0358(7) Uani 1 1 d . . . . .
C93 C 0.94102(13) 0.02258(19) 0.34800(13) 0.0399(7) Uani 1 1 d . . . . .
H93 H 0.942979 -0.013262 0.315593 0.048 Uiso 1 1 calc R U . . .
C86 C 1.07004(13) 0.01174(19) 0.13870(13) 0.0417(8) Uani 1 1 d . . . . .
H86 H 1.076488 -0.044264 0.153848 0.050 Uiso 1 1 calc R U . . .
C46 C 0.55575(13) 0.68066(18) -0.32544(14) 0.0395(7) Uani 1 1 d . . . . .
H46 H 0.547143 0.693680 -0.288321 0.047 Uiso 1 1 calc R U . . .
C00U C 0.55423(12) 0.59537(18) -0.34465(13) 0.0341(7) Uani 1 1 d . . . . .
C81 C 1.02977(13) 0.22998(19) 0.19131(13) 0.0353(7) Uani 1 1 d . . . . .
C92 C 0.93852(14) -0.01319(19) 0.40350(14) 0.0395(7) Uani 1 1 d . . . . .
C54 C 0.71350(13) 0.5232(2) -0.02500(14) 0.0421(8) Uani 1 1 d . . . . .
C82 C 1.04806(13) 0.16115(18) 0.15414(12) 0.0339(7) Uani 1 1 d . . . . .
C90 C 0.93418(13) 0.12929(18) 0.44368(13) 0.0376(7) Uani 1 1 d . . . . .
H90 H 0.931738 0.164820 0.476102 0.045 Uiso 1 1 calc R U . . .
C85 C 1.07567(14) 0.02949(19) 0.08104(14) 0.0413(8) Uani 1 1 d . . . . .
C24 C 0.77975(13) 0.2291(2) 0.03466(14) 0.0421(8) Uani 1 1 d . . . . .
C71 C 1.28748(13) 0.5298(2) 0.52261(14) 0.0419(8) Uani 1 1 d . . . . .
C35 C 0.44872(13) 0.62619(19) -0.05331(13) 0.0394(7) Uani 1 1 d . . . . .
H35 H 0.450892 0.589948 -0.020172 0.047 Uiso 1 1 calc R U . . .
C44 C 0.58148(13) 0.72770(19) -0.41678(14) 0.0397(7) Uani 1 1 d . . . . .
C91 C 0.93510(14) 0.04051(19) 0.45125(13) 0.0427(8) Uani 1 1 d . . . . .
H91 H 0.933414 0.016888 0.488504 0.051 Uiso 1 1 calc R U . . .
C39 C 0.44066(14) 0.6460(2) -0.15887(13) 0.0430(8) Uani 1 1 d . . . . .
H39 H 0.438364 0.622976 -0.197187 0.052 Uiso 1 1 calc R U . . .
C8 C 0.20766(14) 0.2257(2) -0.51609(13) 0.0412(7) Uani 1 1 d . . . . .
C36 C 0.45086(15) 0.7148(2) -0.04531(14) 0.0463(8) Uani 1 1 d . . . . .
H36 H 0.455166 0.737903 -0.006722 0.056 Uiso 1 1 calc R U . . .
C70 C 1.23174(14) 0.4978(2) 0.48429(14) 0.0442(8) Uani 1 1 d . . . . .
H70 H 1.198890 0.495536 0.501935 0.053 Uiso 1 1 calc R U . . .
C38 C 0.44130(15) 0.7351(2) -0.15137(14) 0.0480(9) Uani 1 1 d . . . . .
H38 H 0.438154 0.771498 -0.184575 0.058 Uiso 1 1 calc R U . . .
C3 C 0.31788(14) 0.3167(2) -0.37596(14) 0.0464(8) Uani 1 1 d . . . . .
C7 C 0.26171(14) 0.2550(2) -0.47242(14) 0.0456(8) Uani 1 1 d . . . . .
H7 H 0.297815 0.249604 -0.484285 0.055 Uiso 1 1 calc R U . . .
C37 C 0.44667(14) 0.76948(19) -0.09417(14) 0.0427(8) Uani 1 1 d . . . . .
C63 C 0.71922(14) 0.5399(2) -0.08557(14) 0.0454(8) Uani 1 1 d . . . . .
C64 C 1.06245(14) 0.4035(2) 0.37476(13) 0.0434(8) Uani 1 1 d . . . . .
H64 H 1.028091 0.399715 0.389944 0.052 Uiso 1 1 calc R U . . .
C18 C 0.56425(14) 0.3605(2) -0.12411(13) 0.0466(8) Uani 1 1 d . . . . .
H18 H 0.529785 0.368294 -0.109594 0.056 Uiso 1 1 calc R U . . .
C19 C 0.61458(14) 0.3310(2) -0.08519(14) 0.0470(8) Uani 1 1 d . . . . .
H19 H 0.613630 0.319474 -0.045212 0.056 Uiso 1 1 calc R U . . .
C66 C 1.16617(14) 0.4409(2) 0.39147(13) 0.0415(8) Uani 1 1 d . . . . .
C53 C 0.76470(15) 0.4936(2) 0.02192(15) 0.0499(9) Uani 1 1 d . . . . .
H53 H 0.801392 0.492702 0.010894 0.060 Uiso 1 1 calc R U . . .
C25 C 0.83291(14) 0.2181(2) 0.01765(15) 0.0490(8) Uani 1 1 d . . . . .
H25 H 0.835227 0.232929 -0.021441 0.059 Uiso 1 1 calc R U . . .
C20 C 0.66658(14) 0.3180(2) -0.10414(14) 0.0449(8) Uani 1 1 d . . . . .
C55 C 0.65923(14) 0.5376(2) -0.01113(15) 0.0494(8) Uani 1 1 d . . . . .
H55 H 0.655427 0.527480 0.028208 0.059 Uiso 1 1 calc R U . . .
C17 C 0.20822(14) 0.2124(2) -0.57846(14) 0.0446(8) Uani 1 1 d . . . . .
C72 C 1.33839(14) 0.5395(2) 0.50066(15) 0.0539(9) Uani 1 1 d . . . . .
H72 H 1.336930 0.524673 0.460649 0.065 Uiso 1 1 calc R U . . .
C65 C 1.11351(14) 0.4358(2) 0.41143(13) 0.0445(8) Uani 1 1 d . . . . .
H65 H 1.112862 0.454507 0.450197 0.053 Uiso 1 1 calc R U . . .
C9 C 0.15572(14) 0.2086(2) -0.49715(15) 0.0504(9) Uani 1 1 d . . . . .
H9 H 0.155287 0.215916 -0.456598 0.061 Uiso 1 1 calc R U . . .
C80 C 1.29045(14) 0.5526(2) 0.58437(14) 0.0457(8) Uani 1 1 d . . . . .
C68 C 1.11009(14) 0.3829(2) 0.29789(14) 0.0509(9) Uani 1 1 d . . . . .
H68 H 1.109534 0.364966 0.258669 0.061 Uiso 1 1 calc R U . . .
C01T C 0.77627(14) 0.2056(2) 0.09471(14) 0.0486(8) Uani 1 1 d . . . . .
C5 C 0.36367(15) 0.3793(2) -0.27979(15) 0.0604(10) Uani 1 1 d . . . . .
H5A H 0.359156 0.400000 -0.242616 0.072 Uiso 1 1 calc R U . . .
C23 C 0.72700(14) 0.2623(2) -0.00853(15) 0.0515(9) Uani 1 1 d . . . . .
H23 H 0.692705 0.268311 0.006525 0.062 Uiso 1 1 calc R U . . .
C56 C 0.60953(14) 0.5668(2) -0.05373(16) 0.0561(10) Uani 1 1 d . . . . .
H56 H 0.573218 0.575181 -0.042754 0.067 Uiso 1 1 calc R U . . .
C22 C 0.61256(14) 0.3680(2) -0.20080(14) 0.0500(9) Uani 1 1 d . . . . .
H22 H 0.612711 0.381341 -0.240709 0.060 Uiso 1 1 calc R U . . .
C58 C 0.66838(14) 0.5703(2) -0.12870(14) 0.0479(8) Uani 1 1 d . . . . .
C42 C 0.56808(15) 0.5778(2) -0.39972(14) 0.0506(9) Uani 1 1 d . . . . .
H42 H 0.568844 0.520707 -0.412557 0.061 Uiso 1 1 calc R U . . .
C83 C 1.05495(16) 0.17862(19) 0.09647(15) 0.0549(10) Uani 1 1 d . . . . .
H83 H 1.050756 0.235217 0.082130 0.066 Uiso 1 1 calc R U . . .
C49 C 0.81739(14) 0.4382(2) 0.12189(14) 0.0469(8) Uani 1 1 d . . . . .
C75 C 1.34559(15) 0.5840(2) 0.62015(14) 0.0502(9) Uani 1 1 d . . . . .
C10 C 0.10367(15) 0.1806(2) -0.53767(16) 0.0578(10) Uani 1 1 d . . . . .
H10 H 0.069122 0.170045 -0.523810 0.069 Uiso 1 1 calc R U . . .
C1 C 0.42177(14) 0.3471(2) -0.34468(15) 0.0547(9) Uani 1 1 d . . . . .
H1 H 0.459301 0.345845 -0.353880 0.066 Uiso 1 1 calc R U . . .
C28 C 0.82842(15) 0.1728(2) 0.13455(15) 0.0517(9) Uani 1 1 d . . . . .
C73 C 1.39204(15) 0.5706(2) 0.53614(17) 0.0628(10) Uani 1 1 d . . . . .
H73 H 1.425497 0.576455 0.519693 0.075 Uiso 1 1 calc R U . . .
C69 C 1.22251(15) 0.4722(2) 0.42856(15) 0.0577(10) Uani 1 1 d . . . . .
H69 H 1.255118 0.473956 0.410532 0.069 Uiso 1 1 calc R U . . .
C67 C 1.16218(15) 0.4139(2) 0.33229(14) 0.0571(10) Uani 1 1 d . . . . .
H67 H 1.195849 0.417224 0.315956 0.069 Uiso 1 1 calc R U . . .
C2 C 0.37420(14) 0.3160(2) -0.38698(14) 0.0529(9) Uani 1 1 d . . . . .
H2 H 0.380094 0.294286 -0.423395 0.064 Uiso 1 1 calc R U . . .
C12 C 0.15492(15) 0.1826(2) -0.61839(15) 0.0497(9) Uani 1 1 d . . . . .
C26 C 0.88373(15) 0.1852(2) 0.05733(16) 0.0552(9) Uani 1 1 d . . . . .
H26 H 0.919086 0.177954 0.044285 0.066 Uiso 1 1 calc R U . . .
C57 C 0.61396(14) 0.5831(2) -0.11111(15) 0.0510(9) Uani 1 1 d . . . . .
H57 H 0.580616 0.603013 -0.139259 0.061 Uiso 1 1 calc R U . . .
C43 C 0.58074(16) 0.6438(2) -0.43579(15) 0.0550(9) Uani 1 1 d . . . . .
H43 H 0.588797 0.631106 -0.473191 0.066 Uiso 1 1 calc R U . . .
C47 C 0.86085(15) 0.3775(3) 0.21869(15) 0.0617(10) Uani 1 1 d . . . . .
H47 H 0.855189 0.356463 0.255367 0.074 Uiso 1 1 calc R U . . .
C11 C 0.10315(15) 0.1687(2) -0.59665(16) 0.0553(9) Uani 1 1 d . . . . .
H11A H 0.068018 0.151010 -0.623170 0.066 Uiso 1 1 calc R U . . .
C02G C 0.72109(15) 0.2846(2) -0.06492(15) 0.0592(10) Uani 1 1 d . . . . .
H02G H 0.754480 0.278603 -0.081452 0.071 Uiso 1 1 calc R U . . .
C6 C 0.26451(15) 0.2874(2) -0.41934(15) 0.0585(10) Uani 1 1 d . . . . .
H6A H 0.228372 0.292537 -0.407509 0.070 Uiso 1 1 calc R U . . .
C74 C 1.39541(15) 0.5923(2) 0.59436(17) 0.0584(10) Uani 1 1 d . . . . .
H74 H 1.431344 0.613171 0.617752 0.070 Uiso 1 1 calc R U . . .
C27 C 0.88183(14) 0.1639(2) 0.11450(16) 0.0538(9) Uani 1 1 d . . . . .
H27 H 0.916131 0.143074 0.140843 0.065 Uiso 1 1 calc R U . . .
C21 C 0.66452(15) 0.3382(3) -0.16384(15) 0.0601(10) Uani 1 1 d . . . . .
H21 H 0.698656 0.331503 -0.179085 0.072 Uiso 1 1 calc R U . . .
C50 C 0.87375(15) 0.4370(3) 0.11276(16) 0.0666(12) Uani 1 1 d . . . . .
H50 H 0.880544 0.456770 0.076195 0.080 Uiso 1 1 calc R U . . .
C51 C 0.92062(15) 0.4075(3) 0.15608(16) 0.0664(11) Uani 1 1 d . . . . .
H51 H 0.958562 0.408654 0.147826 0.080 Uiso 1 1 calc R U . . .
C16 C 0.25897(16) 0.2278(3) -0.60222(16) 0.0713(12) Uani 1 1 d . . . . .
H16 H 0.294035 0.248473 -0.577068 0.086 Uiso 1 1 calc R U . . .
C84 C 1.06789(18) 0.1139(2) 0.05985(16) 0.0651(11) Uani 1 1 d . . . . .
H84 H 1.071439 0.126696 0.020799 0.078 Uiso 1 1 calc R U . . .
C52 C 0.76578(16) 0.4686(3) 0.07663(16) 0.0655(11) Uani 1 1 d . . . . .
H52 H 0.729449 0.470214 0.088354 0.079 Uiso 1 1 calc R U . . .
C4 C 0.31370(16) 0.3502(3) -0.32071(16) 0.0776(13) Uani 1 1 d . . . . .
H4 H 0.276444 0.353232 -0.310976 0.093 Uiso 1 1 calc R U . . .
C79 C 1.24142(17) 0.5475(3) 0.61198(16) 0.0750(13) Uani 1 1 d . . . . .
H79 H 1.204659 0.527960 0.589568 0.090 Uiso 1 1 calc R U . . .
C62 C 0.77267(16) 0.5268(3) -0.10548(17) 0.0772(13) Uani 1 1 d . . . . .
H62 H 0.806648 0.506226 -0.078520 0.093 Uiso 1 1 calc R U . . .
C32 C 0.72391(17) 0.2123(3) 0.11677(16) 0.0769(13) Uani 1 1 d . . . . .
H32 H 0.689171 0.233728 0.091492 0.092 Uiso 1 1 calc R U . . .
C13 C 0.15519(17) 0.1684(3) -0.67976(16) 0.0707(12) Uani 1 1 d . . . . .
H13 H 0.120458 0.149278 -0.706230 0.085 Uiso 1 1 calc R U . . .
C59 C 0.67321(18) 0.5878(3) -0.18801(16) 0.0750(12) Uani 1 1 d . . . . .
H59 H 0.640100 0.608876 -0.215900 0.090 Uiso 1 1 calc R U . . .
C48 C 0.81179(16) 0.4071(3) 0.17721(16) 0.0811(14) Uani 1 1 d . . . . .
H48 H 0.774301 0.406188 0.186515 0.097 Uiso 1 1 calc R U . . .
C76 C 1.34904(19) 0.6077(3) 0.68098(17) 0.0763(13) Uani 1 1 d . . . . .
H76 H 1.385051 0.628193 0.704467 0.092 Uiso 1 1 calc R U . . .
C15 C 0.25710(19) 0.2128(4) -0.66152(19) 0.1052(18) Uani 1 1 d . . . . .
H15 H 0.291088 0.223108 -0.676394 0.126 Uiso 1 1 calc R U . . .
C29 C 0.82527(19) 0.1481(3) 0.19392(17) 0.0853(14) Uani 1 1 d . . . . .
H29 H 0.859151 0.125675 0.219998 0.102 Uiso 1 1 calc R U . . .
C31 C 0.7227(2) 0.1884(4) 0.17374(19) 0.113(2) Uani 1 1 d . . . . .
H31 H 0.687151 0.193173 0.186832 0.135 Uiso 1 1 calc R U . . .
C61 C 0.7749(2) 0.5438(4) -0.16364(19) 0.113(2) Uani 1 1 d . . . . .
H61 H 0.810588 0.534817 -0.175760 0.135 Uiso 1 1 calc R U . . .
C14 C 0.2051(2) 0.1822(3) -0.70061(19) 0.0970(17) Uani 1 1 d . . . . .
H14 H 0.204883 0.171322 -0.740944 0.116 Uiso 1 1 calc R U . . .
C78 C 1.2467(2) 0.5706(4) 0.67080(19) 0.1053(19) Uani 1 1 d . . . . .
H78 H 1.213790 0.566095 0.688259 0.126 Uiso 1 1 calc R U . . .
C60 C 0.7253(2) 0.5744(4) -0.20537(19) 0.114(2) Uani 1 1 d . . . . .
H60 H 0.727748 0.585662 -0.244971 0.137 Uiso 1 1 calc R U . . .
C77 C 1.3014(2) 0.6012(4) 0.70504(19) 0.1055(18) Uani 1 1 d . . . . .
H77 H 1.304476 0.617179 0.745131 0.127 Uiso 1 1 calc R U . . .
C30 C 0.7742(2) 0.1566(4) 0.21328(19) 0.117(2) Uani 1 1 d . . . . .
H30 H 0.773206 0.141406 0.252672 0.140 Uiso 1 1 calc R U . . .
 
loop_
 _atom_site_aniso_label
 _atom_site_aniso_U_11
 _atom_site_aniso_U_22
 _atom_site_aniso_U_33
 _atom_site_aniso_U_23
 _atom_site_aniso_U_13
 _atom_site_aniso_U_12
Zn2 0.0404(2) 0.03014(19) 0.02741(18) -0.00156(15) 0.00609(15) -0.00069(16)
Zn1 0.0425(2) 0.03158(19) 0.02645(18) -0.00094(15) 0.00523(15) -0.00358(16)
O9 0.0607(14) 0.0395(12) 0.0352(12) 0.0058(10) 0.0187(10) -0.0001(11)
O1 0.0562(14) 0.0428(12) 0.0328(12) -0.0102(10) 0.0114(10) -0.0046(11)
O8 0.0604(14) 0.0280(11) 0.0381(12) -0.0039(9) 0.0123(10) -0.0009(10)
O4 0.0648(15) 0.0294(11) 0.0391(12) 0.0030(10) 0.0136(11) -0.0028(11)
O3 0.0524(13) 0.0380(12) 0.0356(12) 0.0036(10) 0.0127(10) -0.0041(10)
O7 0.0502(13) 0.0375(11) 0.0336(11) -0.0047(10) 0.0155(10) -0.0006(10)
O2 0.0997(19) 0.0360(12) 0.0377(13) 0.0005(11) 0.0231(13) -0.0054(13)
O12 0.107(2) 0.0287(12) 0.0596(16) 0.0068(11) 0.0397(15) 0.0073(13)
O11 0.0977(19) 0.0303(12) 0.0601(15) -0.0067(11) 0.0479(14) 0.0009(13)
O5 0.0659(15) 0.0362(12) 0.0664(16) 0.0151(12) 0.0274(13) -0.0004(13)
N4 0.0421(15) 0.0359(14) 0.0275(13) -0.0024(11) 0.0052(11) -0.0031(12)
N1 0.0437(15) 0.0406(14) 0.0280(13) -0.0041(11) 0.0059(11) -0.0051(12)
N3 0.0414(15) 0.0385(14) 0.0319(14) 0.0030(11) 0.0060(11) -0.0001(12)
N2 0.0450(15) 0.0343(14) 0.0278(13) -0.0003(11) 0.0044(11) -0.0018(12)
O10 0.140(2) 0.0321(12) 0.0471(14) -0.0027(11) 0.0429(16) 0.0033(14)
O6 0.125(2) 0.0328(13) 0.0607(17) -0.0035(12) 0.0478(17) -0.0018(15)
C89 0.0311(15) 0.0334(16) 0.0297(15) 0.0030(13) 0.0080(12) -0.0018(13)
C34 0.0312(15) 0.0331(16) 0.0319(16) -0.0031(13) 0.0098(12) -0.0014(13)
C94 0.0424(17) 0.0346(16) 0.0270(15) 0.0004(13) 0.0065(13) -0.0050(14)
C33 0.0380(17) 0.0393(17) 0.0296(16) -0.0035(14) 0.0094(13) 0.0004(14)
C45 0.051(2) 0.0247(15) 0.050(2) 0.0013(14) 0.0084(16) -0.0011(14)
C88 0.0459(18) 0.0317(16) 0.0346(17) 0.0022(14) 0.0125(14) -0.0014(14)
C87 0.0477(18) 0.0357(17) 0.0308(16) -0.0026(14) 0.0112(14) -0.0018(15)
C40 0.0376(17) 0.0376(17) 0.0285(16) 0.0040(14) -0.0004(13) -0.0044(14)
C93 0.0511(19) 0.0349(17) 0.0353(17) -0.0064(14) 0.0130(15) -0.0018(15)
C86 0.052(2) 0.0315(16) 0.0412(18) 0.0018(14) 0.0104(15) 0.0007(15)
C46 0.0483(18) 0.0329(17) 0.0377(17) 0.0021(14) 0.0106(14) 0.0012(15)
C00U 0.0329(16) 0.0315(16) 0.0363(17) 0.0039(13) 0.0046(13) -0.0030(13)
C81 0.0363(17) 0.0368(17) 0.0306(16) -0.0067(14) 0.0026(13) 0.0006(14)
C92 0.0483(19) 0.0311(16) 0.0426(18) 0.0050(14) 0.0173(15) 0.0028(14)
C54 0.0381(18) 0.0424(18) 0.0412(18) -0.0017(15) -0.0007(15) 0.0079(15)
C82 0.0408(17) 0.0308(16) 0.0308(16) -0.0045(13) 0.0093(13) -0.0020(13)
C90 0.0479(18) 0.0349(17) 0.0341(17) -0.0012(14) 0.0183(14) 0.0029(15)
C85 0.053(2) 0.0303(16) 0.0471(19) -0.0084(15) 0.0259(16) -0.0041(15)
C24 0.0346(17) 0.0480(19) 0.0409(19) 0.0002(15) 0.0028(14) 0.0041(15)
C71 0.0373(18) 0.0461(19) 0.0399(18) -0.0021(15) 0.0040(15) 0.0002(15)
C35 0.0512(19) 0.0397(17) 0.0303(16) 0.0007(14) 0.0155(14) -0.0009(15)
C44 0.0400(17) 0.0313(17) 0.0484(19) 0.0106(15) 0.0113(15) -0.0006(14)
C91 0.062(2) 0.0352(17) 0.0370(17) 0.0066(14) 0.0230(15) 0.0032(16)
C39 0.060(2) 0.0414(19) 0.0272(16) -0.0027(14) 0.0088(14) -0.0002(16)
C8 0.0400(18) 0.0427(18) 0.0362(17) -0.0007(15) -0.0012(14) -0.0023(15)
C36 0.069(2) 0.0403(18) 0.0350(17) -0.0031(15) 0.0238(16) -0.0050(17)
C70 0.0384(18) 0.054(2) 0.0387(18) -0.0053(16) 0.0059(15) -0.0038(16)
C38 0.071(2) 0.0408(19) 0.0326(18) 0.0089(15) 0.0138(16) 0.0065(17)
C3 0.0438(19) 0.058(2) 0.0341(18) -0.0055(16) 0.0017(15) -0.0071(17)
C7 0.0359(18) 0.054(2) 0.0421(19) -0.0066(16) -0.0009(14) -0.0086(15)
C37 0.056(2) 0.0312(16) 0.047(2) 0.0000(15) 0.0252(16) -0.0007(15)
C63 0.0387(18) 0.055(2) 0.0383(18) -0.0037(16) 0.0008(15) 0.0056(16)
C64 0.0456(19) 0.0469(19) 0.0397(18) -0.0081(15) 0.0138(15) -0.0067(16)
C18 0.0461(19) 0.058(2) 0.0376(18) 0.0115(16) 0.0125(15) 0.0073(17)
C19 0.0444(19) 0.065(2) 0.0324(17) 0.0145(16) 0.0112(15) 0.0111(17)
C66 0.0420(18) 0.050(2) 0.0321(17) -0.0074(15) 0.0070(14) -0.0077(15)
C53 0.0425(19) 0.059(2) 0.045(2) 0.0020(17) 0.0038(16) 0.0073(17)
C25 0.0415(19) 0.060(2) 0.0425(19) -0.0034(17) 0.0042(15) 0.0036(17)
C20 0.0461(19) 0.051(2) 0.0362(18) 0.0079(15) 0.0061(15) 0.0071(16)
C55 0.0415(19) 0.064(2) 0.0398(18) -0.0046(17) 0.0036(15) 0.0087(17)
C17 0.0378(18) 0.053(2) 0.0398(18) -0.0053(16) 0.0015(15) 0.0021(16)
C72 0.043(2) 0.070(2) 0.048(2) -0.0067(18) 0.0097(17) -0.0037(18)
C65 0.0483(19) 0.055(2) 0.0313(17) -0.0098(15) 0.0112(15) -0.0088(17)
C9 0.0451(19) 0.063(2) 0.0419(19) -0.0004(17) 0.0064(16) -0.0055(18)
C80 0.0417(19) 0.053(2) 0.0393(18) -0.0084(16) 0.0018(15) -0.0015(16)
C68 0.053(2) 0.067(2) 0.0347(18) -0.0114(17) 0.0149(16) -0.0124(18)
C01T 0.0430(19) 0.063(2) 0.0365(18) -0.0023(17) 0.0024(15) 0.0102(17)
C5 0.054(2) 0.092(3) 0.0370(19) -0.0183(19) 0.0142(17) -0.019(2)
C23 0.0409(19) 0.066(2) 0.047(2) 0.0082(18) 0.0084(16) 0.0075(17)
C56 0.0342(18) 0.072(3) 0.058(2) -0.017(2) 0.0012(16) 0.0115(18)
C22 0.053(2) 0.069(2) 0.0289(17) 0.0057(16) 0.0121(15) 0.0088(19)
C58 0.0405(19) 0.057(2) 0.0399(19) -0.0023(17) -0.0043(15) 0.0042(17)
C42 0.078(2) 0.0313(17) 0.051(2) 0.0019(16) 0.0315(19) 0.0003(17)
C83 0.098(3) 0.0229(16) 0.053(2) 0.0007(15) 0.038(2) 0.0025(18)
C49 0.0451(19) 0.056(2) 0.0373(18) 0.0030(16) 0.0042(15) 0.0127(17)
C75 0.052(2) 0.055(2) 0.0366(19) -0.0026(17) -0.0035(16) 0.0017(18)
C10 0.0381(19) 0.073(3) 0.060(2) 0.000(2) 0.0062(17) -0.0121(18)
C1 0.0404(19) 0.074(2) 0.051(2) -0.0260(19) 0.0138(16) -0.0110(18)
C28 0.046(2) 0.062(2) 0.041(2) -0.0026(17) -0.0037(16) 0.0065(18)
C73 0.0378(19) 0.084(3) 0.064(3) 0.002(2) 0.0064(18) -0.007(2)
C69 0.0407(19) 0.086(3) 0.047(2) -0.017(2) 0.0116(16) -0.0160(19)
C67 0.044(2) 0.091(3) 0.0399(19) -0.0183(19) 0.0180(16) -0.020(2)
C2 0.046(2) 0.074(3) 0.0377(19) -0.0216(18) 0.0073(16) -0.0121(18)
C12 0.0438(19) 0.051(2) 0.047(2) -0.0099(17) -0.0048(16) 0.0020(17)
C26 0.0379(19) 0.066(2) 0.060(2) -0.008(2) 0.0067(17) 0.0034(18)
C57 0.0401(19) 0.057(2) 0.048(2) -0.0076(18) -0.0080(16) 0.0103(17)
C43 0.084(3) 0.0392(19) 0.054(2) 0.0021(17) 0.039(2) 0.0001(19)
C47 0.051(2) 0.100(3) 0.0360(19) 0.013(2) 0.0136(16) 0.019(2)
C11 0.0390(19) 0.058(2) 0.060(2) -0.0066(19) -0.0069(17) -0.0064(17)
C02G 0.045(2) 0.089(3) 0.044(2) 0.014(2) 0.0108(17) 0.014(2)
C6 0.041(2) 0.088(3) 0.045(2) -0.016(2) 0.0067(16) -0.012(2)
C74 0.039(2) 0.065(2) 0.062(2) 0.003(2) -0.0077(18) -0.0048(18)
C27 0.0387(19) 0.060(2) 0.054(2) -0.0087(19) -0.0071(17) 0.0077(17)
C21 0.051(2) 0.093(3) 0.042(2) 0.017(2) 0.0212(17) 0.019(2)
C50 0.046(2) 0.106(3) 0.050(2) 0.042(2) 0.0150(18) 0.013(2)
C51 0.0383(19) 0.099(3) 0.062(2) 0.039(2) 0.0117(18) 0.007(2)
C16 0.040(2) 0.122(4) 0.049(2) -0.017(2) 0.0055(17) -0.009(2)
C84 0.122(3) 0.0350(19) 0.055(2) -0.0019(17) 0.056(2) -0.003(2)
C52 0.045(2) 0.100(3) 0.050(2) 0.011(2) 0.0057(18) 0.019(2)
C4 0.045(2) 0.135(4) 0.055(2) -0.033(3) 0.0159(18) -0.026(2)
C79 0.051(2) 0.123(4) 0.051(2) -0.024(2) 0.0121(19) -0.007(2)
C62 0.044(2) 0.133(4) 0.053(2) 0.012(3) 0.0062(18) 0.019(2)
C32 0.052(2) 0.130(4) 0.049(2) 0.017(2) 0.0115(19) 0.024(2)
C13 0.055(2) 0.099(3) 0.047(2) -0.022(2) -0.0100(19) 0.005(2)
C59 0.059(3) 0.114(4) 0.045(2) 0.015(2) -0.0033(19) 0.010(2)
C48 0.049(2) 0.146(4) 0.055(2) 0.032(3) 0.0261(19) 0.032(3)
C76 0.070(3) 0.098(3) 0.050(2) -0.024(2) -0.009(2) -0.008(2)
C15 0.055(3) 0.201(6) 0.064(3) -0.034(3) 0.022(2) -0.008(3)
C29 0.075(3) 0.132(4) 0.041(2) 0.014(3) -0.003(2) 0.030(3)
C31 0.075(3) 0.210(6) 0.063(3) 0.038(3) 0.034(3) 0.045(4)
C61 0.062(3) 0.220(6) 0.059(3) 0.013(4) 0.020(2) 0.022(4)
C14 0.077(3) 0.161(5) 0.052(3) -0.036(3) 0.014(2) 0.002(3)
C78 0.075(3) 0.188(6) 0.057(3) -0.042(3) 0.024(2) -0.018(3)
C60 0.074(3) 0.220(7) 0.050(3) 0.035(3) 0.017(2) 0.010(4)
C77 0.094(4) 0.173(5) 0.048(3) -0.044(3) 0.012(3) -0.017(4)
C30 0.100(4) 0.210(6) 0.046(3) 0.042(3) 0.028(3) 0.045(4)
 
_geom_special_details
;
 All esds (except the esd in the dihedral angle between two l.s. planes)
 are estimated using the full covariance matrix.  The cell esds are taken
 into account individually in the estimation of esds in distances, angles
 and torsion angles; correlations between esds in cell parameters are only
 used when they are defined by crystal symmetry.  An approximate (isotropic)
 treatment of cell esds is used for estimating esds involving l.s. planes.
;
 
loop_
 _geom_bond_atom_site_label_1
 _geom_bond_atom_site_label_2
 _geom_bond_distance
 _geom_bond_site_symmetry_2
 _geom_bond_publ_flag
Zn2 O9 1.9507(19) . ?
Zn2 O7 1.9760(19) . ?
Zn2 N4 2.032(2) . ?
Zn2 N3 2.049(2) . ?
Zn1 O1 1.9543(19) . ?
Zn1 O3 1.9747(19) . ?
Zn1 N2 2.038(2) . ?
Zn1 N1 2.044(2) . ?
O9 C88 1.276(3) . ?
O1 C33 1.280(3) . ?
O8 C81 1.260(3) . ?
O4 C40 1.259(3) . ?
O3 C40 1.278(3) . ?
O7 C81 1.275(3) . ?
O2 C33 1.241(3) . ?
O12 C92 1.357(3) . ?
O12 H12 0.8200 . ?
O11 C85 1.355(3) . ?
O11 H11 0.8200 . ?
O5 C44 1.357(3) . ?
O5 H5 0.8200 . ?
N4 C68 1.337(4) . ?
N4 C64 1.348(3) . ?
N1 C5 1.328(4) . ?
N1 C1 1.334(4) . ?
N3 C47 1.318(4) . ?
N3 C51 1.327(4) . ?
N2 C22 1.330(4) . ?
N2 C18 1.341(3) . ?
O10 C88 1.232(3) . ?
O6 C37 1.355(3) . ?
O6 H6 0.8200 . ?
C89 C90 1.386(4) . ?
C89 C94 1.397(4) . ?
C89 C88 1.492(4) . ?
C34 C39 1.381(4) . ?
C34 C35 1.389(4) . ?
C34 C33 1.495(4) . ?
C94 C93 1.382(4) . ?
C94 H94 0.9300 . ?
C45 C46 1.381(4) . ?
C45 C44 1.384(4) . ?
C45 H45 0.9300 . ?
C87 C86 1.377(4) . ?
C87 C82 1.384(4) . ?
C87 H87 0.9300 . ?
C40 C00U 1.477(4) . ?
C93 C92 1.389(4) . ?
C93 H93 0.9300 . ?
C86 C85 1.372(4) . ?
C86 H86 0.9300 . ?
C46 C00U 1.385(4) . ?
C46 H46 0.9300 . ?
C00U C42 1.385(4) . ?
C81 C82 1.476(4) . ?
C92 C91 1.381(4) . ?
C54 C55 1.368(4) . ?
C54 C63 1.434(4) . ?
C54 C53 1.467(4) . ?
C82 C83 1.381(4) . ?
C90 C91 1.381(4) . ?
C90 H90 0.9300 . ?
C85 C84 1.386(4) . ?
C24 C25 1.369(4) . ?
C24 C01T 1.430(4) . ?
C24 C23 1.465(4) . ?
C71 C72 1.377(4) . ?
C71 C80 1.433(4) . ?
C71 C70 1.459(4) . ?
C35 C36 1.381(4) . ?
C35 H35 0.9300 . ?
C44 C43 1.364(4) . ?
C91 H91 0.9300 . ?
C39 C38 1.386(4) . ?
C39 H39 0.9300 . ?
C8 C9 1.379(4) . ?
C8 C17 1.434(4) . ?
C8 C7 1.471(4) . ?
C36 C37 1.380(4) . ?
C36 H36 0.9300 . ?
C70 C69 1.297(4) . ?
C70 H70 0.9300 . ?
C38 C37 1.383(4) . ?
C38 H38 0.9300 . ?
C3 C2 1.369(4) . ?
C3 C4 1.381(4) . ?
C3 C6 1.457(4) . ?
C7 C6 1.293(4) . ?
C7 H7 0.9300 . ?
C63 C62 1.413(4) . ?
C63 C58 1.421(4) . ?
C64 C65 1.367(4) . ?
C64 H64 0.9300 . ?
C18 C19 1.362(4) . ?
C18 H18 0.9300 . ?
C19 C20 1.370(4) . ?
C19 H19 0.9300 . ?
C66 C65 1.384(4) . ?
C66 C67 1.390(4) . ?
C66 C69 1.455(4) . ?
C53 C52 1.296(4) . ?
C53 H53 0.9300 . ?
C25 C26 1.396(4) . ?
C25 H25 0.9300 . ?
C20 C21 1.381(4) . ?
C20 C02G 1.454(4) . ?
C55 C56 1.392(4) . ?
C55 H55 0.9300 . ?
C17 C16 1.408(4) . ?
C17 C12 1.422(4) . ?
C72 C73 1.394(4) . ?
C72 H72 0.9300 . ?
C65 H65 0.9300 . ?
C9 C10 1.399(4) . ?
C9 H9 0.9300 . ?
C80 C79 1.407(4) . ?
C80 C75 1.423(4) . ?
C68 C67 1.357(4) . ?
C68 H68 0.9300 . ?
C01T C32 1.405(4) . ?
C01T C28 1.419(4) . ?
C5 C4 1.376(4) . ?
C5 H5A 0.9300 . ?
C23 C02G 1.303(4) . ?
C23 H23 0.9300 . ?
C56 C57 1.353(4) . ?
C56 H56 0.9300 . ?
C22 C21 1.371(4) . ?
C22 H22 0.9300 . ?
C58 C59 1.402(5) . ?
C58 C57 1.407(4) . ?
C42 C43 1.379(4) . ?
C42 H42 0.9300 . ?
C83 C84 1.375(4) . ?
C83 H83 0.9300 . ?
C49 C50 1.353(4) . ?
C49 C48 1.378(4) . ?
C49 C52 1.457(4) . ?
C75 C74 1.402(5) . ?
C75 C76 1.414(5) . ?
C10 C11 1.349(5) . ?
C10 H10 0.9300 . ?
C1 C2 1.366(4) . ?
C1 H1 0.9300 . ?
C28 C27 1.406(4) . ?
C28 C29 1.418(5) . ?
C73 C74 1.349(5) . ?
C73 H73 0.9300 . ?
C69 H69 0.9300 . ?
C67 H67 0.9300 . ?
C2 H2 0.9300 . ?
C12 C11 1.401(5) . ?
C12 C13 1.412(5) . ?
C26 C27 1.350(5) . ?
C26 H26 0.9300 . ?
C57 H57 0.9300 . ?
C43 H43 0.9300 . ?
C47 C48 1.371(4) . ?
C47 H47 0.9300 . ?
C11 H11A 0.9300 . ?
C02G H02G 0.9300 . ?
C6 H6A 0.9300 . ?
C74 H74 0.9300 . ?
C27 H27 0.9300 . ?
C21 H21 0.9300 . ?
C50 C51 1.360(4) . ?
C50 H50 0.9300 . ?
C51 H51 0.9300 . ?
C16 C15 1.357(5) . ?
C16 H16 0.9300 . ?
C84 H84 0.9300 . ?
C52 H52 0.9300 . ?
C4 H4 0.9300 . ?
C79 C78 1.361(5) . ?
C79 H79 0.9300 . ?
C62 C61 1.359(5) . ?
C62 H62 0.9300 . ?
C32 C31 1.352(5) . ?
C32 H32 0.9300 . ?
C13 C14 1.350(5) . ?
C13 H13 0.9300 . ?
C59 C60 1.354(5) . ?
C59 H59 0.9300 . ?
C48 H48 0.9300 . ?
C76 C77 1.331(6) . ?
C76 H76 0.9300 . ?
C15 C14 1.396(5) . ?
C15 H15 0.9300 . ?
C29 C30 1.345(6) . ?
C29 H29 0.9300 . ?
C31 C30 1.401(6) . ?
C31 H31 0.9300 . ?
C61 C60 1.387(6) . ?
C61 H61 0.9300 . ?
C14 H14 0.9300 . ?
C78 C77 1.399(6) . ?
C78 H78 0.9300 . ?
C60 H60 0.9300 . ?
C77 H77 0.9300 . ?
C30 H30 0.9300 . ?
 
loop_
 _geom_angle_atom_site_label_1
 _geom_angle_atom_site_label_2
 _geom_angle_atom_site_label_3
 _geom_angle
 _geom_angle_site_symmetry_1
 _geom_angle_site_symmetry_3
 _geom_angle_publ_flag
O9 Zn2 O7 110.08(8) . . ?
O9 Zn2 N4 102.59(9) . . ?
O7 Zn2 N4 108.59(9) . . ?
O9 Zn2 N3 96.18(9) . . ?
O7 Zn2 N3 111.31(9) . . ?
N4 Zn2 N3 126.13(9) . . ?
O1 Zn1 O3 108.41(8) . . ?
O1 Zn1 N2 102.24(9) . . ?
O3 Zn1 N2 108.47(9) . . ?
O1 Zn1 N1 95.51(9) . . ?
O3 Zn1 N1 113.03(9) . . ?
N2 Zn1 N1 126.34(10) . . ?
C88 O9 Zn2 150.9(2) . . ?
C33 O1 Zn1 148.6(2) . . ?
C40 O3 Zn1 105.17(18) . . ?
C81 O7 Zn2 105.76(18) . . ?
C92 O12 H12 109.5 . . ?
C85 O11 H11 109.5 . . ?
C44 O5 H5 109.5 . . ?
C68 N4 C64 116.4(3) . . ?
C68 N4 Zn2 122.8(2) . . ?
C64 N4 Zn2 120.5(2) . . ?
C5 N1 C1 115.7(3) . . ?
C5 N1 Zn1 120.0(2) . . ?
C1 N1 Zn1 123.9(2) . . ?
C47 N3 C51 115.3(3) . . ?
C47 N3 Zn2 120.9(2) . . ?
C51 N3 Zn2 123.3(2) . . ?
C22 N2 C18 116.3(3) . . ?
C22 N2 Zn1 123.9(2) . . ?
C18 N2 Zn1 119.0(2) . . ?
C37 O6 H6 109.5 . . ?
C90 C89 C94 117.9(3) . . ?
C90 C89 C88 120.4(3) . . ?
C94 C89 C88 121.7(3) . . ?
C39 C34 C35 118.6(3) . . ?
C39 C34 C33 121.0(3) . . ?
C35 C34 C33 120.4(3) . . ?
C93 C94 C89 121.0(3) . . ?
C93 C94 H94 119.5 . . ?
C89 C94 H94 119.5 . . ?
O2 C33 O1 123.3(3) . . ?
O2 C33 C34 118.8(3) . . ?
O1 C33 C34 118.0(3) . . ?
C46 C45 C44 119.9(3) . . ?
C46 C45 H45 120.0 . . ?
C44 C45 H45 120.0 . . ?
O10 C88 O9 123.3(3) . . ?
O10 C88 C89 118.6(3) . . ?
O9 C88 C89 118.1(3) . . ?
C86 C87 C82 121.1(3) . . ?
C86 C87 H87 119.5 . . ?
C82 C87 H87 119.5 . . ?
O4 C40 O3 120.3(3) . . ?
O4 C40 C00U 121.3(3) . . ?
O3 C40 C00U 118.4(3) . . ?
C94 C93 C92 119.9(3) . . ?
C94 C93 H93 120.0 . . ?
C92 C93 H93 120.0 . . ?
C85 C86 C87 120.4(3) . . ?
C85 C86 H86 119.8 . . ?
C87 C86 H86 119.8 . . ?
C45 C46 C00U 120.6(3) . . ?
C45 C46 H46 119.7 . . ?
C00U C46 H46 119.7 . . ?
C42 C00U C46 118.4(3) . . ?
C42 C00U C40 121.5(3) . . ?
C46 C00U C40 120.0(3) . . ?
O8 C81 O7 120.4(3) . . ?
O8 C81 C82 120.7(3) . . ?
O7 C81 C82 118.9(3) . . ?
O12 C92 C91 118.2(3) . . ?
O12 C92 C93 122.1(3) . . ?
C91 C92 C93 119.7(3) . . ?
C55 C54 C63 118.5(3) . . ?
C55 C54 C53 120.1(3) . . ?
C63 C54 C53 121.4(3) . . ?
C83 C82 C87 118.0(3) . . ?
C83 C82 C81 120.7(3) . . ?
C87 C82 C81 121.2(3) . . ?
C91 C90 C89 121.5(3) . . ?
C91 C90 H90 119.3 . . ?
C89 C90 H90 119.3 . . ?
O11 C85 C86 123.0(3) . . ?
O11 C85 C84 117.9(3) . . ?
C86 C85 C84 119.1(3) . . ?
C25 C24 C01T 118.9(3) . . ?
C25 C24 C23 120.4(3) . . ?
C01T C24 C23 120.7(3) . . ?
C72 C71 C80 118.2(3) . . ?
C72 C71 C70 121.3(3) . . ?
C80 C71 C70 120.5(3) . . ?
C36 C35 C34 120.5(3) . . ?
C36 C35 H35 119.8 . . ?
C34 C35 H35 119.8 . . ?
O5 C44 C43 118.1(3) . . ?
O5 C44 C45 122.0(3) . . ?
C43 C44 C45 119.9(3) . . ?
C92 C91 C90 120.0(3) . . ?
C92 C91 H91 120.0 . . ?
C90 C91 H91 120.0 . . ?
C34 C39 C38 121.2(3) . . ?
C34 C39 H39 119.4 . . ?
C38 C39 H39 119.4 . . ?
C9 C8 C17 118.9(3) . . ?
C9 C8 C7 120.1(3) . . ?
C17 C8 C7 121.0(3) . . ?
C37 C36 C35 120.4(3) . . ?
C37 C36 H36 119.8 . . ?
C35 C36 H36 119.8 . . ?
C69 C70 C71 127.8(3) . . ?
C69 C70 H70 116.1 . . ?
C71 C70 H70 116.1 . . ?
C37 C38 C39 119.5(3) . . ?
C37 C38 H38 120.2 . . ?
C39 C38 H38 120.2 . . ?
C2 C3 C4 115.6(3) . . ?
C2 C3 C6 123.7(3) . . ?
C4 C3 C6 120.7(3) . . ?
C6 C7 C8 127.1(3) . . ?
C6 C7 H7 116.4 . . ?
C8 C7 H7 116.4 . . ?
O6 C37 C36 117.6(3) . . ?
O6 C37 C38 122.6(3) . . ?
C36 C37 C38 119.7(3) . . ?
C62 C63 C58 117.5(3) . . ?
C62 C63 C54 123.7(3) . . ?
C58 C63 C54 118.8(3) . . ?
N4 C64 C65 123.1(3) . . ?
N4 C64 H64 118.5 . . ?
C65 C64 H64 118.5 . . ?
N2 C18 C19 123.2(3) . . ?
N2 C18 H18 118.4 . . ?
C19 C18 H18 118.4 . . ?
C18 C19 C20 120.9(3) . . ?
C18 C19 H19 119.6 . . ?
C20 C19 H19 119.6 . . ?
C65 C66 C67 115.4(3) . . ?
C65 C66 C69 123.7(3) . . ?
C67 C66 C69 121.0(3) . . ?
C52 C53 C54 128.8(3) . . ?
C52 C53 H53 115.6 . . ?
C54 C53 H53 115.6 . . ?
C24 C25 C26 121.9(3) . . ?
C24 C25 H25 119.1 . . ?
C26 C25 H25 119.1 . . ?
C19 C20 C21 115.9(3) . . ?
C19 C20 C02G 123.1(3) . . ?
C21 C20 C02G 121.0(3) . . ?
C54 C55 C56 122.4(3) . . ?
C54 C55 H55 118.8 . . ?
C56 C55 H55 118.8 . . ?
C16 C17 C12 118.3(3) . . ?
C16 C17 C8 123.2(3) . . ?
C12 C17 C8 118.5(3) . . ?
C71 C72 C73 122.5(3) . . ?
C71 C72 H72 118.8 . . ?
C73 C72 H72 118.8 . . ?
C64 C65 C66 120.7(3) . . ?
C64 C65 H65 119.6 . . ?
C66 C65 H65 119.6 . . ?
C8 C9 C10 121.4(3) . . ?
C8 C9 H9 119.3 . . ?
C10 C9 H9 119.3 . . ?
C79 C80 C75 117.4(3) . . ?
C79 C80 C71 123.8(3) . . ?
C75 C80 C71 118.8(3) . . ?
N4 C68 C67 123.2(3) . . ?
N4 C68 H68 118.4 . . ?
C67 C68 H68 118.4 . . ?
C32 C01T C28 117.6(3) . . ?
C32 C01T C24 123.9(3) . . ?
C28 C01T C24 118.5(3) . . ?
N1 C5 C4 122.8(3) . . ?
N1 C5 H5A 118.6 . . ?
C4 C5 H5A 118.6 . . ?
C02G C23 C24 129.5(3) . . ?
C02G C23 H23 115.2 . . ?
C24 C23 H23 115.2 . . ?
C57 C56 C55 120.1(3) . . ?
C57 C56 H56 120.0 . . ?
C55 C56 H56 120.0 . . ?
N2 C22 C21 123.1(3) . . ?
N2 C22 H22 118.4 . . ?
C21 C22 H22 118.4 . . ?
C59 C58 C57 120.9(3) . . ?
C59 C58 C63 119.6(3) . . ?
C57 C58 C63 119.4(3) . . ?
C43 C42 C00U 120.9(3) . . ?
C43 C42 H42 119.5 . . ?
C00U C42 H42 119.5 . . ?
C84 C83 C82 121.2(3) . . ?
C84 C83 H83 119.4 . . ?
C82 C83 H83 119.4 . . ?
C50 C49 C48 115.1(3) . . ?
C50 C49 C52 123.1(3) . . ?
C48 C49 C52 121.8(3) . . ?
C74 C75 C76 120.9(3) . . ?
C74 C75 C80 119.6(3) . . ?
C76 C75 C80 119.5(3) . . ?
C11 C10 C9 120.6(3) . . ?
C11 C10 H10 119.7 . . ?
C9 C10 H10 119.7 . . ?
N1 C1 C2 124.5(3) . . ?
N1 C1 H1 117.8 . . ?
C2 C1 H1 117.8 . . ?
C27 C28 C29 121.2(3) . . ?
C27 C28 C01T 119.8(3) . . ?
C29 C28 C01T 119.0(3) . . ?
C74 C73 C72 120.0(3) . . ?
C74 C73 H73 120.0 . . ?
C72 C73 H73 120.0 . . ?
C70 C69 C66 126.4(3) . . ?
C70 C69 H69 116.8 . . ?
C66 C69 H69 116.8 . . ?
C68 C67 C66 121.2(3) . . ?
C68 C67 H67 119.4 . . ?
C66 C67 H67 119.4 . . ?
C1 C2 C3 120.2(3) . . ?
C1 C2 H2 119.9 . . ?
C3 C2 H2 119.9 . . ?
C11 C12 C13 121.2(3) . . ?
C11 C12 C17 119.9(3) . . ?
C13 C12 C17 119.0(3) . . ?
C27 C26 C25 120.3(3) . . ?
C27 C26 H26 119.8 . . ?
C25 C26 H26 119.8 . . ?
C56 C57 C58 120.8(3) . . ?
C56 C57 H57 119.6 . . ?
C58 C57 H57 119.6 . . ?
C44 C43 C42 120.2(3) . . ?
C44 C43 H43 119.9 . . ?
C42 C43 H43 119.9 . . ?
N3 C47 C48 123.6(3) . . ?
N3 C47 H47 118.2 . . ?
C48 C47 H47 118.2 . . ?
C10 C11 C12 120.7(3) . . ?
C10 C11 H11A 119.6 . . ?
C12 C11 H11A 119.6 . . ?
C23 C02G C20 125.4(3) . . ?
C23 C02G H02G 117.3 . . ?
C20 C02G H02G 117.3 . . ?
C7 C6 C3 127.4(3) . . ?
C7 C6 H6A 116.3 . . ?
C3 C6 H6A 116.3 . . ?
C73 C74 C75 121.0(3) . . ?
C73 C74 H74 119.5 . . ?
C75 C74 H74 119.5 . . ?
C26 C27 C28 120.5(3) . . ?
C26 C27 H27 119.7 . . ?
C28 C27 H27 119.7 . . ?
C22 C21 C20 120.5(3) . . ?
C22 C21 H21 119.7 . . ?
C20 C21 H21 119.7 . . ?
C49 C50 C51 121.2(3) . . ?
C49 C50 H50 119.4 . . ?
C51 C50 H50 119.4 . . ?
N3 C51 C50 124.1(3) . . ?
N3 C51 H51 118.0 . . ?
C50 C51 H51 118.0 . . ?
C15 C16 C17 120.5(4) . . ?
C15 C16 H16 119.7 . . ?
C17 C16 H16 119.7 . . ?
C83 C84 C85 120.1(3) . . ?
C83 C84 H84 119.9 . . ?
C85 C84 H84 119.9 . . ?
C53 C52 C49 127.5(3) . . ?
C53 C52 H52 116.3 . . ?
C49 C52 H52 116.3 . . ?
C5 C4 C3 121.2(3) . . ?
C5 C4 H4 119.4 . . ?
C3 C4 H4 119.4 . . ?
C78 C79 C80 121.4(4) . . ?
C78 C79 H79 119.3 . . ?
C80 C79 H79 119.3 . . ?
C61 C62 C63 120.6(4) . . ?
C61 C62 H62 119.7 . . ?
C63 C62 H62 119.7 . . ?
C31 C32 C01T 121.8(4) . . ?
C31 C32 H32 119.1 . . ?
C01T C32 H32 119.1 . . ?
C14 C13 C12 121.0(4) . . ?
C14 C13 H13 119.5 . . ?
C12 C13 H13 119.5 . . ?
C60 C59 C58 121.1(4) . . ?
C60 C59 H59 119.4 . . ?
C58 C59 H59 119.4 . . ?
C47 C48 C49 120.8(3) . . ?
C47 C48 H48 119.6 . . ?
C49 C48 H48 119.6 . . ?
C77 C76 C75 120.8(4) . . ?
C77 C76 H76 119.6 . . ?
C75 C76 H76 119.6 . . ?
C16 C15 C14 121.2(4) . . ?
C16 C15 H15 119.4 . . ?
C14 C15 H15 119.4 . . ?
C30 C29 C28 121.3(4) . . ?
C30 C29 H29 119.3 . . ?
C28 C29 H29 119.3 . . ?
C32 C31 C30 120.7(4) . . ?
C32 C31 H31 119.6 . . ?
C30 C31 H31 119.6 . . ?
C62 C61 C60 121.6(4) . . ?
C62 C61 H61 119.2 . . ?
C60 C61 H61 119.2 . . ?
C13 C14 C15 119.9(4) . . ?
C13 C14 H14 120.0 . . ?
C15 C14 H14 120.0 . . ?
C79 C78 C77 120.2(4) . . ?
C79 C78 H78 119.9 . . ?
C77 C78 H78 119.9 . . ?
C59 C60 C61 119.5(4) . . ?
C59 C60 H60 120.2 . . ?
C61 C60 H60 120.2 . . ?
C76 C77 C78 120.8(4) . . ?
C76 C77 H77 119.6 . . ?
C78 C77 H77 119.6 . . ?
C29 C30 C31 119.6(4) . . ?
C29 C30 H30 120.2 . . ?
C31 C30 H30 120.2 . . ?
 
loop_
 _geom_torsion_atom_site_label_1
 _geom_torsion_atom_site_label_2
 _geom_torsion_atom_site_label_3
 _geom_torsion_atom_site_label_4
 _geom_torsion
 _geom_torsion_site_symmetry_1
 _geom_torsion_site_symmetry_2
 _geom_torsion_site_symmetry_3
 _geom_torsion_site_symmetry_4
 _geom_torsion_publ_flag
C90 C89 C94 C93 0.7(4) . . . . ?
C88 C89 C94 C93 -179.9(3) . . . . ?
Zn1 O1 C33 O2 -102.7(4) . . . . ?
Zn1 O1 C33 C34 77.7(5) . . . . ?
C39 C34 C33 O2 -174.8(3) . . . . ?
C35 C34 C33 O2 6.5(4) . . . . ?
C39 C34 C33 O1 4.8(4) . . . . ?
C35 C34 C33 O1 -173.9(3) . . . . ?
Zn2 O9 C88 O10 110.9(4) . . . . ?
Zn2 O9 C88 C89 -70.8(5) . . . . ?
C90 C89 C88 O10 -2.5(5) . . . . ?
C94 C89 C88 O10 178.2(3) . . . . ?
C90 C89 C88 O9 179.2(3) . . . . ?
C94 C89 C88 O9 -0.2(4) . . . . ?
Zn1 O3 C40 O4 -4.4(3) . . . . ?
Zn1 O3 C40 C00U 175.4(2) . . . . ?
C89 C94 C93 C92 -0.9(5) . . . . ?
C82 C87 C86 C85 -3.4(5) . . . . ?
C44 C45 C46 C00U 1.5(5) . . . . ?
C45 C46 C00U C42 0.9(5) . . . . ?
C45 C46 C00U C40 -176.1(3) . . . . ?
O4 C40 C00U C42 13.0(4) . . . . ?
O3 C40 C00U C42 -166.8(3) . . . . ?
O4 C40 C00U C46 -170.0(3) . . . . ?
O3 C40 C00U C46 10.1(4) . . . . ?
Zn2 O7 C81 O8 4.2(3) . . . . ?
Zn2 O7 C81 C82 -176.1(2) . . . . ?
C94 C93 C92 O12 -179.5(3) . . . . ?
C94 C93 C92 C91 0.6(5) . . . . ?
C86 C87 C82 C83 2.1(5) . . . . ?
C86 C87 C82 C81 177.8(3) . . . . ?
O8 C81 C82 C83 -19.6(4) . . . . ?
O7 C81 C82 C83 160.7(3) . . . . ?
O8 C81 C82 C87 164.8(3) . . . . ?
O7 C81 C82 C87 -14.9(4) . . . . ?
C94 C89 C90 C91 -0.1(4) . . . . ?
C88 C89 C90 C91 -179.5(3) . . . . ?
C87 C86 C85 O11 -176.8(3) . . . . ?
C87 C86 C85 C84 2.1(5) . . . . ?
C39 C34 C35 C36 0.5(4) . . . . ?
C33 C34 C35 C36 179.2(3) . . . . ?
C46 C45 C44 O5 177.1(3) . . . . ?
C46 C45 C44 C43 -2.2(5) . . . . ?
O12 C92 C91 C90 -180.0(3) . . . . ?
C93 C92 C91 C90 0.0(5) . . . . ?
C89 C90 C91 C92 -0.2(5) . . . . ?
C35 C34 C39 C38 -2.1(5) . . . . ?
C33 C34 C39 C38 179.3(3) . . . . ?
C34 C35 C36 C37 1.1(5) . . . . ?
C72 C71 C70 C69 2.7(6) . . . . ?
C80 C71 C70 C69 -177.6(4) . . . . ?
C34 C39 C38 C37 2.1(5) . . . . ?
C9 C8 C7 C6 -17.9(5) . . . . ?
C17 C8 C7 C6 163.5(4) . . . . ?
C35 C36 C37 O6 179.2(3) . . . . ?
C35 C36 C37 C38 -1.1(5) . . . . ?
C39 C38 C37 O6 179.2(3) . . . . ?
C39 C38 C37 C36 -0.5(5) . . . . ?
C55 C54 C63 C62 -179.4(3) . . . . ?
C53 C54 C63 C62 2.4(5) . . . . ?
C55 C54 C63 C58 -0.3(5) . . . . ?
C53 C54 C63 C58 -178.6(3) . . . . ?
C68 N4 C64 C65 0.5(5) . . . . ?
Zn2 N4 C64 C65 173.5(2) . . . . ?
C22 N2 C18 C19 -1.1(5) . . . . ?
Zn1 N2 C18 C19 -171.6(3) . . . . ?
N2 C18 C19 C20 -0.2(5) . . . . ?
C55 C54 C53 C52 8.5(6) . . . . ?
C63 C54 C53 C52 -173.3(4) . . . . ?
C01T C24 C25 C26 -0.4(5) . . . . ?
C23 C24 C25 C26 -178.9(3) . . . . ?
C18 C19 C20 C21 1.2(5) . . . . ?
C18 C19 C20 C02G -178.4(3) . . . . ?
C63 C54 C55 C56 0.8(5) . . . . ?
C53 C54 C55 C56 179.0(3) . . . . ?
C9 C8 C17 C16 -179.9(3) . . . . ?
C7 C8 C17 C16 -1.3(5) . . . . ?
C9 C8 C17 C12 0.3(5) . . . . ?
C7 C8 C17 C12 178.9(3) . . . . ?
C80 C71 C72 C73 -0.2(5) . . . . ?
C70 C71 C72 C73 179.4(3) . . . . ?
N4 C64 C65 C66 -1.5(5) . . . . ?
C67 C66 C65 C64 2.0(5) . . . . ?
C69 C66 C65 C64 -178.2(3) . . . . ?
C17 C8 C9 C10 -1.3(5) . . . . ?
C7 C8 C9 C10 -179.9(3) . . . . ?
C72 C71 C80 C79 178.6(4) . . . . ?
C70 C71 C80 C79 -1.0(5) . . . . ?
C72 C71 C80 C75 -0.1(5) . . . . ?
C70 C71 C80 C75 -179.7(3) . . . . ?
C64 N4 C68 C67 -0.1(5) . . . . ?
Zn2 N4 C68 C67 -173.0(3) . . . . ?
C25 C24 C01T C32 -178.6(4) . . . . ?
C23 C24 C01T C32 -0.1(6) . . . . ?
C25 C24 C01T C28 0.7(5) . . . . ?
C23 C24 C01T C28 179.2(3) . . . . ?
C1 N1 C5 C4 -1.2(5) . . . . ?
Zn1 N1 C5 C4 171.9(3) . . . . ?
C25 C24 C23 C02G 0.5(6) . . . . ?
C01T C24 C23 C02G -178.0(4) . . . . ?
C54 C55 C56 C57 -0.8(6) . . . . ?
C18 N2 C22 C21 1.4(5) . . . . ?
Zn1 N2 C22 C21 171.3(3) . . . . ?
C62 C63 C58 C59 -1.4(5) . . . . ?
C54 C63 C58 C59 179.5(3) . . . . ?
C62 C63 C58 C57 179.1(3) . . . . ?
C54 C63 C58 C57 0.0(5) . . . . ?
C46 C00U C42 C43 -2.6(5) . . . . ?
C40 C00U C42 C43 174.4(3) . . . . ?
C87 C82 C83 C84 0.4(5) . . . . ?
C81 C82 C83 C84 -175.4(3) . . . . ?
C79 C80 C75 C74 -178.4(3) . . . . ?
C71 C80 C75 C74 0.3(5) . . . . ?
C79 C80 C75 C76 0.5(5) . . . . ?
C71 C80 C75 C76 179.2(3) . . . . ?
C8 C9 C10 C11 0.6(6) . . . . ?
C5 N1 C1 C2 0.2(5) . . . . ?
Zn1 N1 C1 C2 -172.6(3) . . . . ?
C32 C01T C28 C27 179.3(4) . . . . ?
C24 C01T C28 C27 -0.1(5) . . . . ?
C32 C01T C28 C29 0.3(6) . . . . ?
C24 C01T C28 C29 -179.1(3) . . . . ?
C71 C72 C73 C74 0.2(6) . . . . ?
C71 C70 C69 C66 -179.7(3) . . . . ?
C65 C66 C69 C70 1.1(6) . . . . ?
C67 C66 C69 C70 -179.1(4) . . . . ?
N4 C68 C67 C66 0.7(6) . . . . ?
C65 C66 C67 C68 -1.6(5) . . . . ?
C69 C66 C67 C68 178.6(3) . . . . ?
N1 C1 C2 C3 0.4(6) . . . . ?
C4 C3 C2 C1 0.1(6) . . . . ?
C6 C3 C2 C1 178.0(3) . . . . ?
C16 C17 C12 C11 -178.4(3) . . . . ?
C8 C17 C12 C11 1.3(5) . . . . ?
C16 C17 C12 C13 1.0(5) . . . . ?
C8 C17 C12 C13 -179.3(3) . . . . ?
C24 C25 C26 C27 -0.6(5) . . . . ?
C55 C56 C57 C58 0.4(5) . . . . ?
C59 C58 C57 C56 -179.5(4) . . . . ?
C63 C58 C57 C56 0.0(5) . . . . ?
O5 C44 C43 C42 -178.8(3) . . . . ?
C45 C44 C43 C42 0.5(5) . . . . ?
C00U C42 C43 C44 1.9(5) . . . . ?
C51 N3 C47 C48 -0.4(6) . . . . ?
Zn2 N3 C47 C48 -172.3(3) . . . . ?
C9 C10 C11 C12 1.1(6) . . . . ?
C13 C12 C11 C10 178.5(4) . . . . ?
C17 C12 C11 C10 -2.1(5) . . . . ?
C24 C23 C02G C20 -179.3(3) . . . . ?
C19 C20 C02G C23 0.9(6) . . . . ?
C21 C20 C02G C23 -178.7(4) . . . . ?
C8 C7 C6 C3 -179.9(3) . . . . ?
C2 C3 C6 C7 2.1(6) . . . . ?
C4 C3 C6 C7 179.8(4) . . . . ?
C72 C73 C74 C75 0.1(6) . . . . ?
C76 C75 C74 C73 -179.2(4) . . . . ?
C80 C75 C74 C73 -0.4(6) . . . . ?
C25 C26 C27 C28 1.3(5) . . . . ?
C29 C28 C27 C26 178.1(4) . . . . ?
C01T C28 C27 C26 -0.9(5) . . . . ?
N2 C22 C21 C20 -0.4(6) . . . . ?
C19 C20 C21 C22 -0.9(6) . . . . ?
C02G C20 C21 C22 178.7(3) . . . . ?
C48 C49 C50 C51 -0.5(6) . . . . ?
C52 C49 C50 C51 -179.5(4) . . . . ?
C47 N3 C51 C50 -0.2(6) . . . . ?
Zn2 N3 C51 C50 171.4(3) . . . . ?
C49 C50 C51 N3 0.7(7) . . . . ?
C12 C17 C16 C15 -1.3(6) . . . . ?
C8 C17 C16 C15 178.9(4) . . . . ?
C82 C83 C84 C85 -1.5(6) . . . . ?
O11 C85 C84 C83 179.2(3) . . . . ?
C86 C85 C84 C83 0.3(6) . . . . ?
C54 C53 C52 C49 178.9(3) . . . . ?
C50 C49 C52 C53 4.0(7) . . . . ?
C48 C49 C52 C53 -175.0(4) . . . . ?
N1 C5 C4 C3 1.7(7) . . . . ?
C2 C3 C4 C5 -1.1(6) . . . . ?
C6 C3 C4 C5 -179.0(4) . . . . ?
C75 C80 C79 C78 -0.8(6) . . . . ?
C71 C80 C79 C78 -179.5(4) . . . . ?
C58 C63 C62 C61 0.8(7) . . . . ?
C54 C63 C62 C61 179.9(4) . . . . ?
C28 C01T C32 C31 -0.1(7) . . . . ?
C24 C01T C32 C31 179.3(4) . . . . ?
C11 C12 C13 C14 179.8(4) . . . . ?
C17 C12 C13 C14 0.4(6) . . . . ?
C57 C58 C59 C60 -179.1(4) . . . . ?
C63 C58 C59 C60 1.4(7) . . . . ?
N3 C47 C48 C49 0.6(7) . . . . ?
C50 C49 C48 C47 -0.2(6) . . . . ?
C52 C49 C48 C47 178.9(4) . . . . ?
C74 C75 C76 C77 178.8(4) . . . . ?
C80 C75 C76 C77 -0.1(7) . . . . ?
C17 C16 C15 C14 0.3(8) . . . . ?
C27 C28 C29 C30 180.0(5) . . . . ?
C01T C28 C29 C30 -1.1(7) . . . . ?
C01T C32 C31 C30 0.6(9) . . . . ?
C63 C62 C61 C60 -0.1(9) . . . . ?
C12 C13 C14 C15 -1.4(8) . . . . ?
C16 C15 C14 C13 1.1(9) . . . . ?
C80 C79 C78 C77 0.8(8) . . . . ?
C58 C59 C60 C61 -0.7(9) . . . . ?
C62 C61 C60 C59 0.0(10) . . . . ?
C75 C76 C77 C78 0.0(8) . . . . ?
C79 C78 C77 C76 -0.4(9) . . . . ?
C28 C29 C30 C31 1.5(9) . . . . ?
C32 C31 C30 C29 -1.3(10) . . . . ?
 
_refine_diff_density_max    0.378
_refine_diff_density_min   -0.454
_refine_diff_density_rms    0.068

_shelx_res_file
;
TITL shelx_a.res in P2(1)/c
    shelx.res
    created by SHELXL-2018/3 at 16:48:46 on 03-Mar-2022
CELL  0.71073  22.9098  15.4421  22.7056   90.000  103.112   90.000
ZERR     4.00   0.0016   0.0010   0.0014    0.000    0.007    0.000
LATT   1
SYMM  - X, 1/2 + Y, 1/2 - Z
SFAC  C    H    N    O    ZN
UNIT  384 288 16 48 8
MERG   2
OMIT     0   4   0
OMIT     6   0   6
MORE -1
FMAP   2   53   53
PLAN   20
SIZE     0.100   0.200   0.300
ACTA
BOND   $H
CONF
LIST   4
L.S.  12
TEMP    20.00
WGHT    0.052500    2.069500
FVAR       0.11448
ZN2   5    0.984495    0.318129    0.269296    11.00000    0.04042    0.03014 =
         0.02741   -0.00156    0.00609   -0.00069
ZN1   5    0.487611    0.438032   -0.232396    11.00000    0.04247    0.03158 =
         0.02645   -0.00094    0.00523   -0.00358
O9    4    0.939514    0.294034    0.330823    11.00000    0.06074    0.03949 =
         0.03520    0.00585    0.01866   -0.00008
O1    4    0.442280    0.465070   -0.171454    11.00000    0.05621    0.04280 =
         0.03284   -0.01015    0.01142   -0.00461
O8    4    1.035835    0.308670    0.179264    11.00000    0.06044    0.02804 =
         0.03812   -0.00393    0.01231   -0.00091
O4    4    0.541316    0.447417   -0.319835    11.00000    0.06483    0.02941 =
         0.03912    0.00302    0.01359   -0.00280
O3    4    0.512301    0.547935   -0.264006    11.00000    0.05239    0.03797 =
         0.03562    0.00357    0.01271   -0.00411
O7    4    1.007924    0.208535    0.236085    11.00000    0.05020    0.03750 =
         0.03362   -0.00473    0.01553   -0.00060
O2    4    0.440021    0.447733   -0.075046    11.00000    0.09974    0.03596 =
         0.03770    0.00054    0.02306   -0.00535
O12   4    0.939290   -0.100001    0.412769    11.00000    0.10732    0.02865 =
         0.05960    0.00677    0.03974    0.00733
AFIX 147
H12   2    0.946649   -0.124813    0.383354    11.00000   -1.50000
AFIX   0
O11   4    1.087674   -0.032195    0.043038    11.00000    0.09771    0.03025 =
         0.06015   -0.00674    0.04785    0.00092
AFIX 147
H11   2    1.087175   -0.080007    0.058630    11.00000   -1.50000
AFIX   0
O5    4    0.593089    0.790599   -0.454271    11.00000    0.06594    0.03622 =
         0.06635    0.01507    0.02738   -0.00045
AFIX 147
H5    2    0.587095    0.838193   -0.440749    11.00000   -1.50000
AFIX   0
N4    3    1.059538    0.376878    0.317644    11.00000    0.04205    0.03591 =
         0.02753   -0.00243    0.00525   -0.00312
N1    3    0.418081    0.379046   -0.291069    11.00000    0.04371    0.04059 =
         0.02805   -0.00408    0.00591   -0.00505
N3    3    0.915606    0.377235    0.209422    11.00000    0.04137    0.03847 =
         0.03188    0.00298    0.00598   -0.00008
N2    3    0.561965    0.378756   -0.182307    11.00000    0.04505    0.03435 =
         0.02783   -0.00035    0.00438   -0.00177
O10   4    0.931311    0.307662    0.425380    11.00000    0.13995    0.03211 =
         0.04708   -0.00274    0.04295    0.00333
O6    4    0.448288    0.855867   -0.083469    11.00000    0.12492    0.03281 =
         0.06066   -0.00346    0.04777   -0.00180
AFIX 147
H6    2    0.450270    0.881889   -0.114436    11.00000   -1.50000
AFIX   0
C89   1    0.936831    0.166596    0.388805    11.00000    0.03108    0.03337 =
         0.02974    0.00296    0.00797   -0.00180
C34   1    0.443351    0.590731   -0.110503    11.00000    0.03116    0.03311 =
         0.03189   -0.00309    0.00977   -0.00144
C94   1    0.940599    0.111519    0.341007    11.00000    0.04239    0.03457 =
         0.02695    0.00037    0.00650   -0.00505
AFIX  43
H94   2    0.942860    0.135058    0.303889    11.00000   -1.20000
AFIX   0
C33   1    0.441893    0.494681   -0.118913    11.00000    0.03799    0.03927 =
         0.02960   -0.00346    0.00943    0.00042
C45   1    0.569944    0.746516   -0.360896    11.00000    0.05067    0.02475 =
         0.05020    0.00126    0.00839   -0.00113
AFIX  43
H45   2    0.571752    0.803450   -0.347248    11.00000   -1.20000
AFIX   0
C88   1    0.936270    0.262684    0.381984    11.00000    0.04590    0.03171 =
         0.03457    0.00225    0.01254   -0.00138
C87   1    1.054895    0.076379    0.174285    11.00000    0.04770    0.03569 =
         0.03075   -0.00256    0.01121   -0.00179
AFIX  43
H87   2    1.049168    0.062832    0.212485    11.00000   -1.20000
AFIX   0
C40   1    0.535285    0.526151   -0.308125    11.00000    0.03755    0.03765 =
         0.02845    0.00404   -0.00041   -0.00441
C93   1    0.941021    0.022579    0.348005    11.00000    0.05112    0.03490 =
         0.03527   -0.00637    0.01297   -0.00177
AFIX  43
H93   2    0.942979   -0.013262    0.315593    11.00000   -1.20000
AFIX   0
C86   1    1.070040    0.011740    0.138704    11.00000    0.05242    0.03147 =
         0.04120    0.00180    0.01037    0.00067
AFIX  43
H86   2    1.076488   -0.044264    0.153848    11.00000   -1.20000
AFIX   0
C46   1    0.555755    0.680661   -0.325435    11.00000    0.04835    0.03293 =
         0.03775    0.00213    0.01057    0.00115
AFIX  43
H46   2    0.547143    0.693680   -0.288321    11.00000   -1.20000
AFIX   0
C00U  1    0.554232    0.595366   -0.344653    11.00000    0.03292    0.03150 =
         0.03633    0.00391    0.00461   -0.00296
C81   1    1.029767    0.229982    0.191306    11.00000    0.03633    0.03679 =
         0.03055   -0.00666    0.00261    0.00061
C92   1    0.938516   -0.013186    0.403503    11.00000    0.04830    0.03106 =
         0.04263    0.00500    0.01733    0.00283
C54   1    0.713499    0.523162   -0.024997    11.00000    0.03806    0.04238 =
         0.04117   -0.00172   -0.00065    0.00793
C82   1    1.048055    0.161151    0.154141    11.00000    0.04082    0.03075 =
         0.03078   -0.00451    0.00929   -0.00202
C90   1    0.934184    0.129288    0.443678    11.00000    0.04791    0.03492 =
         0.03415   -0.00120    0.01829    0.00292
AFIX  43
H90   2    0.931738    0.164820    0.476102    11.00000   -1.20000
AFIX   0
C85   1    1.075673    0.029486    0.081043    11.00000    0.05347    0.03029 =
         0.04713   -0.00840    0.02587   -0.00405
C24   1    0.779747    0.229060    0.034658    11.00000    0.03459    0.04801 =
         0.04095    0.00016    0.00277    0.00414
C71   1    1.287477    0.529811    0.522606    11.00000    0.03728    0.04608 =
         0.03994   -0.00206    0.00398    0.00019
C35   1    0.448722    0.626188   -0.053313    11.00000    0.05122    0.03974 =
         0.03026    0.00070    0.01549   -0.00089
AFIX  43
H35   2    0.450892    0.589948   -0.020172    11.00000   -1.20000
AFIX   0
C44   1    0.581477    0.727704   -0.416783    11.00000    0.03996    0.03127 =
         0.04837    0.01058    0.01135   -0.00056
C91   1    0.935099    0.040510    0.451249    11.00000    0.06154    0.03518 =
         0.03696    0.00659    0.02296    0.00319
AFIX  43
H91   2    0.933414    0.016888    0.488504    11.00000   -1.20000
AFIX   0
C39   1    0.440656    0.645977   -0.158875    11.00000    0.05981    0.04142 =
         0.02718   -0.00268    0.00876   -0.00019
AFIX  43
H39   2    0.438364    0.622976   -0.197187    11.00000   -1.20000
AFIX   0
C8    1    0.207656    0.225651   -0.516094    11.00000    0.04000    0.04272 =
         0.03620   -0.00072   -0.00117   -0.00233
C36   1    0.450865    0.714850   -0.045309    11.00000    0.06934    0.04027 =
         0.03496   -0.00312    0.02383   -0.00501
AFIX  43
H36   2    0.455166    0.737903   -0.006722    11.00000   -1.20000
AFIX   0
C70   1    1.231737    0.497812    0.484288    11.00000    0.03839    0.05416 =
         0.03869   -0.00527    0.00594   -0.00382
AFIX  43
H70   2    1.198890    0.495536    0.501935    11.00000   -1.20000
AFIX   0
C38   1    0.441304    0.735101   -0.151369    11.00000    0.07144    0.04083 =
         0.03264    0.00890    0.01382    0.00647
AFIX  43
H38   2    0.438154    0.771498   -0.184575    11.00000   -1.20000
AFIX   0
C3    1    0.317878    0.316654   -0.375964    11.00000    0.04382    0.05788 =
         0.03406   -0.00553    0.00167   -0.00705
C7    1    0.261708    0.254963   -0.472415    11.00000    0.03594    0.05404 =
         0.04215   -0.00655   -0.00093   -0.00856
AFIX  43
H7    2    0.297815    0.249604   -0.484285    11.00000   -1.20000
AFIX   0
C37   1    0.446668    0.769480   -0.094167    11.00000    0.05638    0.03115 =
         0.04710    0.00005    0.02520   -0.00066
C63   1    0.719221    0.539920   -0.085569    11.00000    0.03873    0.05535 =
         0.03832   -0.00374    0.00076    0.00559
C64   1    1.062446    0.403488    0.374758    11.00000    0.04560    0.04691 =
         0.03966   -0.00815    0.01385   -0.00668
AFIX  43
H64   2    1.028091    0.399715    0.389944    11.00000   -1.20000
AFIX   0
C18   1    0.564253    0.360461   -0.124109    11.00000    0.04606    0.05751 =
         0.03760    0.01153    0.01245    0.00729
AFIX  43
H18   2    0.529785    0.368294   -0.109594    11.00000   -1.20000
AFIX   0
C19   1    0.614580    0.330962   -0.085191    11.00000    0.04442    0.06531 =
         0.03235    0.01450    0.01121    0.01113
AFIX  43
H19   2    0.613630    0.319474   -0.045212    11.00000   -1.20000
AFIX   0
C66   1    1.166171    0.440856    0.391471    11.00000    0.04204    0.04975 =
         0.03206   -0.00738    0.00701   -0.00768
C53   1    0.764703    0.493606    0.021923    11.00000    0.04249    0.05904 =
         0.04534    0.00202    0.00378    0.00729
AFIX  43
H53   2    0.801392    0.492702    0.010894    11.00000   -1.20000
AFIX   0
C25   1    0.832908    0.218068    0.017655    11.00000    0.04149    0.06041 =
         0.04248   -0.00336    0.00424    0.00360
AFIX  43
H25   2    0.835227    0.232929   -0.021441    11.00000   -1.20000
AFIX   0
C20   1    0.666581    0.317985   -0.104142    11.00000    0.04605    0.05083 =
         0.03618    0.00795    0.00607    0.00715
C55   1    0.659234    0.537584   -0.011125    11.00000    0.04151    0.06418 =
         0.03984   -0.00462    0.00358    0.00872
AFIX  43
H55   2    0.655427    0.527480    0.028208    11.00000   -1.20000
AFIX   0
C17   1    0.208216    0.212434   -0.578465    11.00000    0.03780    0.05256 =
         0.03983   -0.00534    0.00150    0.00209
C72   1    1.338392    0.539483    0.500659    11.00000    0.04340    0.06965 =
         0.04833   -0.00666    0.00966   -0.00371
AFIX  43
H72   2    1.336930    0.524673    0.460649    11.00000   -1.20000
AFIX   0
C65   1    1.113514    0.435767    0.411426    11.00000    0.04830    0.05497 =
         0.03128   -0.00981    0.01121   -0.00882
AFIX  43
H65   2    1.112862    0.454507    0.450197    11.00000   -1.20000
AFIX   0
C9    1    0.155723    0.208615   -0.497153    11.00000    0.04510    0.06262 =
         0.04189   -0.00044    0.00644   -0.00555
AFIX  43
H9    2    0.155287    0.215916   -0.456598    11.00000   -1.20000
AFIX   0
C80   1    1.290448    0.552600    0.584373    11.00000    0.04166    0.05273 =
         0.03927   -0.00842    0.00180   -0.00150
C68   1    1.110095    0.382906    0.297893    11.00000    0.05340    0.06695 =
         0.03466   -0.01140    0.01487   -0.01241
AFIX  43
H68   2    1.109534    0.364966    0.258669    11.00000   -1.20000
AFIX   0
C01T  1    0.776272    0.205621    0.094713    11.00000    0.04300    0.06319 =
         0.03652   -0.00233    0.00238    0.01022
C5    1    0.363667    0.379286   -0.279787    11.00000    0.05403    0.09188 =
         0.03705   -0.01834    0.01419   -0.01876
AFIX  43
H5A   2    0.359156    0.400000   -0.242616    11.00000   -1.20000
AFIX   0
C23   1    0.727004    0.262262   -0.008529    11.00000    0.04093    0.06593 =
         0.04691    0.00817    0.00838    0.00747
AFIX  43
H23   2    0.692705    0.268311    0.006525    11.00000   -1.20000
AFIX   0
C56   1    0.609528    0.566823   -0.053733    11.00000    0.03425    0.07172 =
         0.05790   -0.01681    0.00118    0.01149
AFIX  43
H56   2    0.573218    0.575181   -0.042754    11.00000   -1.20000
AFIX   0
C22   1    0.612561    0.368002   -0.200802    11.00000    0.05301    0.06947 =
         0.02889    0.00575    0.01215    0.00882
AFIX  43
H22   2    0.612711    0.381341   -0.240709    11.00000   -1.20000
AFIX   0
C58   1    0.668376    0.570300   -0.128697    11.00000    0.04045    0.05703 =
         0.03985   -0.00231   -0.00430    0.00416
C42   1    0.568075    0.577801   -0.399721    11.00000    0.07784    0.03129 =
         0.05063    0.00193    0.03150    0.00034
AFIX  43
H42   2    0.568844    0.520707   -0.412557    11.00000   -1.20000
AFIX   0
C83   1    1.054946    0.178622    0.096475    11.00000    0.09841    0.02287 =
         0.05329    0.00070    0.03793    0.00250
AFIX  43
H83   2    1.050756    0.235217    0.082130    11.00000   -1.20000
AFIX   0
C49   1    0.817394    0.438214    0.121890    11.00000    0.04513    0.05567 =
         0.03730    0.00297    0.00416    0.01269
C75   1    1.345593    0.583983    0.620150    11.00000    0.05233    0.05526 =
         0.03660   -0.00257   -0.00348    0.00174
C10   1    0.103670    0.180576   -0.537669    11.00000    0.03809    0.07282 =
         0.06013   -0.00025    0.00625   -0.01207
AFIX  43
H10   2    0.069122    0.170045   -0.523810    11.00000   -1.20000
AFIX   0
C1    1    0.421769    0.347064   -0.344676    11.00000    0.04041    0.07386 =
         0.05140   -0.02598    0.01382   -0.01099
AFIX  43
H1    2    0.459301    0.345845   -0.353880    11.00000   -1.20000
AFIX   0
C28   1    0.828421    0.172782    0.134553    11.00000    0.04632    0.06174 =
         0.04063   -0.00264   -0.00366    0.00646
C73   1    1.392042    0.570635    0.536141    11.00000    0.03781    0.08373 =
         0.06442    0.00207    0.00641   -0.00742
AFIX  43
H73   2    1.425497    0.576455    0.519693    11.00000   -1.20000
AFIX   0
C69   1    1.222514    0.472161    0.428557    11.00000    0.04069    0.08592 =
         0.04735   -0.01690    0.01155   -0.01603
AFIX  43
H69   2    1.255118    0.473956    0.410532    11.00000   -1.20000
AFIX   0
C67   1    1.162180    0.413923    0.332289    11.00000    0.04419    0.09126 =
         0.03995   -0.01830    0.01802   -0.02006
AFIX  43
H67   2    1.195849    0.417224    0.315956    11.00000   -1.20000
AFIX   0
C2    1    0.374198    0.315983   -0.386978    11.00000    0.04616    0.07384 =
         0.03771   -0.02162    0.00731   -0.01207
AFIX  43
H2    2    0.380094    0.294286   -0.423395    11.00000   -1.20000
AFIX   0
C12   1    0.154921    0.182647   -0.618392    11.00000    0.04384    0.05113 =
         0.04694   -0.00992   -0.00483    0.00205
C26   1    0.883734    0.185190    0.057326    11.00000    0.03785    0.06599 =
         0.05975   -0.00781    0.00672    0.00340
AFIX  43
H26   2    0.919086    0.177954    0.044285    11.00000   -1.20000
AFIX   0
C57   1    0.613955    0.583109   -0.111108    11.00000    0.04006    0.05659 =
         0.04783   -0.00761   -0.00798    0.01029
AFIX  43
H57   2    0.580616    0.603013   -0.139259    11.00000   -1.20000
AFIX   0
C43   1    0.580737    0.643813   -0.435791    11.00000    0.08354    0.03916 =
         0.05383    0.00214    0.03949    0.00011
AFIX  43
H43   2    0.588797    0.631106   -0.473191    11.00000   -1.20000
AFIX   0
C47   1    0.860845    0.377505    0.218688    11.00000    0.05122    0.09951 =
         0.03598    0.01273    0.01356    0.01927
AFIX  43
H47   2    0.855189    0.356463    0.255367    11.00000   -1.20000
AFIX   0
C11   1    0.103145    0.168681   -0.596645    11.00000    0.03897    0.05848 =
         0.05977   -0.00657   -0.00693   -0.00643
AFIX  43
H11A  2    0.068018    0.151010   -0.623170    11.00000   -1.20000
AFIX   0
C02G  1    0.721086    0.284559   -0.064921    11.00000    0.04479    0.08911 =
         0.04414    0.01422    0.01077    0.01448
AFIX  43
H02G  2    0.754480    0.278603   -0.081452    11.00000   -1.20000
AFIX   0
C6    1    0.264508    0.287352   -0.419342    11.00000    0.04149    0.08784 =
         0.04477   -0.01645    0.00670   -0.01164
AFIX  43
H6A   2    0.228372    0.292537   -0.407509    11.00000   -1.20000
AFIX   0
C74   1    1.395413    0.592338    0.594356    11.00000    0.03906    0.06503 =
         0.06194    0.00323   -0.00765   -0.00482
AFIX  43
H74   2    1.431344    0.613171    0.617752    11.00000   -1.20000
AFIX   0
C27   1    0.881833    0.163852    0.114499    11.00000    0.03868    0.06010 =
         0.05427   -0.00868   -0.00714    0.00770
AFIX  43
H27   2    0.916131    0.143074    0.140843    11.00000   -1.20000
AFIX   0
C21   1    0.664522    0.338182   -0.163836    11.00000    0.05066    0.09264 =
         0.04224    0.01718    0.02125    0.01873
AFIX  43
H21   2    0.698656    0.331503   -0.179085    11.00000   -1.20000
AFIX   0
C50   1    0.873752    0.437040    0.112760    11.00000    0.04554    0.10575 =
         0.05041    0.04245    0.01496    0.01331
AFIX  43
H50   2    0.880544    0.456770    0.076195    11.00000   -1.20000
AFIX   0
C51   1    0.920621    0.407535    0.156082    11.00000    0.03829    0.09863 =
         0.06235    0.03942    0.01171    0.00651
AFIX  43
H51   2    0.958562    0.408654    0.147826    11.00000   -1.20000
AFIX   0
C16   1    0.258966    0.227841   -0.602217    11.00000    0.04050    0.12204 =
         0.04911   -0.01740    0.00547   -0.00949
AFIX  43
H16   2    0.294035    0.248473   -0.577068    11.00000   -1.20000
AFIX   0
C84   1    1.067894    0.113862    0.059854    11.00000    0.12196    0.03496 =
         0.05540   -0.00188    0.05581   -0.00262
AFIX  43
H84   2    1.071439    0.126696    0.020799    11.00000   -1.20000
AFIX   0
C52   1    0.765783    0.468592    0.076632    11.00000    0.04473    0.09964 =
         0.04966    0.01088    0.00568    0.01868
AFIX  43
H52   2    0.729449    0.470214    0.088354    11.00000   -1.20000
AFIX   0
C4    1    0.313698    0.350220   -0.320705    11.00000    0.04514    0.13502 =
         0.05477   -0.03289    0.01588   -0.02641
AFIX  43
H4    2    0.276444    0.353232   -0.310976    11.00000   -1.20000
AFIX   0
C79   1    1.241417    0.547521    0.611980    11.00000    0.05084    0.12343 =
         0.05087   -0.02431    0.01214   -0.00651
AFIX  43
H79   2    1.204659    0.527960    0.589568    11.00000   -1.20000
AFIX   0
C62   1    0.772674    0.526767   -0.105477    11.00000    0.04391    0.13283 =
         0.05271    0.01196    0.00623    0.01888
AFIX  43
H62   2    0.806648    0.506226   -0.078520    11.00000   -1.20000
AFIX   0
C32   1    0.723907    0.212301    0.116767    11.00000    0.05239    0.12980 =
         0.04856    0.01742    0.01153    0.02437
AFIX  43
H32   2    0.689171    0.233728    0.091492    11.00000   -1.20000
AFIX   0
C13   1    0.155195    0.168427   -0.679764    11.00000    0.05531    0.09942 =
         0.04691   -0.02181   -0.00998    0.00510
AFIX  43
H13   2    0.120458    0.149278   -0.706230    11.00000   -1.20000
AFIX   0
C59   1    0.673214    0.587765   -0.188008    11.00000    0.05870    0.11407 =
         0.04512    0.01473   -0.00335    0.01021
AFIX  43
H59   2    0.640100    0.608876   -0.215900    11.00000   -1.20000
AFIX   0
C48   1    0.811792    0.407109    0.177210    11.00000    0.04912    0.14598 =
         0.05506    0.03171    0.02614    0.03170
AFIX  43
H48   2    0.774301    0.406188    0.186515    11.00000   -1.20000
AFIX   0
C76   1    1.349045    0.607749    0.680982    11.00000    0.07026    0.09775 =
         0.04976   -0.02414   -0.00940   -0.00792
AFIX  43
H76   2    1.385051    0.628193    0.704467    11.00000   -1.20000
AFIX   0
C15   1    0.257102    0.212819   -0.661516    11.00000    0.05487    0.20058 =
         0.06423   -0.03375    0.02204   -0.00823
AFIX  43
H15   2    0.291088    0.223108   -0.676394    11.00000   -1.20000
AFIX   0
C29   1    0.825265    0.148135    0.193925    11.00000    0.07455    0.13218 =
         0.04143    0.01422   -0.00282    0.03044
AFIX  43
H29   2    0.859151    0.125675    0.219998    11.00000   -1.20000
AFIX   0
C31   1    0.722651    0.188422    0.173738    11.00000    0.07459    0.20988 =
         0.06270    0.03842    0.03376    0.04514
AFIX  43
H31   2    0.687151    0.193173    0.186832    11.00000   -1.20000
AFIX   0
C61   1    0.774920    0.543843   -0.163639    11.00000    0.06229    0.21970 =
         0.05883    0.01256    0.02019    0.02214
AFIX  43
H61   2    0.810588    0.534817   -0.175760    11.00000   -1.20000
AFIX   0
C14   1    0.205117    0.182205   -0.700606    11.00000    0.07739    0.16132 =
         0.05191   -0.03569    0.01381    0.00178
AFIX  43
H14   2    0.204883    0.171322   -0.740944    11.00000   -1.20000
AFIX   0
C78   1    1.246666    0.570641    0.670798    11.00000    0.07497    0.18790 =
         0.05747   -0.04178    0.02427   -0.01767
AFIX  43
H78   2    1.213790    0.566095    0.688259    11.00000   -1.20000
AFIX   0
C60   1    0.725283    0.574417   -0.205369    11.00000    0.07435    0.22003 =
         0.05032    0.03535    0.01750    0.00976
AFIX  43
H60   2    0.727748    0.585662   -0.244971    11.00000   -1.20000
AFIX   0
C77   1    1.301366    0.601213    0.705044    11.00000    0.09357    0.17272 =
         0.04829   -0.04426    0.01208   -0.01702
AFIX  43
H77   2    1.304476    0.617179    0.745131    11.00000   -1.20000
AFIX   0
C30   1    0.774233    0.156593    0.213284    11.00000    0.09970    0.20953 =
         0.04618    0.04178    0.02774    0.04542
AFIX  43
H30   2    0.773206    0.141406    0.252672    11.00000   -1.20000
AFIX   0
HKLF    4


REM  shelx_a.res in P2(1)/c
REM wR2 = 0.1387, GooF = S = 1.024, Restrained GooF = 1.024 for all data
REM R1 = 0.0545 for 9949 Fo > 4sig(Fo) and 0.1137 for all 17897 data
REM 1031 parameters refined using 0 restraints

END

WGHT      0.0524      2.0955

REM Highest difference peak  0.378,  deepest hole -0.454,  1-sigma level  0.068
Q1    1   0.7468  0.4362 -0.0168  11.00000  0.05    0.38
Q2    1   1.0394  0.3470  0.4033  11.00000  0.05    0.29
Q3    1   0.5411  0.4173 -0.0972  11.00000  0.05    0.28
Q4    1   0.8983  0.2979  0.3995  11.00000  0.05    0.27
Q5    1   0.7357  0.3144  0.0195  11.00000  0.05    0.26
Q6    1   0.7405  0.3997  0.0522  11.00000  0.05    0.26
Q7    1   0.7395  0.3465 -0.0398  11.00000  0.05    0.25
Q8    1   1.2634  0.4188  0.4211  11.00000  0.05    0.24
Q9    1   0.5564  0.4237 -0.3389  11.00000  0.05    0.24
Q10   1   0.0842  0.1477 -0.6960  11.00000  0.05    0.24
Q11   1   0.0775  0.1165 -0.6383  11.00000  0.05    0.24
Q12   1   0.5607  0.2569 -0.1839  11.00000  0.05    0.23
Q13   1   1.0623  0.3888  0.3413  11.00000  0.05    0.23
Q14   1   0.7154  0.4122  0.0718  11.00000  0.05    0.23
Q15   1   0.9531  0.3480  0.1367  11.00000  0.05    0.23
Q16   1   1.0014  0.2023  0.3009  11.00000  0.05    0.22
Q17   1   0.5609  0.4017 -0.1568  11.00000  0.05    0.22
Q18   1   0.5781  0.6558 -0.1459  11.00000  0.05    0.22
Q19   1   0.8993  0.4459  0.2396  11.00000  0.05    0.22
Q20   1   1.2437  0.5225  0.3992  11.00000  0.05    0.22
;
_shelx_res_checksum   80982

_shelx_hkl_file
;
   4   0   0  521.96    8.48
   4   0   0  535.65    8.36
  -4   0   0  508.52    8.71
   5   0   0   13.91    0.53
  -5   0   0    6.08    0.64
   6   0   0 1882.07   41.16
   6   0   0 1865.11   41.16
  -6   0   0 1859.73   44.55
   7   0   0   22.92    1.17
   7   0   0   35.14    1.23
   8   0   0 1084.56   27.07
   8   0   0 1088.42   27.07
  -8   0   0 1074.39   28.47
   9   0   0    6.90    0.64
  -9   0   0    4.74    0.82
  10   0   0  277.29    7.60
  10   0   0  288.64    7.83
 -10   0   0  291.62    8.24
  11   0   0    3.86    0.70
  11   0   0    3.57    0.82
 -11   0   0    1.05    0.76
  12   0   0   51.80    2.46
  12   0   0   50.75    2.05
 -12   0   0   48.12    2.40
  13   0   0    5.50    1.05
  13   0   0   11.40    1.23
 -13   0   0   10.41    1.29
  14   0   0  195.21    7.13
  14   0   0  196.20    7.42
 -14   0   0  186.38    7.66
  15   0   0    2.63    0.99
  15   0   0    0.70    0.99
 -15   0   0    0.88    1.05
  16   0   0   52.85    3.27
  16   0   0   55.42    2.86
 -16   0   0   48.17    3.68
  17   0   0   15.26    1.75
  17   0   0    5.38    1.40
 -17   0   0   -0.64    1.99
  18   0   0  382.06   16.95
  18   0   0  376.57   16.95
 -18   0   0  423.04   21.22
  19   0   0   15.84    2.34
  19   0   0   11.81    1.75
 -19   0   0   17.25    3.16
  20   0   0   11.63    1.93
  20   0   0    7.42    2.05
 -20   0   0   16.72    2.86
  21   0   0    6.26    1.64
  21   0   0    4.97    1.70
 -21   0   0    7.89    2.46
  22   0   0   35.84    3.51
  22   0   0   35.25    3.51
 -22   0   0   42.21    5.14
  23   0   0    6.31    1.87
  23   0   0    4.97    1.93
 -23   0   0    8.07    2.92
  24   0   0   23.27    3.16
  24   0   0   24.20    3.10
 -24   0   0   36.77    4.85
  25   0   0   -0.06    1.29
  25   0   0   -0.70    1.29
 -25   0   0    3.27    2.10
  26   0   0    4.91    1.87
 -26   0   0    9.30    3.22
 -27   0   0    0.18    2.22
 -28   0   0    9.30    3.92
   3  -1   0    0.35    0.06
   3   1   0    0.29    0.06
   3   1   0    0.23    0.18
   3  -1   0    0.12    0.18
  -3  -1   0    0.00    0.06
  -3   1   0    0.12    0.06
  -3  -1   0   -0.12    0.18
  -3   1   0    0.00    0.12
   4   1   0   37.59    0.82
   4   1   0   32.45    0.53
   4  -1   0   33.56    0.76
  -4   1   0   33.15    0.82
  -4  -1   0   33.56    0.76
   5  -1   0   20.23    0.70
   5  -1   0   19.29    0.47
   5   1   0   21.98    0.64
   5   1   0   21.40    0.47
  -5   1   0   19.99    0.64
  -5  -1   0   19.99    0.70
   6  -1   0   25.43    0.88
   6  -1   0   23.56    0.64
   6   1   0   23.09    0.88
   6   1   0   23.56    0.64
  -6  -1   0   27.95    0.88
  -6   1   0   26.25    0.99
   7  -1   0   68.29    1.87
   7   1   0   70.27    1.99
   7  -1   0   72.61    1.52
   7   1   0   66.82    1.52
  -7   1   0   71.09    2.05
  -7  -1   0   76.70    2.28
   8  -1   0   61.97    1.87
   8   1   0   59.34    1.64
   8   1   0   62.73    2.10
   8  -1   0   61.91    1.58
  -8   1   0   62.26    2.05
  -8  -1   0   64.19    2.05
   9   1   0    4.62    0.53
   9   1   0    3.04    0.64
   9  -1   0    4.50    0.53
   9  -1   0    5.55    0.64
  -9   1   0    3.98    0.70
  -9  -1   0    4.68    0.64
  10   1   0    9.41    0.88
  10  -1   0    6.49    0.88
  10   1   0    4.15    0.64
  10  -1   0    6.84    0.64
 -10   1   0    6.84    1.05
 -10  -1   0    6.55    0.76
  11   1   0    0.76    0.64
  11   1   0   -0.18    0.47
  11  -1   0    0.58    0.47
  11  -1   0    0.47    0.47
 -11  -1   0    0.12    0.53
 -11   1   0   -0.94    0.58
  12  -1   0   51.74    1.87
  12   1   0   49.64    2.10
  12   1   0   53.55    2.69
  12  -1   0   51.80    2.63
 -12  -1   0   56.42    2.51
 -12   1   0   54.90    2.63
  13  -1   0   22.39    1.52
  13   1   0   21.75    1.99
  13   1   0   24.32    1.58
  13  -1   0   24.91    1.64
 -13  -1   0   24.61    2.16
 -13   1   0   28.53    2.28
  14  -1   0  168.14    6.96
  14   1   0  157.33    5.50
  14   1   0  154.75    6.43
  14  -1   0  160.07    5.73
 -14   1   0  160.89    6.84
 -14  -1   0  156.74    6.37
  15  -1   0   -1.17    0.82
  15  -1   0   -0.58    0.76
  15   1   0    0.29    0.94
  15   1   0    1.93    0.76
 -15   1   0   -1.29    0.99
 -15  -1   0   -0.35    0.94
  16  -1   0  114.94    5.90
  16  -1   0  114.06    5.09
  16   1   0  111.26    5.85
  16   1   0  110.38    4.85
 -16   1   0  123.30    6.49
 -16  -1   0  111.02    5.85
  17  -1   0    4.09    0.99
  17  -1   0   -1.46    0.99
 -17   1   0   -2.86    1.40
 -17  -1   0    0.64    1.64
  18   1   0  292.32   13.86
  18   1   0  285.48   12.22
  18  -1   0  298.57   14.62
  18  -1   0  275.07   12.34
 -18   1   0  331.96   16.19
 -18  -1   0  303.66   14.44
  19   1   0   69.28    4.44
  19   1   0   77.35    5.67
  19  -1   0   76.35    4.56
  19  -1   0   64.43    4.33
 -19   1   0   93.02    7.19
 -19  -1   0   80.62    5.50
  20   1   0    1.75    1.58
  20  -1   0    3.98    1.40
  20  -1   0    1.29    1.29
  20   1   0    1.34    0.99
 -20   1   0    3.62    1.75
 -20  -1   0    0.70    1.64
  21   1   0    1.17    1.05
  21  -1   0   -0.06    1.11
  21   1   0   -0.12    1.11
  21  -1   0    2.46    1.05
 -21   1   0   -1.64    1.46
 -21  -1   0    0.06    1.40
  22   1   0    1.58    1.58
  22  -1   0    1.11    1.34
  22   1   0    2.81    1.29
  22  -1   0    0.88    1.58
 -22   1   0    3.33    1.81
 -22  -1   0    3.98    1.81
  23   1   0    7.02    1.40
  23  -1   0    6.20    1.70
  23  -1   0    6.72    1.75
  23   1   0    5.85    2.05
 -23  -1   0    7.78    2.34
 -23   1   0    6.14    2.46
  24   1   0    6.08    1.64
  24  -1   0    3.62    1.93
  24  -1   0    5.50    1.64
  24   1   0    3.39    1.58
 -24  -1   0    2.75    2.92
 -24   1   0   11.81    3.04
  25   1   0    0.00    1.29
  25  -1   0   -0.64    1.17
  25   1   0   -1.46    1.46
 -25  -1   0    0.53    2.22
 -25   1   0   -2.16    2.28
  26  -1   0    4.38    2.10
  26   1   0    4.03    1.75
 -26   1   0    9.00    2.75
 -26  -1   0   12.22    2.69
  27  -1   0    0.99    1.52
 -27   1   0   -1.29    1.93
 -27  -1   0   -2.81    1.93
 -28   1   0   -0.76    2.40
 -28  -1   0    2.98    2.16
   2   2   0    3.51    0.23
   2  -2   0    2.86    0.12
   2  -2   0    3.16    0.12
   2   2   0    2.63    0.12
  -2  -2   0    3.04    0.29
  -2   2   0    3.86    0.23
  -2  -2   0    2.69    0.12
  -2   2   0    3.27    0.23
   3   2   0  424.39    8.30
  -3   2   0  388.78    7.25
  -3  -2   0  379.31    7.25
  -3   2   0  383.46    7.60
   4   2   0    0.70    0.29
   4  -2   0    0.41    0.12
   4   2   0    0.47    0.12
  -4  -2   0   -0.35    0.23
  -4   2   0    0.35    0.23
  -4   2   0    0.70    0.29
   5  -2   0  770.49   11.28
   5  -2   0  759.39   18.12
   5   2   0  773.36   11.40
   5   2   0  800.25   19.41
  -5  -2   0  753.60   16.84
  -5   2   0  757.05   17.54
   6   2   0    2.98    0.23
   6  -2   0    3.04    0.47
   6  -2   0    2.51    0.23
  -6   2   0    3.16    0.47
  -6  -2   0    2.75    0.47
   7  -2   0 1051.76   19.59
   7  -2   0 1092.92   30.05
   7   2   0 1060.88   20.17
   7   2   0 1055.74   29.11
  -7   2   0 1049.83   28.47
  -7  -2   0 1073.63   28.06
   8  -2   0    2.34    0.35
   8  -2   0    1.52    0.64
   8   2   0    1.52    0.29
  -8   2   0    4.15    0.70
  -8  -2   0    3.27    0.64
   9  -2   0   10.41    0.53
   9  -2   0   10.29    0.99
   9   2   0   14.44    1.05
   9   2   0   10.93    0.58
  -9   2   0   10.58    1.17
  -9  -2   0   12.92    0.88
  10   2   0    0.23    0.41
  10  -2   0    0.06    0.70
  10  -2   0    0.53    0.41
  10   2   0    0.70    0.70
 -10  -2   0    1.46    0.58
 -10   2   0    0.41    0.64
  11   2   0   51.39    1.70
  11   2   0   55.60    2.40
  11  -2   0   54.72    2.40
  11  -2   0   57.00    1.75
 -11   2   0   60.69    3.04
 -11  -2   0   61.91    2.51
  12   2   0    0.82    0.53
  12  -2   0    0.18    0.70
  12  -2   0    0.76    0.47
  12   2   0    1.40    0.70
 -12   2   0    0.94    0.82
 -12  -2   0    0.82    0.70
  13  -2   0   17.19    1.87
  13   2   0   15.08    1.81
  13  -2   0   17.25    1.23
 -13  -2   0   17.89    1.46
 -13   2   0   20.35    1.87
  14  -2   0    9.06    1.11
  14  -2   0    6.66    0.88
  14   2   0    5.79    0.88
  14   2   0    5.03    1.17
 -14   2   0    8.48    1.70
 -14  -2   0    4.03    1.17
  15   2   0   11.75    1.17
  15   2   0   14.50    1.70
  15  -2   0   13.51    1.23
  15  -2   0   17.25    1.99
 -15  -2   0   12.63    1.75
 -15   2   0   17.36    1.93
  16   2   0    6.43    1.46
  16  -2   0    5.85    1.11
  16  -2   0    5.55    1.75
  16   2   0    5.67    1.05
 -16   2   0    6.96    1.70
 -16  -2   0    5.85    1.52
  17   2   0   46.65    3.57
  17  -2   0   45.25    2.69
  17  -2   0   50.34    3.39
  17   2   0   41.16    2.51
 -17  -2   0   47.00    4.21
 -17   2   0   51.27    4.74
  18   2   0    5.50    1.75
  18  -2   0    8.01    1.29
  18   2   0    4.79    1.29
  18  -2   0   10.87    2.05
 -18   2   0    6.08    2.10
 -18  -2   0    6.14    1.87
  19  -2   0  100.85    5.20
  19  -2   0  110.91    6.31
  19   2   0  111.14    6.72
  19   2   0  103.60    5.14
 -19  -2   0  110.55    7.02
 -19   2   0  121.55    8.94
  20   2   0    1.46    1.23
  20   2   0   -0.64    0.99
  20  -2   0    2.98    1.52
  20  -2   0    0.18    0.94
 -20   2   0    1.05    1.64
 -20  -2   0   -0.64    1.75
  21   2   0   31.28    3.62
  21  -2   0   28.47    2.63
  21  -2   0   31.04    3.10
  21   2   0   32.21    2.57
 -21  -2   0   29.64    3.68
 -21   2   0   34.90    4.79
  22   2   0    0.12    0.94
  22  -2   0   -1.52    0.99
  22   2   0   -1.87    1.29
  22  -2   0    0.18    1.34
 -22  -2   0    0.76    1.40
 -22   2   0    3.86    1.40
  23   2   0    0.29    1.58
  23  -2   0    0.94    1.23
  23   2   0    0.41    1.05
 -23  -2   0   -0.23    1.93
 -23   2   0    2.05    1.70
  24  -2   0    0.06    1.64
  24   2   0    1.29    1.34
 -24  -2   0   -1.40    2.10
 -24   2   0    3.16    1.81
  25   2   0    9.00    2.46
  25  -2   0    8.48    1.99
 -25   2   0   10.17    3.92
 -25  -2   0    9.65    2.69
  26  -2   0   -1.11    1.46
  26   2   0    0.06    1.52
 -26  -2   0    3.62    1.70
 -26   2   0   -2.86    1.93
  27   2   0    0.99    1.46
  27  -2   0    3.86    1.87
 -27   2   0    0.23    2.46
 -27  -2   0   -0.06    2.10
  28  -2   0   -0.18    1.64
 -28  -2   0    0.88    2.34
 -28   2   0   -1.29    2.05
   0   3   0   -0.47    0.23
   0   3   0    0.06    0.23
   0   3   0    0.00    0.23
   1   3   0    7.37    0.41
   1   3   0    7.13    0.29
   1   3   0    5.03    0.47
  -1   3   0    5.38    0.35
  -1   3   0    7.37    0.35
  -1   3   0    7.95    0.41
   2   3   0    0.58    0.18
   2   3   0    0.53    0.35
  -2   3   0    0.35    0.29
  -2   3   0    0.23    0.18
  -2  -3   0    0.00    0.23
  -2   3   0    0.06    0.29
   3   3   0  131.08    1.87
   3  -3   0  137.27    1.93
   3   3   0  138.73    3.22
  -3   3   0  137.74    3.04
  -3  -3   0  130.49    2.92
  -3   3   0  142.53    3.16
   4  -3   0   41.98    0.70
   4   3   0   40.11    0.64
   4   3   0   47.00    1.52
  -4   3   0   43.44    1.23
  -4   3   0   39.76    1.29
  -4  -3   0   39.46    1.34
   5  -3   0   80.97    1.29
   5   3   0   75.01    1.17
   5   3   0   87.46    2.75
  -5   3   0   72.55    2.10
  -5   3   0   80.62    2.16
  -5  -3   0   78.52    2.05
   6  -3   0   33.91    0.70
   6   3   0   32.92    0.64
   6   3   0   39.29    1.64
   6  -3   0   34.20    1.40
  -6  -3   0   36.25    1.40
  -6   3   0   39.52    1.29
   7   3   0  209.53    6.72
   7  -3   0  190.77    5.90
   7   3   0  208.60    3.62
   7  -3   0  186.27    3.10
  -7  -3   0  185.15    5.14
  -7   3   0  194.16    5.67
   8  -3   0   26.72    1.64
   8   3   0   27.30    0.70
   8  -3   0   25.02    0.70
   8   3   0   29.35    1.46
  -8  -3   0   28.88    1.34
  -8   3   0   31.86    1.40
   9   3   0   22.92    0.82
   9  -3   0   23.03    0.70
   9  -3   0   25.61    1.58
  -9   3   0   23.97    1.40
  -9  -3   0   25.72    1.34
  10  -3   0   55.37    1.52
  10  -3   0   57.59    2.92
  10   3   0   57.18    1.58
  10   3   0   63.37    2.81
 -10  -3   0   62.50    2.40
 -10   3   0   65.77    2.75
  11  -3   0   11.17    0.58
  11  -3   0   10.58    1.17
  11   3   0    8.71    1.34
  11   3   0    9.00    0.76
 -11   3   0   11.34    1.29
 -11  -3   0   11.75    1.17
  12   3   0   66.65    3.80
  12  -3   0   67.35    3.22
  12  -3   0   66.53    1.99
  12   3   0   65.25    2.05
 -12  -3   0   70.74    3.22
 -12   3   0   70.92    4.09
  13   3   0   -0.53    0.82
  13   3   0   -0.12    0.47
  13  -3   0    0.41    0.47
  13  -3   0   -0.99    0.94
 -13  -3   0    0.53    0.82
 -13   3   0    1.46    0.94
  14   3   0   23.68    1.34
  14  -3   0   32.45    2.51
  14  -3   0   26.02    1.40
  14   3   0   29.41    2.81
 -14  -3   0   31.16    2.34
 -14   3   0   32.51    2.40
  15  -3   0   40.81    1.87
  15   3   0   39.87    1.93
  15  -3   0   40.81    2.92
  15   3   0   36.66    3.74
 -15  -3   0   43.56    3.51
 -15   3   0   45.43    3.45
  16  -3   0   56.89    2.81
  16   3   0   56.30    2.69
  16   3   0   65.42    4.09
  16  -3   0   63.55    4.68
 -16  -3   0   61.62    3.80
 -16   3   0   67.82    4.50
  17  -3   0    0.64    0.64
  17   3   0   -2.34    1.05
  17   3   0    0.47    0.70
  17  -3   0    0.58    1.05
 -17  -3   0   -1.05    0.99
 -17   3   0    1.46    1.17
  18   3   0   10.87    2.22
  18   3   0   12.69    1.52
  18  -3   0   10.82    1.40
  18  -3   0   17.19    2.57
 -18   3   0    9.82    2.69
 -18  -3   0   14.79    2.75
  19   3   0  188.43    7.78
  19  -3   0  215.21   11.40
  19   3   0  187.73   11.58
  19  -3   0  181.00    8.18
 -19   3   0  228.18   15.03
 -19  -3   0  202.40   10.58
  20   3   0   -0.53    1.64
  20  -3   0   -0.06    0.88
  20   3   0    1.52    0.99
  20  -3   0    2.05    1.34
 -20  -3   0   -1.17    1.87
 -20   3   0    0.76    1.87
  21  -3   0   10.58    2.40
  21   3   0    7.60    1.70
  21   3   0    9.76    2.46
  21  -3   0    6.61    1.46
 -21  -3   0   10.23    2.28
 -21   3   0   10.99    2.86
  22   3   0   -0.23    1.05
  22   3   0   -0.06    1.34
  22  -3   0   -1.99    1.40
 -22   3   0   -0.99    2.10
 -22  -3   0   -2.98    1.58
  23   3   0   23.44    3.10
  23  -3   0   28.88    3.74
 -23  -3   0   27.42    4.27
 -23   3   0   25.26    5.50
  24   3   0    8.71    2.22
  24  -3   0    9.12    2.28
 -24  -3   0    9.94    2.63
 -24   3   0   11.52    3.27
  25   3   0   11.58    2.69
  25  -3   0    7.83    2.63
 -25  -3   0    5.55    2.51
 -25   3   0    6.43    3.74
  26  -3   0    3.57    1.70
  26   3   0    2.05    2.22
 -26   3   0    2.86    2.57
 -26  -3   0    3.57    2.46
  27  -3   0    2.57    2.34
  27   3   0    4.15    1.99
 -27  -3   0   10.99    2.51
 -27   3   0    3.04    3.10
  28  -3   0    1.58    2.22
 -28  -3   0    3.04    2.51
 -28   3   0    5.85    2.92
   0   4   0   32.97    1.17
   0   4   0   34.55    1.58
   1   4   0    1.75    0.58
   1   4   0    1.93    0.29
   1   4   0    4.50    0.53
  -1   4   0    1.87    0.47
  -1   4   0    1.81    0.41
  -1   4   0    2.63    0.41
   2   4   0  697.94   13.86
   2   4   0  714.37   18.07
  -2   4   0  735.71   18.65
  -2   4   0  703.03   13.91
  -2   4   0  693.85   17.71
   3   4   0   31.86    0.82
   3   4   0   33.85    1.46
  -3   4   0   33.50    1.40
  -3  -4   0   31.28    1.23
  -3   4   0   29.82    1.05
  -3   4   0   33.27    1.58
   4   4   0 1308.42   23.79
   4   4   0 1357.70   40.05
  -4   4   0 1394.19   39.23
  -4  -4   0 1325.84   36.72
  -4   4   0 1350.45   37.94
   5   4   0    1.11    0.58
   5  -4   0    1.46    0.23
   5   4   0    1.99    0.23
  -5   4   0    1.29    0.53
  -5   4   0    0.94    0.53
   6   4   0   31.86    1.52
   6  -4   0   29.76    0.64
  -6   4   0   29.58    1.34
  -6  -4   0   30.93    1.29
  -6   4   0   27.71    1.40
   7   4   0    0.53    0.58
   7  -4   0   -0.41    0.64
   7   4   0   -0.41    0.18
   7  -4   0    0.18    0.23
  -7   4   0    0.76    0.47
  -7  -4   0    0.35    0.47
   8   4   0   69.40    1.46
   8  -4   0   70.27    3.16
   8   4   0   74.31    3.16
   8  -4   0   70.39    1.52
  -8  -4   0   75.94    2.57
  -8   4   0   72.38    2.69
   9  -4   0    1.05    0.29
   9  -4   0    3.16    0.88
   9   4   0    1.11    0.29
   9   4   0    0.18    0.70
  -9   4   0    0.94    0.70
  -9  -4   0    0.41    0.76
  10  -4   0    1.11    0.35
  10   4   0    0.29    0.29
  10  -4   0    1.34    0.70
  10   4   0    0.06    0.76
 -10   4   0    0.64    0.70
 -10  -4   0   -0.82    0.58
  11  -4   0    1.17    0.82
  11   4   0    1.75    0.41
  11  -4   0    1.70    0.41
  11   4   0    0.82    0.88
 -11   4   0    0.47    0.88
 -11  -4   0   -0.47    0.94
  12  -4   0    1.11    0.88
  12  -4   0    0.70    0.35
  12   4   0    2.75    1.11
 -12  -4   0    0.82    0.82
 -12   4   0   -0.64    1.05
  13   4   0    0.58    0.94
  13  -4   0    0.23    1.05
  13   4   0    0.53    0.41
 -13  -4   0    0.18    1.05
 -13   4   0    1.75    0.99
  14  -4   0   10.47    1.70
  14   4   0    9.00    1.70
  14  -4   0   11.46    0.76
  14   4   0    9.88    0.82
 -14   4   0   11.05    1.75
 -14  -4   0    9.35    1.58
  15   4   0    0.06    0.53
  15  -4   0    0.29    0.58
  15   4   0   -0.58    1.29
  15  -4   0    0.41    0.94
 -15   4   0   -0.06    1.17
 -15  -4   0   -1.75    0.99
  16  -4   0   48.64    2.10
  16   4   0   49.93    3.74
  16  -4   0   53.09    4.38
 -16  -4   0   53.67    3.86
 -16   4   0   65.25    5.38
  17   4   0    0.18    0.64
  17   4   0    1.23    1.11
  17  -4   0    0.64    0.58
  17  -4   0    0.29    1.17
 -17   4   0   -0.88    1.75
 -17  -4   0    3.51    1.34
  18  -4   0    0.82    0.82
  18   4   0    0.88    1.58
  18  -4   0    2.34    1.64
  18   4   0   -0.23    0.76
 -18  -4   0    1.70    1.17
 -18   4   0    4.44    2.05
  19   4   0   -0.76    1.58
  19  -4   0    0.88    1.34
  19   4   0    0.12    0.76
 -19   4   0   -0.23    1.99
 -19  -4   0    0.82    1.23
  20  -4   0    5.44    2.46
  20   4   0    3.62    1.34
  20   4   0    1.23    2.28
 -20   4   0   13.33    2.57
 -20  -4   0    7.42    2.51
  21  -4   0    0.00    1.58
  21   4   0    1.46    1.58
 -21  -4   0    4.62    1.58
 -21   4   0   -0.70    2.16
  22  -4   0    1.70    1.64
  22   4   0    2.81    1.70
 -22   4   0   -0.76    2.81
 -22  -4   0    4.27    2.05
  23   4   0   -2.28    1.34
  23  -4   0    2.16    1.58
 -23   4   0   -1.58    1.75
 -23  -4   0    2.05    1.46
  24  -4   0    3.57    1.70
  24   4   0    1.99    2.10
 -24  -4   0    0.53    2.10
 -24   4   0    0.06    2.40
  25   4   0    1.70    1.93
  25  -4   0    4.62    1.99
 -25  -4   0   -1.64    1.75
 -25   4   0   -0.23    2.22
  26  -4   0    1.05    1.58
  26   4   0    1.23    1.93
 -26   4   0   -0.53    2.81
 -26  -4   0   -0.35    1.87
  27  -4   0   -1.93    1.93
  27   4   0    2.05    1.93
 -27  -4   0   -1.46    2.16
 -27   4   0   -1.46    2.16
  28  -4   0    1.17    1.58
  28   4   0    1.70    1.46
 -28  -4   0   -1.99    1.93
 -28   4   0   -0.29    2.92
   0   5   0   -0.29    0.35
   0   5   0   -0.47    0.47
   0   5   0   -0.06    0.35
   1   5   0   86.35    2.98
   1   5   0   90.79    2.22
   1   5   0   87.29    2.57
  -1   5   0   89.51    2.51
  -1   5   0   90.03    2.28
  -1   5   0   85.12    2.63
   2   5   0   89.57    2.75
   2   5   0   88.28    2.10
   2   5   0   89.92    3.33
  -2   5   0   86.47    2.86
  -2   5   0   87.99    2.28
  -2   5   0   92.31    2.81
   3   5   0   75.59    1.87
   3   5   0   78.63    2.69
  -3   5   0   74.83    1.81
  -3   5   0   76.12    2.86
  -3   5   0   79.86    2.75
  -3  -5   0   81.44    2.86
   4  -5   0  173.64    3.57
   4   5   0  163.11    3.27
   4   5   0  167.15    5.32
  -4   5   0  170.07    5.32
  -4  -5   0  172.41    5.26
  -4   5   0  161.77    5.03
   5   5   0   91.67    1.87
   5  -5   0   92.26    1.93
   5   5   0  101.84    3.51
  -5  -5   0   89.04    3.04
  -5   5   0   94.07    3.22
  -5   5   0   90.27    3.45
   6  -5   0   15.49    0.53
   6   5   0   15.26    0.53
   6   5   0   16.60    1.29
  -6   5   0   16.37    1.17
  -6  -5   0   16.78    1.11
  -6   5   0   16.49    1.11
   7  -5   0   98.75    1.87
   7   5   0  101.38    3.92
   7  -5   0  100.56    3.22
   7   5   0   90.91    1.81
  -7  -5   0  106.05    3.62
  -7   5   0   98.98    3.57
   8   5   0    4.74    0.35
   8  -5   0    3.39    0.94
   8  -5   0    5.90    0.35
   8   5   0    5.67    1.05
  -8  -5   0    6.55    0.88
  -8   5   0    5.55    1.05
   9  -5   0  113.65    4.68
   9   5   0  113.71    5.38
   9   5   0  103.48    2.16
  -9   5   0  105.64    4.33
  -9  -5   0  115.52    4.15
  10   5   0    0.53    0.29
  10  -5   0    0.18    0.23
  10  -5   0    0.88    0.76
 -10  -5   0    0.29    0.64
 -10   5   0    1.34    0.94
  11  -5   0   38.06    2.75
  11  -5   0   31.22    0.88
  11   5   0   37.94    2.28
  11   5   0   34.79    1.05
 -11  -5   0   40.52    2.51
 -11   5   0   36.25    2.34
  12   5   0   -0.06    0.99
  12  -5   0   -0.18    0.88
  12  -5   0    1.05    0.41
  12   5   0    0.88    0.35
 -12   5   0   -0.76    1.11
 -12  -5   0    0.99    0.82
  13   5   0   63.02    2.16
  13  -5   0   62.67    1.87
  13   5   0   65.07    3.92
  13  -5   0   70.57    4.09
 -13  -5   0   74.83    3.62
 -13   5   0   71.56    4.21
  14   5   0    1.58    1.64
  14  -5   0    2.34    1.58
  14  -5   0    2.57    0.58
  14   5   0    2.98    0.64
 -14  -5   0    2.28    1.11
 -14   5   0    1.34    1.64
  15   5   0   64.84    2.51
  15  -5   0   77.11    4.68
  15   5   0   71.50    4.74
  15  -5   0   68.40    2.34
 -15  -5   0   81.50    4.50
 -15   5   0   79.98    5.14
  16  -5   0    5.38    0.70
  16  -5   0    8.13    1.58
  16   5   0    5.03    1.64
  16   5   0    2.92    0.76
 -16   5   0   11.87    2.40
 -16  -5   0    7.72    2.05
  17   5   0   40.40    3.45
  17   5   0   33.44    1.81
  17  -5   0   39.11    3.45
 -17  -5   0   43.32    3.45
 -17   5   0   46.24    4.15
  18   5   0   10.17    2.75
  18  -5   0   12.16    2.22
 -18   5   0   12.28    2.92
 -18  -5   0   12.80    2.05
  19  -5   0  120.79    9.47
  19   5   0  105.06    8.18
 -19  -5   0  113.60    6.78
 -19   5   0  135.17    9.82
  20   5   0    7.72    2.51
  20  -5   0   12.69    2.63
 -20   5   0   11.40    3.39
 -20  -5   0    9.30    2.34
  21  -5   0   34.67    5.26
  21   5   0   32.74    4.15
 -21  -5   0   37.42    5.26
 -21   5   0   42.62    5.26
  22   5   0   22.98    3.74
 -22  -5   0   13.15    3.16
 -22   5   0   21.05    3.98
  23   5   0    1.64    2.40
  23  -5   0    5.90    2.51
 -23   5   0    7.54    3.16
 -23  -5   0    3.04    2.46
  24   5   0   -1.58    1.93
  24  -5   0    1.34    1.58
 -24  -5   0    1.05    1.64
 -24   5   0    0.64    2.16
  25   5   0    4.38    2.69
  25  -5   0    4.97    2.69
 -25  -5   0    4.97    2.63
 -25   5   0    3.80    2.98
  26   5   0   -2.10    2.10
  26  -5   0    1.93    1.64
 -26   5   0    0.70    2.92
 -26  -5   0    2.28    1.87
  27   5   0    1.58    2.34
  27  -5   0    3.16    1.93
 -27  -5   0    3.51    2.51
 -27   5   0    1.29    2.81
  28   5   0   -0.35    1.64
  28  -5   0   -0.23    2.10
 -28  -5   0    3.27    1.99
 -28   5   0   -0.12    2.86
   0   6   0    0.70    0.53
   0   6   0    0.35    0.58
   0   6   0    1.58    0.70
   1   6   0  805.98   21.40
   1   6   0  832.06   27.59
   1   6   0  789.14   24.09
  -1   6   0  826.09   22.98
  -1   6   0  811.01   23.50
  -1   6   0  828.31   26.43
   2   6   0    5.38    0.70
   2   6   0    5.20    0.82
   2   6   0    5.90    0.64
  -2   6   0    7.25    0.99
  -2   6   0    5.38    0.70
  -2   6   0    4.09    0.94
   3   6   0  181.59    4.50
   3   6   0  169.95    5.67
  -3   6   0  169.49    4.33
  -3   6   0  173.46    5.73
  -3  -6   0  193.92    6.26
  -3   6   0  183.23    5.67
   4   6   0    0.70    0.35
   4   6   0    0.94    0.64
  -4   6   0    0.53    0.70
  -4   6   0    0.53    0.64
  -4  -6   0   -0.12    0.64
   5   6   0   51.04    1.52
   5   6   0   60.92    2.69
   5  -6   0   58.70    1.58
  -5  -6   0   66.71    2.51
  -5   6   0   60.45    2.46
  -5   6   0   51.39    2.40
   6  -6   0    0.82    0.41
   6   6   0    0.58    0.29
   6   6   0    0.99    0.76
  -6   6   0    0.00    0.64
  -6   6   0   -0.70    0.76
  -6  -6   0    0.82    0.76
   7   6   0   23.21    1.70
   7   6   0   19.35    0.70
  -7   6   0   21.34    1.81
  -7  -6   0   21.40    1.52
   8   6   0    0.47    0.23
   8   6   0    0.00    0.88
   8  -6   0    2.98    0.94
   8  -6   0    0.18    0.29
  -8  -6   0    1.05    0.82
  -8   6   0   -0.64    0.70
   9  -6   0  147.33    6.31
   9  -6   0  154.99    3.27
   9   6   0  149.43    6.72
  -9  -6   0  157.79    5.96
  -9   6   0  148.32    6.14
  10   6   0    0.23    0.23
  10  -6   0   -1.05    0.82
  10   6   0   -0.82    0.88
 -10  -6   0   -0.76    0.88
 -10   6   0   -0.41    0.76
  11   6   0    3.57    0.35
  11   6   0    6.84    1.46
  11  -6   0    5.79    1.52
 -11  -6   0    6.02    1.05
 -11   6   0    2.98    1.17
  12   6   0    1.75    1.46
  12  -6   0    4.68    1.29
  12  -6   0    3.27    0.35
  12   6   0    2.05    0.47
 -12  -6   0    3.98    1.11
 -12   6   0    3.45    1.23
  13   6   0   63.02    4.74
  13  -6   0   63.49    4.03
 -13  -6   0   66.71    3.68
 -13   6   0   66.41    4.33
  14  -6   0    0.41    0.41
  14   6   0    0.12    1.17
  14  -6   0    2.92    1.46
 -14  -6   0    5.14    1.11
 -14   6   0    1.58    1.64
  15  -6   0    5.20    1.58
  15   6   0    3.45    1.52
 -15   6   0    6.14    1.70
 -15  -6   0    4.62    1.46
  16  -6   0    5.26    2.10
  16   6   0    3.74    1.58
 -16  -6   0    6.61    1.87
 -16   6   0    3.57    1.75
  17   6   0   12.34    2.34
  17  -6   0   14.09    2.40
 -17  -6   0   10.17    2.86
 -17   6   0   21.11    3.45
  18  -6   0    1.23    1.87
  18   6   0   -1.29    1.99
 -18   6   0    4.85    1.87
 -18  -6   0    1.23    1.87
  19   6   0    1.11    1.64
  19  -6   0    1.46    1.64
 -19   6   0    1.99    1.99
 -19  -6   0   -0.41    1.99
  20   6   0    2.75    2.63
  20  -6   0    9.53    2.86
 -20  -6   0    3.57    1.99
 -20   6   0    7.95    2.75
  21   6   0    2.22    2.22
  21  -6   0   -0.70    1.87
 -21   6   0    4.21    2.22
 -21  -6   0    2.16    1.64
  22  -6   0    1.29    1.99
  22   6   0    0.53    1.58
 -22   6   0    0.88    1.99
 -22  -6   0   -2.86    1.46
  23  -6   0   17.95    3.04
  23   6   0   12.75    3.10
 -23  -6   0   13.33    2.81
 -23   6   0   18.53    3.86
  24   6   0    2.57    1.58
  24  -6   0   -0.23    1.99
 -24  -6   0   -1.81    1.58
 -24   6   0    0.53    1.99
  25   6   0    1.58    1.93
  25  -6   0    1.23    1.93
 -25   6   0    3.86    3.27
 -25  -6   0    1.52    2.34
  26  -6   0   -1.58    1.99
  26   6   0    0.99    1.99
 -26   6   0    0.47    2.10
 -26  -6   0    0.53    1.70
  27  -6   0    5.20    2.51
  27   6   0   -1.81    1.99
 -27   6   0    1.75    2.75
 -27  -6   0    3.92    2.28
   0   7   0    0.70    0.58
   0   7   0    0.23    0.47
   0   7   0   -0.41    0.58
   1   7   0    3.16    0.70
   1   7   0    3.68    1.05
   1   7   0    3.10    0.88
  -1   7   0    5.55    0.88
  -1   7   0    4.15    0.99
  -1   7   0    4.09    0.82
   2   7   0   68.46    2.98
   2   7   0   65.19    2.28
   2   7   0   71.21    3.04
  -2   7   0   67.23    2.28
  -2   7   0   69.63    2.98
  -2   7   0   66.12    2.92
   3   7   0    6.84    0.94
   3   7   0    6.37    0.76
  -3  -7   0    7.07    0.99
  -3   7   0    6.14    0.58
  -3   7   0    3.86    1.11
  -3   7   0    6.78    0.99
   4   7   0  261.57    9.35
   4   7   0  277.82    6.96
  -4   7   0  263.50   10.00
  -4   7   0  273.79    9.47
  -4  -7   0  253.97    9.82
  -4   7   0  269.23    7.07
   5   7   0    0.58    0.47
   5   7   0    1.34    0.76
   5  -7   0    0.23    0.47
  -5   7   0    0.94    0.70
  -5   7   0    0.99    0.70
  -5  -7   0    0.29    0.76
   6   7   0  152.53    3.68
   6  -7   0  154.81    3.92
   6   7   0  154.17    7.25
  -6  -7   0  153.88    5.79
  -6   7   0  151.36    6.02
  -6   7   0  140.72    5.96
   7   7   0    9.88    0.58
   7   7   0   13.04    1.99
   7  -7   0   10.06    0.70
  -7  -7   0   11.69    1.29
  -7   7   0   12.34    1.46
   8  -7   0   91.09    4.33
   8   7   0   90.74    5.38
   8  -7   0   82.43    2.10
   8   7   0   83.95    2.05
  -8  -7   0   86.94    4.68
  -8   7   0   81.73    4.03
   9   7   0    3.10    1.40
   9   7   0    4.15    0.41
   9  -7   0    5.38    1.29
  -9  -7   0    3.68    1.05
  -9   7   0    5.55    1.17
  10  -7   0   35.96    2.92
  10   7   0   42.56    3.16
 -10   7   0   37.36    3.33
 -10  -7   0   43.79    2.81
  11   7   0    4.56    1.58
  11  -7   0    6.02    1.46
 -11   7   0    5.14    1.46
 -11  -7   0    6.43    1.29
  12  -7   0   47.06    3.80
  12   7   0   30.58    3.16
 -12  -7   0   33.32    2.69
 -12   7   0   37.94    3.68
  13  -7   0   44.72    3.51
  13   7   0   41.80    3.74
 -13   7   0   46.24    3.62
 -13  -7   0   44.84    3.80
  14  -7   0    4.09    1.87
  14   7   0    4.27    1.64
 -14  -7   0    2.92    1.34
 -14   7   0    3.62    1.99
  15  -7   0    1.29    1.46
  15   7   0    3.68    1.58
 -15  -7   0    2.86    1.64
 -15   7   0    1.23    1.93
  16  -7   0   14.03    3.10
  16   7   0   13.62    2.69
 -16   7   0   16.49    3.51
 -16  -7   0   15.84    2.28
  17   7   0   25.08    3.27
  17  -7   0   25.08    2.86
 -17  -7   0   15.79    2.86
 -17   7   0   21.87    3.62
  18   7   0   69.98    6.49
 -18   7   0   86.76    8.54
 -18  -7   0   78.98    6.02
  19  -7   0   12.51    2.69
  19   7   0    6.49    3.10
 -19  -7   0   11.17    2.40
 -19   7   0    4.21    2.98
  20   7   0   39.76    5.09
  20  -7   0   50.45    6.26
 -20   7   0   49.17    6.26
 -20  -7   0   52.21    4.85
  21  -7   0    0.06    1.99
  21   7   0    2.28    1.93
 -21  -7   0    0.94    1.70
 -21   7   0    5.50    3.04
  22  -7   0   33.56    5.50
  22   7   0   30.69    5.32
 -22   7   0   36.13    6.72
 -22  -7   0   26.43    4.74
  23  -7   0    6.61    2.16
 -23  -7   0   -0.18    1.87
 -23   7   0    6.72    3.62
  24  -7   0   11.52    3.74
  24   7   0   10.06    3.16
 -24   7   0   13.68    4.97
 -24  -7   0   15.73    2.98
  25  -7   0    0.64    2.28
  25   7   0    4.09    2.34
 -25   7   0   10.76    2.92
 -25  -7   0    0.47    2.69
  26  -7   0   -0.12    2.34
  26   7   0    0.41    1.87
 -26   7   0    0.29    2.46
 -26  -7   0    1.23    1.64
  27  -7   0    0.58    1.93
 -27   7   0    2.75    2.69
 -27  -7   0   -0.06    1.99
   0   8   0  553.07   18.77
   0   8   0  585.81   22.63
   0   8   0  534.94   17.42
   1   8   0    4.97    1.23
   1   8   0    7.95    1.05
   1   8   0    9.35    1.23
  -1   8   0    6.66    1.05
  -1   8   0    7.89    1.17
  -1   8   0    8.89    0.94
   2   8   0  134.70    5.38
   2   8   0  144.87    5.85
   2   8   0  142.94    4.74
  -2   8   0  139.67    4.91
  -2   8   0  147.62    6.43
  -2   8   0  137.45    5.55
   3   8   0    0.18    0.53
   3   8   0   -0.47    0.76
  -3   8   0    0.99    0.70
  -3   8   0   -0.18    0.58
  -3   8   0    1.70    0.76
  -3  -8   0   -0.41    0.76
   4   8   0  118.45    5.20
   4   8   0  123.83    3.74
  -4  -8   0  103.42    5.73
  -4   8   0  133.06    5.20
  -4   8   0  118.92    3.92
  -4   8   0  108.92    5.32
   5  -8   0    5.79    0.94
   5   8   0    6.26    0.82
   5   8   0   15.14    1.75
  -5   8   0    7.31    1.70
  -5   8   0   11.75    1.64
  -5  -8   0    8.59    1.34
   6   8   0  730.50   29.41
   6   8   0  701.57   19.29
   6  -8   0  735.36   20.35
  -6   8   0  747.05   29.82
  -6   8   0  673.44   27.07
  -6  -8   0  732.20   29.11
   7  -8   0    0.00    0.82
   7   8   0    5.85    1.17
   7   8   0    0.12    0.41
  -7  -8   0    0.88    0.94
  -7   8   0    1.75    1.23
   8   8   0  301.97   13.10
   8   8   0  270.63    6.61
   8  -8   0  270.80    7.13
   8  -8   0  303.78   12.45
  -8  -8   0  308.81   12.04
  -8   8   0  286.24   12.10
   9  -8   0   15.03    1.81
   9  -8   0   10.70    0.76
   9   8   0   11.81    2.16
  -9  -8   0   12.80    1.70
  -9   8   0   16.02    1.75
  10  -8   0  143.41    7.25
  10   8   0  143.41    7.95
 -10  -8   0  142.13    6.78
 -10   8   0  138.21    8.13
  11  -8   0    3.57    1.52
  11   8   0    3.51    2.05
 -11  -8   0    4.21    1.29
 -11   8   0    3.39    1.70
  12  -8   0   24.85    2.98
  12   8   0   24.38    2.98
 -12  -8   0   31.69    2.86
 -12   8   0   29.93    3.57
  13   8   0    7.31    1.81
  13  -8   0    4.38    2.22
 -13  -8   0    6.08    1.52
 -13   8   0    3.86    1.75
  14  -8   0   19.23    2.57
  14   8   0   18.94    2.81
 -14   8   0   18.71    3.45
 -14  -8   0   20.23    2.40
  15   8   0   -0.29    1.46
  15  -8   0    0.00    1.70
 -15  -8   0    1.64    1.11
 -15   8   0   -0.29    1.29
  16  -8   0    6.90    1.81
  16   8   0    2.75    1.93
 -16   8   0    2.22    2.05
 -16  -8   0    5.90    2.05
  17   8   0    1.17    2.40
  17  -8   0    4.62    2.34
 -17   8   0    2.57    1.99
 -17  -8   0    2.63    1.70
  18  -8   0   16.84    3.10
  18   8   0   10.52    3.16
 -18  -8   0   21.75    2.75
 -18   8   0   16.72    4.15
  19   8   0    2.05    2.34
  19  -8   0   -1.58    1.81
 -19  -8   0    5.03    1.70
 -19   8   0    0.47    2.10
  20  -8   0   -1.52    1.58
  20   8   0   -1.40    1.64
 -20   8   0    2.34    2.28
 -20  -8   0    1.87    1.52
  21  -8   0    3.57    2.16
  21   8   0    3.10    2.40
 -21   8   0   -0.12    2.86
 -21  -8   0    0.47    1.87
  22  -8   0    6.78    3.22
  22   8   0    5.61    2.57
 -22  -8   0    5.14    2.63
 -22   8   0    7.37    3.22
  23  -8   0    1.70    2.34
  23   8   0    0.94    2.10
 -23  -8   0    4.85    2.16
 -23   8   0    0.00    2.81
  24  -8   0    3.04    2.57
 -24   8   0   -0.70    2.75
 -24  -8   0    0.58    1.70
  25  -8   0    0.00    2.05
 -25  -8   0   -2.51    1.93
 -25   8   0   -0.41    2.69
  26  -8   0    0.53    2.69
  26   8   0    5.09    2.22
 -26   8   0    2.86    3.04
 -26  -8   0   -0.76    2.46
   0   9   0   -0.23    0.82
   0   9   0   -0.06    0.82
   0   9   0   -0.12    0.58
   1   9   0    8.48    1.17
   1   9   0    5.96    1.05
   1   9   0    4.97    1.23
  -1   9   0    4.03    1.17
  -1   9   0    5.03    0.88
  -1   9   0    5.38    1.11
   2   9   0    0.82    0.82
   2   9   0    0.82    0.76
   2   9   0    0.88    0.53
  -2   9   0    0.23    0.82
  -2   9   0   -0.88    0.70
  -2   9   0   -0.18    0.76
   3   9   0   23.33    1.52
   3   9   0   20.75    2.34
  -3   9   0   23.09    2.28
  -3  -9   0   22.63    2.10
  -3   9   0   22.27    2.51
   4   9   0   13.45    1.93
   4   9   0   10.58    1.23
  -4   9   0   12.69    1.64
  -4   9   0   12.86    1.17
  -4   9   0   10.70    1.52
  -4  -9   0   15.20    1.64
   5   9   0    1.52    1.05
   5   9   0    0.99    0.58
   5  -9   0    0.23    0.64
  -5   9   0   -1.40    1.17
  -5   9   0    0.41    0.94
   6   9   0   10.17    0.99
   6   9   0    9.94    2.22
   6  -9   0   12.34    1.05
  -6   9   0   15.20    1.70
  -6  -9   0   12.10    1.99
  -6   9   0   11.23    2.05
   7  -9   0    3.27    0.64
   7  -9   0    1.64    0.82
   7   9   0    2.63    1.58
   7   9   0    1.52    0.58
  -7  -9   0    2.05    1.34
  -7   9   0    3.80    1.17
   8  -9   0    7.95    0.82
   8  -9   0    6.08    1.93
   8   9   0    5.96    0.76
   8   9   0    8.83    2.05
  -8   9   0    9.94    1.58
  -8  -9   0   10.06    1.46
   9   9   0    0.94    0.41
   9   9   0    1.81    1.29
   9  -9   0    4.09    1.23
   9  -9   0    1.40    0.53
  -9  -9   0    1.40    1.17
  -9   9   0    1.29    1.11
  10  -9   0   20.29    0.99
  10  -9   0   24.79    2.46
  10   9   0   24.38    2.69
 -10   9   0   23.39    2.92
 -10  -9   0   25.31    2.28
  11  -9   0    6.96    2.10
  11   9   0   10.52    2.22
 -11  -9   0   13.15    2.22
 -11   9   0   10.11    2.05
  12   9   0   35.43    3.92
  12  -9   0   30.52    3.33
 -12   9   0   26.78    3.10
 -12  -9   0   28.82    2.75
  13   9   0    8.01    2.10
  13  -9   0    8.13    2.51
 -13  -9   0    8.65    1.93
 -13   9   0    8.83    2.46
  14  -9   0    0.35    1.34
  14   9   0    1.87    1.46
 -14  -9   0   -0.53    1.23
 -14   9   0    0.82    1.34
  15  -9   0   27.36    3.39
  15   9   0   29.17    3.68
 -15   9   0   32.56    4.44
 -15  -9   0   29.29    3.33
  16  -9   0    6.66    2.57
  16   9   0    2.92    2.16
 -16  -9   0    3.27    2.16
 -16   9   0    8.83    2.69
  17   9   0    6.55    3.57
  17  -9   0   11.75    2.75
 -17   9   0   13.27    3.86
 -17  -9   0   15.84    2.51
  18  -9   0   31.45    5.44
  18   9   0   36.60    4.68
 -18   9   0   36.25    4.91
 -18  -9   0   35.37    3.92
  19  -9   0   -0.29    1.93
  19   9   0   -2.40    1.93
 -19  -9   0   -2.98    1.70
 -19   9   0    1.11    2.22
  20  -9   0   13.27    3.39
 -20  -9   0   20.52    3.16
 -20   9   0   11.99    4.68
  21  -9   0    6.08    2.92
  21   9   0    0.47    2.51
 -21  -9   0    7.60    2.22
 -21   9   0    3.98    2.86
  22   9   0   -0.41    2.40
  22  -9   0    4.85    2.46
 -22  -9   0    1.87    2.10
 -22   9   0    7.83    2.75
  23   9   0    3.16    2.10
  23  -9   0   -2.98    2.63
 -23   9   0    0.94    3.16
 -23  -9   0    1.05    1.70
  24   9   0    1.05    2.57
 -24  -9   0    4.68    2.57
 -24   9   0    6.14    3.80
  25  -9   0   -0.35    2.81
  25   9   0    6.31    2.34
 -25   9   0    1.29    3.80
 -25  -9   0    0.18    1.93
   0  10   0    4.91    1.46
   0  10   0    4.56    1.23
   0  10   0    7.66    1.34
   1  10   0  372.12   15.55
   1  10   0  365.57   16.25
   1  10   0  351.43   13.10
  -1  10   0  360.60   14.03
  -1  10   0  345.87   13.21
  -1  10   0  357.33   15.84
   2  10   0    3.16    1.17
   2  10   0    3.92    1.29
   2  10   0    4.15    1.17
  -2  10   0    4.09    1.05
  -2  10   0    6.26    1.29
  -2  10   0    3.62    1.46
   3  10   0  189.71    6.96
   3  10   0  172.47    8.07
  -3  10   0  185.27    8.54
  -3  10   0  176.97    9.65
  -3 -10   0  199.83    9.30
  -3  10   0  182.70    7.13
   4  10   0    3.80    1.17
   4  10   0    9.00    1.58
  -4  10   0    7.60    1.52
  -4  10   0    6.72    1.40
  -4 -10   0    8.83    1.81
  -4  10   0    8.01    1.23
   5  10   0  104.94    5.85
   5 -10   0  105.29    3.80
   5  10   0   96.00    3.80
  -5  10   0  103.25    6.84
  -5  10   0  102.02    5.26
  -5 -10   0  106.75    6.61
   6 -10   0    7.72    1.11
   6  10   0    8.59    0.94
   6  10   0    7.48    1.81
  -6  10   0    7.48    1.70
  -6  10   0    7.07    1.70
  -6 -10   0   10.47    1.99
   7  10   0    1.34    1.23
   7 -10   0    1.23    1.11
   7 -10   0   -0.18    0.64
   7  10   0    0.88    0.53
  -7  10   0    1.34    1.46
   8 -10   0    5.03    0.76
   8 -10   0    3.27    1.52
   8  10   0    5.32    1.58
  -8  10   0    3.22    1.40
  -8 -10   0    4.09    1.40
   9 -10   0    2.98    1.46
   9  10   0    4.68    1.64
   9 -10   0    3.51    0.70
  -9  10   0    5.03    1.81
  -9 -10   0    4.62    1.81
  10  10   0    4.68    1.70
  10 -10   0    3.57    0.64
  10 -10   0    5.55    1.81
 -10 -10   0    4.09    1.52
 -10  10   0    5.14    1.58
  11  10   0    7.07    1.93
  11 -10   0    8.24    1.81
 -11 -10   0    2.05    1.64
 -11  10   0    4.38    2.10
  12 -10   0    0.82    1.46
  12  10   0    2.57    2.05
 -12  10   0    0.58    1.75
 -12 -10   0    2.05    1.34
  13  10   0   31.34    3.62
  13 -10   0   29.58    4.21
 -13  10   0   34.32    3.68
 -13 -10   0   29.93    3.86
  14 -10   0    1.34    1.64
  14  10   0   -1.05    1.70
 -14  10   0    4.74    1.58
 -14 -10   0    1.17    1.40
  15  10   0    9.00    2.46
  15 -10   0    8.36    2.28
 -15  10   0    8.59    2.46
 -15 -10   0    8.01    2.46
  16  10   0    1.58    1.64
  16 -10   0    0.29    1.99
 -16  10   0    0.76    2.05
 -16 -10   0   -0.35    1.46
  17 -10   0   -2.98    1.70
  17  10   0   -0.23    2.05
 -17 -10   0   -0.35    1.40
 -17  10   0    3.10    2.10
  18 -10   0    3.74    1.81
 -18  10   0    0.64    2.05
 -18 -10   0    0.47    2.05
  19  10   0    3.16    1.81
  19 -10   0   -1.52    2.16
 -19  10   0   -1.64    1.99
 -19 -10   0    2.22    1.99
  20 -10   0    3.62    1.81
  20  10   0    0.18    1.99
 -20  10   0    0.06    2.57
 -20 -10   0   -3.22    2.05
  21 -10   0    2.69    2.28
  21  10   0    3.16    2.34
 -21  10   0   -0.53    2.57
 -21 -10   0    3.51    2.51
  22  10   0   -1.58    2.05
  22 -10   0   -1.75    2.57
 -22 -10   0    1.05    2.28
 -22  10   0   -0.35    2.98
  23 -10   0   -1.75    2.34
  23  10   0    3.86    2.28
 -23 -10   0    2.51    1.99
 -23  10   0   -0.53    2.75
 -24 -10   0   -2.10    1.93
 -24  10   0   -0.18    2.98
 -25 -10   0   -0.94    1.81
 -25  10   0   -1.11    2.92
   0  11   0   -0.53    0.88
   0  11   0   -1.64    1.40
   1  11   0   -0.58    0.99
   1  11   0    0.47    1.34
   1  11   0   -0.47    0.88
  -1  11   0   -0.41    1.11
  -1  11   0   -1.34    1.05
  -1  11   0   -0.70    0.88
   2  11   0    0.00    0.94
   2  11   0   -0.70    1.23
   2  11   0    0.00    0.76
  -2  11   0    1.70    0.99
  -2  11   0   -0.70    0.88
  -2  11   0    0.23    0.99
   3  11   0    1.46    1.17
   3  11   0    4.03    0.94
  -3  11   0    2.28    1.11
  -3 -11   0    2.51    1.64
  -3  11   0    2.69    1.05
  -3  11   0    2.98    1.29
   4  11   0    0.12    0.99
   4  11   0    0.47    0.70
  -4  11   0   -0.06    1.34
  -4 -11   0   -1.05    1.29
  -4  11   0    0.88    0.82
  -4  11   0    0.53    0.94
   5  11   0    1.11    1.64
   5 -11   0    3.10    0.76
   5  11   0    1.40    0.82
  -5 -11   0    3.16    1.58
  -5  11   0    3.39    1.17
  -5  11   0    3.04    1.40
   6 -11   0    9.18    1.29
   6  11   0   11.75    1.99
   6 -11   0    9.88    1.29
   6  11   0    9.35    1.11
  -6 -11   0    9.88    1.93
  -6  11   0    8.18    2.40
   7 -11   0    0.99    0.76
   7 -11   0    6.20    1.64
   7  11   0    0.94    0.70
   7  11   0    5.96    1.40
  -7 -11   0    2.51    1.58
  -7  11   0    2.92    1.40
   8 -11   0    4.91    0.94
   8  11   0    7.95    0.88
   8 -11   0    7.95    2.16
   8  11   0    6.37    1.99
  -8  11   0    7.66    1.75
  -8 -11   0    6.55    1.64
   9 -11   0    2.81    0.70
   9  11   0    5.50    1.81
   9 -11   0    5.73    1.52
  -9 -11   0    4.56    1.87
  -9  11   0    4.62    1.93
  10 -11   0    5.50    1.87
  10  11   0    6.66    2.57
 -10  11   0    6.49    1.93
 -10 -11   0    5.55    2.10
  11 -11   0    1.52    1.46
  11  11   0    0.58    1.58
 -11  11   0    0.35    1.34
 -11 -11   0    1.81    1.52
  12  11   0    5.67    2.51
  12 -11   0   10.35    2.86
 -12  11   0    9.59    2.22
 -12 -11   0    9.18    2.57
  13  11   0    9.47    3.45
  13 -11   0   13.74    2.46
 -13 -11   0    8.30    2.22
 -13  11   0   11.58    2.40
  14 -11   0    4.56    2.46
  14  11   0   12.51    2.46
 -14  11   0   10.41    2.86
 -14 -11   0    7.89    2.63
  15  11   0    6.08    2.57
  15 -11   0    7.78    2.46
 -15  11   0    6.14    2.46
 -15 -11   0    6.61    2.05
  16 -11   0   20.64    4.38
  16  11   0   14.56    3.68
 -16  11   0   22.92    4.50
 -16 -11   0   20.81    3.68
  17  11   0    3.92    2.46
  17 -11   0    6.08    2.51
 -17 -11   0    6.96    2.16
 -17  11   0    5.85    3.16
  18 -11   0   31.22    4.27
  18  11   0   32.51    5.44
 -18 -11   0   26.25    3.68
 -18  11   0   20.52    5.32
  19  11   0    3.98    2.92
 -19  11   0    4.27    2.98
 -19 -11   0   10.41    2.40
  20 -11   0   16.37    3.62
  20  11   0   11.11    3.68
 -20 -11   0   17.07    3.16
 -20  11   0   13.97    3.98
  21 -11   0    0.58    2.40
 -21  11   0    1.81    3.33
 -21 -11   0    4.85    2.16
  22 -11   0    1.87    2.69
  22  11   0   -0.94    2.34
 -22 -11   0   -1.75    1.87
 -22  11   0   -1.70    2.51
  23 -11   0    3.33    3.04
 -23  11   0   10.11    4.21
 -23 -11   0    3.74    2.51
  24 -11   0   -0.70    2.69
  24  11   0    3.57    2.46
 -24 -11   0   -0.76    2.22
 -24  11   0    8.01    3.62
   0  12   0   17.71    1.99
   0  12   0   10.64    2.75
   0  12   0   20.99    2.40
   1  12   0   11.34    1.64
   1  12   0   10.00    1.64
   1  12   0    9.35    1.93
  -1  12   0    5.73    1.93
  -1  12   0    5.55    1.70
  -1  12   0    8.83    1.81
   2  12   0    1.17    1.23
   2  12   0    0.58    0.82
  -2  12   0    0.12    1.70
  -2  12   0    1.87    1.29
  -2  12   0    2.63    1.17
   3  12   0   10.52    2.10
   3  12   0   11.81    1.58
  -3  12   0   10.93    1.75
  -3  12   0   11.05    1.70
  -3 -12   0   11.69    2.22
  -3  12   0   11.52    2.10
   4  12   0    2.69    0.94
   4  12   0    3.10    1.29
  -4 -12   0   -1.05    1.46
  -4  12   0   -1.34    1.87
  -4  12   0    1.23    1.17
  -4  12   0    2.63    1.23
   5  12   0   17.31    2.63
   5 -12   0   10.76    1.46
   5  12   0   10.52    1.34
   5 -12   0   13.15    1.40
  -5  12   0   11.34    2.34
  -5 -12   0   17.71    2.69
   6  12   0    5.90    2.10
   6  12   0   10.35    1.17
   6 -12   0    8.77    1.99
   6 -12   0   10.06    1.40
  -6  12   0    6.78    2.05
  -6 -12   0    8.83    2.10
   7  12   0    3.27    1.52
   7 -12   0    2.22    1.70
   7  12   0    0.82    0.82
   7 -12   0    0.23    0.88
  -7 -12   0    2.81    1.40
  -7  12   0    4.38    1.46
   8  12   0    6.49    1.99
   8 -12   0    7.19    2.22
   8 -12   0    4.15    1.17
  -8 -12   0    5.73    2.16
  -8  12   0    4.79    1.93
   9  12   0   -1.58    1.93
   9 -12   0    1.34    0.76
   9 -12   0   -2.40    1.75
  -9 -12   0    2.51    1.70
  -9  12   0    1.81    1.75
  10  12   0    0.64    1.58
  10 -12   0    1.75    1.34
 -10  12   0    0.29    1.40
 -10 -12   0   -1.46    1.40
  11  12   0    4.50    2.10
  11 -12   0    3.22    1.93
 -11 -12   0    3.45    2.16
 -11  12   0    3.27    1.81
  12 -12   0   -3.10    1.64
  12  12   0    1.17    1.93
 -12  12   0   -0.64    1.70
 -12 -12   0   -2.75    1.87
  13  12   0   -0.58    2.05
  13 -12   0   -1.87    1.58
 -13  12   0    1.29    1.52
  14  12   0   12.16    2.81
  14 -12   0   11.99    2.75
 -14  12   0    7.95    2.69
 -14 -12   0    8.54    2.92
  15  12   0    0.99    2.16
 -15  12   0    1.17    1.99
 -15 -12   0    4.03    1.81
  16 -12   0    3.86    2.69
  16  12   0   11.28    2.75
 -16 -12   0    3.22    2.75
 -16  12   0    5.67    3.16
  17  12   0    3.10    2.22
  17 -12   0    0.00    2.05
 -17 -12   0    2.05    2.16
 -17  12   0    0.76    2.57
  18 -12   0    2.92    2.10
  18  12   0   -1.34    2.22
 -18 -12   0    2.98    1.81
 -18  12   0    1.11    2.75
  19 -12   0    4.21    2.22
 -19  12   0   -0.12    2.40
 -19 -12   0   -2.40    1.58
  20  12   0    2.10    1.93
  20 -12   0   -0.12    1.87
 -20  12   0   -0.41    2.69
 -20 -12   0   -0.41    1.70
  21  12   0    0.88    2.28
  21 -12   0    0.47    2.16
 -21  12   0    1.05    2.57
 -21 -12   0    1.29    1.87
 -22  12   0   -1.17    3.27
  23  12   0    1.52    2.28
 -23 -12   0   -0.70    1.75
   0  13   0    1.05    1.58
   0  13   0    0.23    1.11
   0  13   0   -1.81    1.29
   1  13   0    1.05    1.11
   1  13   0    0.23    1.17
   1  13   0    0.41    1.34
  -1  13   0    1.05    1.46
  -1  13   0    0.47    1.05
  -1  13   0    1.81    0.99
   2  13   0   -0.29    1.29
   2  13   0   -0.18    1.05
  -2  13   0    4.97    1.81
  -2  13   0    1.34    1.11
  -2  13   0    1.99    1.23
  -2 -13   0    2.28    1.40
   3  13   0    0.88    1.34
   3  13   0    0.18    0.94
  -3  13   0    0.53    1.11
  -3 -13   0    0.99    1.40
  -3  13   0    2.86    1.64
   4  13   0   -1.29    0.88
   4  13   0   -0.29    1.29
   4 -13   0    0.88    1.17
  -4  13   0   -0.82    1.05
  -4 -13   0    0.23    1.52
   5  13   0    7.83    1.87
   5 -13   0    6.55    2.10
   5  13   0    3.74    1.11
   5 -13   0    8.65    1.46
  -5 -13   0    7.02    1.93
  -5  13   0    7.83    1.93
   6 -13   0    7.60    2.16
   6  13   0    5.61    1.05
   6 -13   0    4.91    1.29
   6  13   0    2.34    2.28
  -6  13   0    8.13    1.99
  -6 -13   0    8.42    1.93
   7  13   0   -0.53    1.40
   7 -13   0    1.93    0.88
   7  13   0    0.00    0.76
   7 -13   0   -1.23    1.58
  -7 -13   0    0.53    1.29
  -7  13   0    0.41    1.34
   8  13   0    2.10    2.16
   8 -13   0    2.57    0.94
   8 -13   0    4.74    2.05
  -8  13   0    3.80    2.16
  -8 -13   0   -0.47    1.87
   9  13   0   20.40    4.03
   9 -13   0   21.87    3.86
  -9  13   0   23.03    3.39
  -9 -13   0   21.87    3.04
  10  13   0    3.27    2.34
  10 -13   0    8.71    2.46
 -10  13   0    4.03    2.51
 -10 -13   0    3.51    1.99
  11 -13   0   60.57    6.96
  11  13   0   59.69    6.26
 -11  13   0   58.46    7.13
 -11 -13   0   60.28    5.67
  12 -13   0   -0.94    2.05
  12  13   0    0.64    1.93
 -12  13   0    0.70    1.99
 -12 -13   0    0.70    1.81
  13 -13   0   81.67    7.48
  13  13   0   82.08   10.11
 -13  13   0   77.64    7.66
 -13 -13   0   86.99    6.96
  14 -13   0    7.95    2.86
  14  13   0    4.50    3.39
 -14  13   0   10.87    2.86
 -14 -13   0    9.70    2.51
  15  13   0   43.03    5.90
  15 -13   0   46.77    5.67
 -15 -13   0   45.54    5.03
 -15  13   0   41.63    6.49
  16  13   0    0.35    2.22
  16 -13   0    2.75    2.05
 -16  13   0    0.18    1.99
 -16 -13   0    1.34    2.22
  17 -13   0   18.01    4.09
  17  13   0   22.10    4.56
 -17 -13   0   24.09    3.62
 -17  13   0   21.92    4.27
  18  13   0    2.34    2.16
  18 -13   0   -1.40    2.40
 -18 -13   0    0.53    1.64
 -18  13   0   -0.41    1.93
  19 -13   0    6.61    3.51
 -19 -13   0    9.06    2.92
 -19  13   0   18.71    3.33
  20 -13   0   -0.18    2.16
 -20 -13   0    0.76    1.81
 -20  13   0    1.99    2.34
  21  13   0    6.43    3.80
  21 -13   0   11.75    3.62
 -21  13   0    6.96    4.85
 -21 -13   0   11.87    3.10
 -22  13   0   -2.63    2.92
   0  14   0   16.31    2.75
   0  14   0   11.75    2.69
   1  14   0  103.19    9.06
   1  14   0   95.12    6.26
   1  14   0  104.18    6.78
  -1  14   0  108.33    8.18
  -1  14   0  104.71    6.02
   2 -14   0    5.73    1.93
   2  14   0   10.93    2.05
   2  14   0    6.49    1.93
  -2  14   0   10.41    2.46
  -2  14   0   14.21    2.10
  -2 -14   0    8.83    2.86
   3  14   0   71.38    4.56
   3 -14   0   76.35    5.79
   3  14   0   81.50    6.02
  -3 -14   0   81.79    6.37
  -3  14   0   74.02    5.20
  -3  14   0   82.26    7.60
   4  14   0   -1.40    1.05
   4  14   0   -1.23    1.58
   4 -14   0   -2.05    1.34
  -4 -14   0   -1.87    1.58
  -4  14   0   -0.35    1.29
  -4  14   0   -0.53    1.87
   5 -14   0    0.64    1.23
   5  14   0    1.34    1.70
   5  14   0    0.06    1.05
   5 -14   0    1.17    1.46
  -5  14   0    0.76    1.58
  -5 -14   0    9.30    1.64
   6  14   0    0.88    1.64
   6 -14   0    0.12    1.52
   6  14   0   -0.23    0.82
   6 -14   0    2.28    0.94
  -6  14   0   -2.05    1.29
  -6 -14   0   -1.99    1.34
   7 -14   0    4.09    1.23
   7  14   0    6.84    2.51
   7 -14   0    4.03    2.34
  -7  14   0    7.13    2.05
  -7 -14   0    3.92    2.28
   8  14   0    1.52    2.28
   8 -14   0   -0.18    0.99
   8 -14   0    1.34    2.10
  -8 -14   0   11.17    1.99
   9  14   0    4.62    2.98
   9 -14   0    8.36    2.75
  -9  14   0   10.17    2.92
  -9 -14   0    7.48    2.28
  10 -14   0    3.74    2.34
  10  14   0    4.03    2.10
 -10 -14   0    3.27    1.93
 -10  14   0    0.53    1.99
  11  14   0   23.97    3.74
  11 -14   0   17.19    3.39
 -11 -14   0   20.64    4.27
  12  14   0    0.94    1.75
  12 -14   0    1.52    2.05
 -12  14   0   -0.06    1.70
 -12 -14   0   -0.94    1.52
  13  14   0    2.86    2.92
  13 -14   0    3.04    2.86
 -13  14   0    1.29    2.86
 -13 -14   0    6.14    2.16
  14 -14   0   -2.98    2.10
  14  14   0    0.06    1.87
 -14  14   0   -2.16    2.16
 -14 -14   0    2.92    1.52
  15  14   0    1.70    2.16
  15 -14   0    0.18    2.46
 -15  14   0   -3.16    1.93
 -15 -14   0   -0.88    2.05
  16  14   0   -0.82    2.10
  16 -14   0    0.64    1.87
 -16 -14   0   -0.70    1.75
 -16  14   0    2.81    1.99
  17  14   0   -0.23    2.22
  17 -14   0   -2.05    2.05
 -17 -14   0   -0.58    1.75
 -17  14   0    2.28    2.57
  18 -14   0   -1.05    2.10
  18  14   0    0.47    2.16
 -18 -14   0    1.93    1.81
 -18  14   0    0.88    2.69
  19 -14   0    0.64    2.16
  19  14   0   -0.06    2.22
 -19 -14   0   -1.75    2.10
 -19  14   0    0.00    2.63
  20  14   0    2.10    2.16
  20 -14   0   -0.70    2.10
 -20  14   0    0.47    2.16
 -20 -14   0   -1.40    2.16
   0 -15   0    0.41    1.23
   0  15   0    0.94    1.17
   0  15   0   -0.70    1.40
   1 -15   0    0.94    1.34
   1  15   0    2.69    1.29
  -1 -15   0    0.23    1.05
  -1 -15   0    0.18    1.11
  -1  15   0    0.76    1.46
  -1  15   0   -1.34    1.64
   2  15   0    1.29    1.64
   2 -15   0    6.37    1.75
  -2 -15   0   -0.12    1.87
  -2  15   0    1.05    1.52
  -2  15   0    4.50    1.87
  -2 -15   0    2.34    1.17
   3 -15   0    1.99    1.34
   3  15   0   -1.75    1.46
  -3  15   0   -1.29    1.75
  -3 -15   0   -0.53    1.46
  -3 -15   0    1.58    0.94
  -3  15   0    3.51    1.34
   4  15   0   10.76    2.98
   4 -15   0    8.54    2.63
  -4 -15   0   12.04    2.51
  -4 -15   0    9.76    1.40
  -4  15   0   10.58    2.69
   5 -15   0    1.46    1.52
   5 -15   0    0.64    1.40
   5  15   0    3.51    1.75
  -5  15   0   -0.06    2.16
  -5 -15   0    0.70    0.94
  -5 -15   0    6.72    1.70
   6 -15   0   14.73    2.69
   6  15   0   19.99    3.86
   6 -15   0   11.93    2.10
  -6 -15   0   11.52    2.81
  -6  15   0   19.12    2.92
   7 -15   0    0.12    1.70
   7  15   0    3.51    2.40
   7 -15   0    1.87    1.17
  -7  15   0   -2.57    2.10
  -7 -15   0    3.86    2.05
   8  15   0   15.03    3.80
   8 -15   0   12.16    3.45
  -8 -15   0   17.07    3.27
  -8  15   0    8.30    3.04
   9  15   0    2.40    1.87
   9 -15   0    0.94    2.05
  -9 -15   0   -1.23    1.64
  -9  15   0    3.10    2.22
  10  15   0    8.77    2.81
  10 -15   0    8.83    3.10
 -10  15   0    5.26    3.33
 -10 -15   0   10.52    2.51
  11 -15   0    4.97    2.40
 -11  15   0    0.64    2.98
 -11 -15   0    7.89    2.81
  12 -15   0    7.19    2.51
  12  15   0    5.61    2.75
 -12 -15   0    8.24    2.40
 -12  15   0    1.93    3.16
  13 -15   0    2.63    2.22
 -13 -15   0    3.51    2.63
 -13  15   0    2.16    2.22
  14 -15   0    5.09    2.92
  14  15   0    4.38    3.33
 -14 -15   0    7.66    2.63
 -14  15   0   12.92    2.92
  15 -15   0    2.34    2.69
  15  15   0    5.32    3.16
 -15  15   0    2.81    2.81
 -15 -15   0    9.00    2.46
  16  15   0   14.15    4.15
  16 -15   0   15.67    4.03
 -16  15   0   18.24    4.97
 -16 -15   0   15.43    4.09
  17 -15   0    3.16    2.86
  17  15   0   -0.64    2.46
 -17  15   0    1.46    2.34
 -17 -15   0    1.81    2.51
  18  15   0   21.51    4.74
  18 -15   0   12.86    5.14
 -18  15   0   15.90    4.44
 -18 -15   0   22.45    4.62
  19 -15   0   -1.40    2.81
  19  15   0    2.81    2.51
 -19  15   0    2.34    2.51
 -19 -15   0    0.53    2.05
   0  16   0   44.96    5.67
   0  16   0   34.14    3.68
   0 -16   0   36.36    3.80
   1  16   0    0.82    1.64
   1 -16   0   -0.70    1.34
  -1 -16   0    3.98    1.87
  -1  16   0    1.11    1.58
  -1  16   0    1.05    1.40
  -1 -16   0   -1.58    0.99
   2 -16   0   39.99    3.68
   2  16   0   45.37    5.20
  -2  16   0   43.61    3.57
  -2 -16   0   46.77    5.03
  -2  16   0   46.89    5.09
  -2 -16   0   38.82    3.16
   3 -16   0    0.64    1.99
   3  16   0    0.29    1.87
  -3 -16   0    1.40    1.40
  -3  16   0   10.29    2.51
  -3  16   0    4.33    1.58
  -3 -16   0    1.17    1.93
   4  16   0   20.17    3.80
   4 -16   0   13.68    2.34
   4 -16   0   19.35    2.81
  -4 -16   0   19.53    3.33
  -4  16   0   29.82    4.27
  -4 -16   0   19.12    2.51
   5  16   0    1.93    1.75
   5 -16   0   -3.27    1.81
   5 -16   0    1.52    1.34
  -5 -16   0    1.52    2.05
  -5  16   0    1.87    1.81
   6  16   0   26.13    4.85
   6 -16   0   26.19    4.33
   6 -16   0   22.98    2.81
  -6  16   0   28.82    4.56
  -6 -16   0   24.73    4.50
   7  16   0   -2.46    2.51
   7 -16   0   -0.88    1.70
  -7  16   0    4.62    1.87
  -7 -16   0    1.81    1.75
   8 -16   0   20.52    3.39
  -8  16   0   15.14    3.45
  -8 -16   0   18.42    3.33
   9 -16   0    2.51    2.22
   9  16   0    2.86    2.10
  -9 -16   0   -0.58    2.10
  -9  16   0   -1.29    2.28
  10  16   0    3.92    2.98
  10 -16   0   11.17    3.22
 -10  16   0    9.82    3.39
 -10 -16   0    4.74    2.63
  11 -16   0    1.46    2.46
 -11 -16   0   -0.12    2.46
 -11  16   0    3.22    2.57
  12  16   0   10.06    3.51
  12 -16   0    8.89    3.04
 -12  16   0   10.41    3.16
 -12 -16   0   10.76    2.86
  13 -16   0    0.82    2.16
 -13  16   0    1.40    2.16
 -13 -16   0    1.87    2.05
  14  16   0    2.05    2.40
  14 -16   0   -2.16    2.22
 -14 -16   0   -1.99    2.34
 -14  16   0   -2.46    2.63
  15 -16   0    4.91    2.28
  15  16   0   -1.58    2.63
 -15  16   0    1.34    2.34
 -15 -16   0    0.88    2.05
  16 -16   0    1.99    2.28
  16  16   0    2.05    2.40
 -16  16   0    0.18    2.40
  17  16   0   -1.34    2.46
  17 -16   0   -2.75    2.34
 -17  16   0   -0.23    2.81
 -17 -16   0    0.64    1.93
   0  17   0   -0.94    1.70
   0 -17   0   -0.06    1.46
   0 -17   0    2.81    1.75
   1 -17   0    1.23    1.52
   1  17   0   -0.76    1.64
  -1 -17   0    1.58    1.34
  -1  17   0   -4.03    1.99
  -1 -17   0    0.00    1.64
  -1  17   0    0.70    1.23
   2  17   0    2.40    1.99
   2 -17   0    2.51    1.40
  -2 -17   0    1.70    2.28
  -2  17   0    2.51    1.64
  -2 -17   0    1.81    1.46
  -2  17   0   -2.75    1.81
   3  17   0   -1.29    1.40
   3 -17   0    3.10    1.64
  -3 -17   0   -1.17    1.99
  -3  17   0   -2.28    2.10
   4 -17   0    0.18    1.52
   4  17   0   -1.64    2.22
   4 -17   0   -1.81    1.87
  -4  17   0   -1.75    1.99
  -4 -17   0   -1.46    1.81
   5  17   0   -0.58    1.75
   5 -17   0    0.76    1.34
   5 -17   0   -1.64    1.87
  -5  17   0    3.33    2.34
  -5 -17   0    2.98    2.22
   6 -17   0    0.88    1.81
   6  17   0    0.88    1.99
  -6 -17   0    1.87    1.81
  -6  17   0    2.34    2.05
   7  17   0   -2.10    1.87
   7 -17   0    0.53    2.05
  -7  17   0    0.35    1.87
  -7 -17   0   -1.29    2.16
   8 -17   0   -0.18    2.16
  -8 -17   0    3.98    2.57
  -8  17   0    7.19    2.81
   9  17   0    2.46    1.99
   9 -17   0   -0.99    1.64
  -9 -17   0   -0.88    1.70
  10  17   0    2.57    2.63
  10 -17   0    1.99    2.69
 -10 -17   0    3.45    2.75
  11 -17   0    3.74    2.51
 -11 -17   0    0.99    2.51
 -11  17   0   -0.70    2.16
  12 -17   0    6.02    2.34
  12  17   0    3.10    2.86
 -12  17   0    1.29    2.46
 -12 -17   0    0.94    2.28
  13 -17   0    1.58    2.10
 -13  17   0   -0.76    2.81
 -13 -17   0    2.98    2.57
  14 -17   0   -3.39    2.40
  14  17   0   -1.87    2.86
 -14  17   0   -2.69    2.40
 -14 -17   0    2.22    2.46
  15  17   0    2.22    2.69
  15 -17   0    1.29    2.22
 -15  17   0    0.58    2.86
 -15 -17   0   -0.18    2.05
   0 -18   0   -0.76    1.52
   0 -18   0    1.40    1.75
   1 -18   0   -0.58    1.81
  -1 -18   0    3.62    2.51
  -1 -18   0    2.63    1.70
  -1  18   0    1.05    1.58
   2 -18   0   -1.99    1.81
  -2 -18   0    2.57    1.87
  -2  18   0    2.22    1.99
   3 -18   0   12.34    2.63
   3 -18   0   12.63    2.28
   3  18   0   11.28    2.92
  -3 -18   0   11.93    3.74
   4 -18   0    7.07    2.40
  -4 -18   0    1.64    2.34
   5  18   0    1.52    1.75
   5 -18   0   -0.88    1.52
  -5 -18   0    0.35    2.10
  -5  18   0   -0.29    1.87
   6 -18   0    6.55    2.63
   6  18   0    2.63    2.46
  -6  18   0    2.69    2.51
  -6 -18   0    2.16    2.28
   7 -18   0    0.64    2.28
   7  18   0    5.26    2.57
  -7 -18   0    4.91    3.04
  -7  18   0    7.48    3.22
   8 -18   0   -1.29    2.10
   8  18   0    1.34    2.05
  -8 -18   0    0.53    1.75
   9 -18   0    1.75    2.05
   9  18   0    1.29    2.34
  -9 -18   0    0.18    2.57
  10  18   0    0.00    2.28
  10 -18   0   -0.58    1.81
 -10 -18   0    0.06    2.46
 -10  18   0   -1.58    2.40
  11 -18   0    4.38    2.46
 -11 -18   0   -0.18    2.69
 -11  18   0    7.60    2.63
  12 -18   0    5.96    3.51
  12  18   0    3.68    3.33
 -12 -18   0   16.14    3.45
 -12  18   0    1.11    2.81
   1 -19   0    1.70    1.99
  -1 -19   0    2.69    2.10
   2 -19   0    0.99    1.70
  -2 -19   0   -3.33    2.16
  -2  19   0    1.64    1.93
   3  19   0    8.24    2.05
   3 -19   0    1.40    1.99
  -3  19   0    3.04    2.51
  -3 -19   0    1.29    2.40
   4 -19   0   -0.29    1.99
   5 -19   0   -0.94    1.93
   5  19   0    0.00    1.87
  -5 -19   0    2.98    2.22
   6 -19   0    0.35    1.58
   6  19   0    0.06    1.81
  -6 -19   0   -0.29    1.75
   7 -19   0   -1.29    2.28
   7  19   0   -1.23    2.34
   8 -19   0    3.74    2.34
   8  19   0    3.10    2.69
   9  19   0    0.99    2.40
  -9 -19   0    0.23    2.16
  -9  19   0    3.57    2.75
   2 -20   0   -2.05    2.46
  -2 -20   0    4.79    2.28
 -29   0   1    1.52    2.22
 -28   0   1   -3.80    2.51
 -27   0   1   -3.10    2.40
 -26   0   1    1.05    1.81
  26   0  -1    0.35    1.46
 -25   0   1    0.53    2.10
  25   0  -1   -0.58    1.29
  25   0  -1   -0.35    1.29
 -24   0   1    0.58    2.22
  24   0  -1   -1.23    1.11
  24   0  -1   -0.58    1.29
 -23   0   1    3.10    1.99
  23   0  -1    0.35    1.23
  23   0  -1   -0.64    1.17
 -22   0   1   -1.34    2.10
  22   0  -1   -1.40    1.23
  22   0  -1   -0.53    1.23
 -21   0   1    0.47    1.46
  21   0  -1   -0.76    1.17
  21   0  -1    1.11    1.11
 -20   0   1    1.34    1.46
  20   0  -1   -0.94    1.05
  20   0  -1    1.29    0.99
 -19   0   1   -0.23    1.46
  19   0  -1    1.29    0.94
  19   0  -1    0.88    1.23
 -18   0   1   -1.29    1.40
  18   0  -1    1.34    1.17
  18   0  -1    0.88    1.17
 -17   0   1    0.12    1.29
  17   0  -1   -1.23    1.11
  17   0  -1   -0.88    1.11
 -16   0   1   -0.94    0.99
  16   0  -1    0.58    0.88
  16   0  -1    0.00    0.88
 -15   0   1    1.99    1.23
  15   0  -1    1.70    0.88
  15   0  -1   -0.35    0.88
 -14   0   1   -1.93    0.94
  14   0  -1    1.34    0.76
  14   0  -1    1.93    0.76
 -13   0   1   -0.41    0.76
  13   0  -1    0.23    0.70
  13   0  -1   -0.41    0.70
 -12   0   1   -0.64    0.70
  12   0  -1   -0.29    0.58
  12   0  -1   -0.47    0.70
 -11   0   1   -0.53    0.70
  11   0  -1    0.12    0.47
  11   0  -1    1.11    0.53
 -10   0   1   -0.64    0.53
  10   0  -1    0.47    0.41
  10   0  -1    0.23    0.35
  -9   0   1    0.47    0.47
   9   0  -1    0.53    0.41
   9   0  -1   -0.23    0.41
  -8   0   1    0.82    0.41
   8   0  -1    0.00    0.41
   8   0  -1    0.35    0.35
  -7   0   1    0.47    0.35
   7   0  -1   -0.12    0.29
   7   0  -1    0.35    0.29
  -6   0   1    0.29    0.35
   6   0  -1    0.70    0.35
   6   0  -1    1.93    0.29
  -5   0   1    0.41    0.23
   5   0  -1    0.35    0.23
   5   0  -1    0.53    0.18
  -4   0   1    0.00    0.18
   4   0  -1    0.82    0.18
   4   0  -1    0.23    0.18
   3   0   1    5.50    0.23
  -3   0  -1    5.09    0.23
  -3   0  -1    6.90    0.23
   4   0   1    0.47    0.23
  -4   0  -1    0.23    0.23
  -4   0  -1    0.64    0.23
   5   0   1    0.23    0.23
   5   0   1   -0.06    0.23
  -5   0  -1    0.41    0.23
   6   0   1    0.12    0.23
   6   0   1   -0.47    0.23
  -6   0  -1    0.47    0.35
   7   0   1    0.41    0.29
   7   0   1   -0.35    0.35
  -7   0  -1   -0.41    0.35
   8   0   1    0.23    0.41
   8   0   1    0.47    0.47
  -8   0  -1   -0.12    0.41
   9   0   1   -0.12    0.47
   9   0   1   -0.47    0.47
  -9   0  -1   -0.47    0.53
  10   0   1   -0.35    0.41
  10   0   1    0.23    0.58
 -10   0  -1   -0.88    0.58
  11   0   1   -0.58    0.53
  11   0   1    0.53    0.53
 -11   0  -1    0.64    0.58
  12   0   1   -0.18    0.64
  12   0   1    0.99    0.58
 -12   0  -1   -0.82    0.64
  13   0   1    0.47    0.58
  13   0   1    0.64    0.76
 -13   0  -1    0.88    0.76
  14   0   1    0.00    0.76
  14   0   1   -0.29    0.70
 -14   0  -1    0.41    0.82
  15   0   1    0.47    0.82
  15   0   1   -1.05    0.88
 -15   0  -1    0.70    0.88
  16   0   1   -0.12    0.94
  16   0   1   -0.35    0.82
 -16   0  -1   -0.29    1.05
  17   0   1    0.35    1.11
  17   0   1   -0.12    0.82
 -17   0  -1    0.35    1.17
  18   0   1    0.58    1.23
  18   0   1    0.99    1.11
  19   0   1    0.47    0.94
  19   0   1   -1.81    1.05
 -19   0  -1    0.29    1.34
  20   0   1   -0.58    1.40
  20   0   1   -0.18    1.46
 -20   0  -1   16.37    2.05
  21   0   1   -0.06    1.23
  21   0   1   -0.99    1.34
 -21   0  -1   -1.75    1.87
  22   0   1   -0.53    1.29
  22   0   1    0.53    0.94
 -22   0  -1   -0.35    1.93
  23   0   1    0.53    1.17
  23   0   1    0.53    1.34
 -23   0  -1   -2.10    1.99
  24   0   1    1.46    1.11
  24   0   1   -0.12    1.29
 -24   0  -1   -1.29    2.16
  25   0   1   -1.64    1.23
  25   0   1    2.40    1.40
 -25   0  -1    3.04    2.28
 -26   0  -1   -0.06    2.16
 -27   0  -1   -1.58    2.22
 -28   0  -1    2.16    2.40
 -29   1   1    4.56    2.63
 -29  -1   1    0.41    2.51
 -28  -1   1   -0.70    1.75
 -28   1   1    1.05    2.05
 -27   1   1    2.51    2.28
 -27  -1   1    3.10    2.75
  27  -1  -1    1.75    1.75
 -26   1   1   -0.35    2.05
 -26  -1   1    2.40    2.28
  26  -1  -1    0.58    1.52
  26   1  -1    2.05    1.23
 -25  -1   1   14.62    3.16
 -25   1   1   10.11    2.57
  25   1  -1    3.10    2.05
  25  -1  -1    8.30    1.75
  25   1  -1    4.03    1.87
 -24  -1   1    3.74    2.05
 -24   1   1    0.88    1.99
  24   1  -1   -0.53    1.34
  24  -1  -1    0.41    1.34
  24   1  -1   -0.29    1.23
 -23  -1   1   22.80    3.98
 -23   1   1   18.24    3.33
  23  -1  -1   16.43    2.28
  23  -1  -1   17.31    2.10
  23   1  -1   18.47    2.05
  23   1  -1   18.65    2.28
 -22  -1   1    9.70    2.46
 -22   1   1   13.86    2.63
  22  -1  -1   10.41    2.28
  22   1  -1    7.54    2.10
  22  -1  -1   11.28    1.75
  22   1  -1    8.94    1.81
 -21  -1   1    2.28    1.70
 -21   1   1    4.38    1.87
  21  -1  -1    2.46    1.58
  21   1  -1    2.16    1.52
  21   1  -1    3.57    1.34
  21  -1  -1    3.92    1.29
 -20   1   1   23.15    3.92
 -20  -1   1   19.35    2.92
  20   1  -1   21.87    2.28
  20  -1  -1   20.05    2.16
  20  -1  -1   21.22    2.28
  20   1  -1   21.46    2.57
 -19   1   1    3.68    1.81
 -19  -1   1    0.53    1.58
  19   1  -1    3.33    1.46
  19  -1  -1    1.93    1.29
  19   1  -1    2.57    1.29
  19  -1  -1    4.03    1.29
 -18   1   1   27.24    3.33
 -18  -1   1   23.91    3.22
  18  -1  -1   25.02    3.16
  18  -1  -1   23.44    2.40
  18   1  -1   27.24    2.46
  18   1  -1   23.09    2.92
 -17  -1   1  286.76   13.15
 -17   1   1  320.56   15.84
  17  -1  -1  288.81   13.04
  17  -1  -1  282.44   11.58
  17   1  -1  289.34   13.39
  17   1  -1  274.55   11.52
 -16  -1   1   31.75    2.86
 -16   1   1   25.72    2.86
  16   1  -1   26.48    2.75
  16  -1  -1   29.93    2.16
  16   1  -1   34.55    2.34
  16  -1  -1   23.50    2.40
 -15   1   1   71.56    4.85
 -15  -1   1   73.14    3.86
  15   1  -1   68.52    3.86
  15  -1  -1   64.49    3.04
  15  -1  -1   69.16    3.33
  15   1  -1   60.63    2.81
 -14   1   1   -0.35    0.94
 -14  -1   1   -0.12    0.82
  14  -1  -1    1.34    0.94
  14   1  -1   -0.29    0.88
  14   1  -1    0.64    0.70
  14  -1  -1   -0.06    0.64
 -13  -1   1   91.15    4.38
 -13   1   1  100.73    4.15
  13   1  -1   90.27    3.57
  13  -1  -1   88.22    3.16
  13  -1  -1   88.34    4.03
  13   1  -1   85.01    3.27
 -12   1   1   30.99    1.93
 -12  -1   1   28.94    1.70
  12   1  -1   23.03    1.40
  12  -1  -1   27.83    1.40
  12  -1  -1   31.75    2.05
  12   1  -1   28.00    1.87
 -11  -1   1   32.51    1.58
 -11   1   1   32.39    1.93
  11  -1  -1   33.97    1.58
  11   1  -1   28.30    1.46
  11  -1  -1   31.45    1.34
  11   1  -1   28.24    1.34
 -10  -1   1   34.26    1.58
 -10   1   1   35.84    1.75
  10  -1  -1   34.44    1.23
  10  -1  -1   35.02    1.58
  10   1  -1   31.04    1.58
  10   1  -1   32.68    1.29
  -9  -1   1    7.95    0.70
  -9   1   1   10.35    1.05
   9   1  -1    9.30    0.82
   9  -1  -1    8.65    0.76
   9  -1  -1   10.35    0.58
   9   1  -1    8.07    0.64
  -8   1   1   11.34    0.76
  -8  -1   1    8.42    0.64
   8   1  -1    9.41    0.58
   8  -1  -1    9.88    0.47
   8   1  -1    9.65    0.58
   8  -1  -1    9.06    0.70
  -7  -1   1    1.11    0.35
  -7   1   1    0.76    0.41
   7  -1  -1    0.88    0.23
   7   1  -1    0.47    0.47
   7   1  -1    0.76    0.29
   7  -1  -1    0.41    0.35
  -6   1   1    0.99    0.35
  -6  -1   1    0.94    0.41
   6   1  -1    1.99    0.41
   6  -1  -1    0.64    0.18
   6  -1  -1    0.94    0.29
   6   1  -1    0.94    0.23
  -5  -1   1    7.31    0.41
  -5   1   1    5.79    0.41
   5  -1  -1    6.14    0.23
   5   1  -1    7.31    0.47
   5   1  -1    6.20    0.29
   5  -1  -1    7.25    0.47
  -4  -1   1    9.88    0.35
  -4   1   1    8.94    0.41
   4   1  -1    8.36    0.35
   4   1  -1    9.41    0.29
   4  -1  -1    9.30    0.41
   4  -1  -1    8.59    0.18
   3   1   1    7.66    0.35
   3  -1   1    7.72    0.23
   3   1   1    8.07    0.18
   3   1   1    8.30    0.18
  -3  -1  -1    7.42    0.29
  -3   1  -1    8.77    0.35
  -3   1  -1    7.54    0.29
   4   1   1   21.51    0.64
   4  -1   1   21.16    0.47
  -4   1  -1   20.23    0.58
  -4   1  -1   23.79    0.64
  -4  -1  -1   19.00    0.64
   5   1   1   19.59    0.82
   5  -1   1   16.66    0.58
   5   1   1   18.65    0.47
  -5   1  -1   20.29    0.76
  -5  -1  -1   20.29    0.70
  -5   1  -1   16.49    0.82
   6  -1   1    1.23    0.23
   6   1   1    1.75    0.41
   6   1   1    1.29    0.23
   6  -1   1    1.70    0.35
  -6   1  -1    1.99    0.41
  -6  -1  -1    2.69    0.41
   7   1   1    0.53    0.29
   7   1   1    1.29    0.41
   7  -1   1    1.46    0.41
   7  -1   1    0.58    0.41
  -7  -1  -1    1.29    0.47
  -7   1  -1    0.99    0.41
   8  -1   1   21.57    0.94
   8   1   1   20.11    0.99
   8  -1   1   20.58    0.76
  -8   1  -1   20.64    1.05
  -8  -1  -1   22.51    1.17
   9  -1   1    8.42    0.88
   9   1   1    7.60    0.94
   9  -1   1    8.54    0.70
   9   1   1    8.54    0.64
  -9   1  -1    8.65    0.82
  -9  -1  -1   10.29    0.88
  10  -1   1   17.60    0.99
  10  -1   1   14.85    0.82
  10   1   1   17.66    0.94
  10   1   1   14.09    1.29
 -10   1  -1   18.07    1.11
 -10  -1  -1   14.21    1.11
  11   1   1   21.63    1.34
  11  -1   1   25.55    1.29
  11   1   1   21.22    1.23
  11  -1   1   24.20    1.29
 -11  -1  -1   20.05    1.64
 -11   1  -1   22.33    1.52
  12  -1   1    0.35    0.58
  12  -1   1   -0.23    0.47
  12   1   1   -0.41    0.70
  12   1   1   -0.12    0.53
 -12  -1  -1    1.52    0.64
  13   1   1   41.10    1.93
  13   1   1   41.98    2.75
  13  -1   1   41.10    2.05
  13  -1   1   44.08    2.05
 -13  -1  -1   44.55    2.46
 -13   1  -1   42.04    2.51
  14  -1   1    5.38    1.05
  14  -1   1    6.37    1.29
  14   1   1   10.00    1.05
  14   1   1    6.02    1.11
 -14  -1  -1    4.85    1.23
 -14   1  -1    5.96    1.29
  15   1   1  139.96    6.31
  15   1   1  119.32    4.85
  15  -1   1  130.84    6.08
  15  -1   1  118.27    5.14
 -15   1  -1  127.74    6.02
 -15  -1  -1  127.68    6.61
  16  -1   1    2.57    1.46
  16   1   1    2.22    1.46
  16  -1   1    2.51    1.11
 -16   1  -1    2.86    1.40
 -16  -1  -1    3.27    1.34
  17   1   1   76.00    4.09
  17  -1   1   83.02    4.50
  17  -1   1   83.37    4.50
  17   1   1   75.77    4.68
 -17  -1  -1   89.62    5.14
 -17   1  -1   83.66    6.31
  18   1   1   -0.58    0.94
  18  -1   1    0.23    1.11
  18  -1   1   -0.53    1.23
  18   1   1   -0.12    1.29
 -18   1  -1   -2.92    1.75
  19   1   1    6.61    1.46
  19  -1   1    7.95    1.93
  19  -1   1    8.07    1.70
  19   1   1    7.31    1.64
 -19  -1  -1    8.54    2.05
 -19   1  -1    8.13    2.10
  20  -1   1   13.91    1.87
  20   1   1    5.50    1.70
  20  -1   1   16.08    1.81
  20   1   1   13.15    2.46
 -20   1  -1   15.73    2.63
 -20  -1  -1   11.52    2.34
  21   1   1   37.01    3.86
  21   1   1   29.93    2.81
  21  -1   1   34.49    3.10
  21  -1   1   30.81    3.57
 -21   1  -1   45.78    4.15
 -21  -1  -1   36.95    3.86
  22   1   1   10.41    2.40
  22   1   1    8.54    1.70
  22  -1   1    8.71    1.99
  22  -1   1    5.20    2.16
 -22  -1  -1    8.59    2.40
 -22   1  -1    9.76    2.57
  23  -1   1   12.16    2.22
  23   1   1    8.54    1.99
  23  -1   1   12.57    1.87
  23   1   1   10.23    2.63
 -23  -1  -1   12.51    3.27
 -23   1  -1   13.74    2.92
  24  -1   1    9.18    2.22
  24   1   1   12.86    2.57
  24  -1   1   12.92    2.40
  24   1   1    8.71    1.93
 -24  -1  -1   10.87    3.45
 -24   1  -1   17.25    3.16
  25  -1   1    9.30    2.51
  25   1   1   12.75    2.75
 -25  -1  -1   17.89    3.22
 -25   1  -1   13.33    3.98
  26   1   1    2.86    1.58
  26  -1   1    1.40    1.23
 -26   1  -1    0.35    2.40
 -26  -1  -1   -3.74    2.05
 -27  -1  -1    9.18    2.98
 -27   1  -1    6.55    3.68
 -28  -1  -1   -1.17    1.99
 -28   1  -1    0.12    2.69
 -29  -2   1   12.63    4.44
 -29   2   1   12.51    4.79
 -28   2   1   -2.16    3.04
 -28  -2   1   -0.47    1.99
  28  -2  -1   -1.58    1.70
 -27  -2   1    1.29    1.81
 -27   2   1    2.46    2.16
  27  -2  -1   -0.82    1.29
 -26  -2   1    0.76    1.87
 -26   2   1   -1.17    2.10
  26   2  -1    0.06    1.52
  26  -2  -1    2.05    1.64
 -25  -2   1    1.11    1.64
 -25   2   1   -3.51    1.93
  25  -2  -1    0.41    1.23
  25   2  -1   -0.41    1.46
 -24   2   1    6.02    2.75
 -24  -2   1    0.12    2.34
  24   2  -1    5.14    1.34
  24   2  -1    0.12    1.40
  24  -2  -1    0.41    1.81
 -23  -2   1    1.75    1.70
  23  -2  -1    0.12    1.05
  23   2  -1   -1.34    1.05
  23   2  -1    0.76    1.11
 -22  -2   1   -1.17    1.40
 -22   2   1   -0.12    1.64
  22  -2  -1    1.40    1.52
  22   2  -1   -0.82    1.34
  22  -2  -1    1.05    0.94
  22   2  -1    1.29    0.88
 -21  -2   1   11.46    2.28
 -21   2   1   10.23    2.57
  21  -2  -1    7.78    1.46
  21   2  -1    8.83    1.34
  21  -2  -1    9.47    2.10
  21   2  -1    7.37    2.16
 -20  -2   1    0.47    1.29
 -20   2   1   -1.29    1.40
  20   2  -1   -0.70    1.34
  20   2  -1    0.76    0.99
  20  -2  -1    0.23    1.11
  20  -2  -1    0.82    0.88
 -19  -2   1   21.28    3.51
 -19   2   1   30.17    3.33
  19   2  -1   22.22    2.86
  19   2  -1   22.51    2.16
  19  -2  -1   26.37    3.16
  19  -2  -1   21.34    2.05
 -18  -2   1    7.19    1.93
 -18   2   1    8.01    2.16
  18   2  -1    7.66    1.40
  18   2  -1    6.96    1.87
  18  -2  -1    6.08    1.64
  18  -2  -1    7.95    1.34
 -17   2   1   41.39    3.51
  17   2  -1   33.03    2.75
  17  -2  -1   36.01    2.86
  17   2  -1   34.79    2.46
  17  -2  -1   31.63    2.16
 -16   2   1    7.54    2.05
 -16  -2   1    4.68    1.40
  16  -2  -1    4.50    0.99
  16   2  -1    6.20    1.34
  16   2  -1    5.32    1.11
  16  -2  -1    9.82    1.64
 -15   2   1    6.02    1.93
 -15  -2   1    5.96    1.40
  15   2  -1    8.01    1.64
  15  -2  -1    7.95    1.40
  15  -2  -1    7.83    0.94
  15   2  -1    7.89    0.99
 -14  -2   1    5.55    1.11
 -14   2   1    6.02    1.40
  14  -2  -1    4.62    0.76
  14   2  -1    5.26    1.17
  14  -2  -1    3.92    1.17
  14   2  -1    6.08    0.82
 -13  -2   1    5.61    0.99
 -13   2   1    8.18    1.23
  13  -2  -1    4.33    0.70
  13  -2  -1    6.90    1.29
  13   2  -1    6.37    1.23
  13   2  -1    3.98    0.70
 -12  -2   1    1.70    0.64
 -12   2   1    0.88    0.99
  12   2  -1    0.18    0.47
  12  -2  -1    0.53    0.41
  12   2  -1   -0.06    0.64
  12  -2  -1    0.64    0.70
 -11  -2   1    5.03    0.82
 -11   2   1    6.20    0.99
  11   2  -1    5.55    0.64
  11  -2  -1    5.85    0.53
  11   2  -1    6.31    0.88
  11  -2  -1    6.90    0.88
 -10   2   1    0.12    0.76
 -10  -2   1   -0.35    0.58
  10   2  -1    1.23    0.58
  10  -2  -1    0.94    0.70
  10  -2  -1    0.47    0.29
  10   2  -1    1.11    0.41
  -9  -2   1   27.77    1.29
  -9   2   1   27.77    1.58
   9  -2  -1   24.73    1.23
   9  -2  -1   26.02    0.82
   9   2  -1   25.61    0.94
   9   2  -1   29.29    1.29
  -8   2   1    0.94    0.47
  -8  -2   1    1.46    0.53
   8   2  -1    1.40    0.35
   8  -2  -1    0.53    0.23
   8   2  -1    0.47    0.70
   8  -2  -1    0.47    0.47
  -7   2   1  264.84    7.02
  -7  -2   1  271.62    6.37
   7  -2  -1  257.65    6.96
   7   2  -1  252.45    4.91
   7   2  -1  285.42    7.78
  -6   2   1   -0.35    0.41
  -6  -2   1   -0.64    0.35
   6  -2  -1   -0.18    0.12
   6   2  -1    0.41    0.35
   6   2  -1    0.00    0.23
  -5  -2   1  366.10    7.66
  -5   2   1  344.88    4.09
  -5   2   1  352.83    8.01
   5   2  -1  369.55    8.18
   5  -2  -1  365.34    8.07
   5  -2  -1  355.81    3.68
  -4   2   1    0.35    0.29
  -4   2   1    0.35    0.06
  -4  -2   1    0.41    0.23
   4  -2  -1    0.41    0.06
   4  -2  -1   -0.29    0.29
   4   2  -1    1.11    0.18
   4   2  -1    0.35    0.29
  -3  -2   1  851.06   15.43
  -3   2   1  864.91   17.89
   3   2  -1  870.17   17.66
   3  -2  -1  841.12    7.78
   3  -2  -1  885.55   17.71
   3   2  -1  854.86   13.21
  -2   2   1    0.41    0.06
  -2  -2   1    0.70    0.12
  -2   2   1    0.58    0.18
   2  -2  -1    0.41    0.06
   2   2  -1    0.58    0.18
   2  -2  -1    0.53    0.18
   1   2   1 1041.94   20.87
   1   2   1 1066.44   19.29
  -1   2  -1 1017.74   19.06
  -1   2  -1 1029.14   16.49
  -1  -2  -1  950.74   11.75
   2  -2   1    0.18    0.12
   2   2   1    0.29    0.18
   2   2   1    0.06    0.06
  -2   2  -1    0.23    0.23
  -2   2  -1    0.06    0.12
  -2  -2  -1    0.23    0.06
  -2  -2  -1    0.41    0.23
   3  -2   1    4.97    0.23
   3   2   1    5.09    0.35
  -3  -2  -1    4.85    0.41
  -3   2  -1    4.79    0.29
  -3   2  -1    6.14    0.41
   4   2   1    0.06    0.06
   4  -2   1    0.00    0.18
   4   2   1    0.06    0.35
  -4  -2  -1    0.06    0.23
  -4  -2  -1    0.06    0.06
  -4   2  -1   -0.06    0.29
   5   2   1   98.86    2.63
   5  -2   1   99.10    1.64
  -5  -2  -1   93.89    2.34
  -5   2  -1   95.00    2.28
  -5   2  -1   99.04    2.51
   6   2   1    1.05    0.53
   6   2   1    1.58    0.18
   6  -2   1    1.64    0.29
  -6   2  -1    1.52    0.35
  -6  -2  -1    1.75    0.41
  -6   2  -1    1.11    0.41
   7   2   1    2.05    0.47
   7  -2   1    0.41    0.29
   7  -2   1    0.00    0.29
   7   2   1    1.70    0.23
  -7  -2  -1    1.17    0.47
  -7   2  -1    0.18    0.47
   8   2   1   -0.94    0.58
   8  -2   1    0.35    0.29
   8   2   1    0.06    0.29
   8  -2   1    0.41    0.53
  -8  -2  -1   -0.35    0.47
  -8   2  -1    0.12    0.41
   9   2   1  190.88    5.90
   9  -2   1  181.41    5.67
   9  -2   1  184.80    4.21
  -9   2  -1  184.51    5.73
  -9  -2  -1  189.71    5.79
  10   2   1    0.35    0.64
  10  -2   1    0.53    0.41
  10  -2   1    0.53    0.58
 -10   2  -1   -1.17    0.58
 -10  -2  -1   -0.29    0.58
  11   2   1  324.59   10.99
  11  -2   1  299.28    7.83
  11   2   1  289.51    7.37
  11  -2   1  321.02   11.05
 -11   2  -1  337.10   11.17
 -11  -2  -1  332.95   10.47
  12   2   1    2.81    0.53
  12  -2   1    0.12    0.58
  12  -2   1    0.29    0.82
  12   2   1    0.47    0.82
 -12  -2  -1    1.17    0.76
 -12   2  -1   -1.40    0.76
  13   2   1  127.45    5.32
  13  -2   1  126.05    5.44
  13   2   1  118.74    3.62
  13  -2   1  129.73    4.21
 -13   2  -1  135.11    6.37
 -13  -2  -1  120.38    4.97
  14   2   1    0.99    0.88
  14  -2   1    1.34    0.99
  14   2   1   -0.29    0.70
  14  -2   1    1.11    0.64
 -14  -2  -1    0.76    1.05
 -14   2  -1   -0.18    0.99
  15  -2   1   59.11    2.81
  15   2   1   57.24    2.46
  15  -2   1   62.44    3.80
  15   2   1   59.69    3.57
 -15  -2  -1   58.35    3.27
 -15   2  -1   66.18    3.80
  16  -2   1    8.30    1.17
  16   2   1    2.40    1.29
  16  -2   1    4.50    1.05
  16   2   1    3.45    0.94
 -16  -2  -1    1.70    1.40
 -16   2  -1    2.51    1.87
  17  -2   1   27.19    2.10
  17   2   1   27.89    1.93
  17  -2   1   30.64    2.57
  17   2   1   29.82    3.16
 -17  -2  -1   29.00    2.75
 -17   2  -1   31.86    3.10
  18   2   1    0.70    0.82
  18  -2   1    2.28    1.40
  18   2   1    0.82    1.40
  18  -2   1    0.00    0.99
 -18   2  -1   -2.16    1.34
 -18  -2  -1    1.93    1.23
  19   2   1   49.52    4.79
  19   2   1   44.55    2.86
  19  -2   1   48.23    3.27
  19  -2   1   52.56    4.74
 -19   2  -1   52.62    4.62
 -19  -2  -1   51.57    4.21
  20   2   1    0.12    0.99
  20   2   1   -0.12    1.40
  20  -2   1    0.41    1.11
  20  -2   1    1.46    1.23
 -20   2  -1    3.33    1.58
 -20  -2  -1    3.98    1.87
  21   2   1   -3.16    1.58
  21  -2   1   -0.47    1.40
  21  -2   1   -0.29    1.05
  21   2   1    0.58    0.94
 -21   2  -1    2.92    1.93
 -21  -2  -1    3.27    1.34
  22  -2   1    2.16    1.75
  22  -2   1    0.94    1.29
  22   2   1    4.27    1.87
  22   2   1    1.58    1.11
 -22  -2  -1    1.70    1.64
 -22   2  -1    1.81    1.93
  23  -2   1    9.65    1.64
  23   2   1    1.46    1.46
  23  -2   1    6.43    1.64
  23   2   1    6.20    1.81
 -23   2  -1    3.57    2.34
 -23  -2  -1    7.42    2.75
  24  -2   1   -0.41    1.58
  24   2   1    2.16    1.64
 -24  -2  -1    0.47    1.70
 -24   2  -1   -0.58    1.70
  25  -2   1   -1.87    1.52
  25   2   1    0.23    1.58
 -25  -2  -1    2.05    1.70
 -25   2  -1    1.58    2.16
  26   2   1   -1.40    1.34
  26  -2   1   -0.06    1.23
 -26   2  -1   -1.99    2.51
 -26  -2  -1    1.81    1.75
  27   2   1    2.05    1.93
  27  -2   1    2.63    1.81
 -27   2  -1    0.76    2.51
 -27  -2  -1    1.52    2.63
 -28   2  -1   -0.82    2.22
 -28  -2  -1    0.12    1.93
 -28   3   1   -2.92    3.04
 -28  -3   1    0.82    2.10
  28  -3  -1    1.87    1.58
 -27   3   1    4.68    2.46
 -27  -3   1    1.11    2.10
  27  -3  -1    2.46    1.99
  27   3  -1    1.11    1.81
 -26  -3   1    4.91    2.51
 -26   3   1    4.21    2.46
  26   3  -1    0.82    1.99
  26  -3  -1    2.81    1.70
 -25  -3   1    0.76    2.05
 -25   3   1    1.05    2.92
  25  -3  -1    3.45    1.93
  25   3  -1    1.99    1.46
 -24  -3   1    9.70    2.46
 -24   3   1   10.23    3.10
  24  -3  -1   10.47    2.10
  24   3  -1    6.43    2.10
 -23   3   1   10.35    3.22
 -23  -3   1    5.03    2.51
  23   3  -1    6.43    1.75
  23  -3  -1    3.62    2.16
  23   3  -1    4.38    1.46
 -22   3   1   75.30    6.49
 -22  -3   1   58.81    5.03
  22   3  -1   55.42    4.50
  22  -3  -1   58.99    4.79
  22   3  -1   50.22    3.80
 -21   3   1    0.23    2.16
 -21  -3   1    0.76    1.29
  21   3  -1    0.88    0.94
  21  -3  -1   -0.94    1.52
  21   3  -1   -1.34    1.17
 -20   3   1   33.62    3.92
 -20  -3   1   33.91    4.15
  20   3  -1   28.12    2.40
  20  -3  -1   22.33    1.99
  20   3  -1   24.61    2.98
  20  -3  -1   31.92    3.04
 -19  -3   1    4.85    1.52
 -19   3   1   -1.17    2.05
  19   3  -1    3.62    1.11
  19  -3  -1    3.45    1.52
  19  -3  -1    2.63    0.99
  19   3  -1    2.46    1.52
 -18  -3   1   16.02    2.40
 -18   3   1   26.25    3.92
  18   3  -1   19.23    1.75
  18   3  -1   16.55    2.75
  18  -3  -1   19.59    2.98
  18  -3  -1   18.07    1.52
 -17  -3   1   97.69    5.38
 -17   3   1  104.36    6.84
  17  -3  -1  105.23    5.79
  17   3  -1   84.71    4.03
  17   3  -1   84.25    6.02
  17  -3  -1   82.49    3.45
 -16  -3   1  160.95    7.07
 -16   3   1  192.40    9.82
  16   3  -1  148.21    7.48
  16  -3  -1  179.83    9.41
  16   3  -1  147.33    5.79
  16  -3  -1  145.46    5.09
 -15  -3   1   40.52    2.75
 -15   3   1   42.33    4.44
  15  -3  -1   44.32    3.04
  15   3  -1   35.37    2.16
  15   3  -1   41.39    3.33
  15  -3  -1   37.53    1.75
 -14  -3   1   63.14    3.27
 -14   3   1   73.49    5.09
  14  -3  -1   66.24    2.40
  14   3  -1   65.42    3.45
  14   3  -1   62.15    2.57
  14  -3  -1   65.42    3.62
 -13   3   1    8.13    1.40
 -13  -3   1    6.72    1.46
  13   3  -1   11.40    1.46
  13  -3  -1    7.07    0.64
  13   3  -1    6.08    0.82
  13  -3  -1    9.35    1.52
 -12   3   1    1.17    1.11
 -12  -3   1    0.35    0.76
  12  -3  -1    1.46    0.41
  12   3  -1    0.58    0.88
  12   3  -1    1.11    0.53
  12  -3  -1    1.52    0.76
 -11  -3   1   20.11    1.64
 -11   3   1   21.40    1.93
  11  -3  -1   17.83    1.70
  11   3  -1   17.71    1.05
  11   3  -1   16.43    1.64
  11  -3  -1   18.71    0.76
 -10   3   1   13.10    1.40
 -10  -3   1   10.47    0.99
  10  -3  -1   11.40    1.05
  10   3  -1   11.58    0.64
  10  -3  -1   10.41    0.53
  10   3  -1   10.70    1.23
  -9  -3   1   35.84    1.81
  -9   3   1   35.66    1.75
   9   3  -1   31.92    1.05
   9  -3  -1   35.90    0.82
   9   3  -1   32.68    1.81
   9  -3  -1   33.85    1.70
  -8  -3   1   35.08    1.40
  -8   3   1   38.12    1.64
   8  -3  -1   32.39    0.64
   8   3  -1   35.78    1.64
   8  -3  -1   35.14    1.64
  -7   3   1   83.72    2.63
  -7  -3   1   83.08    2.40
   7  -3  -1   86.35    2.69
   7   3  -1   82.43    2.81
   7  -3  -1   81.85    1.11
   7   3  -1   79.98    1.70
  -6  -3   1   93.31    2.57
  -6   3   1   88.10    2.86
   6   3  -1   93.95    1.75
   6   3  -1   99.21    2.81
   6  -3  -1   91.91    1.11
   6  -3  -1   94.42    2.75
  -5   3   1   20.23    0.94
  -5  -3   1   20.75    0.88
   5  -3  -1   22.33    0.35
   5   3  -1   21.63    0.64
   5  -3  -1   20.58    0.99
   5   3  -1   23.97    0.99
  -4   3   1  277.88    6.66
  -4  -3   1  279.16    5.90
   4  -3  -1  270.04    6.26
   4  -3  -1  266.24    2.98
   4   3  -1  275.19    6.61
   4   3  -1  261.68    4.50
  -3  -3   1   30.46    0.82
  -3   3   1   29.64    0.47
  -3   3   1   30.34    0.99
   3  -3  -1   30.64    0.94
   3   3  -1   29.35    0.99
   3   3  -1   30.23    0.64
  -2   3   1   67.70    1.05
  -2   3   1   64.54    1.70
  -2  -3   1   62.50    1.40
   2   3  -1   71.62    1.75
   2  -3  -1   73.43    1.52
   2   3  -1   74.07    1.34
  -1   3   1    9.12    0.35
  -1   3   1    9.30    0.47
  -1   3   1    8.13    0.47
   1   3  -1    9.24    0.41
   1   3  -1    9.59    0.41
   1   3  -1    7.95    0.47
   0   3   1   39.93    0.88
   0   3   1   37.48    0.76
   0   3   1   41.39    1.17
   0   3  -1   40.57    0.99
   0   3  -1   39.23    0.94
   0   3  -1   40.11    0.88
   1   3   1   15.26    0.35
   1   3   1   16.02    0.58
   1   3   1   14.09    0.76
  -1   3  -1   14.79    0.64
  -1   3  -1   13.80    0.47
  -1   3  -1   13.10    0.47
   2   3   1    9.18    0.53
   2  -3   1    9.53    0.41
  -2  -3  -1   11.75    0.58
  -2   3  -1    8.65    0.53
  -2   3  -1    9.47    0.41
   3   3   1    9.94    0.64
   3  -3   1    8.94    0.29
   3   3   1    9.35    0.18
  -3  -3  -1    8.71    0.18
  -3  -3  -1    9.24    0.58
  -3   3  -1   10.93    0.47
  -3   3  -1   10.06    0.58
   4   3   1    4.68    0.64
   4  -3   1    3.86    0.29
  -4   3  -1    4.44    0.47
  -4  -3  -1    4.27    0.47
  -4   3  -1    4.38    0.53
  -4  -3  -1    4.03    0.12
   5   3   1    6.31    0.88
   5  -3   1    6.90    0.35
  -5   3  -1    7.83    0.53
  -5  -3  -1    9.82    0.64
  -5   3  -1    7.25    0.76
   6   3   1  129.09    3.80
   6  -3   1  125.52    2.34
  -6  -3  -1  127.33    3.57
  -6   3  -1  130.14    3.74
  -6   3  -1  124.06    3.39
   7   3   1    7.48    0.88
   7  -3   1    8.36    0.47
   7   3   1    7.89    0.29
  -7   3  -1    9.65    0.70
  -7  -3  -1    7.95    0.94
  -7   3  -1    9.76    0.94
   8   3   1  128.56    4.27
   8  -3   1  106.05    3.33
   8   3   1  119.85    1.99
   8  -3   1  121.37    2.57
  -8  -3  -1  125.05    4.09
  -8   3  -1  127.39    3.92
   9  -3   1   43.79    2.22
   9   3   1   43.56    1.05
   9  -3   1   39.00    1.11
   9   3   1   41.92    2.51
  -9   3  -1   45.66    2.40
  -9  -3  -1   40.46    1.81
  10   3   1  109.85    2.40
  10  -3   1  111.20    2.98
  10  -3   1  119.62    4.33
  10   3   1  120.44    4.56
 -10   3  -1  116.75    4.56
 -10  -3  -1  112.54    4.21
  11   3   1   95.82    2.34
  11   3   1  100.67    4.68
  11  -3   1  103.42    4.09
  11  -3   1   99.33    2.69
 -11  -3  -1  102.25    4.50
 -11   3  -1  105.99    4.21
  12   3   1   31.10    2.16
  12  -3   1   33.56    2.10
  12  -3   1   33.68    1.29
 -12  -3  -1   33.21    2.10
 -12   3  -1   31.40    2.69
  13  -3   1   71.68    2.40
  13   3   1   70.04    3.74
  13  -3   1   74.66    3.57
  13   3   1   68.87    2.28
 -13   3  -1   75.18    3.92
 -13  -3  -1   79.80    3.80
  14  -3   1   33.73    1.75
  14   3   1   30.17    1.46
  14  -3   1   32.97    2.40
  14   3   1   30.58    2.57
 -14   3  -1   33.79    2.75
 -14  -3  -1   39.05    2.51
  15   3   1   87.58    3.22
  15  -3   1   98.63    3.74
  15  -3   1   98.98    4.97
  15   3   1   94.95    5.90
 -15   3  -1  104.94    5.38
 -15  -3  -1   98.86    4.62
  16  -3   1    6.37    0.99
  16  -3   1    3.98    1.64
  16   3   1    6.20    1.87
  16   3   1    5.61    0.88
 -16   3  -1    8.24    1.70
 -16  -3  -1    5.44    1.40
  17   3   1    0.06    1.34
  17  -3   1   -0.12    0.70
  17  -3   1   -0.29    1.23
  17   3   1    0.06    0.70
 -17  -3  -1   -1.99    1.81
 -17   3  -1    3.22    1.46
  18  -3   1    2.63    0.94
  18   3   1    1.93    1.75
  18  -3   1    1.17    1.34
 -18  -3  -1    4.15    1.46
 -18   3  -1    0.53    1.58
  19  -3   1    4.44    1.17
  19  -3   1    1.93    1.87
  19   3   1    2.34    0.99
  19   3   1    1.87    2.05
 -19   3  -1   -0.35    1.87
 -19  -3  -1    2.57    1.75
  20   3   1  109.44    5.32
  20  -3   1  111.02    5.90
  20   3   1  118.68    9.41
  20  -3   1  137.51    9.06
 -20  -3  -1  145.05    8.94
 -20   3  -1  141.95    9.00
  21   3   1    1.52    1.52
  21  -3   1   -0.64    1.34
  21  -3   1    2.51    1.11
  21   3   1    2.10    0.99
 -21  -3  -1   -0.53    1.58
 -21   3  -1    5.26    1.99
  22   3   1   13.27    2.57
  22  -3   1   10.99    2.34
 -22  -3  -1   14.44    2.75
 -22   3  -1   19.23    3.22
  23   3   1    2.16    1.99
  23  -3   1    1.64    1.93
 -23   3  -1    5.26    2.63
 -23  -3  -1   -0.06    1.81
  24  -3   1   15.67    2.63
  24   3   1   14.79    3.33
 -24   3  -1   19.06    3.92
 -24  -3  -1   15.61    3.04
  25  -3   1    0.53    1.34
 -25   3  -1    0.12    2.05
 -25  -3  -1   -0.23    2.05
  26  -3   1    0.35    1.99
  26   3   1    0.18    1.64
 -26   3  -1    6.78    2.92
 -26  -3  -1    3.51    2.05
  27   3   1    1.99    2.86
  27  -3   1    8.01    2.22
 -27  -3  -1   14.62    2.92
 -27   3  -1    9.41    3.22
  28  -3   1    2.34    2.28
 -28   3  -1    4.85    2.86
 -28  -3  -1    5.14    2.98
 -28   4   1   11.52    3.45
 -28  -4   1    7.72    2.86
  28   4  -1    3.33    2.86
  28  -4  -1    9.94    2.92
 -27  -4   1    9.70    2.34
 -27   4   1   -2.05    2.46
  27  -4  -1   -2.34    1.70
  27   4  -1    1.75    1.58
 -26  -4   1   10.47    2.92
 -26   4   1   21.40    3.80
  26   4  -1    7.42    2.46
  26  -4  -1    8.54    3.10
 -25  -4   1    2.22    1.52
 -25   4   1   -1.99    1.93
  25  -4  -1    1.05    1.40
  25   4  -1   -1.34    1.34
 -24  -4   1    2.51    2.40
 -24   4   1    5.32    2.51
  24   4  -1    3.98    1.81
  24  -4  -1    1.23    1.81
 -23  -4   1    2.69    1.81
 -23   4   1    3.62    2.40
  23  -4  -1    5.44    2.16
  23   4  -1    3.33    1.81
 -22   4   1    0.12    2.40
 -22  -4   1   -3.10    1.87
  22  -4  -1   -0.88    1.52
  22   4  -1   -0.12    1.52
 -21  -4   1    5.73    1.75
 -21   4   1    0.53    2.51
  21   4  -1    4.91    1.87
  21  -4  -1    4.33    2.40
  21   4  -1    5.14    1.17
 -20  -4   1   41.28    4.09
 -20   4   1   49.87    4.97
  20   4  -1   35.49    2.57
  20   4  -1   38.29    4.50
  20  -4  -1   43.61    3.86
 -19  -4   1    6.43    1.52
 -19   4   1    2.51    2.16
  19   4  -1    2.98    1.05
  19  -4  -1    4.33    2.22
  19   4  -1    3.92    2.05
 -18  -4   1   22.39    2.86
 -18   4   1   32.04    3.51
  18   4  -1   17.36    1.70
  18   4  -1   18.42    2.63
  18  -4  -1   27.13    2.75
 -17  -4   1   10.11    1.58
 -17   4   1    7.19    2.28
  17  -4  -1    7.89    1.87
  17   4  -1    8.94    2.05
  17  -4  -1    6.37    0.94
  17   4  -1    5.90    1.23
 -16   4   1   71.74    4.97
 -16  -4   1   65.13    3.74
  16   4  -1   51.97    4.03
  16  -4  -1   64.19    4.27
  16   4  -1   56.83    2.63
  16  -4  -1   52.38    2.22
 -15   4   1    8.30    2.34
 -15  -4   1    7.72    1.58
  15  -4  -1    5.38    1.70
  15  -4  -1    7.07    0.70
  15   4  -1    6.31    1.87
  15   4  -1    7.54    0.94
 -14  -4   1   15.26    1.70
 -14   4   1   14.38    2.05
  14  -4  -1   13.45    0.76
  14   4  -1   12.80    1.70
  14   4  -1   13.74    1.05
  14  -4  -1   13.68    2.10
 -13  -4   1    2.28    0.99
 -13   4   1    2.98    1.23
  13  -4  -1    5.79    1.05
  13   4  -1    4.56    1.05
  13   4  -1    4.68    0.82
  13  -4  -1    2.51    0.47
 -12  -4   1    2.40    0.88
 -12   4   1    3.86    1.29
  12  -4  -1    0.23    1.17
  12   4  -1    4.62    0.88
  12  -4  -1    1.70    0.35
  12   4  -1    2.92    0.70
 -11   4   1   -0.58    0.82
 -11  -4   1    0.06    0.82
  11   4  -1   -0.41    0.70
  11  -4  -1    0.64    0.29
  11  -4  -1   -0.35    0.76
  11   4  -1    0.70    0.35
 -10  -4   1    2.81    0.64
 -10   4   1    1.11    0.82
  10  -4  -1    1.81    0.76
  10   4  -1    1.11    0.35
  10   4  -1    1.40    0.76
  -9   4   1   -0.18    0.58
  -9  -4   1    0.58    0.47
   9  -4  -1    0.70    0.58
   9   4  -1   -1.11    0.64
   9  -4  -1   -0.06    0.18
  -8  -4   1   31.75    1.40
  -8   4   1   33.50    1.64
   8  -4  -1   29.00    0.58
   8   4  -1   31.28    1.99
   8   4  -1   32.04    0.94
   8  -4  -1   32.62    1.93
  -7   4   1    0.88    0.53
  -7  -4   1    0.70    0.47
   7   4  -1    0.64    0.29
   7  -4  -1    1.29    0.53
   7   4  -1    0.64    0.53
   7  -4  -1    0.82    0.18
  -6   4   1   62.15    2.16
  -6  -4   1   65.60    2.28
   6  -4  -1   62.67    0.94
   6  -4  -1   69.63    2.34
   6   4  -1   66.01    2.34
   6   4  -1   64.19    1.46
  -5   4   1   -0.35    0.47
  -5  -4   1    2.10    0.41
   5  -4  -1   -0.47    0.47
   5  -4  -1    0.53    0.18
   5   4  -1    0.47    0.23
   5   4  -1    0.23    0.53
  -4  -4   1 1031.89   25.96
  -4   4   1 1047.85   29.52
   4  -4  -1 1057.61   28.47
   4  -4  -1 1016.92   16.90
   4   4  -1 1014.76   20.70
   4   4  -1 1049.60   29.47
  -3  -4   1    7.54    0.53
  -3   4   1    6.43    0.70
  -3   4   1    7.31    0.35
   3   4  -1    7.13    0.47
   3   4  -1    6.90    0.70
   3  -4  -1    5.50    0.47
  -2   4   1    7.89    0.82
  -2   4   1   10.64    0.58
  -2   4   1    7.25    0.41
   2   4  -1    9.88    0.64
   2   4  -1   10.11    0.53
  -1   4   1    1.75    0.41
  -1   4   1    0.82    0.35
  -1   4   1    1.81    0.35
   1   4  -1    1.11    0.41
   1   4  -1    1.70    0.35
   1   4  -1    1.52    0.41
   0   4   1  929.75   21.34
   0   4   1  909.40   19.41
   0   4   1  966.41   25.67
   0   4  -1  946.82   21.92
   0   4  -1  957.64   23.09
   0   4  -1  895.55   21.40
   1   4   1    4.62    0.70
   1   4   1    2.75    0.58
   1   4   1    2.22    0.47
  -1   4  -1    4.15    0.53
  -1   4  -1    4.62    0.58
  -1   4  -1    4.56    0.53
   2   4   1 7785.74  276.65
   2   4   1 8205.62  190.53
  -2   4  -1 8325.71  264.43
  -2   4  -1 8200.54  225.90
  -2  -4  -1 8071.68  287.99
  -2   4  -1 8368.21  278.46
   3  -4   1   15.84    0.58
   3   4   1   17.83    1.40
   3   4   1   13.10    0.47
  -3   4  -1   14.85    0.82
  -3   4  -1   13.80    1.11
  -3  -4  -1   15.49    0.94
   4  -4   1  110.79    2.28
   4   4   1  111.43    3.62
  -4   4  -1  108.39    3.33
  -4   4  -1  108.98    3.45
  -4  -4  -1  107.63    3.22
   5   4   1    1.46    0.12
   5  -4   1    0.82    0.29
   5   4   1    1.87    0.58
  -5   4  -1    1.58    0.58
  -5   4  -1    1.52    0.58
  -5  -4  -1    1.99    0.53
   6  -4   1  146.10    2.86
   6   4   1  152.01    4.91
  -6   4  -1  151.66    4.74
  -6   4  -1  147.27    4.21
  -6  -4  -1  149.32    4.62
   7   4   1    1.99    0.88
   7   4   1    2.46    0.18
   7  -4   1    2.98    0.35
  -7  -4  -1    1.93    0.64
  -7   4  -1    2.63    0.58
  -7   4  -1    3.62    0.70
   8  -4   1   28.65    0.99
   8   4   1   30.87    1.70
  -8   4  -1   28.88    1.87
  -8   4  -1   27.07    1.58
  -8  -4  -1   31.98    1.58
   9  -4   1    3.04    0.47
   9   4   1    2.57    1.05
   9  -4   1    3.51    0.82
  -9   4  -1    2.28    0.94
  -9  -4  -1    2.10    0.76
  10  -4   1   21.87    1.75
  10   4   1   25.67    2.10
  10   4   1   24.44    0.82
  10  -4   1   21.98    0.88
 -10   4  -1   23.91    1.75
 -10  -4  -1   25.49    1.58
  11   4   1    0.76    0.29
  11  -4   1    1.64    0.88
  11   4   1    1.46    0.88
  11  -4   1    1.52    0.41
 -11   4  -1    0.12    1.05
 -11  -4  -1    3.10    0.76
  12  -4   1    7.48    1.29
  12   4   1    6.96    1.29
  12   4   1    6.61    0.58
  12  -4   1    7.66    0.64
 -12  -4  -1    8.42    1.46
 -12   4  -1    6.78    1.29
  13   4   1    1.64    0.47
  13   4   1    0.53    0.99
  13  -4   1    0.29    0.99
  13  -4   1    1.34    0.47
 -13   4  -1    1.52    1.05
 -13  -4  -1   -0.29    0.94
  14   4   1   75.24    4.97
  14  -4   1   64.25    2.28
  14  -4   1   70.74    3.92
 -14  -4  -1   67.99    3.92
 -14   4  -1   78.05    5.32
  15  -4   1    1.05    1.17
  15   4   1    2.92    1.34
  15   4   1    2.28    0.64
  15  -4   1    3.33    0.76
 -15   4  -1    0.58    1.40
 -15  -4  -1    1.87    1.58
  16  -4   1    1.99    1.23
  16   4   1   -0.12    1.05
  16  -4   1   -0.64    0.58
 -16  -4  -1   -1.93    1.40
 -16   4  -1    0.76    1.29
  17  -4   1    1.81    1.34
  17   4   1   -1.46    1.52
  17  -4   1    0.53    0.64
  17   4   1    0.47    0.58
 -17  -4  -1   -0.06    1.11
 -17   4  -1    1.58    1.46
  18   4   1   11.87    1.29
  18  -4   1   10.41    1.34
  18  -4   1   14.67    2.05
  18   4   1   13.86    2.92
 -18   4  -1   17.07    2.75
 -18  -4  -1   10.99    2.10
  19  -4   1    1.64    1.75
  19  -4   1    5.32    1.05
  19   4   1    3.10    2.22
 -19   4  -1   -1.34    2.75
 -19  -4  -1    3.86    1.70
  20   4   1   62.50    6.61
  20  -4   1   71.21    7.02
 -20  -4  -1   74.02    6.90
 -20   4  -1   77.70    7.02
  21  -4   1    7.31    2.05
  21   4   1    2.86    2.57
 -21   4  -1    9.41    2.75
 -21  -4  -1    6.14    2.05
  22  -4   1    6.90    2.40
  22   4   1    1.64    2.16
 -22   4  -1    6.55    3.16
 -22  -4  -1    4.74    2.46
  23   4   1    0.06    1.87
  23  -4   1   -0.41    1.81
 -23  -4  -1    2.05    1.52
 -23   4  -1    0.88    1.87
  24  -4   1   11.63    2.57
  24   4   1   10.41    2.57
 -24   4  -1   21.11    4.33
 -24  -4  -1   10.06    3.51
  25  -4   1   -0.70    2.10
  25   4   1    0.70    1.70
 -25   4  -1    1.81    2.34
 -25  -4  -1    3.45    1.87
  26  -4   1    7.02    2.75
  26   4   1    6.02    2.40
 -26   4  -1   10.00    4.03
 -26  -4  -1    7.54    3.22
  27  -4   1    0.64    1.52
  27   4   1    2.69    1.99
 -27  -4  -1   -0.76    1.93
 -27   4  -1    0.06    2.22
  28  -4   1    6.20    2.46
  28   4   1    3.62    2.69
 -28  -4  -1    1.87    2.46
 -28   4  -1    3.33    3.04
 -28  -5   1   -1.99    2.05
 -28   5   1    2.57    2.75
  28  -5  -1    2.46    1.75
  28   5  -1    1.93    1.75
 -27  -5   1   -1.40    1.75
 -27   5   1    2.34    2.40
  27  -5  -1    0.88    2.10
  27   5  -1   -2.34    1.64
 -26   5   1    4.50    2.86
 -26  -5   1    3.74    2.22
  26   5  -1    3.62    2.05
  26  -5  -1    3.57    2.10
 -25  -5   1   -1.40    2.28
 -25   5   1    2.46    2.40
  25  -5  -1    2.75    2.22
  25   5  -1    2.86    1.75
 -24   5   1    2.10    4.03
 -24  -5   1    9.65    2.40
  24  -5  -1    7.19    2.34
  24   5  -1    7.89    2.34
 -23  -5   1    0.88    2.10
 -23   5   1    1.11    2.28
  23   5  -1    1.46    1.64
  23  -5  -1    1.70    2.10
 -22   5   1   35.20    5.14
 -22  -5   1   33.03    3.74
  22   5  -1   29.58    4.56
  22  -5  -1   29.06    3.86
 -21   5   1   27.07    4.21
 -21  -5   1   15.14    3.62
  21  -5  -1   17.66    3.92
  21   5  -1   22.10    3.80
 -20   5   1    5.96    2.81
 -20  -5   1    6.31    1.99
  20   5  -1    8.89    2.16
  20  -5  -1    5.96    2.34
 -19   5   1   16.43    3.27
 -19  -5   1   14.79    2.51
  19   5  -1   14.73    2.57
  19  -5  -1   14.97    2.86
 -18  -5   1    0.76    1.70
 -18   5   1    2.81    2.05
  18   5  -1    6.02    1.93
  18   5  -1    2.57    0.82
  18  -5  -1    1.29    1.99
 -17  -5   1    9.06    1.93
 -17   5   1   14.91    2.81
  17   5  -1    5.61    1.93
  17  -5  -1    8.36    1.87
  17   5  -1    7.31    0.99
 -16   5   1  187.14   10.06
 -16  -5   1  179.95    8.36
  16   5  -1  155.75    9.65
  16  -5  -1  160.83    9.76
  16   5  -1  135.52    5.03
 -15   5   1   -1.29    1.29
 -15  -5   1    0.70    1.05
  15   5  -1   -2.16    1.34
  15  -5  -1    1.29    1.05
 -14  -5   1   87.87    5.09
 -14   5   1   86.47    5.20
  14  -5  -1   69.10    2.05
  14  -5  -1   80.91    4.50
  14   5  -1   75.77    2.69
  14   5  -1   79.92    4.68
 -13  -5   1   28.53    2.22
 -13   5   1   32.33    2.63
  13   5  -1   28.24    1.29
  13  -5  -1   26.72    2.51
  13  -5  -1   25.72    0.99
  13   5  -1   28.53    2.51
 -12  -5   1   32.62    2.05
 -12   5   1   31.80    2.46
  12   5  -1   29.99    2.34
  12  -5  -1   32.74    2.34
  12   5  -1   30.40    1.23
 -11  -5   1    1.81    0.82
 -11   5   1    1.81    1.05
  11   5  -1    2.63    0.47
  11   5  -1    1.29    1.05
  11  -5  -1    2.98    0.23
  11  -5  -1    2.57    0.99
 -10  -5   1   51.27    2.40
 -10   5   1   51.04    2.69
  10   5  -1   44.08    1.40
  10   5  -1   50.10    2.92
  10  -5  -1   50.28    2.75
  -9  -5   1    5.44    0.94
  -9   5   1    6.96    1.05
   9   5  -1    6.31    0.53
   9  -5  -1    6.08    0.29
   9  -5  -1    5.20    1.11
   9   5  -1    7.54    1.11
  -8  -5   1   50.16    2.22
  -8   5   1   53.44    2.51
   8   5  -1   53.38    1.46
   8  -5  -1   54.31    2.63
   8   5  -1   58.41    2.69
  -7  -5   1   -0.12    0.47
  -7   5   1    0.58    0.58
   7  -5  -1    0.06    0.18
   7   5  -1    0.06    0.29
   7   5  -1    0.29    0.64
   7  -5  -1    0.99    0.58
  -6  -5   1   47.24    1.87
  -6   5   1   47.18    1.99
   6   5  -1   47.47    2.10
   6  -5  -1   46.42    0.94
   6   5  -1   44.55    1.17
   6  -5  -1   45.60    1.99
  -5   5   1   15.73    1.17
  -5  -5   1   16.19    1.17
   5   5  -1   15.26    0.58
   5  -5  -1   18.65    1.11
   5  -5  -1   16.43    0.53
   5   5  -1   15.79    1.34
  -4   5   1   92.96    1.87
  -4  -5   1   86.76    2.63
  -4   5   1   96.35    3.10
   4  -5  -1   96.47    2.69
   4   5  -1   93.25    3.10
   4   5  -1   91.85    2.16
  -3  -5   1  121.37    3.39
  -3   5   1  119.44    3.80
  -3   5   1  125.29    2.63
  -3   5   1  120.49    3.86
   3   5  -1  125.11    3.68
   3   5  -1  121.90    2.92
  -2   5   1  156.92    3.45
  -2   5   1  161.89    4.74
  -2   5   1  160.89    4.21
   2   5  -1  168.43    4.03
   2   5  -1  158.20    4.27
  -1   5   1   81.50    2.34
  -1   5   1   76.65    2.16
  -1   5   1   73.61    2.51
   1   5  -1   76.94    1.99
   1   5  -1   75.30    2.46
   1   5  -1   78.40    2.51
   0   5   1    0.18    0.47
   0   5   1   -0.18    0.41
   0   5   1   -0.12    0.41
   0   5  -1   -0.76    0.47
   0   5  -1   -0.23    0.41
   0   5  -1   -0.06    0.41
   1   5   1   34.73    1.11
   1   5   1   36.95    1.75
   1   5   1   35.96    1.64
  -1   5  -1   33.85    1.70
  -1   5  -1   38.00    1.64
  -1   5  -1   34.32    1.40
   2   5   1    4.68    0.88
   2   5   1    4.03    0.82
  -2   5  -1    6.84    0.53
  -2   5  -1    6.78    0.76
  -2   5  -1    6.02    0.64
   3  -5   1   74.72    2.05
   3   5   1   76.41    1.58
   3   5   1   78.05    2.69
  -3   5  -1   80.91    2.81
  -3  -5  -1   76.12    2.92
  -3   5  -1   73.61    2.40
   4  -5   1    6.84    0.53
   4   5   1    6.55    0.41
   4   5   1    6.96    0.88
  -4   5  -1    7.89    0.88
  -4   5  -1    5.85    0.70
  -4  -5  -1    6.43    0.82
   5   5   1  165.80    2.51
   5   5   1  194.92    6.31
   5  -5   1  175.68    3.74
  -5   5  -1  173.46    5.14
  -5   5  -1  177.26    5.55
  -5  -5  -1  172.99    5.44
   6   5   1   77.11    3.33
   6  -5   1   66.41    1.64
  -6  -5  -1   66.41    3.04
  -6   5  -1   72.03    2.92
  -6   5  -1   66.82    2.51
   7  -5   1   88.69    2.10
   7   5   1  105.82    4.27
  -7  -5  -1  100.85    3.98
  -7   5  -1   95.71    3.62
  -7   5  -1   93.66    3.45
   8   5   1  128.85    5.55
   8  -5   1  130.43    2.92
  -8   5  -1  121.90    4.62
  -8  -5  -1  127.39    4.74
  -8   5  -1  115.47    4.74
   9  -5   1    0.12    0.64
   9   5   1    1.99    0.99
   9  -5   1    2.16    0.35
  -9  -5  -1    3.80    0.82
  -9   5  -1    1.75    0.94
  10   5   1   33.50    2.34
  10  -5   1   32.56    1.17
  10  -5   1   31.34    2.22
 -10   5  -1   35.49    2.46
 -10  -5  -1   38.41    2.16
  11  -5   1    3.10    0.53
  11  -5   1    3.22    1.05
  11   5   1    2.86    1.23
  11   5   1    3.22    0.35
 -11   5  -1    4.03    1.05
 -11  -5  -1    3.39    0.94
  12   5   1   37.65    2.69
  12  -5   1   28.76    1.11
  12  -5   1   34.73    2.46
 -12   5  -1   36.77    2.51
 -12  -5  -1   35.66    2.28
  13   5   1   -0.58    1.34
  13  -5   1   -0.47    0.41
  13   5   1    0.12    0.29
  13  -5   1   -1.99    0.94
 -13  -5  -1   -1.11    0.88
  14   5   1   46.07    1.52
  14  -5   1   52.03    1.75
  14   5   1   58.41    3.86
  14  -5   1   56.42    4.33
 -14  -5  -1   60.45    3.51
 -14   5  -1   57.53    3.98
  15   5   1   -0.23    1.58
  15  -5   1    1.58    0.58
  15  -5   1    1.64    1.17
 -15   5  -1    0.29    1.70
 -15  -5  -1   -0.35    1.05
  16  -5   1   20.40    1.29
  16  -5   1   23.33    2.46
  16   5   1   21.46    2.81
 -16  -5  -1   22.33    2.57
 -16   5  -1   22.86    2.86
  17  -5   1   15.03    2.22
  17  -5   1   13.45    1.34
  17   5   1   13.74    2.46
 -17  -5  -1   19.53    2.34
 -17   5  -1   15.32    2.75
  18  -5   1    8.36    2.34
  18   5   1    2.22    2.46
 -18   5  -1    7.48    2.51
 -18  -5  -1   10.70    2.10
  19  -5   1   21.92    3.45
  19   5   1   29.17    4.21
 -19  -5  -1   19.94    3.39
 -19   5  -1   38.59    4.68
  20  -5   1  119.68    8.59
  20   5   1  107.51    8.71
 -20   5  -1  132.19   10.47
 -20  -5  -1  115.35    7.72
  21  -5   1   30.23    4.97
  21   5   1   32.92    4.27
 -21  -5  -1   31.69    4.68
 -21   5  -1   39.99    5.14
  22  -5   1    8.30    2.40
  22   5   1    7.25    2.46
 -22   5  -1    7.83    2.98
 -22  -5  -1    7.66    2.46
  23   5   1    0.35    1.58
  23  -5   1    2.98    1.99
 -23  -5  -1   -0.41    1.46
 -23   5  -1   -1.17    2.51
  24  -5   1    2.63    2.22
  24   5   1    3.45    1.93
 -24   5  -1   -0.70    2.34
 -24  -5  -1    2.16    1.87
  25   5   1   -0.12    1.75
  25  -5   1   -0.18    1.75
 -25  -5  -1    2.81    1.75
 -25   5  -1    0.94    2.86
  26   5   1   -0.12    1.93
  26  -5   1    1.46    1.87
 -26   5  -1    0.88    2.05
 -26  -5  -1   -1.52    1.64
  27  -5   1   -0.35    2.22
  27   5   1    5.38    2.40
 -27   5  -1    0.70    3.16
 -27  -5  -1    0.82    1.93
 -27  -6   1    0.29    2.10
 -27   6   1    0.41    2.16
  27   6  -1    2.22    1.70
  27  -6  -1   -3.86    1.75
 -26  -6   1   -0.64    1.70
 -26   6   1   -1.87    2.86
  26   6  -1    0.47    1.64
 -25   6   1    7.07    3.51
 -25  -6   1    6.78    3.22
  25  -6  -1    6.66    2.69
  25   6  -1   11.28    2.51
 -24   6   1   -2.86    2.34
  24   6  -1    0.35    1.70
  24  -6  -1   -1.34    2.10
 -23   6   1    2.22    2.63
 -23  -6   1    2.69    1.81
  23  -6  -1    5.20    2.10
  23   6  -1    1.11    2.28
 -22   6   1   -0.23    2.28
 -22  -6   1   -1.05    1.64
  22   6  -1   -1.64    2.10
  22  -6  -1   -1.64    2.16
 -21  -6   1    6.26    2.16
 -21   6   1   12.98    3.16
  21   6  -1   10.11    2.57
  21  -6  -1    7.19    2.63
 -20   6   1    1.34    2.28
 -20  -6   1    2.51    1.58
  20  -6  -1    4.62    1.87
  20   6  -1    0.82    1.81
 -19  -6   1    4.79    2.05
 -19   6   1    5.03    2.40
  19   6  -1    7.42    1.99
  19  -6  -1    0.82    2.51
 -18   6   1    3.68    1.64
 -18  -6   1    1.46    1.23
  18  -6  -1   -0.35    1.34
  18   6  -1   -2.16    1.34
 -17   6   1   53.67    5.03
 -17  -6   1   53.20    4.27
  17  -6  -1   55.48    5.38
  17   6  -1   46.83    4.27
 -16  -6   1    2.40    1.23
 -16   6   1    1.05    2.05
  16   6  -1    0.53    1.81
  16  -6  -1    1.93    1.40
 -15  -6   1   40.40    3.45
 -15   6   1   40.52    3.74
  15   6  -1   33.38    1.87
  15  -6  -1   34.32    3.22
  15   6  -1   35.60    3.39
 -14   6   1    6.84    1.81
 -14  -6   1    8.24    1.46
  14   6  -1    6.72    1.75
  14  -6  -1    6.20    1.70
  14   6  -1    5.55    0.82
 -13   6   1   19.70    2.28
 -13  -6   1   20.93    1.93
  13   6  -1   19.88    2.28
  13   6  -1   17.60    1.11
  13  -6  -1   22.51    2.22
 -12  -6   1    0.35    0.82
 -12   6   1    1.34    1.05
  12   6  -1    0.99    0.47
  12  -6  -1    0.58    1.29
  12   6  -1    0.35    1.05
 -11   6   1    1.46    1.34
 -11  -6   1    2.46    1.05
  11  -6  -1    1.99    0.23
  11  -6  -1    2.28    1.05
  11   6  -1    1.40    0.41
  11   6  -1    5.61    1.40
 -10   6   1    1.17    1.40
 -10  -6   1    4.97    0.99
  10   6  -1    1.81    0.47
  10  -6  -1    4.27    1.17
  10  -6  -1    3.51    0.29
  10   6  -1    2.46    1.23
  -9   6   1   72.44    3.62
  -9  -6   1   71.27    3.10
   9  -6  -1   76.30    3.57
   9   6  -1   65.30    1.70
   9   6  -1   74.72    3.86
  -8   6   1    1.81    0.94
  -8  -6   1    3.27    0.82
   8  -6  -1    3.16    0.94
   8   6  -1    3.33    0.41
   8   6  -1    3.16    1.23
  -7   6   1    9.12    1.29
  -7  -6   1   10.47    0.99
   7  -6  -1    6.14    1.11
   7   6  -1    9.65    1.17
  -6  -6   1    4.50    0.76
  -6   6   1    5.03    1.05
   6  -6  -1    2.92    0.82
   6   6  -1    3.92    0.88
   6  -6  -1    3.68    0.35
   6   6  -1    4.85    0.53
  -5  -6   1   14.85    0.99
  -5   6   1   18.65    1.29
   5  -6  -1   14.27    0.64
   5   6  -1   16.37    1.29
   5  -6  -1   13.39    1.17
   5   6  -1   12.45    0.70
  -4   6   1    1.05    0.70
  -4   6   1    0.12    0.29
  -4  -6   1    1.11    0.47
   4   6  -1    0.18    0.58
   4   6  -1   -0.06    0.35
  -3   6   1    1.11    0.41
  -3   6   1    1.52    0.53
  -3   6   1    1.58    0.82
   3   6  -1    1.34    0.58
   3   6  -1    1.52    0.47
  -2   6   1    0.70    0.58
  -2   6   1    0.53    0.35
  -2   6   1    0.12    0.58
   2   6  -1    0.88    0.41
   2   6  -1    0.53    0.47
   2   6  -1   -0.41    0.53
  -1   6   1  159.78    5.32
  -1   6   1  163.76    4.62
  -1   6   1  164.69    4.79
   1   6  -1  166.27    5.55
   1   6  -1  160.02    4.44
   1   6  -1  168.90    5.32
   0   6   1   10.23    0.70
   0   6   1    8.42    0.94
   0   6   1    8.77    0.82
   0   6  -1    9.18    0.88
   0   6  -1    8.18    0.76
   0   6  -1    8.18    0.82
   1   6   1  600.60   14.73
   1   6   1  591.01   17.07
   1   6   1  605.28   20.64
  -1   6  -1  593.88   16.19
  -1   6  -1  617.26   17.95
  -1   6  -1  623.57   18.83
   2   6   1    6.96    0.58
   2   6   1    6.66    0.88
   2   6   1    6.96    0.94
  -2   6  -1    7.83    0.82
  -2   6  -1    7.07    0.76
  -2   6  -1    8.24    1.11
   3   6   1  326.93   10.23
   3   6   1  318.98    7.02
  -3   6  -1  317.75   10.23
  -3   6  -1  319.15    9.88
  -3  -6  -1  339.97   12.04
  -3   6  -1  314.59    8.13
   4  -6   1    8.59    0.70
   4   6   1    7.31    0.99
  -4  -6  -1    8.54    1.05
  -4   6  -1    9.00    1.05
  -4   6  -1    6.08    1.05
   5   6   1  429.53   14.62
   5  -6   1  418.43   10.17
  -5   6  -1  414.86   14.27
  -5  -6  -1  415.97   14.38
  -5   6  -1  408.84   13.62
   6   6   1   12.34    1.17
   6  -6   1    7.25    0.64
   6   6   1    6.84    0.41
  -6   6  -1    8.01    1.23
  -6  -6  -1    6.55    1.05
  -6   6  -1    5.44    1.11
   7   6   1   64.72    1.17
   7  -6   1   68.34    1.93
   7   6   1   69.86    3.45
  -7   6  -1   67.58    3.39
  -7   6  -1   72.26    3.68
  -7  -6  -1   68.64    3.16
   8   6   1    0.82    0.99
   8  -6   1    1.58    0.47
   8   6   1    1.52    0.23
  -8   6  -1    2.75    1.11
  -8  -6  -1    1.81    0.82
  -8   6  -1    2.05    0.88
   9  -6   1    8.65    0.70
   9   6   1   10.87    1.40
  -9   6  -1    9.06    1.23
  -9  -6  -1    7.07    1.23
  10   6   1    0.64    0.94
  10  -6   1   -0.47    0.35
  10  -6   1    0.00    0.88
 -10   6  -1    0.88    0.76
 -10  -6  -1    0.00    0.76
  11   6   1    5.85    1.46
  11  -6   1    7.42    1.34
 -11   6  -1    6.26    1.23
 -11  -6  -1    5.90    1.52
  12  -6   1   -0.18    0.23
  12  -6   1    0.82    0.94
  12   6   1    0.82    0.94
 -12   6  -1    0.41    1.11
 -12  -6  -1    1.40    0.99
  13   6   1    1.70    1.23
  13  -6   1    1.64    1.23
 -13  -6  -1    2.05    1.11
 -13   6  -1    1.70    1.29
  14   6   1    0.18    1.64
  14  -6   1    1.81    1.58
 -14   6  -1    3.04    1.29
 -14  -6  -1    1.64    1.17
  15  -6   1    5.32    1.52
  15   6   1    3.98    1.58
 -15  -6  -1    3.22    1.52
 -15   6  -1    2.98    1.99
  16  -6   1   -2.46    1.23
  16   6   1   -1.52    1.64
 -16  -6  -1   -0.94    1.23
 -16   6  -1    2.86    1.40
  17   6   1   -0.99    1.23
  17  -6   1    0.18    1.46
 -17   6  -1    2.05    1.75
 -17  -6  -1   -0.29    1.40
  18   6   1   -0.23    1.99
  18  -6   1    1.70    1.52
 -18   6  -1    3.86    1.81
 -18  -6  -1    0.99    2.05
  19   6   1   -0.35    1.52
  19  -6   1   -2.05    1.46
 -19  -6  -1    1.46    1.81
 -19   6  -1    2.63    1.70
  20  -6   1    5.61    3.22
  20   6   1    9.88    2.63
 -20   6  -1   14.32    3.27
 -20  -6  -1   10.00    2.40
  21  -6   1   14.85    3.22
  21   6   1   18.65    3.27
 -21  -6  -1   15.61    2.98
 -21   6  -1   19.00    4.03
  22  -6   1   -1.58    1.75
  22   6   1    0.41    2.16
 -22  -6  -1    1.05    1.52
 -22   6  -1    3.22    2.05
  23   6   1    5.26    2.46
  23  -6   1    0.12    2.51
 -23  -6  -1    1.40    2.28
 -23   6  -1    1.64    2.51
  24   6   1   -0.99    1.99
  24  -6   1    1.64    1.70
 -24   6  -1   -0.99    2.46
 -24  -6  -1   -0.29    1.46
  25  -6   1    0.58    2.05
  25   6   1   -0.12    1.99
 -25  -6  -1   -2.34    1.64
 -25   6  -1    2.63    2.10
  26  -6   1    0.29    1.70
  26   6   1   -2.10    2.16
 -26  -6  -1    1.23    1.75
 -26   6  -1    0.82    2.22
  27  -6   1    4.21    3.22
  27   6   1    9.88    3.04
 -27  -6  -1    3.62    2.51
 -27   6  -1    6.26    4.09
 -27   7   1    0.47    2.46
 -27  -7   1    0.99    2.05
  27   7  -1   -0.94    1.75
 -26  -7   1    3.33    2.10
 -26   7   1    2.86    3.16
  26   7  -1    2.28    2.28
  26  -7  -1    5.03    2.10
 -25   7   1    1.29    2.92
 -25  -7   1    0.29    1.99
  25   7  -1   -0.53    1.75
  25  -7  -1   -1.81    2.22
 -24  -7   1   -0.23    1.87
 -24   7   1    5.55    3.33
  24  -7  -1    1.58    2.05
  24   7  -1    4.15    2.40
 -23   7   1    6.96    3.39
 -23  -7   1    3.62    2.28
  23  -7  -1    8.54    2.57
 -22   7   1   14.32    4.38
 -22  -7   1   10.41    2.86
  22   7  -1    9.59    2.69
  22  -7  -1    4.50    3.51
 -21  -7   1   26.37    3.27
 -21   7   1   28.12    6.20
  21  -7  -1   27.77    4.44
  21   7  -1   30.81    4.97
 -20   7   1    0.70    2.05
 -20  -7   1   -0.64    1.58
  20  -7  -1   -2.51    2.10
  20   7  -1   -0.18    1.58
 -19  -7   1   16.66    2.75
 -19   7   1   16.31    4.03
  19   7  -1   19.00    3.68
  19  -7  -1   21.28    3.10
 -18   7   1   12.34    3.68
 -18  -7   1   14.79    2.57
  18   7  -1    7.31    2.51
  18  -7  -1    8.48    2.40
 -17   7   1   75.59    6.66
 -17  -7   1   71.44    4.97
  17  -7  -1   67.58    6.72
  17   7  -1   75.13    6.78
 -16   7   1    0.99    1.46
 -16  -7   1    0.99    1.17
  16   7  -1   -0.64    1.34
  16  -7  -1    0.23    1.40
 -15  -7   1    1.05    0.99
 -15   7   1   -1.46    1.29
  15   7  -1    0.18    1.23
  15  -7  -1   -1.11    1.23
 -14   7   1   20.93    2.69
 -14  -7   1   22.80    2.51
  14   7  -1   14.91    2.63
  14  -7  -1   19.99    2.46
 -13  -7   1   43.26    3.16
 -13   7   1   44.20    3.62
  13   7  -1   37.53    3.57
  13  -7  -1   40.40    3.45
 -12   7   1   17.89    2.10
 -12  -7   1   15.90    1.81
  12   7  -1   17.31    2.86
  12  -7  -1   16.31    2.63
  12   7  -1   14.44    0.76
 -11  -7   1   29.99    2.22
 -11   7   1   30.64    2.63
  11  -7  -1   32.62    2.51
  11   7  -1   26.78    1.17
  11   7  -1   27.89    2.98
 -10   7   1   98.16    5.09
 -10  -7   1   94.83    4.38
  10  -7  -1   94.36    5.09
  10   7  -1   90.50    5.50
  -9   7   1   23.39    2.46
  -9  -7   1   23.56    2.16
   9  -7  -1   21.57    2.57
   9   7  -1   21.34    2.34
   9  -7  -1   21.75    0.76
  -8  -7   1   19.88    1.64
  -8   7   1   14.38    2.10
   8   7  -1   18.59    1.81
   8  -7  -1   18.07    1.75
   8  -7  -1   15.79    0.70
  -7   7   1    6.31    1.17
  -7  -7   1    6.26    1.29
   7   7  -1    8.07    1.23
   7   7  -1    7.02    0.58
   7  -7  -1    7.31    0.58
   7  -7  -1    4.21    1.17
  -6   7   1    5.50    1.05
  -6  -7   1    4.38    0.88
   6  -7  -1    4.50    0.47
   6   7  -1    4.85    0.58
   6  -7  -1    4.15    0.99
   6   7  -1    4.85    1.05
  -5  -7   1   33.21    1.81
  -5   7   1   36.42    2.16
  -5   7   1   33.85    1.40
   5  -7  -1   31.28    1.93
   5   7  -1   35.55    2.16
   5   7  -1   32.92    1.40
  -4   7   1    4.74    0.94
  -4   7   1    4.33    0.58
   4   7  -1    4.62    0.99
   4   7  -1    3.80    0.64
  -3  -7   1   45.19    2.46
  -3   7   1   44.20    2.75
  -3   7   1   44.32    1.70
  -3   7   1   47.76    1.99
   3   7  -1   46.36    2.46
   3   7  -1   44.43    1.75
  -2   7   1   35.84    1.93
  -2   7   1   33.32    1.58
  -2   7   1   29.87    1.81
   2   7  -1   28.82    1.46
   2   7  -1   32.92    1.81
   2   7  -1   29.70    1.64
  -1   7   1   73.20    2.69
  -1   7   1   77.93    2.69
  -1   7   1   75.13    3.27
   1   7  -1   76.70    2.92
   1   7  -1   84.25    3.51
   1   7  -1   81.62    2.92
   0   7   1    1.46    1.05
   0   7   1    0.70    0.70
   0   7   1    2.86    0.76
   0   7  -1    3.86    0.82
   0   7  -1    3.10    0.64
   0   7  -1    2.57    0.82
   1   7   1    7.89    0.88
   1   7   1    8.18    0.76
   1   7   1    9.24    1.34
  -1   7  -1    6.20    0.94
  -1   7  -1    9.30    0.94
  -1   7  -1    5.55    1.11
   2   7   1    5.50    1.05
   2   7   1    4.97    0.64
   2   7   1    5.90    1.29
  -2   7  -1    7.31    0.82
  -2   7  -1    5.26    0.88
  -2   7  -1    6.02    0.88
   3   7   1   -0.58    0.41
   3   7   1    0.29    0.64
  -3  -7  -1    0.82    0.88
  -3   7  -1   -0.88    0.53
  -3   7  -1   -0.70    0.88
  -3   7  -1   -0.12    0.64
   4  -7   1    1.23    0.58
   4   7   1    2.51    1.05
   4   7   1    1.81    0.47
  -4  -7  -1    1.93    0.88
  -4   7  -1    1.99    0.76
  -4   7  -1    0.06    1.05
   5   7   1  100.50    4.56
   5  -7   1   98.34    3.10
   5   7   1   94.83    2.22
  -5   7  -1  101.61    4.38
  -5  -7  -1  102.55    4.38
  -5   7  -1   96.23    3.98
   6  -7   1   66.59    2.10
   6   7   1   57.41    1.52
   6   7   1   66.06    3.51
  -6   7  -1   65.71    3.33
  -6  -7  -1   67.17    3.33
  -6   7  -1   66.41    3.51
   7  -7   1   39.00    1.46
   7   7   1   41.98    2.81
  -7  -7  -1   46.13    2.46
  -7   7  -1   37.59    2.81
  -7   7  -1   33.44    2.92
   8   7   1    2.51    0.29
   8  -7   1    4.33    0.53
   8   7   1    3.80    1.23
  -8  -7  -1    5.85    1.11
  -8   7  -1    1.81    1.29
  -8   7  -1    3.57    0.99
   9  -7   1   35.78    1.29
   9   7   1   36.01    2.75
  -9   7  -1   32.86    2.57
  -9  -7  -1   40.75    2.63
  -9   7  -1   33.21    2.46
  10  -7   1   -1.40    0.99
  10   7   1    0.00    1.05
 -10  -7  -1   -0.99    1.17
 -10   7  -1   -0.12    0.88
  11   7   1   14.50    2.46
  11  -7   1   14.56    1.99
 -11   7  -1   15.73    1.93
 -11  -7  -1   18.77    2.16
  12  -7   1   28.24    3.04
  12   7   1   20.52    3.16
 -12  -7  -1   25.31    2.81
 -12   7  -1   21.92    2.46
  13  -7   1    5.44    1.58
  13   7   1    3.45    1.93
 -13   7  -1    3.10    1.87
 -13  -7  -1    5.03    1.70
  14  -7   1   43.61    3.62
  14   7   1   36.95    3.57
 -14   7  -1   33.56    3.62
 -14  -7  -1   41.98    3.39
  15  -7   1   14.32    2.98
  15   7   1   12.39    2.63
 -15   7  -1   20.23    2.63
 -15  -7  -1   15.84    2.57
  16  -7   1   19.53    2.63
  16   7   1   14.85    3.51
 -16  -7  -1   17.89    2.51
 -16   7  -1   21.81    3.68
  17   7   1   15.08    2.63
  17  -7   1   15.20    2.69
 -17   7  -1   14.50    2.86
 -17  -7  -1   11.46    2.34
  18   7   1    2.57    2.57
  18  -7   1    2.22    2.51
 -18   7  -1    9.24    2.98
 -18  -7  -1    5.44    2.05
  19   7   1   21.92    3.33
  19  -7   1   16.19    2.98
 -19   7  -1   19.00    3.92
 -19  -7  -1   19.06    3.04
  20  -7   1    6.61    2.51
  20   7   1    1.05    2.16
 -20   7  -1    1.87    2.63
 -20  -7  -1    3.27    2.05
  21   7   1   35.08    5.55
  21  -7   1   27.42    4.27
 -21   7  -1   42.27    5.50
 -21  -7  -1   33.32    4.21
  22  -7   1   -0.47    2.16
  22   7   1   -0.70    1.75
 -22  -7  -1    0.76    1.58
 -22   7  -1    2.81    2.63
  23  -7   1    1.93    2.81
  23   7   1    8.24    2.75
 -23  -7  -1   10.17    2.98
 -23   7  -1   13.27    3.45
  24  -7   1   -0.12    2.05
  24   7   1   -1.40    1.87
 -24   7  -1   -2.69    2.51
 -24  -7  -1   -0.23    1.81
  25  -7   1    2.98    2.92
  25   7   1    3.39    2.51
 -25  -7  -1    6.90    2.40
 -25   7  -1    3.51    3.10
  26   7   1   -1.11    1.87
  26  -7   1   -1.52    1.81
 -26   7  -1   -0.41    3.10
 -26  -7  -1    1.52    2.05
 -26   8   1   -2.16    2.81
 -26  -8   1    1.34    1.75
  26   8  -1   -1.64    2.05
  26  -8  -1   -1.64    2.05
 -25   8   1   -1.17    2.63
 -25  -8   1   -0.53    2.05
  25  -8  -1    0.64    2.34
 -24   8   1    1.99    2.75
 -24  -8   1    0.47    1.75
  24  -8  -1    2.22    2.05
 -23   8   1    2.05    2.51
 -23  -8   1    0.88    1.52
  23  -8  -1    1.23    1.99
  23   8  -1   -0.64    1.87
 -22   8   1   -2.86    2.22
 -22  -8   1    1.99    1.70
  22   8  -1   -0.99    2.05
  22  -8  -1    2.57    2.34
 -21   8   1    0.41    2.16
 -21  -8   1   -1.34    1.52
  21  -8  -1   -0.18    1.75
  21   8  -1   -0.18    1.70
 -20   8   1    1.99    2.98
 -20  -8   1    4.03    1.75
  20   8  -1    0.18    2.28
  20  -8  -1    1.52    2.05
 -19   8   1   -0.99    1.87
 -19  -8   1   -1.99    1.40
  19   8  -1    2.69    1.52
  19  -8  -1   -1.34    1.99
 -18  -8   1   11.87    2.34
 -18   8   1   15.14    3.62
  18   8  -1   10.99    3.27
  18  -8  -1   10.47    2.69
 -17  -8   1   -0.29    1.40
 -17   8   1    0.58    2.05
  17  -8  -1    2.34    1.58
  17   8  -1    1.81    1.58
 -16   8   1    9.53    2.28
 -16  -8   1    5.61    1.81
  16  -8  -1    9.59    2.34
  16   8  -1    6.78    2.05
 -15  -8   1    1.81    1.52
 -15   8   1    1.29    1.52
  15  -8  -1    1.29    1.46
  15   8  -1    0.58    1.46
 -14  -8   1   -0.41    0.94
 -14   8   1   -0.35    1.52
  14   8  -1    0.41    1.23
  14  -8  -1    0.12    1.29
 -13   8   1   -0.35    1.34
 -13  -8   1    0.29    1.34
  13   8  -1   -1.87    1.34
  13  -8  -1   -2.51    1.70
 -12  -8   1  101.96    6.49
 -12   8   1  101.03    6.26
  12   8  -1  102.43    7.37
  12  -8  -1  107.22    6.26
 -11  -8   1    0.53    1.05
 -11   8   1   -1.52    1.11
  11   8  -1    0.35    0.41
  11   8  -1    1.34    1.23
  11  -8  -1   -0.70    1.11
 -10  -8   1   44.72    3.45
 -10   8   1   44.02    3.45
  10   8  -1   40.34    3.22
  10  -8  -1   46.42    3.92
  -9   8   1    1.46    1.29
  -9  -8   1    1.23    0.82
   9   8  -1    0.76    0.47
   9   8  -1    0.00    1.17
   9  -8  -1    1.52    0.99
   9  -8  -1    0.29    0.35
  -8   8   1  170.48    9.00
  -8  -8   1  168.14    8.07
   8  -8  -1  169.66    7.54
   8   8  -1  167.03    7.95
   8   8  -1  155.51    4.44
   8  -8  -1  157.33    4.09
  -7   8   1    4.85    1.17
  -7  -8   1    5.32    1.05
   7   8  -1    2.05    0.64
   7  -8  -1    2.10    0.53
   7   8  -1    4.85    1.17
  -6   8   1  439.59   18.59
  -6  -8   1  369.96   14.56
   6   8  -1  378.38   11.11
   6  -8  -1  382.94   15.14
   6   8  -1  400.01   17.36
   6  -8  -1  391.24   10.41
  -5   8   1    6.61    0.76
  -5  -8   1    6.20    1.23
  -5   8   1    6.72    1.34
   5  -8  -1    8.36    1.34
   5   8  -1    8.13    0.82
   5   8  -1    6.96    1.40
  -4   8   1  164.28    7.19
  -4  -8   1  164.93    6.78
  -4   8   1  177.09    5.14
   4   8  -1  177.26    7.02
   4   8  -1  164.05    5.26
  -3   8   1    7.25    0.99
  -3   8   1    8.24    1.05
  -3   8   1    6.90    1.34
  -3  -8   1   11.28    1.23
   3   8  -1    9.35    0.94
   3   8  -1    8.18    1.17
  -2   8   1    4.15    0.94
  -2   8   1    6.96    1.23
  -2   8   1    5.20    0.82
   2   8  -1    6.55    0.99
   2   8  -1    5.32    1.17
   2   8  -1    5.73    0.82
  -1   8   1   16.37    1.34
  -1   8   1   18.42    1.93
  -1   8   1   15.49    1.40
   1   8  -1   19.88    1.40
   1   8  -1   16.37    1.46
   1   8  -1   18.24    1.87
   0   8   1  123.88    4.44
   0   8   1  123.94    5.85
   0   8   1  113.19    4.03
   0   8  -1  122.07    4.85
   0   8  -1  119.79    6.02
   0   8  -1  124.94    4.79
   1   8   1    0.53    0.94
   1   8   1    2.34    0.64
   1   8   1    2.16    0.76
  -1   8  -1    0.29    0.76
  -1   8  -1    1.87    0.94
  -1   8  -1    0.18    0.94
   2   8   1   34.32    2.46
   2   8   1   31.63    1.64
   2   8   1   35.96    2.92
  -2   8  -1   34.44    2.10
  -2   8  -1   37.18    2.69
  -2   8  -1   37.18    1.87
   3   8   1    0.76    0.58
   3   8   1    1.17    0.94
  -3   8  -1    1.58    0.94
  -3   8  -1    1.70    0.88
  -3   8  -1    1.11    0.70
  -3  -8  -1    1.46    0.99
   4   8   1  188.14    5.38
   4   8   1  191.82    8.89
   4  -8   1  195.33    6.37
  -4   8  -1  192.11    8.07
  -4  -8  -1  202.93    9.06
  -4   8  -1  191.82    8.59
   5   8   1   26.83    1.34
   5   8   1   28.88    2.57
   5  -8   1   23.85    1.64
  -5   8  -1   32.68    2.81
  -5   8  -1   27.13    2.16
  -5  -8  -1   28.41    2.92
   6  -8   1  114.59    3.80
   6   8   1  112.25    6.08
   6   8   1  111.14    3.16
  -6  -8  -1  133.88    6.26
  -6   8  -1  106.17    5.32
  -6   8  -1  121.25    5.73
   7   8   1   21.51    0.94
   7  -8   1   27.01    1.34
   7   8   1   29.93    2.81
  -7  -8  -1   29.93    2.16
  -7   8  -1   25.49    2.34
  -7   8  -1   27.30    2.16
   8   8   1  171.83    8.07
   8   8   1  150.31    3.27
   8  -8   1  158.96    4.38
  -8  -8  -1  178.43    7.83
  -8   8  -1  163.06    7.48
  -8   8  -1  166.39    7.42
   9   8   1    9.41    1.87
   9  -8   1    8.01    0.88
  -9  -8  -1    9.53    1.58
  -9   8  -1    4.79    1.46
  10   8   1   28.35    2.69
  10  -8   1   24.55    2.51
  10  -8   1   22.22    1.11
 -10   8  -1   26.66    2.40
 -10  -8  -1   24.26    2.46
  11  -8   1    1.64    1.52
 -11  -8  -1    6.61    1.40
 -11   8  -1    3.33    1.40
  12   8   1  105.29    6.61
  12  -8   1  104.36    6.37
 -12   8  -1  107.69    6.20
 -12  -8  -1   99.51    5.90
  13  -8   1    1.99    1.40
  13   8   1    0.53    1.40
 -13  -8  -1    0.47    1.17
 -13   8  -1    1.40    1.64
  14  -8   1    6.14    2.16
  14   8   1    9.76    1.93
 -14   8  -1    7.37    1.87
 -14  -8  -1    4.85    1.70
  15   8   1   -1.23    1.29
  15  -8   1   -0.23    1.23
 -15   8  -1    1.17    1.17
 -15  -8  -1   -0.06    1.11
  16  -8   1   18.71    2.98
  16   8   1   16.95    3.04
 -16   8  -1   20.46    2.98
 -16  -8  -1   15.79    2.98
  17   8   1    1.93    1.52
  17  -8   1   -1.70    1.40
 -17   8  -1    3.57    1.52
 -17  -8  -1   -2.05    1.34
  18  -8   1    0.47    1.64
  18   8   1    3.22    2.10
 -18  -8  -1    0.58    1.46
 -18   8  -1   -0.47    2.10
  19   8   1    1.46    1.70
  19  -8   1    0.12    1.46
 -19  -8  -1   -1.58    1.52
 -19   8  -1   -0.18    1.81
  20  -8   1    5.79    2.57
 -20  -8  -1    7.83    2.28
 -20   8  -1    8.01    2.81
  21  -8   1   -1.17    2.28
  21   8   1    2.28    1.99
 -21  -8  -1    1.17    1.81
 -21   8  -1    0.88    2.69
  22   8   1    5.03    2.81
  22  -8   1    5.38    2.57
 -22  -8  -1    5.44    2.63
 -22   8  -1   17.71    4.09
  23  -8   1   -1.17    2.57
 -23   8  -1    3.57    3.04
 -23  -8  -1    2.05    2.16
  24   8   1   -0.18    2.46
  24  -8   1    2.98    2.22
 -24  -8  -1    1.64    2.28
 -24   8  -1    1.58    3.33
  25  -8   1   -1.40    2.57
 -25  -8  -1   -0.47    1.70
 -25   8  -1    8.07    3.16
  26  -8   1    0.29    2.10
  26   8   1    2.63    2.16
 -26  -8  -1    0.18    1.93
 -26  -9   1   -3.62    1.81
 -26   9   1    2.51    3.04
  26  -9  -1    0.99    2.16
 -25   9   1   15.43    4.74
 -25  -9   1   11.58    3.22
  25  -9  -1   11.17    3.57
 -24  -9   1    3.16    1.87
 -24   9   1   -1.58    2.46
  24   9  -1   -3.98    1.99
  24  -9  -1    0.53    2.34
 -23   9   1   16.66    5.79
 -23  -9   1   15.03    3.74
  23  -9  -1   21.51    4.03
 -22   9   1    1.81    3.10
 -22  -9   1    3.86    1.93
  22  -9  -1    0.76    2.22
  22   9  -1    0.23    2.16
 -21  -9   1   17.95    3.22
 -21   9   1   22.16    4.38
  21  -9  -1   12.80    4.74
  21   9  -1   19.12    4.38
 -20   9   1    3.98    2.98
 -20  -9   1    1.64    1.75
  20  -9  -1    0.88    2.05
  20   9  -1    0.41    1.87
 -19   9   1   24.61    4.68
 -19  -9   1   31.98    3.62
  19   9  -1   22.04    5.09
  19  -9  -1   25.37    3.92
 -18   9   1   16.02    3.86
 -18  -9   1    9.53    2.34
  18   9  -1    9.94    2.75
  18  -9  -1    8.48    3.22
 -17   9   1   28.12    4.79
 -17  -9   1   26.07    3.10
  17  -9  -1   23.74    3.62
  17   9  -1   19.12    3.62
 -16   9   1    9.88    2.86
 -16  -9   1    8.07    2.22
  16  -9  -1    5.90    2.28
  16   9  -1    5.96    2.28
 -15  -9   1   15.08    2.10
 -15   9   1   14.73    3.22
  15  -9  -1    7.25    2.57
  15   9  -1   10.29    2.57
 -14  -9   1    1.11    1.23
 -14   9   1    2.40    1.46
  14  -9  -1    1.52    1.46
  14   9  -1   -0.35    1.52
 -13  -9   1   16.37    2.10
 -13   9   1   17.19    3.22
  13  -9  -1   17.01    2.63
  13   9  -1   17.48    2.86
 -12   9   1   22.92    2.86
 -12  -9   1   20.05    3.04
  12   9  -1   23.39    3.80
  12  -9  -1   26.72    2.98
 -11  -9   1   50.92    4.09
 -11   9   1   46.77    4.91
  11  -9  -1   49.17    4.85
  11   9  -1   50.28    4.27
 -10  -9   1    1.05    1.23
 -10   9   1   -0.35    1.46
  10   9  -1   -0.41    1.58
  10  -9  -1    1.52    1.23
  10   9  -1    0.82    0.47
  -9   9   1   30.99    2.69
  -9  -9   1   29.70    2.40
   9  -9  -1   32.04    2.69
   9  -9  -1   26.13    1.23
   9   9  -1   27.59    1.40
   9   9  -1   33.50    2.98
  -8  -9   1    1.17    1.11
  -8   9   1   -1.34    1.05
   8  -9  -1    3.10    1.05
   8   9  -1    0.00    0.58
   8   9  -1   -0.47    1.17
   8  -9  -1    0.47    0.41
  -7   9   1   69.75    4.38
  -7  -9   1   76.18    4.33
   7   9  -1   76.30    4.62
   7   9  -1   71.56    2.57
   7  -9  -1   74.37    4.85
  -6  -9   1    1.81    1.05
  -6   9   1    0.23    0.99
   6   9  -1    1.05    0.58
   6   9  -1    0.82    1.29
   6  -9  -1   -0.06    0.58
  -5   9   1   35.31    3.33
  -5  -9   1   36.36    2.51
  -5   9   1   39.05    1.81
   5  -9  -1   34.55    2.46
   5   9  -1   34.20    2.69
   5   9  -1   37.36    1.81
  -4   9   1    9.12    1.46
  -4   9   1    9.47    0.99
  -4  -9   1    8.77    1.64
   4   9  -1   10.87    1.11
   4   9  -1   10.00    1.40
   4  -9  -1    6.26    0.94
  -3   9   1    2.22    0.82
  -3   9   1    3.10    0.94
  -3   9   1    3.86    1.11
  -3  -9   1    2.51    1.29
   3   9  -1    1.40    0.88
   3   9  -1    5.32    0.99
  -2   9   1    9.35    1.46
  -2   9   1   12.10    1.34
  -2   9   1   12.75    1.29
   2   9  -1    8.59    1.29
   2   9  -1   10.41    1.58
   2   9  -1    8.77    1.58
  -1   9   1    0.12    0.64
  -1   9   1    0.00    1.05
  -1   9   1   -0.76    0.76
   1   9  -1    1.23    0.94
   1   9  -1    0.53    0.64
   1   9  -1    0.82    0.94
   0   9   1    4.27    0.99
   0   9   1    3.22    0.94
   0   9   1    4.33    1.52
   0   9  -1    4.56    1.05
   0   9  -1    4.50    1.17
   0   9  -1    3.10    0.88
   1   9   1    0.47    0.99
   1   9   1    1.40    0.99
   1   9   1    1.29    0.70
  -1   9  -1    1.11    0.82
  -1   9  -1    0.18    0.94
  -1   9  -1   -0.06    0.76
   2   9   1    6.66    1.34
   2   9   1    6.20    0.88
   2   9   1    5.38    1.17
  -2   9  -1    7.13    1.05
  -2   9  -1    7.60    1.52
  -2   9  -1    6.61    1.46
   3   9   1    8.36    0.94
   3   9   1   10.11    1.40
  -3   9  -1    8.24    1.75
  -3   9  -1    7.95    1.23
  -3  -9  -1    6.61    1.58
  -3   9  -1    8.18    1.34
   4   9   1    1.11    1.17
   4  -9   1    1.29    0.58
  -4   9  -1   -0.06    0.88
  -4   9  -1   -0.41    0.88
  -4  -9  -1   -0.94    1.05
   5   9   1   39.40    2.98
   5  -9   1   43.15    2.16
   5   9   1   38.24    1.75
  -5   9  -1   45.48    3.45
  -5  -9  -1   39.00    3.68
  -5   9  -1   44.55    3.51
   6   9   1    2.10    1.23
   6  -9   1    1.34    0.70
   6   9   1    2.16    0.47
  -6   9  -1    0.70    1.34
  -6   9  -1    0.41    1.11
  -6  -9  -1    0.53    1.17
   7   9   1    3.86    0.58
   7   9   1    3.39    1.46
   7  -9   1    3.45    0.76
  -7   9  -1    4.91    1.23
  -7   9  -1    5.85    1.23
  -7  -9  -1    2.46    1.58
   8  -9   1   11.81    0.88
   8   9   1   10.87    2.05
  -8  -9  -1   12.45    2.10
  -8   9  -1    8.24    1.58
  -8   9  -1   13.56    1.81
   9   9   1   19.59    2.46
   9  -9   1   17.01    1.05
  -9  -9  -1   20.58    2.16
  -9   9  -1   16.25    2.05
  10   9   1   -0.76    1.23
  10  -9   1    0.64    1.11
  10  -9   1   -0.41    0.53
 -10   9  -1    0.88    1.29
 -10  -9  -1   -0.18    1.05
  11  -9   1   18.59    2.51
  11   9   1   23.33    3.33
 -11   9  -1   17.77    2.22
 -11  -9  -1   16.66    2.75
  12   9   1   -0.58    1.64
  12  -9   1    2.05    1.58
 -12  -9  -1    2.16    1.11
 -12   9  -1   -1.87    1.17
  13   9   1   10.76    2.46
  13  -9   1   11.58    2.34
 -13  -9  -1   12.75    2.10
 -13   9  -1   14.62    2.63
  14   9   1    0.47    1.87
  14  -9   1   -1.05    1.70
 -14  -9  -1    0.35    1.23
 -14   9  -1    2.81    1.40
  15  -9   1   17.01    2.69
  15   9   1   10.23    3.39
 -15   9  -1   15.43    3.27
 -15  -9  -1   13.97    2.46
  16   9   1    9.88    2.75
  16  -9   1   11.46    2.98
 -16   9  -1   11.05    3.22
 -16  -9  -1    8.48    2.81
  17   9   1   24.26    3.57
  17  -9   1   22.80    3.68
 -17  -9  -1   22.57    3.16
 -17   9  -1   28.59    4.74
  18  -9   1    0.70    2.05
  18   9   1   -0.70    2.16
 -18   9  -1   -0.06    1.81
 -18  -9  -1   -1.05    1.58
  19  -9   1   21.16    3.68
  19   9   1   16.08    3.86
 -19   9  -1   22.10    3.92
 -19  -9  -1   20.17    3.22
  20   9   1   -1.81    2.81
  20  -9   1    2.63    2.57
 -20  -9  -1    3.86    1.93
 -20   9  -1    4.68    2.46
  21  -9   1   21.51    3.98
  21   9   1   15.38    4.21
 -21  -9  -1   24.26    3.74
 -21   9  -1   29.70    5.67
  22  -9   1    2.28    2.57
  22   9   1    1.52    2.63
 -22  -9  -1   -0.06    2.05
 -22   9  -1    3.16    2.46
  23  -9   1   18.65    4.27
 -23   9  -1   18.30    4.97
 -23  -9  -1   23.68    3.80
  24   9   1   -0.82    2.28
 -24  -9  -1   -0.88    1.87
 -24   9  -1   -2.40    2.81
  25   9   1    2.63    1.81
  25  -9   1   -0.41    1.87
 -25   9  -1   -1.93    2.51
 -25  -9  -1   -1.58    1.99
 -25  10   1   -0.58    3.16
 -25 -10   1    1.34    1.93
  25  10  -1    0.06    1.99
  25 -10  -1   -1.52    1.99
 -24 -10   1   -1.99    1.75
 -24  10   1    1.46    3.57
 -23 -10   1    0.70    1.64
 -23  10   1    1.40    2.40
  23  10  -1   -2.40    1.99
  23 -10  -1    1.64    2.51
 -22 -10   1    2.69    2.05
 -22  10   1    3.51    2.75
  22 -10  -1   -0.99    2.98
 -21 -10   1    5.67    3.04
 -21  10   1    9.65    3.98
  21  10  -1    5.55    2.81
  21 -10  -1    5.14    2.75
 -20 -10   1    6.61    2.75
 -20  10   1    4.62    2.98
  20 -10  -1    4.85    2.51
  20  10  -1    5.73    3.22
 -19 -10   1    5.50    2.75
 -19  10   1   10.17    2.98
  19  10  -1    6.78    2.63
  19 -10  -1    5.38    3.27
 -18 -10   1    1.75    2.10
 -18  10   1    2.92    2.75
  18  10  -1    2.63    2.05
  18 -10  -1    1.52    1.99
 -17  10   1   23.79    4.03
 -17 -10   1   13.04    2.57
  17 -10  -1    9.30    2.98
  17  10  -1   17.95    3.33
 -16 -10   1    0.41    1.29
 -16  10   1   -1.64    2.05
  16 -10  -1   -0.58    1.58
  16  10  -1   -0.88    1.70
 -15 -10   1    1.17    1.70
 -15  10   1    0.70    1.70
  15  10  -1    2.05    1.70
  15 -10  -1   -0.29    2.05
 -14  10   1    0.06    1.40
 -14 -10   1   -0.12    1.23
  14  10  -1    0.88    1.46
  14 -10  -1    0.35    1.46
 -13 -10   1    1.52    1.70
 -13  10   1    0.64    1.64
  13 -10  -1    2.98    1.70
  13  10  -1    5.61    1.87
 -12  10   1   -2.81    1.87
 -12 -10   1   -1.34    1.29
  12  10  -1    0.29    1.99
  12 -10  -1   -2.98    1.58
 -11 -10   1   39.64    3.27
 -11  10   1   37.77    4.38
  11  10  -1   35.08    3.98
  11 -10  -1   36.66    4.38
 -10  10   1    0.12    1.17
 -10 -10   1    0.41    1.05
  10  10  -1   -0.47    1.70
  10 -10  -1   -1.52    1.40
  -9 -10   1   43.03    3.51
  -9  10   1   38.00    3.98
   9 -10  -1   33.38    1.52
   9 -10  -1   39.35    3.22
   9  10  -1   32.97    1.58
   9  10  -1   40.16    3.62
  -8 -10   1    0.99    0.99
  -8  10   1    2.92    1.11
   8  10  -1   -0.53    1.23
   8  10  -1   -0.41    0.58
   8 -10  -1    0.35    1.11
   8 -10  -1    0.47    0.53
  -7 -10   1  225.32   11.11
  -7  10   1  223.62   12.57
   7  10  -1  226.37   11.40
   7  10  -1  215.26    7.37
   7 -10  -1  223.16   10.29
   7 -10  -1  218.54    6.96
  -6  10   1   -0.58    1.52
  -6 -10   1    0.76    1.29
   6  10  -1    8.65    1.58
   6 -10  -1    1.81    0.70
   6  10  -1   -0.70    0.76
  -5 -10   1  164.52    8.30
  -5  10   1  150.08    8.01
  -5  10   1  152.24    5.44
   5  10  -1  150.37    7.42
   5  10  -1  152.06    5.61
   5 -10  -1  152.77    7.07
  -4  10   1    4.15    1.05
  -4 -10   1    5.44    1.34
  -4  10   1    5.26    1.46
   4  10  -1    5.32    1.05
   4  10  -1    8.07    1.40
  -3 -10   1   57.12    3.98
  -3  10   1   51.80    3.80
  -3  10   1   52.91    2.81
   3  10  -1   52.09    2.86
   3  10  -1   53.38    3.45
  -2  10   1    5.44    1.40
  -2  10   1    4.44    1.23
  -2  10   1    6.14    1.34
   2  10  -1    5.50    1.17
   2  10  -1    4.62    1.29
   2  10  -1    4.27    1.29
  -1  10   1   65.19    4.79
  -1  10   1   64.49    3.39
  -1  10   1   65.65    3.51
   1  10  -1   65.13    4.56
   1  10  -1   60.69    3.39
   1  10  -1   65.19    3.57
   0  10   1    9.41    1.58
   0  10   1    8.89    1.17
   0  10   1   13.27    1.87
   0  10  -1   12.10    1.64
   0  10  -1   15.84    1.46
   0  10  -1   11.69    1.40
   1  10   1   25.61    1.70
   1  10   1   27.77    2.92
   1  10   1   26.83    2.05
  -1  10  -1   24.96    2.51
  -1  10  -1   30.87    1.99
  -1  10  -1   33.73    2.57
   2  10   1   16.43    2.63
   2  10   1   16.60    1.46
   2  10   1   16.37    2.34
  -2  10  -1   20.11    2.34
  -2  10  -1   15.67    1.46
  -2  10  -1   17.01    1.81
   3  10   1  325.88   14.15
   3  10   1  327.22   10.99
  -3 -10  -1  336.75   16.08
  -3  10  -1  325.41   15.26
  -3  10  -1  320.56   14.73
  -3  10  -1  341.25   12.86
   4  10   1   11.34    1.34
   4  10   1   16.14    2.05
  -4  10  -1   18.24    2.28
  -4  10  -1   12.86    1.99
  -4 -10  -1   16.60    2.10
   5  10   1  304.95    9.65
   5  10   1  324.24   15.90
   5 -10   1  316.70   11.40
  -5  10  -1  332.31   15.55
  -5  10  -1  313.37   16.14
  -5 -10  -1  321.90   15.08
   6  10   1   -1.05    0.53
   6 -10   1    0.88    0.70
   6  10   1   -0.29    1.11
  -6  10  -1    0.35    0.99
  -6  10  -1    2.57    0.99
  -6 -10  -1    0.82    1.05
   7 -10   1   66.71    2.86
   7  10   1   64.25    2.05
   7  10   1   67.17    4.56
  -7  10  -1   65.60    5.03
  -7  10  -1   67.06    5.09
  -7 -10  -1   73.31    5.03
   8 -10   1    0.12    0.64
   8  10   1   -1.58    1.52
  -8 -10  -1    0.99    1.05
  -8  10  -1    1.75    1.17
  -8  10  -1    0.29    1.34
   9  10   1   81.26    5.44
   9 -10   1   67.99    2.63
   9 -10   1   73.08    3.98
  -9 -10  -1   74.95    5.73
  -9  10  -1   75.30    5.26
  10  10   1   -2.92    1.29
  10 -10   1    1.64    1.17
  10 -10   1    0.70    0.53
 -10  10  -1   -0.64    1.11
 -10 -10  -1   -0.76    1.17
  11  10   1   48.88    4.50
  11 -10   1   49.64    4.21
 -11 -10  -1   46.95    3.92
 -11  10  -1   42.21    4.62
  12 -10   1   -1.23    1.40
  12  10   1    0.06    1.46
 -12  10  -1    0.70    1.58
 -12 -10  -1   -0.82    1.23
  13  10   1   26.13    3.68
  13 -10   1   19.88    2.98
 -13  10  -1   16.72    2.92
 -13 -10  -1   20.75    3.39
  14  10   1    3.04    2.05
  14 -10   1    0.12    1.81
 -14 -10  -1   -0.88    1.29
 -14  10  -1   -2.98    1.64
  15 -10   1    0.06    1.75
  15  10   1    2.05    1.81
 -15 -10  -1    1.11    1.81
 -15  10  -1    2.51    1.64
  16  10   1   -1.93    1.75
  16 -10   1    0.99    1.93
 -16 -10  -1    0.58    1.34
 -16  10  -1   -0.76    1.58
  17 -10   1    2.34    1.58
  17  10   1    0.41    1.70
 -17  10  -1   -1.58    1.58
 -17 -10  -1   -1.40    1.40
  18 -10   1   -1.40    1.70
 -18  10  -1    3.51    1.75
 -18 -10  -1   -0.99    1.81
  19 -10   1    0.00    2.16
  19  10   1    2.63    2.22
 -19  10  -1    2.51    2.16
 -19 -10  -1    2.10    1.81
  20  10   1   -1.46    2.05
  20 -10   1   -1.99    1.93
 -20 -10  -1    0.70    1.75
 -20  10  -1   -2.28    2.69
  21  10   1    0.12    2.34
  21 -10   1    4.09    2.69
 -21  10  -1    4.56    2.63
 -21 -10  -1    1.34    2.16
  22 -10   1    0.99    2.16
 -22  10  -1    1.93    2.63
 -22 -10  -1    2.28    2.57
  23  10   1   -1.64    2.16
  23 -10   1    3.45    2.63
 -23 -10  -1   -3.10    2.46
 -23  10  -1   -0.18    3.10
  24 -10   1   -0.53    2.28
 -24  10  -1    0.94    3.45
 -24 -10  -1   -2.51    2.40
 -24 -11   1   -0.47    2.05
 -24  11   1    4.50    2.51
  24  11  -1   -0.41    2.16
  24 -11  -1   -2.40    2.75
 -23 -11   1    0.53    1.75
 -23  11   1   -0.76    2.46
 -22  11   1    9.59    4.79
 -22 -11   1   12.86    3.10
  22  11  -1    5.61    3.57
  22 -11  -1   15.49    3.62
 -21 -11   1    0.18    1.81
 -21  11   1   -1.75    2.40
  21 -11  -1   -2.34    2.28
 -20  11   1   10.00    3.74
 -20 -11   1   12.75    2.81
  20  11  -1   10.82    3.57
  20 -11  -1   16.19    4.15
 -19  11   1    2.05    2.46
 -19 -11   1   -1.87    1.52
  19  11  -1    2.28    1.87
 -18 -11   1   22.33    3.33
 -18  11   1   20.75    5.09
  18 -11  -1   23.09    4.03
  18  11  -1   19.23    4.15
 -17  11   1    6.31    1.87
 -17 -11   1   -1.23    1.46
  17  11  -1   -0.82    2.34
  17 -11  -1   -1.23    1.75
 -16  11   1   37.53    5.96
 -16 -11   1   43.09    4.91
  16 -11  -1   37.30    4.79
  16  11  -1   34.44    5.85
 -15 -11   1   19.76    2.92
 -15  11   1   19.06    3.57
  15  11  -1   21.16    4.44
  15 -11  -1   18.01    4.33
 -14  11   1   31.16    4.03
 -14 -11   1   31.40    4.09
  14 -11  -1   31.34    4.03
  14  11  -1   26.37    4.44
 -13 -11   1    8.89    1.81
 -13  11   1    2.51    2.16
  13 -11  -1    6.72    2.16
  13  11  -1    4.50    2.46
 -12  11   1    3.10    2.22
 -12 -11   1    2.28    2.10
  12 -11  -1    5.96    1.87
  12  11  -1    2.69    2.05
 -11  11   1   22.16    3.45
 -11 -11   1   21.46    2.98
  11  11  -1   16.90    3.16
  11 -11  -1   21.75    2.98
 -10 -11   1    7.13    2.28
 -10  11   1   10.00    2.10
  10  11  -1    8.59    2.86
  10 -11  -1    6.96    2.10
  -9  11   1    8.54    2.40
  -9 -11   1    8.94    2.05
   9  11  -1    7.78    2.16
   9  11  -1    6.84    0.88
   9 -11  -1    8.01    1.81
   9 -11  -1    6.90    0.88
  -8  11   1   10.93    2.05
  -8 -11   1    7.42    1.81
   8  11  -1    9.30    0.99
   8 -11  -1   17.31    2.46
   8  11  -1   11.87    2.22
   8 -11  -1   11.93    1.05
  -7  11   1    7.48    1.64
  -7 -11   1    7.19    1.75
   7  11  -1    5.38    1.64
   7 -11  -1    3.04    0.88
   7 -11  -1   10.23    1.99
   7  11  -1    4.50    0.88
  -6 -11   1   11.69    2.05
  -6  11   1   18.42    2.22
   6 -11  -1   14.27    1.40
   6  11  -1   15.84    1.40
   6  11  -1   11.28    2.69
   6 -11  -1   15.90    2.28
  -5  11   1    3.10    1.87
  -5 -11   1    3.45    1.29
  -5  11   1    3.98    0.94
   5  11  -1    2.46    1.05
   5  11  -1    3.68    1.46
   5 -11  -1    7.95    1.52
  -4 -11   1    5.09    1.64
  -4  11   1   10.06    1.81
  -4  11   1    8.71    1.29
   4 -11  -1    7.95    1.75
   4  11  -1   11.11    2.10
   4  11  -1    7.31    1.23
  -3  11   1    3.68    0.82
  -3 -11   1    0.82    1.23
  -3  11   1    2.63    1.58
   3  11  -1    3.16    0.99
   3 -11  -1    0.76    1.11
   3  11  -1    2.69    1.58
  -2  11   1    1.87    1.11
  -2  11   1    1.17    1.52
   2 -11  -1    0.58    0.70
   2  11  -1    1.29    1.17
   2  11  -1    3.62    1.11
   2  11  -1    2.92    0.88
  -1  11   1    0.64    1.05
  -1  11   1    0.35    0.82
  -1  11   1   -0.47    1.46
   1  11  -1    0.47    0.82
   1  11  -1    2.28    1.29
   1  11  -1    0.76    0.94
   0  11   1    1.70    0.82
   0  11   1    0.53    1.40
   0  11   1    0.23    0.82
   0  11  -1   -0.88    1.23
   0  11  -1   -0.29    0.99
   0  11  -1   -0.47    0.82
   1  11   1   -0.53    1.64
   1  11   1    1.93    1.23
   1  11   1    2.69    0.94
  -1  11  -1    2.05    1.23
  -1  11  -1    1.75    1.23
  -1  11  -1    3.04    1.17
   2  11   1   -0.23    0.76
   2  11   1    1.29    0.88
   2  11   1   -0.06    1.34
  -2  11  -1   -0.12    0.94
  -2  11  -1    0.23    0.88
  -2  11  -1   -0.35    0.88
   3  11   1    0.12    0.70
   3  11   1    1.46    0.94
  -3 -11  -1   -0.76    1.23
  -3  11  -1   -0.23    0.99
  -3  11  -1    0.88    0.94
  -3  11  -1    0.82    0.99
   4  11   1   -0.29    0.64
   4  11   1    2.81    1.34
   4 -11   1   -0.23    0.53
  -4  11  -1   -2.34    1.29
  -4 -11  -1   -1.23    1.11
  -4  11  -1   -0.12    1.05
   5  11   1    0.18    0.58
   5  11   1    1.11    1.05
  -5  11  -1   -1.05    1.23
  -5 -11  -1   -0.58    1.11
  -5  11  -1   -0.88    0.99
   6 -11   1    9.06    1.23
   6  11   1    6.43    2.05
   6  11   1    9.88    0.88
  -6  11  -1    7.42    1.81
  -6 -11  -1   12.63    2.34
  -6  11  -1   10.58    1.81
   7  11   1    3.22    1.40
   7 -11   1    0.35    0.76
  -7 -11  -1    1.40    1.29
  -7  11  -1    1.58    1.64
  -7  11  -1    3.45    1.52
   8 -11   1   12.39    1.23
   8  11   1    7.19    2.22
  -8  11  -1   11.05    2.46
  -8 -11  -1    7.02    2.46
   9 -11   1    2.63    0.94
   9  11   1    4.27    1.81
   9 -11   1    5.09    1.64
  -9  11  -1    3.80    1.52
  -9 -11  -1    7.42    2.05
  10  11   1   16.60    2.63
  10 -11   1   16.14    2.92
  10 -11   1   10.11    0.99
 -10 -11  -1   14.97    2.28
 -10  11  -1   13.97    2.75
  11 -11   1    7.25    1.99
  11  11   1    6.26    2.28
 -11 -11  -1    7.60    1.99
 -11  11  -1    4.68    1.93
  12  11   1   28.06    3.68
  12 -11   1   21.51    3.45
 -12 -11  -1   29.17    3.92
 -12  11  -1   24.03    3.22
  13  11   1    8.42    2.28
  13 -11   1    4.15    2.86
 -13 -11  -1    6.31    1.99
 -13  11  -1    8.18    2.10
  14 -11   1    8.07    2.46
  14  11   1    9.18    2.51
 -14  11  -1    8.77    2.81
 -14 -11  -1    8.59    2.16
  15 -11   1    2.28    1.81
  15  11   1    3.51    1.93
 -15  11  -1    2.92    1.75
 -15 -11  -1   -0.88    1.64
  16  11   1    4.68    2.51
  16 -11   1   10.87    2.98
 -16  11  -1    5.20    2.34
 -16 -11  -1    5.09    2.16
  17  11   1    4.09    2.63
  17 -11   1    8.18    2.40
 -17  11  -1    5.20    2.57
 -17 -11  -1    6.14    2.28
  18 -11   1   15.03    3.04
  18  11   1    9.59    3.16
 -18  11  -1   10.23    3.16
 -18 -11  -1    7.19    2.57
  19 -11   1    2.92    3.39
 -19  11  -1   11.28    2.92
 -19 -11  -1    4.68    2.40
  20  11   1    9.47    3.27
  20 -11   1    9.70    3.04
 -20 -11  -1   10.41    3.51
 -20  11  -1   11.69    4.27
  21 -11   1    4.91    3.27
 -21  11  -1    2.10    3.10
 -21 -11  -1    5.73    2.98
  22  11   1    7.78    3.45
  22 -11   1   10.11    3.27
 -22  11  -1   12.75    4.68
 -22 -11  -1    6.37    3.68
  23  11   1   -2.16    3.51
  23 -11   1    0.53    2.75
 -23  11  -1    7.83    3.16
 -23 -11  -1    5.67    2.46
 -23 -12   1    2.05    2.22
 -23  12   1    0.82    3.04
  23 -12  -1   -0.88    2.28
  23  12  -1   -0.23    2.34
 -22  12   1    3.16    2.63
 -22 -12   1   -0.47    1.87
 -21 -12   1    0.00    1.64
 -21  12   1    3.57    2.75
  21  12  -1   -1.75    2.05
  21 -12  -1    0.88    2.16
 -20  12   1   -1.93    2.92
 -20 -12   1    0.12    1.87
  20  12  -1   -1.81    2.34
  20 -12  -1   -2.40    2.69
 -19 -12   1    1.81    1.87
 -19  12   1    2.57    2.57
  19 -12  -1    4.21    2.34
 -18 -12   1   -2.10    1.64
 -18  12   1   -0.47    2.16
  18 -12  -1    0.23    1.93
 -17  12   1    1.46    2.46
 -17 -12   1    5.79    2.40
  17  12  -1    3.68    2.40
  17 -12  -1    2.98    2.22
 -16  12   1    5.20    2.69
 -16 -12   1    7.60    2.28
  16 -12  -1    6.72    2.69
  16  12  -1    7.60    2.69
 -15  12   1    7.02    3.10
 -15 -12   1    6.78    2.05
  15  12  -1    7.31    3.10
  15 -12  -1    5.90    2.46
 -14  12   1    0.82    1.87
 -14 -12   1    0.12    1.99
  14  12  -1    3.22    2.57
  14 -12  -1    3.16    2.34
 -13  12   1    0.99    2.10
 -13 -12   1    1.46    1.40
  13 -12  -1   -0.76    1.99
  13  12  -1    1.11    2.10
 -12 -12   1   11.28    2.75
 -12  12   1   13.56    3.22
  12 -12  -1    7.72    2.46
  12  12  -1    9.76    2.98
 -11 -12   1    0.12    1.52
 -11  12   1   -1.11    1.81
  11 -12  -1    1.23    1.58
  11  12  -1    1.70    1.75
 -10  12   1    7.37    2.92
 -10 -12   1   13.33    2.51
  10  12  -1    9.24    2.92
  10 -12  -1    7.31    2.40
  -9 -12   1   -0.58    1.64
  -9  12   1    2.10    1.46
   9 -12  -1    1.17    1.40
   9  12  -1    1.05    1.52
  -8 -12   1    0.99    1.81
  -8  12   1    4.09    2.05
   8  12  -1    1.58    0.99
   8 -12  -1    3.22    1.58
   8  12  -1    3.10    1.70
   8 -12  -1    4.33    0.82
  -7  12   1    0.64    1.70
  -7 -12   1    1.34    1.11
   7  12  -1   -0.88    0.76
   7  12  -1   -1.11    1.34
   7 -12  -1   -0.47    1.29
   7 -12  -1   -0.99    0.76
  -6 -12   1   93.48    6.49
  -6  12   1   81.03    6.96
   6  12  -1   89.33    4.03
   6 -12  -1   86.06    6.14
   6 -12  -1   83.14    4.15
   6  12  -1   82.26    6.66
  -5  12   1    2.86    1.64
  -5  12   1    1.05    0.88
  -5 -12   1    2.86    1.17
   5  12  -1   -1.40    0.88
   5 -12  -1   -0.18    1.46
   5  12  -1   -0.53    1.29
  -4  12   1  111.67    7.07
  -4  12   1  110.09    5.32
  -4 -12   1  113.83    7.31
   4 -12  -1  107.16    6.90
   4  12  -1  104.53    5.38
   4  12  -1  117.69    8.07
  -3  12   1    2.51    1.34
  -3  12   1    1.93    1.05
  -3 -12   1    3.16    1.58
   3 -12  -1   -1.64    1.11
   3  12  -1    0.53    1.11
   3  12  -1    2.40    1.58
  -2  12   1  123.18    8.30
  -2  12   1  119.32    5.67
   2  12  -1  123.48    6.20
   2 -12  -1  113.19    5.67
   2  12  -1  115.93    7.42
  -1  12   1    0.58    1.29
  -1  12   1    1.05    1.11
   1  12  -1   -0.76    1.05
   1  12  -1    1.58    1.17
   1 -12  -1   -0.53    0.94
   1  12  -1    1.05    1.05
   0  12   1  181.59   10.06
   0  12   1  166.80    8.42
   0  12  -1  166.56    8.42
   0  12  -1  167.50    8.89
   0  12  -1  172.76    9.30
   1  12   1    0.76    1.46
   1  12   1    1.52    1.81
  -1  12  -1    2.98    1.29
  -1  12  -1    1.17    1.34
  -1  12  -1    1.87    1.46
   2  12   1  214.15   11.63
   2  12   1  202.52    9.12
   2  12   1  243.09   12.86
  -2  12  -1  226.84   11.34
  -2  12  -1  216.49   10.52
  -2  12  -1  228.77   12.57
   3  12   1    1.34    1.23
   3  12   1   -0.29    1.87
  -3  12  -1    9.12    1.99
  -3  12  -1    8.36    1.52
  -3  12  -1    5.44    1.40
  -3 -12  -1    4.21    1.81
   4  12   1  229.94   11.58
   4 -12   1  210.00    9.24
   4  12   1  228.48    8.77
  -4  12  -1  238.53   11.52
  -4  12  -1  243.85   12.34
  -4 -12  -1  273.44   14.85
   5 -12   1    4.79    1.11
   5  12   1    1.17    0.82
   5  12   1    1.11    1.87
  -5  12  -1   -0.99    1.40
  -5  12  -1    1.11    1.70
   6 -12   1   32.74    2.40
   6  12   1   29.70    3.45
  -6  12  -1   29.29    3.86
  -6 -12  -1   27.65    4.15
  -6  12  -1   32.33    3.22
   7 -12   1    5.85    1.17
   7  12   1    3.98    1.99
  -7  12  -1    3.86    1.81
  -7 -12  -1    5.38    2.22
   8  12   1  118.51    8.13
   8 -12   1  121.31    5.09
   8 -12   1  108.57    7.42
  -8 -12  -1  124.00    7.89
  -8  12  -1  126.81    8.89
   9 -12   1   -0.23    1.46
   9  12   1    0.70    1.99
   9 -12   1    0.06    0.88
  -9  12  -1    1.52    1.40
  -9 -12  -1    1.70    1.34
  10 -12   1   24.79    3.10
  10  12   1   20.23    3.68
 -10  12  -1   23.44    3.74
 -10 -12  -1   23.39    3.16
  11  12   1   -1.99    1.75
  11 -12   1    1.64    1.75
 -11  12  -1    1.34    1.29
 -11 -12  -1   -1.11    1.34
  12  12   1   19.76    3.39
  12 -12   1   20.52    3.33
 -12 -12  -1   19.59    3.86
 -12  12  -1   25.90    3.27
  13  12   1    1.93    1.70
  13 -12   1   -3.62    1.58
 -13  12  -1   -0.06    1.40
 -13 -12  -1    1.17    1.34
  14  12   1    1.23    1.75
  14 -12   1   -0.76    1.70
 -14 -12  -1   -1.11    1.46
 -14  12  -1   -0.64    1.87
  15  12   1   -0.53    1.75
  15 -12   1    3.80    2.16
 -15  12  -1   -0.06    1.64
 -15 -12  -1    0.00    1.52
  16 -12   1    6.31    2.46
  16  12   1    5.55    2.69
 -16  12  -1    8.24    2.57
 -16 -12  -1    3.86    2.86
  17  12   1    3.39    2.46
  17 -12   1    4.68    2.16
 -17 -12  -1    0.70    1.99
 -17  12  -1    1.52    2.22
  18  12   1   -1.40    2.16
  18 -12   1    0.00    2.46
 -18 -12  -1    2.51    1.81
 -18  12  -1    1.58    2.10
  19 -12   1    4.79    2.51
 -19 -12  -1    2.51    2.28
 -19  12  -1    3.27    2.63
  20  12   1    3.57    2.05
  20 -12   1   -2.63    1.87
 -20 -12  -1    1.81    2.10
 -20  12  -1   -2.69    2.10
  21 -12   1    4.44    3.16
  21  12   1    0.64    2.98
 -21 -12  -1    1.81    2.86
 -21  12  -1    8.54    3.62
  22 -12   1    1.34    2.40
 -22 -12  -1   -1.64    2.63
 -22  12  -1    4.33    2.63
 -22 -13   1    0.12    1.93
 -22  13   1    2.63    3.04
  22  13  -1    0.64    2.34
 -21 -13   1    0.18    1.81
 -21  13   1    0.29    2.46
  21  13  -1    0.47    2.22
  21 -13  -1   -3.10    2.22
 -20  13   1    4.44    3.16
 -20 -13   1    5.26    2.46
  20 -13  -1    8.77    3.33
 -19 -13   1   -0.29    1.81
 -19  13   1    0.70    2.81
  19  13  -1   -3.16    2.22
  19 -13  -1    0.18    2.57
 -18  13   1    4.50    3.33
 -18 -13   1    4.44    2.10
  18 -13  -1    3.86    2.51
  18  13  -1    3.62    2.51
 -17  13   1   -0.64    2.63
 -17 -13   1    0.70    2.10
  17 -13  -1    1.64    2.05
  17  13  -1    1.46    2.16
 -16  13   1   14.85    3.92
 -16 -13   1   23.15    3.86
  16  13  -1   12.63    3.74
  16 -13  -1   16.60    3.68
 -15 -13   1    8.59    2.51
 -15  13   1    9.82    3.39
  15  13  -1   14.67    3.33
  15 -13  -1    8.42    3.04
 -14  13   1    9.65    3.51
 -14 -13   1   23.39    3.45
  14  13  -1   10.99    4.44
  14 -13  -1   14.27    3.45
 -13  13   1   10.29    3.80
 -13 -13   1   10.52    2.57
  13 -13  -1   15.08    3.04
  13  13  -1   13.27    3.04
 -12  13   1   14.09    2.92
 -12 -13   1   14.44    2.92
  12  13  -1    7.31    2.98
  12 -13  -1    8.59    2.63
 -11 -13   1    2.16    1.93
 -11  13   1    1.93    2.10
  11  13  -1    1.75    2.16
  11 -13  -1    5.14    1.99
 -10  13   1   30.52    4.21
 -10 -13   1   34.03    3.80
  10  13  -1   35.31    5.14
  10 -13  -1   29.93    4.03
  -9  13   1    3.33    2.05
  -9 -13   1    0.41    1.52
   9 -13  -1    1.81    1.58
   9  13  -1    0.53    1.70
  -8  13   1   18.53    2.81
  -8 -13   1   20.70    2.40
   8 -13  -1   14.50    2.46
   8 -13  -1   12.45    1.46
   8  13  -1   15.55    2.75
   8  13  -1   13.51    1.46
  -7 -13   1   16.66    2.51
  -7  13   1   16.55    3.39
   7  13  -1   15.20    1.64
   7  13  -1   19.64    2.86
   7 -13  -1   16.19    2.57
   7 -13  -1   13.21    1.64
  -6 -13   1    7.07    1.93
  -6  13   1   -3.45    2.22
   6 -13  -1    4.03    1.11
   6  13  -1    2.28    1.11
   6  13  -1    3.45    2.22
   6 -13  -1    1.40    1.87
  -5 -13   1   21.11    3.45
  -5  13   1   26.83    2.22
  -5  13   1   23.62    3.68
   5 -13  -1   23.56    3.16
   5  13  -1   22.27    2.05
   5  13  -1   21.75    3.16
  -4  13   1   -1.05    1.75
  -4 -13   1   -0.70    1.29
  -4  13   1   -1.81    1.05
   4  13  -1   -1.58    1.75
   4  13  -1   -1.23    0.99
   4 -13  -1    1.11    1.23
  -3  13   1   -0.41    0.88
  -3  13   1    3.04    1.70
  -3 -13   1    2.16    1.58
   3  13  -1    1.11    1.23
   3  13  -1   -0.47    1.05
   3 -13  -1    1.46    1.05
  -2 -13   1    1.64    1.58
  -2  13   1    5.26    1.75
  -2  13   1    3.86    1.40
   2  13  -1    1.93    1.05
   2  13  -1    4.74    1.52
   2 -13  -1    2.46    1.46
  -1  13   1    8.30    2.10
  -1  13   1    7.54    1.81
   1  13  -1    5.50    2.10
   1 -13  -1    5.03    1.40
   1  13  -1    6.20    1.87
   1  13  -1    9.41    1.64
   0  13   1    0.88    1.64
   0  13   1   -1.11    1.05
   0  13  -1    0.88    1.05
   0 -13  -1   -0.99    1.05
   0  13  -1    0.82    1.29
   0  13  -1    2.34    1.17
   1  13   1    1.23    1.40
   1  13   1    4.33    1.46
  -1  13  -1    0.64    1.23
  -1 -13  -1   -0.41    1.05
  -1  13  -1   -1.34    1.29
  -1  13  -1    0.00    1.23
   2  13   1    0.76    1.40
  -2  13  -1   -2.57    1.23
  -2  13  -1   -0.76    1.11
  -2 -13  -1   -1.23    0.94
  -2 -13  -1    0.82    0.76
  -2  13  -1    0.88    1.58
   3  13   1   -1.11    1.17
  -3  13  -1   -0.12    1.29
  -3  13  -1    1.29    0.99
  -3 -13  -1    1.29    0.70
  -3  13  -1   -1.05    1.34
  -3 -13  -1    2.92    1.70
   4  13   1    0.00    1.17
   4 -13   1   -0.94    0.88
  -4 -13  -1    1.70    1.23
  -4  13  -1   -3.04    1.34
  -4 -13  -1    0.18    0.64
  -4  13  -1    0.94    1.17
   5  13   1   -0.58    1.23
   5 -13   1   -0.88    1.05
  -5 -13  -1    0.58    0.82
  -5 -13  -1   -1.11    1.34
  -5  13  -1   -1.46    1.52
  -5  13  -1   -1.40    1.52
   6  13   1    2.16    1.75
   6 -13   1    1.58    1.11
  -6 -13  -1   -3.16    1.81
  -6  13  -1    0.23    1.75
  -6 -13  -1    1.40    0.76
   7 -13   1   -0.41    1.40
   7 -13   1    1.23    0.99
   7  13   1    1.87    1.93
  -7 -13  -1    2.05    1.81
  -7  13  -1    0.47    1.70
   8 -13   1    0.23    1.52
   8 -13   1    1.40    0.94
   8  13   1    1.58    1.70
  -8  13  -1    2.16    1.58
  -8 -13  -1    2.28    1.93
   9  13   1   -0.53    1.64
   9 -13   1    1.05    1.52
   9 -13   1   -1.29    0.82
  -9  13  -1   -0.23    1.75
  -9 -13  -1   -2.40    1.75
  10  13   1    1.05    1.64
  10 -13   1    2.81    1.52
 -10  13  -1   -0.06    1.46
 -10 -13  -1   -1.81    1.93
  11  13   1    2.05    1.99
  11 -13   1    0.88    1.81
 -11 -13  -1   -0.23    1.70
 -11  13  -1    2.16    1.70
  12  13   1   19.70    4.21
  12 -13   1   19.99    3.92
 -12 -13  -1   11.81    2.81
 -12  13  -1   10.87    2.98
  13 -13   1    2.98    2.10
  13  13   1    0.76    1.99
 -13 -13  -1   -0.18    2.05
 -13  13  -1   -1.29    1.64
  14  13   1   14.56    3.86
  14 -13   1   19.64    3.98
 -14 -13  -1   25.20    3.51
 -14  13  -1   26.43    4.38
  15 -13   1    0.35    2.22
  15  13   1    5.03    2.40
 -15  13  -1    4.62    2.10
 -15 -13  -1   -0.53    2.51
  16 -13   1    6.49    2.92
  16  13   1    7.02    3.10
 -16  13  -1    2.75    3.22
 -16 -13  -1   11.11    2.57
  17  13   1    7.07    3.04
  17 -13   1    6.14    3.39
 -17  13  -1    7.95    3.39
 -17 -13  -1    5.61    2.46
  18 -13   1    3.51    2.57
  18  13   1    5.44    2.75
 -18 -13  -1    2.81    2.16
 -18  13  -1    0.70    3.22
  19 -13   1   -0.23    2.05
 -19  13  -1   -0.41    2.57
 -19 -13  -1   -0.29    1.81
  20 -13   1    2.34    2.69
 -20  13  -1    3.27    2.69
 -20 -13  -1    3.80    2.75
  21  13   1    2.81    2.51
  21 -13   1    1.81    2.98
 -21  13  -1   -0.41    2.57
 -21 -13  -1    0.82    2.51
 -20 -14   1    0.64    1.87
 -20  14   1   -2.22    2.22
  20  14  -1   -1.11    2.28
  20 -14  -1    4.27    2.16
 -19 -14   1   -0.41    1.52
 -19  14   1    0.35    2.05
  19  14  -1    0.23    1.99
  19 -14  -1    0.94    1.93
 -18  14   1   -0.35    2.22
 -18 -14   1   -0.88    1.75
  18 -14  -1   -1.87    2.05
  18  14  -1    0.94    2.16
 -17 -14   1   -0.88    1.64
 -17  14   1   -1.17    2.05
  17  14  -1    2.28    1.99
  17 -14  -1    1.29    2.40
 -16  14   1    2.81    2.51
 -16 -14   1   -2.92    1.93
  16  14  -1    0.94    1.93
  16 -14  -1    2.10    2.28
 -15 -14   1   -1.75    2.05
 -15  14   1    0.47    1.99
  15 -14  -1    1.29    2.40
  15  14  -1    2.46    2.05
 -14 -14   1    1.05    1.70
 -14  14   1    0.94    2.10
  14 -14  -1    2.69    2.46
 -13  14   1   -1.17    1.81
 -13 -14   1   -1.46    1.87
  13 -14  -1   -0.18    2.05
  13  14  -1    2.22    1.93
 -12  14   1    4.56    2.63
 -12 -14   1    2.81    1.87
  12  14  -1    2.69    2.22
  12 -14  -1    0.82    2.57
 -11 -14   1    1.64    2.05
 -11  14   1   -1.17    2.16
  11  14  -1    1.46    1.81
  11 -14  -1    1.05    1.99
 -10 -14   1    4.50    2.28
 -10  14   1    4.91    2.57
  10 -14  -1    2.05    1.93
  10  14  -1    5.90    2.69
  -9  14   1   -1.99    1.58
  -9 -14   1    0.76    1.40
   9 -14  -1    1.70    1.52
   9  14  -1    0.47    1.70
  -8 -14   1    4.62    1.81
  -8  14   1    4.03    2.05
   8  14  -1    2.22    2.22
   8 -14  -1    5.14    1.87
  -7  14   1   -1.70    1.93
  -7 -14   1    0.35    1.46
   7  14  -1    1.34    1.64
   7  14  -1    1.40    0.88
   7 -14  -1    0.53    0.99
   7 -14  -1    2.10    1.40
  -6  14   1    3.16    1.58
  -6 -14   1    4.21    1.40
   6 -14  -1   -0.29    1.64
   6 -14  -1   -0.18    1.05
   6  14  -1   -1.40    1.52
   6  14  -1   -0.06    0.94
  -5 -14   1    2.81    1.70
  -5  14   1    3.27    1.29
   5  14  -1    8.59    2.34
   5 -14  -1    2.40    1.64
   5  14  -1    2.69    1.17
  -4  14   1   -1.23    1.46
  -4 -14   1    2.34    1.58
  -4  14   1   -0.29    0.94
   4  14  -1    1.05    0.99
   4 -14  -1    1.64    1.23
   4  14  -1    0.06    1.40
  -3  14   1   13.80    2.16
  -3  14   1   12.22    2.98
  -3 -14   1   15.14    3.10
   3  14  -1   15.20    1.75
   3  14  -1   17.01    2.46
   3 -14  -1   14.44    2.63
  -2 -14   1    2.10    1.46
  -2  14   1    2.28    1.34
  -2  14   1    1.40    1.64
   2  14  -1    0.58    1.29
   2  14  -1   -0.06    1.46
   2 -14  -1    0.82    1.17
  -1  14   1  114.24    8.65
  -1  14   1  105.12    7.19
   1  14  -1  113.83    6.66
   1 -14  -1  109.39    6.78
   1  14  -1  116.58    7.60
   1  14  -1  107.63    5.96
   0  14   1    9.35    2.22
   0  14   1    6.49    1.70
   0 -14  -1    3.74    1.75
   0  14  -1    8.18    2.05
   0  14  -1    9.53    2.51
   0  14  -1    2.40    1.81
   1  14   1   98.92    6.37
   1  14   1  105.23    7.78
  -1  14  -1   99.39    6.02
  -1 -14  -1   87.34    5.09
  -1  14  -1  103.77    7.37
  -1  14  -1   96.35    6.78
   2  14   1   12.34    2.40
  -2  14  -1   12.69    2.57
  -2  14  -1    9.24    1.81
  -2 -14  -1   15.55    3.16
  -2  14  -1   15.73    2.46
  -2 -14  -1    9.35    1.99
   3  14   1   26.72    3.57
  -3  14  -1   35.02    2.75
  -3  14  -1   32.39    3.22
  -3 -14  -1   28.30    2.63
  -3 -14  -1   35.02    5.03
  -3  14  -1   31.04    4.56
   4 -14   1    3.33    1.64
   4  14   1    0.99    2.34
  -4 -14  -1    7.19    1.52
  -4  14  -1    3.04    2.28
  -4 -14  -1    3.68    1.93
  -4  14  -1    5.20    1.75
   5 -14   1   12.34    2.05
   5  14   1   18.77    2.28
   5 -14   1    7.42    1.64
  -5  14  -1   13.80    3.10
  -5 -14  -1   11.23    2.75
  -5 -14  -1   13.04    1.58
   6 -14   1    1.58    1.17
   6 -14   1    1.17    1.46
   6  14   1   -0.99    1.46
  -6 -14  -1    1.75    1.58
  -6  14  -1   -0.76    1.75
   7 -14   1    3.68    1.29
   7  14   1    2.81    1.87
   7 -14   1    4.44    1.87
  -7  14  -1    1.29    1.87
  -7 -14  -1    3.62    1.87
   8  14   1   -0.58    1.52
   8 -14   1    0.18    0.88
   8 -14   1    1.70    1.40
  -8 -14  -1   -0.58    1.81
  -8  14  -1   -0.76    1.75
   9 -14   1    2.40    1.58
   9  14   1    1.40    1.70
  -9 -14  -1    2.22    1.99
  -9  14  -1   -1.75    1.70
  10 -14   1    0.41    1.70
  10  14   1    0.64    2.28
 -10  14  -1    3.04    2.05
 -10 -14  -1    0.76    1.75
  11 -14   1   -0.47    1.70
  11  14   1    2.57    1.81
 -11  14  -1    2.86    1.99
 -11 -14  -1   -2.86    1.64
  12 -14   1    0.94    1.75
 -12 -14  -1    0.29    2.05
 -12  14  -1    0.41    1.99
  13  14   1   -1.99    1.93
  13 -14   1    0.29    2.10
 -13 -14  -1    1.40    1.64
 -13  14  -1   -0.23    1.64
  14 -14   1    2.05    3.22
  14  14   1    3.45    2.81
 -14 -14  -1   11.52    2.69
 -14  14  -1    1.17    2.98
  15 -14   1   -0.58    2.16
  15  14   1    3.22    2.40
 -15  14  -1    1.05    2.05
 -15 -14  -1    3.98    1.99
  16  14   1    1.11    2.10
  16 -14   1    0.53    1.93
 -16 -14  -1    0.00    1.70
 -16  14  -1   -0.53    2.34
  17  14   1    2.92    2.10
  17 -14   1    1.05    1.93
 -17 -14  -1   -1.29    1.70
 -17  14  -1   -1.17    1.99
  18 -14   1   -1.58    2.28
  18  14   1    0.58    2.46
 -18  14  -1   -1.46    2.22
 -18 -14  -1   -0.88    2.46
  19 -14   1    0.76    2.40
 -19  14  -1    0.41    1.87
 -19 -14  -1   -1.34    2.10
  20 -14   1   15.90    3.10
 -20 -14  -1    0.58    3.51
 -20  14  -1    2.63    4.21
 -19  15   1    5.14    4.50
 -19 -15   1   12.69    3.33
  19  15  -1    6.78    3.62
  19 -15  -1    5.38    3.51
 -18  15   1    0.94    2.81
 -18 -15   1    0.00    2.28
  18 -15  -1    1.64    2.22
 -17 -15   1    4.68    3.04
 -17  15   1    3.10    3.62
  17  15  -1    6.26    3.22
  17 -15  -1    9.65    2.92
 -16 -15   1    1.11    1.99
 -16  15   1    1.87    2.46
  16  15  -1    3.68    2.63
  16 -15  -1    3.92    2.46
 -15 -15   1    4.33    2.40
 -15  15   1    3.68    2.81
  15  15  -1    5.32    3.10
  15 -15  -1   10.00    2.75
 -14  15   1    1.29    3.39
 -14 -15   1    7.66    2.81
  14  15  -1    3.10    2.98
  14 -15  -1    5.85    2.57
 -13  15   1   -0.29    1.87
 -13 -15   1    1.93    1.58
  13 -15  -1   -1.46    1.81
 -12  15   1    9.88    3.45
 -12 -15   1   19.12    3.04
  12 -15  -1   12.92    3.98
  12  15  -1   13.15    3.98
 -11 -15   1    2.92    1.87
 -11  15   1    1.23    1.99
  11 -15  -1   -0.53    2.28
  11  15  -1    0.99    2.75
 -10  15   1   12.22    3.16
 -10 -15   1   12.34    3.45
  10  15  -1   13.91    3.45
  10 -15  -1   12.69    3.45
  -9  15   1   -1.23    1.64
   9  15  -1   -1.05    1.87
   9 -15  -1    1.23    1.52
  -8 -15   1    6.37    2.05
  -8  15   1    4.50    2.28
   8  15  -1    1.75    2.51
   8 -15  -1    7.19    2.05
  -7  15   1    3.92    2.46
  -7 -15   1    0.58    2.16
   7 -15  -1    3.92    2.22
   7  15  -1    2.86    2.05
  -6  15   1    5.38    2.22
  -6 -15   1    5.14    2.40
   6  15  -1    4.97    1.34
   6 -15  -1    4.91    1.52
   6 -15  -1    8.24    2.40
   6  15  -1    7.42    2.22
  -5  15   1   -1.52    1.87
  -5 -15   1   -0.23    1.70
   5  15  -1    0.82    1.75
   5  15  -1    0.35    0.94
   5 -15  -1   -0.35    0.88
   5 -15  -1    0.06    1.23
  -4 -15   1    0.41    1.93
  -4  15   1    1.64    1.34
  -4  15   1    2.10    2.16
   4  15  -1    0.41    1.17
   4 -15  -1    3.10    1.70
   4  15  -1    1.23    1.58
  -3  15   1    2.10    1.34
  -3 -15   1    1.23    1.99
  -3  15   1    1.93    1.87
   3  15  -1    1.29    1.29
   3  15  -1    2.40    1.64
   3 -15  -1    1.52    1.34
  -2  15   1    3.45    2.16
  -2  15   1    4.97    1.64
  -2 -15   1    2.05    2.40
   2  15  -1    9.53    2.05
   2  15  -1    2.57    1.64
   2 -15  -1    2.75    1.75
  -1  15   1   -0.06    1.87
  -1 -15   1    1.64    1.17
  -1  15   1    3.92    1.64
   1 -15  -1    1.52    1.46
   1  15  -1    5.03    1.81
   1  15  -1    0.53    1.40
   0  15   1    0.53    1.75
   0  15   1    4.27    1.40
   0  15  -1    4.44    1.75
   0  15  -1    0.47    1.40
   0  15  -1    1.58    1.29
   0 -15  -1    2.98    1.23
   1  15   1    0.00    1.23
  -1  15  -1   -2.51    1.34
  -1  15  -1    2.34    1.40
  -1  15  -1    1.70    1.34
  -1 -15  -1   -0.12    1.11
   2  15   1    0.76    1.34
  -2  15  -1    1.75    1.64
  -2  15  -1    0.82    1.29
  -2 -15  -1   -0.12    1.23
  -2 -15  -1    3.62    2.10
  -2  15  -1    2.63    1.46
   3 -15   1   -0.47    0.82
   3  15   1   -0.41    1.34
  -3 -15  -1   -1.23    1.75
  -3  15  -1    1.11    1.40
  -3 -15  -1    0.41    0.99
   4 -15   1   -0.47    1.40
   4  15   1    3.22    2.10
   4 -15   1    2.51    1.52
  -4  15  -1    0.47    1.75
  -4 -15  -1    1.29    1.11
  -4 -15  -1    4.97    2.16
   5 -15   1    4.33    1.99
   5 -15   1    2.75    1.40
   5  15   1   -0.82    2.22
  -5 -15  -1    1.75    2.22
  -5  15  -1    0.12    2.05
   6 -15   1    6.02    2.28
   6  15   1    7.78    2.16
   6 -15   1    2.22    1.46
  -6 -15  -1    2.10    1.99
  -6  15  -1    5.14    2.40
   7  15   1    5.90    1.93
   7 -15   1    3.04    2.34
   7 -15   1    2.86    1.29
  -7  15  -1    3.04    1.81
  -7 -15  -1    0.76    1.99
   8 -15   1    9.30    2.51
   8  15   1    5.38    2.51
  -8  15  -1    7.37    3.27
  -8 -15  -1   11.69    2.51
   9 -15   1    0.82    1.81
   9  15   1    2.86    2.34
  -9 -15  -1    4.09    2.22
  -9  15  -1   -1.52    2.22
  10 -15   1   14.15    3.04
  10  15   1   13.33    3.22
 -10 -15  -1   11.93    2.98
 -10  15  -1   11.52    2.98
  11 -15   1    0.47    1.75
  11  15   1    0.23    1.87
 -11 -15  -1    2.22    1.70
 -11  15  -1   -1.70    1.58
  12 -15   1    6.08    2.75
  12  15   1    6.02    2.92
 -12  15  -1    6.72    2.63
 -12 -15  -1    9.94    2.57
  13 -15   1   -1.75    2.10
 -13  15  -1    6.78    2.46
 -13 -15  -1   -0.06    2.40
  14 -15   1   12.86    4.09
  14  15   1    9.70    3.62
 -14 -15  -1   16.08    2.98
 -14  15  -1    7.25    3.27
  15  15   1    0.41    2.40
  15 -15   1    1.99    2.69
 -15 -15  -1   -0.64    2.40
 -15  15  -1    3.22    2.57
  16  15   1    2.69    2.75
  16 -15   1    5.73    3.22
 -16 -15  -1    1.52    3.04
 -16  15  -1    5.50    2.69
  17  15   1   -0.23    2.51
  17 -15   1   -0.99    2.28
 -17  15  -1   -1.05    2.16
 -17 -15  -1    4.15    1.99
  18  15   1   -0.06    2.28
  18 -15   1   -2.63    2.10
 -18 -15  -1    1.58    1.87
 -18  15  -1    2.05    2.63
 -17 -16   1   -0.53    1.70
 -17  16   1   -1.99    2.10
  17 -16  -1    2.28    1.87
 -16 -16   1   -1.70    1.87
 -16  16   1    5.20    2.34
  16 -16  -1    0.23    2.16
 -15 -16   1   -0.53    2.34
 -15  16   1    0.53    2.75
  15  16  -1   -0.41    2.63
  15 -16  -1    2.69    2.16
 -14 -16   1    0.82    2.16
 -14  16   1   -2.46    2.10
  14  16  -1    1.70    2.40
  14 -16  -1    1.93    1.99
 -13 -16   1   -2.51    1.75
 -13  16   1    3.68    2.51
  13 -16  -1   -0.29    1.87
 -12 -16   1   -2.51    2.10
 -12  16   1    0.06    1.99
  12 -16  -1    0.41    1.87
 -11  16   1    0.58    1.99
 -11 -16   1    2.22    1.87
  11 -16  -1   -1.05    2.28
 -10 -16   1    2.63    2.51
 -10  16   1    3.51    2.22
  10 -16  -1    1.23    2.46
  10  16  -1    3.86    2.46
  -9  16   1    2.34    2.05
  -9 -16   1    1.70    1.87
   9  16  -1    2.81    2.28
   9 -16  -1    1.52    1.87
  -8  16   1    9.12    3.04
  -8 -16   1   14.79    3.27
   8 -16  -1   11.46    2.69
   8  16  -1    9.47    3.27
  -7 -16   1    3.51    1.81
  -7  16   1    3.57    1.93
   7  16  -1   -0.35    2.10
   7 -16  -1    1.87    2.28
  -6 -16   1    5.14    2.28
  -6  16   1    9.18    3.22
   6  16  -1    9.30    2.75
   6 -16  -1    9.70    2.34
  -5  16   1    2.22    2.05
  -5 -16   1    0.47    1.81
   5  16  -1   -0.23    2.28
   5 -16  -1    1.34    1.40
   5  16  -1    2.28    1.23
   5 -16  -1    4.21    1.99
  -4  16   1   14.67    2.05
  -4  16   1   15.90    3.98
  -4 -16   1   12.80    3.45
   4 -16  -1   14.79    2.51
   4  16  -1   17.77    2.92
   4  16  -1   13.15    2.22
  -3  16   1    4.56    2.46
  -3 -16   1    6.26    2.63
  -3  16   1    4.85    1.93
   3  16  -1    5.90    2.57
   3 -16  -1    4.27    2.16
   3  16  -1    5.96    1.46
  -2 -16   1   -0.64    2.05
  -2  16   1    3.39    1.87
  -2  16   1   -0.99    1.23
   2  16  -1    2.81    1.87
   2 -16  -1    1.11    1.23
  -1  16   1    8.89    3.16
  -1 -16   1    6.49    2.86
  -1  16   1    8.54    2.28
   1  16  -1    3.45    2.51
   1 -16  -1    7.42    1.75
   0  16   1   -0.82    2.34
   0  16   1    0.41    1.46
   0 -16   1    1.11    0.94
   0 -16  -1    3.62    1.52
   0  16  -1    3.80    1.75
   0  16  -1    0.64    1.75
   1 -16   1    1.81    1.64
   1  16   1    3.10    1.93
  -1 -16  -1    9.70    2.34
  -1  16  -1    6.78    1.70
  -1 -16  -1    2.81    1.70
  -1  16  -1    9.18    2.10
   2  16   1    3.39    1.93
   2 -16   1    3.27    1.64
  -2 -16  -1    2.10    1.70
  -2 -16  -1    3.04    2.22
  -2  16  -1   12.92    2.16
  -2  16  -1    6.14    1.99
   3 -16   1   -0.41    1.23
   3 -16   1    1.70    1.64
   3  16   1    1.75    1.87
  -3 -16  -1    0.82    1.23
  -3  16  -1    2.40    1.93
  -3 -16  -1   -1.05    2.05
   4 -16   1    3.45    1.81
   4  16   1    0.58    1.70
   4 -16   1    0.76    1.46
  -4  16  -1   -1.52    2.10
  -4 -16  -1    0.88    2.16
   5 -16   1    4.85    1.64
   5 -16   1    1.64    1.17
   5  16   1    1.52    2.34
  -5 -16  -1    0.58    1.87
  -5  16  -1   -1.75    1.93
   6 -16   1    0.35    1.52
   6 -16   1   -0.35    1.29
   6  16   1    2.22    2.28
  -6  16  -1   -0.18    2.10
  -6 -16  -1    3.27    1.81
   7  16   1    2.34    2.40
   7 -16   1    5.73    2.22
  -7 -16  -1    5.38    2.69
   8 -16   1   -1.99    2.16
  -8  16  -1    4.03    2.10
  -8 -16  -1    0.82    1.81
   9 -16   1    5.09    2.22
  -9 -16  -1   -2.16    1.87
  -9  16  -1    0.53    2.16
  10  16   1   12.69    3.51
  10 -16   1   12.22    3.98
 -10  16  -1   12.51    3.86
 -10 -16  -1   16.02    4.03
  11 -16   1    2.16    1.99
 -11 -16  -1    1.87    1.99
 -11  16  -1   -2.34    2.40
  12  16   1    7.02    3.16
  12 -16   1    8.42    3.04
 -12 -16  -1    7.89    2.86
 -12  16  -1    7.83    3.51
  13 -16   1    1.34    1.99
 -13  16  -1    0.99    1.99
 -13 -16  -1   -1.05    2.34
  14 -16   1    3.80    2.63
 -14  16  -1    3.62    3.16
 -14 -16  -1    5.50    2.57
  15  16   1    0.70    2.22
  15 -16   1   -3.74    1.99
 -15 -16  -1   -0.18    1.87
 -15  16  -1    1.99    2.05
  16 -16   1    1.75    3.27
  16  16   1    5.61    2.63
 -16 -16  -1    2.05    2.81
 -16  16  -1    0.88    3.22
  17  16   1    0.41    2.16
 -17 -16  -1    2.16    2.34
 -17  16  -1   -3.86    2.51
 -15 -17   1    3.98    3.68
 -15  17   1   14.91    4.50
  15 -17  -1   14.56    3.45
  15  17  -1    9.24    4.15
 -14 -17   1    1.58    2.10
 -14  17   1    1.52    2.10
  14  17  -1    0.00    2.40
  14 -17  -1   -2.05    1.87
 -13  17   1    8.01    4.50
 -13 -17   1   16.90    3.16
  13 -17  -1    6.96    3.45
 -12 -17   1    2.40    2.22
 -12  17   1    1.64    3.27
  12  17  -1    3.57    2.81
  12 -17  -1    4.21    2.40
 -11  17   1    9.00    3.33
 -11 -17   1   11.87    3.57
  11 -17  -1    6.08    3.68
 -10  17   1    0.12    2.05
 -10 -17   1    2.22    1.93
  10 -17  -1    0.53    1.93
  10  17  -1    0.64    2.22
  -9 -17   1   13.15    3.27
  -9  17   1    9.24    2.86
   9  17  -1    2.92    3.10
   9 -17  -1    6.66    2.63
  -8 -17   1    0.18    1.64
  -8  17   1   -1.29    1.75
   8 -17  -1    1.70    1.99
   8  17  -1   -1.29    1.87
  -7  17   1   13.80    3.22
  -7 -17   1   10.41    3.57
   7  17  -1   14.27    3.27
   7 -17  -1   11.40    2.81
  -6  17   1   -0.29    2.57
  -6 -17   1   -1.99    1.70
   6 -17  -1   -0.29    2.05
   6  17  -1   -1.05    1.87
  -5 -17   1    8.83    2.63
  -5  17   1    8.13    3.74
   5  17  -1    9.59    3.33
   5 -17  -1   10.64    2.46
  -4  17   1   -2.51    1.93
  -4 -17   1    1.70    1.87
   4 -17  -1    0.94    1.81
   4  17  -1    1.29    1.64
  -3  17   1    1.64    1.64
  -3 -17   1    2.69    1.87
  -3  17   1    3.62    2.63
  -3 -17   1    1.34    1.46
   3 -17  -1   -0.82    1.58
   3  17  -1    5.90    2.16
  -2 -17   1   -1.58    1.46
  -2 -17   1   -2.34    1.64
  -2  17   1   -0.58    1.23
  -2  17   1   -2.10    1.99
   2  17  -1   -0.41    1.52
   2 -17  -1    0.94    1.29
  -1 -17   1    1.99    1.40
  -1 -17   1   -0.70    2.51
  -1  17   1    0.99    1.87
  -1  17   1    0.64    2.63
   1 -17  -1    6.84    1.75
   1  17  -1    1.70    1.64
   0  17   1    2.10    1.40
   0 -17   1   -0.47    1.70
   0 -17   1    1.40    1.52
   0 -17  -1    0.35    1.29
   0  17  -1    0.99    1.70
   0 -17  -1   -0.76    1.46
   1  17   1    1.05    1.29
   1 -17   1    0.47    1.52
  -1 -17  -1   -1.05    1.23
  -1  17  -1   -2.40    1.52
  -1 -17  -1   -1.11    2.05
  -1  17  -1    3.33    1.52
   2  17   1   -0.64    1.34
   2 -17   1    0.06    1.23
  -2  17  -1   -0.70    1.11
  -2 -17  -1    1.17    1.23
  -2  17  -1   -0.35    1.87
  -2 -17  -1    1.11    1.99
   3 -17   1    1.64    1.34
   3  17   1    1.70    1.99
   3 -17   1    2.16    1.81
  -3  17  -1    1.11    2.10
  -3 -17  -1   -2.22    1.75
   4 -17   1   -0.76    1.11
   4  17   1   -1.17    1.58
   4 -17   1    0.23    1.40
  -4  17  -1    0.23    1.64
  -4 -17  -1    1.99    1.93
   5 -17   1    0.94    1.70
   5 -17   1    0.70    1.46
   5  17   1    2.46    1.81
  -5 -17  -1    0.23    1.87
   6 -17   1   -0.88    1.87
  -6 -17  -1    0.88    1.93
   7 -17   1    4.68    2.22
  -7 -17  -1    4.09    2.34
  -7  17  -1    4.03    2.28
   8 -17   1   -0.58    1.87
  -8  17  -1    1.58    2.34
  -8 -17  -1    1.87    1.81
   9  17   1   11.40    3.57
   9 -17   1    9.70    3.04
  -9 -17  -1   12.22    3.22
  10 -17   1   -0.76    2.51
  10  17   1   -3.39    2.22
 -10  17  -1    1.81    2.40
 -10 -17  -1   -0.41    2.46
  11 -17   1   22.45    4.79
 -11  17  -1   15.84    4.85
 -11 -17  -1   16.84    4.15
  12 -17   1   -5.26    2.69
  12  17   1   -1.99    2.57
 -12  17  -1    0.99    2.10
 -12 -17  -1   -0.29    2.57
  13 -17   1    8.30    3.98
  13  17   1    8.18    4.68
 -13 -17  -1   11.81    4.09
 -13  17  -1   13.33    4.03
  14 -17   1    2.98    2.57
 -14 -17  -1    2.81    2.51
 -15 -17  -1   18.42    3.86
 -15  17  -1   12.22    4.15
 -12 -18   1   -1.58    1.99
  12  18  -1   -0.88    2.46
  12 -18  -1    0.18    2.57
 -11 -18   1    1.05    1.99
  11 -18  -1    1.29    2.10
 -10  18   1    3.27    2.69
 -10 -18   1   -0.12    2.51
  10 -18  -1    2.46    2.05
  10  18  -1    0.41    2.40
  -9 -18   1   11.17    2.75
   9  18  -1    5.09    3.22
   9 -18  -1    4.44    3.33
  -8 -18   1   -0.88    2.57
   8  18  -1    4.33    2.34
   8 -18  -1    1.75    2.05
  -7 -18   1   12.86    2.98
  -7  18   1   13.45    4.38
   7 -18  -1   10.35    3.45
   7  18  -1   12.04    3.22
  -6 -18   1    2.63    2.16
  -6  18   1    0.35    2.05
   6 -18  -1   -0.12    1.64
   6  18  -1    0.00    1.99
  -5  18   1   23.09    4.33
  -5 -18   1   23.09    3.86
   5 -18  -1   22.04    4.03
  -4  18   1    5.20    2.34
  -4 -18   1    3.45    2.51
   4 -18  -1   -0.29    1.75
  -3  18   1   24.67    5.44
  -3  18   1   21.51    3.45
  -3 -18   1   30.64    3.80
   3 -18  -1   19.70    3.22
  -2 -18   1    1.75    2.22
  -2  18   1    2.81    1.81
  -2  18   1    1.34    2.10
   2 -18  -1   -1.05    1.81
   2  18  -1    0.41    1.70
  -1 -18   1   28.30    3.68
  -1 -18   1   35.96    4.44
   1 -18  -1   26.02    3.98
   1  18  -1   32.80    4.03
   0 -18   1   -1.23    1.70
   0 -18   1    5.38    2.34
   0  18  -1    0.53    1.52
   0 -18  -1    1.23    1.64
   1 -18   1    2.81    1.99
   1 -18   1   13.21    2.63
   1  18   1    9.70    2.34
  -1 -18  -1   13.39    2.92
   2 -18   1    2.92    1.70
   2 -18   1    4.38    1.81
  -2 -18  -1    4.03    2.86
  -2  18  -1    0.12    2.86
   3  18   1    6.55    3.04
   3 -18   1    8.24    2.46
   3 -18   1    9.18    2.92
  -3 -18  -1   11.63    2.98
  -3  18  -1   10.00    2.86
   4  18   1   -2.75    2.10
   4 -18   1   -0.94    1.52
  -4 -18  -1    1.64    2.16
  -4  18  -1    2.57    2.28
   5 -18   1   14.21    3.74
   5  18   1   12.69    3.45
  -5 -18  -1   17.07    3.62
  -5  18  -1   16.95    3.62
   6  18   1    1.75    1.93
   6 -18   1    1.17    1.70
  -6  18  -1    0.23    1.87
  -6 -18  -1   -2.69    2.16
   7  18   1   17.13    4.50
   7 -18   1   15.14    3.45
  -7  18  -1   16.78    4.85
  -7 -18  -1   16.43    3.68
   8 -18   1   -0.12    2.28
   8  18   1   -1.64    2.16
  -8 -18  -1    0.94    2.34
   9 -18   1   19.47    4.15
   9  18   1   22.92    4.79
  -9 -18  -1   21.22    4.27
  10 -18   1   -0.76    1.81
 -10  18  -1    1.40    2.40
 -10 -18  -1   -1.23    2.05
  11 -18   1   14.21    3.45
 -11  18  -1    7.48    3.45
 -11 -18  -1   14.44    4.44
  12 -18   1    0.94    2.63
  12  18   1   -2.98    2.63
 -12 -18  -1   -0.18    2.46
 -12  18  -1   -0.64    2.10
  -9  19   1    3.04    2.86
  -9 -19   1    1.23    2.63
   9  19  -1    1.05    2.51
  -8 -19   1    1.17    2.34
   8 -19  -1    0.53    2.28
   8  19  -1   -0.12    2.10
  -7 -19   1    2.81    2.05
   7 -19  -1    1.70    1.93
   7  19  -1   -0.12    2.34
  -6  19   1   -1.52    1.93
   6 -19  -1    1.87    1.87
   6  19  -1    0.06    1.81
   5  19  -1    0.53    2.51
   5 -19  -1    1.58    1.81
  -4 -19   1    5.79    2.40
   4  19  -1    2.69    2.69
   4 -19  -1    2.46    2.46
  -3 -19   1    0.99    2.46
   3 -19  -1    2.28    1.93
   3  19  -1    0.41    1.87
  -2 -19   1    8.65    2.81
  -2  19   1    3.39    3.22
   2  19  -1   10.00    2.51
   2 -19  -1    8.36    2.63
   1  19  -1   -0.06    1.99
   1 -19  -1    0.94    1.99
   0 -19   1    1.93    2.22
   0 -19  -1    3.45    2.98
   1 -19   1    0.82    1.81
   1 -19   1    0.88    1.11
  -1 -19  -1   -0.41    1.93
   2 -19   1   -0.35    1.64
  -2 -19  -1   -1.64    2.05
   3 -19   1    0.00    2.10
   3  19   1    3.57    1.87
  -3  19  -1   -0.41    1.99
  -3 -19  -1    0.23    2.40
   4 -19   1    7.89    2.34
  -4 -19  -1    3.98    2.81
  -4  19  -1    4.79    2.81
   5 -19   1   -2.69    2.28
   5  19   1    0.23    1.93
  -5 -19  -1   -0.70    1.93
   6  19   1    7.72    2.86
   6 -19   1    4.62    2.57
  -6 -19  -1    6.31    3.51
   7 -19   1   -3.10    2.34
   7  19   1   -0.99    2.05
  -7 -19  -1    2.16    1.87
   8  19   1    2.34    2.81
  -8 -19  -1    5.03    2.51
  -2 -20   1    9.18    3.86
   2 -20  -1   11.58    3.74
   2  20  -1   11.63    2.81
   1 -20  -1   -0.58    2.10
 -29   0   2   -1.52    2.28
 -28   0   2    0.76    1.93
 -27   0   2   -1.34    1.87
  27   0  -2    0.00    1.23
 -26   0   2   23.27    3.68
  26   0  -2   13.51    2.86
 -25   0   2    2.22    2.22
  25   0  -2    0.23    1.52
 -24   0   2   39.99    5.09
  24   0  -2   27.19    3.04
  24   0  -2   32.33    2.92
 -23   0   2    1.05    2.10
  23   0  -2    1.17    1.11
  23   0  -2    1.11    0.99
 -22   0   2   54.96    4.91
  22   0  -2   42.56    3.68
  22   0  -2   52.21    3.92
 -21   0   2    0.58    1.64
  21   0  -2    0.76    1.17
  21   0  -2    2.86    1.34
 -20   0   2    0.94    1.46
  20   0  -2   -0.06    1.17
  20   0  -2    0.99    1.05
 -19   0   2    1.64    1.52
  19   0  -2   -0.23    1.29
  19   0  -2    1.64    1.11
 -18   0   2  108.16    7.19
  18   0  -2   92.61    5.44
  18   0  -2   87.70    4.91
 -17   0   2   42.27    3.39
  17   0  -2   46.48    3.10
  17   0  -2   36.72    2.75
 -16   0   2   14.56    1.81
  16   0  -2   13.62    1.40
  16   0  -2    8.01    1.52
 -15   0   2   39.00    2.63
  15   0  -2   39.00    2.10
  15   0  -2   41.28    2.34
 -14   0   2  183.23    7.07
  14   0  -2  165.34    6.14
  14   0  -2  169.72    6.66
 -13   0   2   16.66    1.99
  13   0  -2   24.85    1.64
  13   0  -2   27.71    1.75
 -12   0   2  832.11   27.48
  12   0  -2  812.59   26.02
  12   0  -2  847.84   25.55
 -11   0   2    5.90    0.94
  11   0  -2    3.10    0.82
 -10   0   2  314.83    9.06
  10   0  -2  302.20    8.18
  10   0  -2  329.21    8.36
  -9   0   2   10.06    0.88
   9   0  -2   10.41    0.76
   9   0  -2   10.64    0.70
  -8   0   2    2.57    0.53
   8   0  -2    2.51    0.41
   8   0  -2    2.57    0.47
  -7   0   2   15.61    0.76
   7   0  -2   13.33    0.64
   7   0  -2   13.80    0.70
  -6   0   2  105.70    2.40
   6   0  -2  101.61    2.16
   6   0  -2  105.53    2.05
  -5   0   2    4.15    0.29
   5   0  -2    4.09    0.29
   5   0  -2    3.92    0.29
  -4   0   2 3602.83   78.81
   4   0  -2 3752.85   68.34
   4   0  -2 3710.75   79.74
   3   0   2    3.57    0.23
  -3   0  -2    3.27    0.23
  -3   0  -2    2.81    0.23
   4   0   2 9999.00  257.36
  -4   0  -2 9632.78  259.40
   5   0   2    3.27    0.41
  -5   0  -2    4.50    0.47
  -5   0  -2    1.70    0.41
   6   0   2 8013.28  238.18
  -6   0  -2 7886.65  245.20
  -6   0  -2 8157.74  226.25
   7   0   2   -0.23    0.23
  -7   0  -2    1.99    0.53
   8   0   2  641.17   16.43
   8   0   2  644.39   16.08
  -8   0  -2  644.74   16.49
   9   0   2    0.23    0.47
   9   0   2    0.64    0.53
  -9   0  -2    1.46    0.53
  10   0   2    3.51    0.70
  10   0   2    2.98    0.76
 -10   0  -2    3.27    0.88
  11   0   2   11.17    1.17
  11   0   2    9.47    0.99
 -11   0  -2    8.59    1.11
  12   0   2  145.52    4.85
  12   0   2  146.22    5.38
 -12   0  -2  135.64    5.20
  13   0   2    8.42    0.94
  13   0   2    8.30    1.23
 -13   0  -2    7.83    1.23
  14   0   2   34.26    2.28
  14   0   2   31.92    1.81
 -14   0  -2   37.01    2.92
  15   0   2    3.27    0.94
  15   0   2    7.13    1.34
 -15   0  -2    5.09    1.34
  16   0   2  133.41    6.55
  16   0   2  131.89    5.61
 -16   0  -2  144.17    6.84
  17   0   2    1.29    0.99
  17   0   2    2.22    1.17
 -17   0  -2    0.41    1.23
  18   0   2    6.84    1.75
  18   0   2    4.79    1.52
 -18   0  -2    7.66    1.81
  19   0   2    6.96    1.58
  19   0   2    7.19    1.81
 -19   0  -2    5.79    1.81
  20   0   2    5.20    1.34
  20   0   2    5.09    1.64
 -20   0  -2   -1.58    2.05
  21   0   2   -0.47    0.94
  21   0   2    0.35    1.11
 -21   0  -2   -3.22    1.81
  22   0   2   36.89    3.57
  22   0   2   37.48    4.03
 -22   0  -2   39.93    5.38
  23   0   2    1.40    1.34
  23   0   2   -0.47    1.58
 -23   0  -2    1.05    1.75
  24   0   2    2.34    1.40
  24   0   2    0.82    1.70
 -24   0  -2    0.88    1.93
  25   0   2    1.87    1.34
  25   0   2    5.32    1.58
 -25   0  -2    1.87    2.16
 -26   0  -2    5.38    2.63
 -27   0  -2    4.27    2.57
 -28   0  -2   19.18    3.98
 -29   1   2    1.17    2.63
 -29  -1   2   -0.82    2.22
 -28   1   2    2.28    2.46
 -28  -1   2    3.92    2.63
  28  -1  -2    0.47    1.46
 -27  -1   2    0.64    2.63
 -27   1   2    2.16    2.34
  27  -1  -2    1.87    1.75
 -26   1   2    1.23    2.16
 -26  -1   2    3.04    2.46
  26  -1  -2    1.81    1.34
  26   1  -2    0.53    1.52
 -25  -1   2    2.16    2.28
 -25   1   2    1.23    1.99
  25  -1  -2    2.81    1.46
  25   1  -2    0.94    1.46
  25   1  -2   -0.76    1.40
 -24  -1   2    5.50    2.81
 -24   1   2   12.04    2.92
  24  -1  -2    4.79    1.93
  24   1  -2    3.68    1.70
  24   1  -2    3.57    1.75
 -23  -1   2    0.06    2.16
 -23   1   2    4.03    1.81
  23   1  -2    0.94    1.34
  23  -1  -2    1.70    1.11
  23   1  -2    1.93    1.34
  23  -1  -2    1.46    1.52
 -22   1   2   11.93    2.22
 -22  -1   2    8.01    2.81
  22  -1  -2    5.26    1.40
  22  -1  -2    7.02    1.64
  22   1  -2    5.73    1.40
  22   1  -2    6.31    1.81
 -21  -1   2    8.36    2.51
 -21   1   2   11.40    2.86
  21  -1  -2    6.20    1.46
  21   1  -2    6.66    1.81
  21  -1  -2    7.19    1.58
  21   1  -2    7.13    1.40
 -20   1   2   74.72    5.44
 -20  -1   2   68.34    5.79
  20   1  -2   53.67    4.38
  20  -1  -2   62.56    4.44
  20   1  -2   63.90    4.21
  20  -1  -2   58.17    3.74
 -19   1   2   -0.64    1.52
 -19  -1   2    1.17    1.75
  19  -1  -2   -1.11    0.94
  19  -1  -2    5.20    1.34
  19   1  -2    0.41    1.11
  19   1  -2    0.76    1.23
 -18  -1   2   35.37    3.92
 -18   1   2   35.49    3.62
  18  -1  -2   32.68    3.22
  18   1  -2   29.76    2.86
  18  -1  -2   29.52    2.28
  18   1  -2   26.72    2.63
 -17  -1   2   39.17    3.92
 -17   1   2   40.92    3.57
  17   1  -2   33.32    2.69
  17  -1  -2   33.97    2.34
  17  -1  -2   37.36    3.27
  17   1  -2   32.04    2.86
 -16   1   2   79.45    4.74
 -16  -1   2   75.65    5.03
  16   1  -2   70.21    3.68
  16  -1  -2   72.44    4.38
  16  -1  -2   67.00    3.33
  16   1  -2   65.95    4.03
 -15   1   2   90.44    4.97
 -15  -1   2   85.12    4.27
  15  -1  -2   82.38    3.62
  15   1  -2   81.09    4.21
  15   1  -2   77.87    3.80
  15  -1  -2   85.42    4.62
 -14   1   2  155.16    6.49
 -14  -1   2  150.54    5.85
  14   1  -2  134.12    5.26
  14   1  -2  130.84    4.97
  14  -1  -2  133.65    4.79
  14  -1  -2  137.10    5.96
 -13  -1   2   28.35    2.05
 -13   1   2   30.99    2.22
  13   1  -2   25.72    1.81
  13  -1  -2   35.78    2.28
  13  -1  -2   31.10    1.81
  13   1  -2   24.03    1.52
 -12  -1   2  258.41    8.48
 -12   1   2  279.40    9.70
  12  -1  -2  258.23    8.36
  12   1  -2  247.24    8.30
  12   1  -2  232.28    6.90
  12  -1  -2  254.73    7.02
 -11  -1   2    3.98    0.82
 -11   1   2    5.79    0.99
  11   1  -2    5.50    0.76
  11  -1  -2    1.58    0.58
  11  -1  -2    6.61    0.88
  11   1  -2    1.93    0.70
 -10  -1   2   78.75    2.57
 -10   1   2   84.89    3.04
  10   1  -2   73.72    2.34
  10  -1  -2   75.30    2.86
  10   1  -2   80.04    2.86
  10  -1  -2   78.63    2.10
  -9  -1   2   50.57    1.75
  -9   1   2   53.20    2.10
   9   1  -2   51.97    1.70
   9  -1  -2   52.44    1.40
   9   1  -2   52.85    1.75
   9  -1  -2   51.74    1.87
  -8   1   2   72.14    2.22
  -8  -1   2   71.56    1.99
   8   1  -2   68.52    1.81
   8  -1  -2   74.89    1.64
   8   1  -2   73.90    2.22
   8  -1  -2   67.88    2.10
  -7  -1   2  118.21    2.75
  -7   1   2  116.75    2.92
   7  -1  -2  109.62    2.86
   7   1  -2  117.86    2.86
   7  -1  -2  117.80    2.10
   7   1  -2  113.19    2.63
  -6  -1   2    5.73    0.53
  -6   1   2    6.02    0.47
   6   1  -2    6.31    0.41
   6  -1  -2    6.26    0.23
   6   1  -2    5.85    0.41
   6  -1  -2    6.37    0.47
  -5  -1   2    5.38    0.29
  -5   1   2    4.68    0.41
   5  -1  -2    5.20    0.18
   5   1  -2    5.32    0.35
   5  -1  -2    4.68    0.35
   5   1  -2    5.73    0.35
  -4  -1   2   41.98    0.76
  -4   1   2   43.79    0.99
   4  -1  -2   47.30    0.99
   4  -1  -2   42.85    0.53
   4   1  -2   45.19    0.88
   4   1  -2   42.39    0.99
  -3  -1   2    3.51    0.18
  -3   1   2    2.98    0.06
  -3   1   2    3.27    0.23
  -3   1   2    3.80    0.12
   3   1  -2    3.62    0.23
   3   1  -2    3.33    0.23
   3  -1  -2    3.27    0.29
   2  -1   2    2.40    0.18
   2   1   2    2.05    0.23
   2   1   2    2.46    0.12
  -2   1  -2    2.34    0.18
  -2   1  -2    2.34    0.18
  -2  -1  -2    2.40    0.23
   3  -1   2    8.83    0.29
   3   1   2    7.02    0.23
   3   1   2    8.30    0.35
  -3   1  -2    6.31    0.47
  -3  -1  -2    8.54    0.47
  -3   1  -2    9.35    0.29
   4   1   2   93.19    1.99
   4  -1   2   95.71    1.87
  -4   1  -2   92.67    1.93
  -4   1  -2  100.97    2.16
  -4  -1  -2   93.31    2.16
   5  -1   2   26.66    0.82
   5   1   2   25.37    0.82
  -5   1  -2   27.19    0.94
  -5  -1  -2   27.54    0.88
  -5  -1  -2   22.57    0.58
  -5   1  -2   24.50    0.88
   6   1   2  271.45    4.91
   6  -1   2  259.46    5.38
   6   1   2  263.20    6.49
  -6  -1  -2  268.06    6.43
  -6   1  -2  268.58    6.72
   7  -1   2    1.93    0.35
   7   1   2    3.16    0.53
   7   1   2    1.40    0.35
  -7   1  -2    1.93    0.58
  -7   1  -2    0.64    0.47
  -7  -1  -2    2.22    0.53
   8   1   2   80.80    2.57
   8  -1   2   77.06    2.28
   8   1   2   78.58    1.87
  -8   1  -2   79.10    2.46
  -8  -1  -2   81.09    2.69
   9  -1   2    4.56    0.64
   9   1   2    4.27    0.53
   9  -1   2    5.20    0.76
   9   1   2    4.38    0.76
  -9   1  -2    3.39    0.70
  -9  -1  -2    3.22    0.94
  10  -1   2   40.98    1.93
  10  -1   2   39.64    1.70
  10   1   2   39.76    2.16
  10   1   2   35.43    1.40
 -10  -1  -2   41.33    1.93
 -10   1  -2   39.58    2.16
  11  -1   2   13.45    1.05
  11   1   2   11.75    0.88
  11   1   2   11.69    1.11
  11  -1   2   11.99    0.99
 -11   1  -2    9.06    1.17
 -11  -1  -2   12.22    1.40
  12   1   2    7.89    1.05
  12  -1   2    8.94    1.17
  12  -1   2    7.66    0.88
  12   1   2    8.18    0.88
 -12  -1  -2    7.60    1.05
 -12   1  -2    4.79    1.11
  13  -1   2   27.07    1.87
  13  -1   2   27.13    1.99
  13   1   2   26.43    2.22
  13   1   2   29.87    1.64
 -13   1  -2   27.36    1.81
 -13  -1  -2   28.06    1.87
  14   1   2   -0.94    0.64
  14   1   2   -0.82    0.76
  14  -1   2    1.46    0.64
  14  -1   2    0.18    0.58
 -14   1  -2   -0.47    0.88
 -14  -1  -2   -0.99    0.82
  15  -1   2   -0.76    0.82
  15   1   2   -1.29    0.94
  15   1   2    1.34    0.76
  15  -1   2    0.06    0.76
 -15  -1  -2   -1.17    0.88
 -15   1  -2   -0.12    1.29
  16  -1   2   52.21    3.27
  16   1   2   49.05    2.75
  16   1   2   54.78    3.39
  16  -1   2   50.10    2.98
 -16   1  -2   52.03    4.27
 -16  -1  -2   52.21    4.15
  17   1   2    4.09    1.17
  17  -1   2    5.09    1.34
  17   1   2    6.14    1.70
  17  -1   2    5.38    1.29
 -17  -1  -2    3.74    1.58
 -17   1  -2    6.61    1.64
  18  -1   2   13.39    1.58
  18   1   2    8.13    1.81
  18  -1   2   10.82    1.81
  18   1   2   10.47    1.52
 -18   1  -2   12.86    2.10
 -18  -1  -2    8.71    1.99
  19   1   2    6.78    1.34
  19  -1   2    6.20    1.75
  19   1   2    7.48    1.99
  19  -1   2    6.37    1.93
 -19  -1  -2    8.42    2.28
 -19   1  -2    9.82    2.05
  20   1   2    2.16    1.11
  20  -1   2   -0.18    1.29
  20  -1   2   -1.93    1.23
  20   1   2    1.46    0.99
 -20   1  -2    1.87    1.58
 -20  -1  -2    1.17    1.34
  21   1   2    6.66    1.87
  21  -1   2    3.45    1.75
  21   1   2    2.86    1.34
  21  -1   2    3.80    1.64
 -21   1  -2    3.86    2.16
 -21  -1  -2    2.10    1.99
  22   1   2   90.03    7.25
  22  -1   2   76.47    6.14
  22   1   2   74.60    5.14
  22  -1   2   79.28    5.85
 -22  -1  -2   91.44    7.02
 -22   1  -2  100.38    7.37
  23  -1   2    5.20    1.75
  23   1   2    4.03    2.10
  23   1   2    1.93    1.52
  23  -1   2    4.97    1.46
 -23   1  -2    3.92    2.28
 -23  -1  -2    1.87    2.63
  24   1   2   27.89    2.81
  24   1   2   27.71    4.15
  24  -1   2   29.23    3.04
  24  -1   2   26.60    3.51
 -24  -1  -2   37.48    4.21
 -24   1  -2   36.31    4.44
  25  -1   2    1.70    1.81
  25   1   2    1.70    1.70
 -25  -1  -2    5.50    2.16
 -25   1  -2    5.90    2.34
  26  -1   2    9.76    2.51
  26   1   2   14.44    2.69
 -26  -1  -2   11.17    3.27
 -26   1  -2   11.58    3.27
 -27  -1  -2   -1.58    2.51
 -27   1  -2   -0.35    2.10
 -28  -1  -2    3.39    3.10
 -28   1  -2    1.81    2.28
 -29   2   2   -0.29    2.57
 -29  -2   2   -1.75    2.22
 -28  -2   2   -0.76    1.75
 -28   2   2   -2.86    2.69
  28  -2  -2    0.58    1.34
 -27   2   2    8.18    3.27
 -27  -2   2    9.41    2.86
  27  -2  -2    6.08    2.40
 -26  -2   2    0.70    1.81
 -26   2   2   -2.28    2.10
  26   2  -2   -0.64    1.52
  26  -2  -2    2.63    1.29
 -25  -2   2   -1.34    1.70
 -25   2   2   -1.17    1.93
  25   2  -2   -0.12    1.23
  25   2  -2    0.99    1.34
  25  -2  -2    2.10    1.52
 -24  -2   2    0.00    1.87
 -24   2   2   -1.75    1.87
  24  -2  -2   -0.53    1.52
  24   2  -2   -2.16    1.34
  24   2  -2    0.47    0.99
 -23  -2   2    8.65    2.92
 -23   2   2   11.17    3.04
  23  -2  -2   11.63    2.05
  23   2  -2   10.06    1.58
  23   2  -2   11.58    2.22
 -22   2   2    7.54    2.46
 -22  -2   2    3.45    2.05
  22   2  -2    3.62    1.34
  22  -2  -2   -0.18    1.40
  22   2  -2    1.11    1.29
 -21   2   2   11.58    2.51
 -21  -2   2   12.80    2.22
  21  -2  -2   10.11    1.46
  21   2  -2   11.11    1.87
  21  -2  -2   14.32    2.46
  21   2  -2    9.76    2.28
 -20   2   2   -2.86    1.81
 -20  -2   2   -0.29    1.34
  20   2  -2    2.86    1.29
  20  -2  -2   -0.70    0.82
  20  -2  -2    0.70    1.40
  20   2  -2    1.81    1.05
 -19   2   2   60.80    5.14
 -19  -2   2   63.73    4.44
  19  -2  -2   52.44    2.98
  19  -2  -2   60.45    4.09
  19   2  -2   58.52    4.56
  19   2  -2   58.17    3.68
 -18  -2   2   -1.75    1.05
 -18   2   2    1.11    1.34
  18  -2  -2   -0.23    0.76
  18   2  -2   -1.46    1.17
  18  -2  -2    4.15    1.11
  18   2  -2   -0.12    0.94
 -17   2   2    0.99    1.52
 -17  -2   2    1.11    1.34
  17  -2  -2   -0.94    0.99
  17  -2  -2   -0.12    0.64
  17   2  -2    1.23    0.88
  17   2  -2   -0.18    0.88
 -16  -2   2   -0.06    1.29
 -16   2   2   -0.18    1.23
  16   2  -2    1.23    1.05
  16  -2  -2    2.40    1.23
  16  -2  -2    0.12    0.64
  16   2  -2    0.94    0.82
 -15   2   2   14.79    1.87
 -15  -2   2    8.13    1.46
  15   2  -2   13.15    1.23
  15   2  -2   10.64    1.40
  15  -2  -2   14.32    1.81
  15  -2  -2   10.87    1.17
 -14   2   2    0.41    0.99
 -14  -2   2   -0.41    0.76
  14   2  -2   -0.12    0.70
  14  -2  -2    1.64    0.94
  14   2  -2    0.47    0.64
  14  -2  -2    0.00    0.58
 -13  -2   2   13.04    1.46
 -13   2   2   11.52    1.75
  13   2  -2    6.96    1.40
  13   2  -2    9.30    0.99
  13  -2  -2   11.23    1.58
  13  -2  -2   10.58    0.88
 -12   2   2    5.85    1.05
 -12  -2   2    4.38    0.88
  12  -2  -2    6.02    1.23
  12   2  -2    4.03    0.99
  12   2  -2    3.68    0.76
  12  -2  -2    4.91    0.64
 -11   2   2    1.87    0.94
 -11  -2   2    1.52    0.70
  11   2  -2    1.29    0.53
  11  -2  -2    1.23    0.35
  11   2  -2    1.46    0.64
  11  -2  -2    3.16    0.88
 -10   2   2    3.39    0.76
 -10  -2   2    2.57    0.58
  10  -2  -2    2.22    0.35
  10  -2  -2    2.51    0.70
  10   2  -2    2.34    0.82
  10   2  -2    3.16    0.53
  -9   2   2   17.89    1.11
  -9  -2   2   17.89    0.88
   9  -2  -2   15.43    1.05
   9  -2  -2   13.68    0.58
   9   2  -2   15.67    1.17
   9   2  -2   15.49    0.82
  -8  -2   2    1.29    0.47
  -8   2   2    1.34    0.53
   8  -2  -2    0.76    0.47
   8  -2  -2    0.41    0.23
   8   2  -2    1.75    0.35
   8   2  -2    0.58    0.58
  -7   2   2   57.06    1.87
  -7  -2   2   61.56    1.64
   7   2  -2   55.01    1.75
   7  -2  -2   55.19    2.10
   7   2  -2   51.51    1.40
  -6   2   2    2.05    0.41
  -6  -2   2    1.70    0.35
   6   2  -2    0.88    0.47
   6   2  -2    1.64    0.35
   6  -2  -2    1.11    0.47
  -5   2   2  434.04    9.94
  -5  -2   2  454.97    8.83
   5  -2  -2  434.56    9.65
   5   2  -2  413.51    7.83
   5   2  -2  418.60    9.59
  -4   2   2    1.29    0.35
   4   2  -2    1.34    0.29
   4   2  -2    1.34    0.23
  -3  -2   2  619.54   10.11
  -3   2   2  617.90    5.09
  -3   2   2  627.55   13.39
   3   2  -2  626.26   11.34
   3  -2  -2  670.64   13.04
   3   2  -2  611.12   12.34
  -2   2   2    5.03    0.35
  -2  -2   2    4.97    0.23
  -2   2   2    4.15    0.18
   2   2  -2    4.91    0.29
   2   2  -2    5.32    0.23
  -1  -2   2 1805.01   26.72
  -1   2   2 1837.46   39.81
  -1  -2   2 1784.84   29.11
  -1   2   2 1727.49   27.36
   1   2  -2 1827.40   36.19
   1   2  -2 1858.80   36.36
   1  -2  -2 1741.28   32.62
   0   2   2    0.18    0.23
   0  -2   2    0.23    0.12
   0  -2   2   -0.23    0.23
   0  -2  -2    0.41    0.12
   0   2  -2    0.12    0.23
   1   2   2   96.11    1.70
   1  -2   2   95.53    1.70
   1   2   2   95.24    2.28
   1   2   2   94.48    1.05
  -1   2  -2   95.06    1.29
  -1  -2  -2   97.34    0.99
  -1   2  -2   95.12    1.87
   2  -2   2    0.35    0.23
   2   2   2    0.29    0.06
  -2  -2  -2    0.29    0.06
  -2   2  -2    0.23    0.18
  -2  -2  -2    0.18    0.23
  -2   2  -2    0.58    0.23
   3  -2   2 1970.99   38.12
   3   2   2 1898.26   13.74
   3   2   2 1964.15   46.65
  -3  -2  -2 1960.06   47.65
  -3   2  -2 1994.37   48.47
  -3   2  -2 1891.83   38.12
   4   2   2    0.12    0.06
   4   2   2    0.12    0.06
   4  -2   2    0.47    0.23
  -4   2  -2   -0.29    0.41
  -4  -2  -2    0.47    0.29
  -4   2  -2   -0.06    0.29
   5   2   2  224.27    5.44
   5  -2   2  220.41    4.21
  -5  -2  -2  233.27    5.55
  -5   2  -2  218.95    5.67
  -5   2  -2  225.09    4.74
   6   2   2    2.63    0.47
   6  -2   2    0.41    0.35
  -6   2  -2   -0.06    0.58
  -6   2  -2    0.76    0.35
  -6  -2  -2    1.05    0.47
   7   2   2  551.02   15.26
   7   2   2  562.07    9.76
   7  -2   2  566.75   12.34
  -7   2  -2  566.81   14.79
  -7   2  -2  549.62   15.49
  -7  -2  -2  552.72   14.97
   8  -2   2    1.46    0.41
   8   2   2    5.26    0.76
  -8   2  -2    2.16    0.64
  -8   2  -2    1.58    0.70
  -8  -2  -2    1.17    0.64
   9   2   2  576.34   12.39
   9   2   2  573.47   18.07
  -9  -2  -2  579.49   17.48
  -9   2  -2  607.38   18.12
  10  -2   2    1.34    0.53
  10   2   2    2.51    0.47
  10  -2   2    2.46    0.88
 -10  -2  -2    1.29    0.94
 -10   2  -2    4.27    0.88
  11   2   2   36.83    1.46
  11  -2   2   35.20    1.64
  11   2   2   36.01    2.46
  11  -2   2   35.14    1.99
 -11   2  -2   37.77    2.05
 -11  -2  -2   33.97    2.16
  12   2   2    2.86    0.58
  12  -2   2    3.22    1.05
  12  -2   2    3.22    0.70
  12   2   2    3.22    1.11
 -12   2  -2    2.28    0.99
 -12  -2  -2    2.92    0.94
  13   2   2   76.06    2.57
  13   2   2   76.00    3.57
  13  -2   2   77.93    4.09
  13  -2   2   69.92    2.86
 -13   2  -2   77.29    3.80
 -13  -2  -2   78.93    3.80
  14  -2   2    4.56    0.82
  14  -2   2    6.31    1.11
  14   2   2    3.86    0.76
  14   2   2    2.57    1.23
 -14  -2  -2    4.56    1.17
 -14   2  -2    3.33    1.23
  15  -2   2   17.36    1.81
  15  -2   2   16.25    1.64
  15   2   2   19.00    2.28
  15   2   2   18.83    1.29
 -15  -2  -2   14.09    1.75
 -15   2  -2   16.60    2.10
  16  -2   2    0.41    0.82
  16   2   2   -1.52    1.17
  16   2   2    0.18    0.64
  16  -2   2    2.16    0.82
 -16   2  -2   -0.94    1.05
 -16  -2  -2   -1.93    1.11
  17   2   2   45.89    3.27
  17   2   2   37.30    2.22
  17  -2   2   41.51    2.92
  17  -2   2   41.92    2.69
 -17  -2  -2   42.27    3.33
 -17   2  -2   45.54    3.68
  18  -2   2    0.35    0.99
  18   2   2    0.12    0.82
  18  -2   2    2.16    0.99
  18   2   2   -0.12    1.46
 -18  -2  -2    1.64    1.23
 -18   2  -2    0.23    1.70
  19  -2   2   29.17    3.27
  19  -2   2   24.73    2.40
  19   2   2   24.85    3.33
  19   2   2   24.09    1.93
 -19  -2  -2   25.08    2.86
 -19   2  -2   26.07    3.39
  20   2   2    3.62    0.99
  20  -2   2    1.75    1.40
  20  -2   2    4.74    1.81
  20   2   2    1.87    1.58
 -20  -2  -2    2.86    2.16
 -20   2  -2    5.67    1.87
  21  -2   2    3.16    1.93
  21  -2   2    3.68    1.52
  21   2   2    3.92    1.17
  21   2   2    7.60    2.16
 -21   2  -2    4.50    2.10
 -21  -2  -2    5.20    1.87
  22  -2   2    2.40    1.70
  22   2   2    2.22    1.23
  22   2   2    5.55    2.22
  22  -2   2    5.38    1.58
 -22  -2  -2    7.02    1.99
 -22   2  -2   10.41    2.81
  23  -2   2    0.88    1.29
  23  -2   2    1.11    1.29
  23   2   2    1.46    1.87
 -23  -2  -2    0.41    2.10
 -23   2  -2    1.93    1.87
  24   2   2    0.47    2.10
  24  -2   2    0.23    1.75
 -24   2  -2    5.20    2.05
 -24  -2  -2    2.92    1.87
  25   2   2   -3.39    1.58
  25  -2   2    0.94    1.40
 -25  -2  -2    1.52    1.64
 -25   2  -2    1.29    1.70
  26   2   2    0.58    1.87
  26  -2   2    2.57    1.64
 -26   2  -2    2.34    2.10
 -26  -2  -2   -3.27    2.28
  27   2   2   -0.29    1.75
  27  -2   2    0.53    1.29
 -27   2  -2   -2.34    2.51
 -27  -2  -2    2.05    1.87
 -28   2  -2    0.47    3.16
 -28  -2  -2    2.92    2.34
 -29  -3   2   -1.05    2.10
 -29   3   2   -0.41    2.46
  29  -3  -2    2.28    1.64
 -28   3   2    0.94    2.34
 -28  -3   2   -0.41    2.10
  28  -3  -2    1.58    1.81
 -27  -3   2    1.29    2.34
 -27   3   2   -0.64    2.69
  27   3  -2    0.64    1.40
 -26   3   2   -0.23    1.93
 -26  -3   2    1.17    1.93
  26   3  -2   -0.06    1.23
  26  -3  -2   -0.12    1.64
 -25   3   2    6.90    3.10
 -25  -3   2    5.73    2.10
  25   3  -2    2.98    1.70
  25  -3  -2    2.22    1.81
 -24  -3   2   -0.58    1.46
 -24   3   2   -0.12    1.81
  24  -3  -2    0.41    1.23
  24   3  -2   -0.06    1.17
 -23  -3   2    7.89    1.87
 -23   3   2    4.27    2.92
  23  -3  -2    2.92    2.16
  23   3  -2    3.16    1.52
  23   3  -2    3.39    1.34
 -22   3   2   -1.29    1.81
 -22  -3   2    0.00    1.70
  22  -3  -2   -0.18    1.29
  22   3  -2   -1.17    1.05
  22   3  -2    3.22    1.17
 -21   3   2   58.87    6.02
 -21  -3   2   58.64    4.68
  21   3  -2   50.75    4.33
  21  -3  -2   57.12    4.38
  21   3  -2   53.67    3.68
 -20   3   2    9.82    2.46
 -20  -3   2    6.55    1.75
  20   3  -2    2.34    1.99
  20  -3  -2    5.96    2.16
  20   3  -2    5.55    1.34
 -19   3   2   17.36    2.63
 -19  -3   2   10.00    2.63
  19  -3  -2   10.29    2.46
  19   3  -2   11.63    2.46
  19   3  -2   13.91    1.64
  19  -3  -2    9.65    1.23
 -18   3   2   90.79    5.90
 -18  -3   2   84.89    4.85
  18  -3  -2   65.36    2.92
  18  -3  -2   77.82    4.91
  18   3  -2   69.69    3.92
  18   3  -2   79.22    4.79
 -17  -3   2   43.56    3.45
 -17   3   2   53.26    4.62
  17   3  -2   45.13    3.80
  17  -3  -2   36.48    1.99
  17  -3  -2   45.19    3.62
  17   3  -2   40.98    2.63
 -16   3   2   16.66    2.75
 -16  -3   2   14.85    2.46
  16  -3  -2   15.84    2.05
  16   3  -2   12.22    1.58
  16  -3  -2   15.90    1.17
  16   3  -2   14.09    2.10
 -15   3   2  241.51   10.87
 -15  -3   2  206.38    8.01
  15  -3  -2  218.13   10.93
  15  -3  -2  192.11    5.67
  15   3  -2  198.19    8.77
  15   3  -2  195.21    7.13
 -14   3   2   80.50    5.26
 -14  -3   2   65.36    3.22
  14  -3  -2   76.88    4.56
  14   3  -2   67.47    4.15
  14   3  -2   61.91    2.86
  14  -3  -2   61.15    2.28
 -13   3   2  105.94    4.79
 -13  -3   2   90.79    4.09
  13  -3  -2   79.39    2.28
  13   3  -2   82.61    3.04
  13   3  -2   84.13    4.44
  13  -3  -2   95.65    4.27
 -12   3   2   22.16    1.81
 -12  -3   2   22.16    1.58
  12  -3  -2   18.71    0.76
  12   3  -2   19.29    1.87
  12  -3  -2   19.23    1.70
  12   3  -2   18.47    1.17
 -11   3   2   38.88    2.28
 -11  -3   2   34.67    1.93
  11   3  -2   34.90    1.40
  11  -3  -2   35.02    1.93
  11   3  -2   34.20    2.05
  11  -3  -2   33.21    0.94
 -10  -3   2    1.11    0.58
 -10   3   2    1.40    0.76
  10  -3  -2    0.76    0.23
  10   3  -2    1.17    0.47
  10   3  -2    0.35    0.88
  10  -3  -2    5.03    0.70
  -9   3   2    7.72    0.99
  -9  -3   2   10.41    0.76
   9  -3  -2    8.24    0.35
   9  -3  -2    8.94    0.94
   9   3  -2   10.00    0.70
   9   3  -2    8.71    1.11
  -8   3   2   71.27    2.81
  -8  -3   2   71.56    2.28
   8   3  -2   66.18    2.69
   8  -3  -2   65.19    0.88
   8   3  -2   62.91    1.70
   8  -3  -2   65.36    2.34
  -7  -3   2    7.66    0.58
  -7   3   2    6.20    0.94
   7   3  -2    8.71    0.53
   7  -3  -2   11.34    0.82
   7   3  -2    8.65    0.76
  -6  -3   2   58.46    1.70
  -6   3   2   54.37    1.87
   6   3  -2   59.69    1.34
   6   3  -2   62.44    1.93
   6  -3  -2   59.28    1.87
  -5  -3   2   26.31    0.94
  -5   3   2   26.72    1.29
   5   3  -2   29.41    0.82
   5   3  -2   29.93    1.11
   5  -3  -2   28.76    1.11
  -4  -3   2   39.93    0.99
  -4   3   2   43.50    1.34
   4   3  -2   42.09    1.34
   4  -3  -2   41.16    1.29
   4   3  -2   41.57    1.05
  -3   3   2   54.20    0.70
  -3   3   2   58.41    1.58
  -3  -3   2   58.11    1.23
   3  -3  -2   53.49    1.40
   3   3  -2   51.74    1.46
   3   3  -2   53.26    1.23
  -2   3   2  159.72    2.40
  -2   3   2  142.59    3.45
  -2  -3   2  140.66    2.63
   2   3  -2  151.83    3.33
   2  -3  -2  144.17    2.92
   2   3  -2  146.57    2.86
  -1   3   2   97.46    2.46
  -1   3   2  109.33    1.93
   1   3  -2  106.99    2.28
   1   3  -2  112.08    2.40
   1  -3  -2  108.98    1.99
   1   3  -2  111.37    2.05
   0   3   2    4.09    0.29
   0   3   2    2.86    0.47
   0   3  -2    3.86    0.35
   0   3  -2    3.33    0.29
   0  -3  -2    3.98    0.23
   0   3  -2    3.45    0.35
   1   3   2   69.51    1.64
   1  -3   2   68.99    1.58
   1   3   2   70.16    1.87
  -1   3  -2   66.06    1.75
  -1   3  -2   68.40    1.40
  -1  -3  -2   67.53    0.99
   2   3   2    0.88    0.41
   2  -3   2    0.76    0.29
  -2  -3  -2    0.64    0.12
  -2   3  -2    0.58    0.35
  -2  -3  -2    1.17    0.47
  -2  -3  -2    0.88    0.12
  -2   3  -2    0.76    0.29
   3  -3   2    0.23    0.23
   3   3   2    0.00    0.29
  -3  -3  -2    0.00    0.29
  -3  -3  -2    0.00    0.06
  -3   3  -2    0.18    0.23
  -3  -3  -2    0.00    0.06
  -3   3  -2   -0.29    0.35
   4   3   2    4.38    0.64
   4  -3   2    4.50    0.41
  -4   3  -2    5.44    0.58
  -4  -3  -2    2.92    0.53
  -4   3  -2    3.68    0.47
   5   3   2    4.91    0.58
   5  -3   2    5.50    0.41
  -5   3  -2    6.08    0.64
  -5  -3  -2    4.33    0.64
  -5   3  -2    5.44    0.47
   6   3   2    0.94    0.12
   6  -3   2    0.41    0.29
   6   3   2    0.82    0.53
  -6   3  -2    0.18    0.47
  -6   3  -2   -0.12    0.53
  -6  -3  -2    1.29    0.41
   7  -3   2   51.86    1.34
   7   3   2   50.86    2.10
  -7   3  -2   58.17    1.87
  -7   3  -2   49.69    1.99
  -7  -3  -2   51.68    1.99
   8   3   2    2.28    0.70
   8  -3   2    2.57    0.41
   8   3   2    2.63    0.23
  -8   3  -2    3.10    0.70
  -8  -3  -2    1.23    0.64
  -8   3  -2    2.34    0.58
   9   3   2   61.85    2.75
   9  -3   2   60.22    1.75
  -9   3  -2   62.56    2.51
  -9  -3  -2   63.14    2.57
  -9   3  -2   55.13    2.51
  10  -3   2   67.82    2.05
  10  -3   2   73.49    3.10
  10   3   2   73.78    3.86
 -10   3  -2   72.85    3.39
 -10  -3  -2   74.19    3.10
  11   3   2   40.63    1.23
  11  -3   2   43.67    2.40
  11  -3   2   45.89    1.75
  11   3   2   48.76    2.69
 -11   3  -2   47.59    2.40
 -11  -3  -2   48.70    2.40
  12   3   2   56.48    3.16
  12  -3   2   56.89    2.81
  12  -3   2   53.26    2.05
  12   3   2   48.00    1.52
 -12  -3  -2   60.45    3.16
 -12   3  -2   58.70    3.45
  13  -3   2   55.01    3.39
  13   3   2   56.48    3.33
  13  -3   2   49.93    2.10
  13   3   2   47.71    1.75
 -13  -3  -2   54.78    3.10
 -13   3  -2   56.42    3.92
  14  -3   2   76.12    4.68
  14   3   2   73.49    4.33
 -14   3  -2   71.27    4.68
 -14  -3  -2   72.50    4.15
  15  -3   2    0.64    0.70
  15  -3   2   -0.41    1.17
  15   3   2    1.87    0.99
  15   3   2    0.12    0.47
 -15   3  -2   -1.46    1.05
 -15  -3  -2   -0.06    0.99
  16  -3   2   22.22    2.46
  16   3   2   16.25    1.17
  16  -3   2   21.46    1.70
  16   3   2   18.71    2.22
 -16   3  -2   20.70    2.28
 -16  -3  -2   23.15    2.22
  17   3   2   30.40    1.75
  17  -3   2   35.84    2.34
  17  -3   2   35.08    3.45
  17   3   2   32.51    3.68
 -17  -3  -2   30.46    3.45
 -17   3  -2   38.06    3.80
  18   3   2    2.57    1.75
  18   3   2    1.23    0.76
  18  -3   2    4.09    0.99
  18  -3   2    3.04    1.58
 -18   3  -2    1.75    1.52
 -18  -3  -2   -0.23    1.40
  19   3   2    7.37    1.46
  19  -3   2   11.28    2.46
  19  -3   2    8.48    1.58
  19   3   2   14.79    2.57
 -19   3  -2   12.16    2.40
 -19  -3  -2   13.62    2.16
  20  -3   2    3.22    1.23
  20   3   2    3.80    1.05
  20  -3   2    2.75    1.70
  20   3   2    7.48    1.81
 -20   3  -2    4.27    2.16
 -20  -3  -2   -0.94    2.22
  21  -3   2   11.58    1.99
  21  -3   2   16.43    2.51
  21   3   2   15.20    2.63
 -21  -3  -2   17.13    2.81
 -21   3  -2   23.91    3.74
  22   3   2    6.20    2.69
  22  -3   2    7.54    2.34
  22  -3   2    8.89    1.52
 -22  -3  -2    3.16    2.57
 -22   3  -2    5.44    2.34
  23   3   2   16.60    3.62
  23  -3   2   18.94    3.22
 -23  -3  -2   13.39    3.16
 -23   3  -2   20.58    4.50
  24  -3   2   10.06    3.10
  24   3   2   12.28    2.69
 -24  -3  -2   17.19    3.04
 -24   3  -2   19.64    3.80
  25  -3   2   12.51    2.75
  25   3   2   14.27    3.39
 -25   3  -2   19.53    3.80
 -25  -3  -2   13.86    3.22
  26   3   2    3.92    2.46
  26  -3   2    4.03    1.81
 -26  -3  -2    5.09    2.34
 -26   3  -2    3.45    2.92
  27  -3   2    2.46    1.99
  27   3   2    1.75    1.81
 -27   3  -2    0.29    3.22
 -27  -3  -2    2.34    2.81
 -28   3  -2   -1.93    2.92
 -28  -3  -2   -0.53    2.05
 -28   4   2   -1.70    2.34
 -28  -4   2   -0.58    2.40
  28   4  -2    1.11    1.81
  28  -4  -2    1.81    1.58
 -27   4   2   -1.23    2.98
 -27  -4   2   -0.53    1.87
  27  -4  -2    0.41    1.64
  27   4  -2   -2.92    1.87
 -26   4   2    2.16    2.34
 -26  -4   2    0.53    1.75
  26   4  -2    0.53    1.75
  26  -4  -2    0.35    1.93
 -25  -4   2   -0.58    1.75
 -25   4   2    0.47    2.86
  25   4  -2   -2.69    1.81
 -24   4   2    9.35    2.81
 -24  -4   2    3.74    2.51
  24   4  -2    3.27    2.28
  24  -4  -2    5.61    2.46
 -23   4   2   -0.23    2.05
 -23  -4   2   -0.58    1.52
  23  -4  -2    0.88    1.81
  23   4  -2   -1.58    1.34
 -22  -4   2    4.74    1.70
 -22   4   2    4.21    2.81
  22   4  -2    0.99    1.58
  22  -4  -2    2.51    1.64
  22   4  -2    2.51    1.17
 -21   4   2    2.57    2.16
 -21  -4   2   -0.53    1.34
  21  -4  -2    1.52    1.64
  21   4  -2   -2.22    1.40
  21   4  -2    0.06    0.88
 -20   4   2    1.99    1.81
 -20  -4   2   -0.53    1.23
  20   4  -2   -2.05    1.58
  20   4  -2   -1.17    1.05
  20  -4  -2    1.29    1.70
 -19   4   2   -0.76    1.75
 -19  -4   2   -1.34    1.52
  19   4  -2    0.99    1.23
  19  -4  -2   -1.58    1.29
 -18  -4   2   26.02    2.57
 -18   4   2   30.93    3.80
  18   4  -2   22.92    3.16
  18  -4  -2   27.19    2.86
  18   4  -2   22.16    2.28
 -17   4   2   -0.82    1.93
 -17  -4   2    0.64    1.05
  17   4  -2    0.76    0.82
  17  -4  -2    4.21    1.70
  17   4  -2    0.12    1.17
 -16   4   2   14.27    2.46
 -16  -4   2   11.93    1.75
  16   4  -2    8.07    2.22
  16   4  -2   10.64    1.29
  16  -4  -2   13.56    2.10
 -15   4   2    2.28    1.29
 -15  -4   2    0.94    0.88
  15   4  -2   -2.69    1.29
  15   4  -2   -0.41    0.76
  15  -4  -2    1.11    1.05
 -14   4   2   29.29    2.81
 -14  -4   2   30.52    2.22
  14   4  -2   28.76    2.05
  14  -4  -2   29.17    2.51
  14   4  -2   26.83    2.75
 -13  -4   2   -0.29    0.76
 -13   4   2   -1.23    1.17
  13   4  -2   -1.23    0.99
  13  -4  -2    4.09    1.11
  13   4  -2    0.06    0.64
 -12   4   2    4.62    1.11
 -12  -4   2    3.92    0.94
  12  -4  -2    4.15    1.29
  12  -4  -2    3.22    0.35
  12   4  -2    3.22    1.23
  12   4  -2    3.86    0.64
 -11   4   2    1.75    0.76
 -11  -4   2    1.23    0.70
  11   4  -2    0.35    0.76
  11   4  -2   -0.53    0.41
  11  -4  -2   -0.18    0.23
  11  -4  -2   -0.06    0.76
 -10  -4   2   86.41    3.16
 -10   4   2   81.44    3.57
  10  -4  -2   84.60    3.51
  10   4  -2   80.15    3.98
  10   4  -2   81.26    2.57
  -9  -4   2    0.23    0.53
  -9   4   2   -0.23    0.70
   9   4  -2   -0.12    0.82
   9  -4  -2    1.40    0.64
   9   4  -2    0.23    0.41
  -8   4   2    0.29    0.64
  -8  -4   2    1.05    0.53
   8   4  -2    1.52    0.82
   8  -4  -2    2.75    0.64
   8   4  -2    1.23    0.35
  -7  -4   2    0.06    0.35
  -7   4   2   -0.64    0.47
   7   4  -2   -0.41    0.53
   7  -4  -2   -0.47    0.47
   7   4  -2    0.47    0.29
   7  -4  -2    0.06    0.06
  -6   4   2   50.69    1.93
  -6  -4   2   48.47    1.64
   6   4  -2   45.66    1.23
   6  -4  -2   45.60    1.81
   6   4  -2   48.29    1.87
  -5   4   2    1.29    0.53
  -5  -4   2    0.70    0.35
   5   4  -2    1.29    0.29
   5  -4  -2    0.29    0.47
   5   4  -2    0.99    0.64
  -4   4   2  142.83    4.44
  -4  -4   2  144.11    3.51
   4   4  -2  130.67    3.04
   4  -4  -2  142.30    3.68
   4   4  -2  137.68    3.92
  -3  -4   2    1.40    0.41
  -3   4   2    2.22    0.47
  -3   4   2    0.53    0.23
   3   4  -2    1.52    0.53
   3   4  -2    0.58    0.35
   3  -4  -2    0.76    0.41
  -2   4   2   23.79    0.70
   2   4  -2   24.44    1.11
   2  -4  -2   27.36    0.94
   2   4  -2   27.77    0.99
  -1   4   2    7.37    0.53
  -1   4   2    7.54    0.70
   1   4  -2    5.67    0.70
   1   4  -2    6.61    0.58
   1   4  -2    8.42    0.58
   0   4   2 1796.88   53.55
   0   4   2 1927.26   48.47
   0   4  -2 1873.06   45.89
   0  -4  -2 1764.73   39.11
   0   4  -2 1859.03   50.45
   0   4  -2 1808.75   46.07
   1   4   2   58.41    1.87
   1   4   2   57.82    2.28
  -1   4  -2   59.57    1.99
  -1  -4  -2   53.96    1.46
  -1   4  -2   49.64    2.05
  -1   4  -2   57.82    1.75
   2  -4   2 3159.27   82.61
   2   4   2 3141.55   95.18
  -2   4  -2 3218.78   98.04
  -2   4  -2 3129.10   86.18
   3  -4   2    5.38    0.58
   3   4   2   10.47    0.88
  -3   4  -2    5.03    0.70
  -3   4  -2    5.96    0.82
  -3  -4  -2    4.97    0.76
   4   4   2  200.71    5.79
   4  -4   2  186.32    4.03
  -4  -4  -2  203.75    5.79
  -4   4  -2  181.41    5.44
  -4   4  -2  184.39    4.56
   5  -4   2    2.40    0.41
   5   4   2    0.35    0.64
  -5   4  -2    2.40    0.47
  -5  -4  -2    1.64    0.58
  -5   4  -2    3.74    0.64
   6  -4   2   22.22    0.88
   6   4   2   22.10    1.34
  -6   4  -2   21.05    1.40
  -6   4  -2   22.27    1.23
  -6  -4  -2   25.61    1.34
   7   4   2    0.00    0.58
   7  -4   2    0.06    0.35
  -7   4  -2   -0.41    0.53
  -7  -4  -2    0.29    0.53
  -7   4  -2   -0.58    0.58
   8  -4   2    2.63    0.53
   8   4   2    2.51    1.11
  -8   4  -2    7.02    0.82
  -8   4  -2    4.03    0.88
   9  -4   2    3.68    0.53
   9   4   2    3.74    0.99
   9   4   2    3.39    0.23
  -9   4  -2    3.22    0.88
  -9  -4  -2    5.50    0.88
  -9   4  -2    3.86    0.88
  10  -4   2   93.25    2.63
  10   4   2  101.73    4.33
  10   4   2   88.34    1.64
 -10   4  -2   93.78    3.86
 -10   4  -2  104.83    4.33
 -10  -4  -2   95.24    4.27
  11  -4   2    2.51    0.47
  11   4   2    0.99    0.99
  11  -4   2    2.98    1.05
  11   4   2    1.70    0.29
 -11  -4  -2    0.53    0.82
 -11   4  -2    1.40    1.05
  12  -4   2    5.32    1.46
  12   4   2    5.67    1.52
  12  -4   2    6.02    0.82
 -12   4  -2    6.66    1.29
 -12  -4  -2    4.09    1.17
  13   4   2    0.18    0.99
  13  -4   2    0.35    0.58
  13  -4   2    0.99    0.94
 -13  -4  -2    0.70    0.94
 -13   4  -2    0.88    1.29
  14   4   2   17.13    2.16
  14  -4   2   23.03    2.10
  14  -4   2   18.24    1.23
 -14   4  -2   20.58    2.22
 -14  -4  -2   21.05    2.05
  15  -4   2    3.57    0.82
  15   4   2    4.21    0.58
  15   4   2    4.97    1.46
  15  -4   2    5.20    1.34
 -15  -4  -2    4.91    1.34
 -15   4  -2    5.55    1.58
  16  -4   2   12.98    1.34
  16  -4   2   12.92    1.99
  16   4   2   14.21    2.05
 -16   4  -2   15.73    2.46
 -16  -4  -2   15.38    2.10
  17  -4   2   -1.75    1.34
  17  -4   2    0.12    0.82
  17   4   2    0.23    0.53
  17   4   2   -1.40    1.11
 -17  -4  -2   -1.52    1.17
 -17   4  -2    1.75    1.29
  18  -4   2    3.98    1.11
  18   4   2    4.91    2.28
  18  -4   2    4.62    1.93
 -18   4  -2   14.56    2.16
 -18  -4  -2   -1.23    1.64
  19  -4   2    1.93    0.99
  19  -4   2    1.87    1.75
  19   4   2    2.75    1.70
 -19   4  -2    0.82    2.16
 -19  -4  -2   -0.18    1.46
  20   4   2    0.76    1.81
  20  -4   2    4.38    0.99
  20  -4   2    0.82    1.64
 -20  -4  -2    0.23    2.10
 -20   4  -2    1.11    2.10
  21   4   2    0.88    1.64
  21  -4   2    2.28    1.58
 -21   4  -2    2.92    1.93
 -21  -4  -2    0.29    1.64
  22   4   2   -2.05    1.64
  22  -4   2    1.40    1.93
 -22  -4  -2   -2.75    1.64
 -22   4  -2   -0.41    2.51
  23   4   2   -1.23    1.75
  23  -4   2    2.05    1.70
 -23   4  -2   -1.87    1.75
 -23  -4  -2    0.53    1.46
  24   4   2    1.99    2.46
  24  -4   2    3.86    2.40
 -24  -4  -2    5.38    2.22
 -24   4  -2    4.85    2.63
  25  -4   2   -2.05    1.52
  25   4   2    1.40    2.05
 -25   4  -2    1.58    2.57
 -25  -4  -2   -0.94    1.75
  26  -4   2    0.12    1.93
  26   4   2   -1.58    1.75
 -26   4  -2   -0.99    2.34
 -26  -4  -2    0.00    1.81
  27  -4   2    0.70    1.99
  27   4   2    1.58    2.16
 -27   4  -2   -0.47    3.04
 -27  -4  -2    1.11    1.99
 -28  -5   2    0.76    2.22
 -28   5   2   -0.29    2.34
  28  -5  -2    0.41    1.99
  28   5  -2   -1.70    1.99
 -27   5   2    4.97    3.39
 -27  -5   2    1.93    2.05
  27  -5  -2    0.88    1.93
  27   5  -2    2.75    2.16
 -26   5   2    3.33    2.34
 -26  -5   2   -0.64    1.75
  26   5  -2    0.99    1.99
  26  -5  -2    0.29    2.10
 -25   5   2    4.33    2.57
 -25  -5   2    3.22    2.46
  25  -5  -2    3.57    1.99
  25   5  -2    2.05    2.22
 -24  -5   2    7.89    2.34
 -24   5   2   11.52    4.21
  24   5  -2    9.30    2.98
  24  -5  -2   12.69    2.51
 -23  -5   2   13.91    2.98
 -23   5   2   11.46    3.57
  23  -5  -2   11.99    3.16
  23   5  -2   10.52    2.46
 -22   5   2   -1.05    2.40
 -22  -5   2    2.40    1.64
  22  -5  -2    2.69    1.70
  22   5  -2    0.88    1.58
 -21  -5   2   18.71    2.86
 -21   5   2   34.84    4.33
  21  -5  -2   17.60    3.10
  21   5  -2   14.50    3.57
 -20   5   2   43.44    4.68
 -20  -5   2   36.25    3.62
  20   5  -2   33.79    3.57
  20  -5  -2   38.94    4.56
  20   5  -2   27.19    2.34
 -19   5   2   20.52    3.22
 -19  -5   2   15.79    2.81
  19   5  -2   17.19    2.92
  19  -5  -2   18.18    2.57
  19   5  -2   14.21    1.58
 -18   5   2    5.67    2.46
 -18  -5   2    6.96    1.34
  18   5  -2    0.76    1.46
  18   5  -2    1.05    0.99
  18  -5  -2   -0.06    1.64
 -17  -5   2   11.40    1.87
 -17   5   2   13.62    2.63
  17  -5  -2   14.73    2.86
  17   5  -2    8.54    2.57
 -16   5   2   16.55    3.10
 -16  -5   2   20.40    2.40
  16   5  -2   15.90    2.51
  16  -5  -2   20.11    3.22
 -15   5   2  286.82   14.15
 -15  -5   2  273.90   11.81
  15   5  -2  246.19    8.77
  15   5  -2  251.98   12.69
  15  -5  -2  280.98   13.27
 -14   5   2    1.34    1.40
 -14  -5   2   -1.87    1.05
  14   5  -2    6.55    1.34
  14  -5  -2   10.17    1.34
  14   5  -2   -0.70    0.70
 -13   5   2  211.52   10.11
 -13  -5   2  214.91    8.42
  13   5  -2  208.19    9.65
  13   5  -2  202.93    6.37
  13  -5  -2  212.34    9.53
 -12  -5   2   22.39    1.75
 -12   5   2   22.33    2.22
  12   5  -2   20.46    1.23
  12  -5  -2   35.08    2.75
  12   5  -2   22.57    2.98
 -11   5   2  127.39    6.08
 -11  -5   2  129.56    4.97
  11   5  -2  124.35    4.03
  11  -5  -2  130.90    5.67
  11   5  -2  133.94    6.14
 -10   5   2   14.67    1.70
 -10  -5   2   16.66    1.29
  10   5  -2   15.03    0.94
  10  -5  -2   17.31    1.64
  10   5  -2   19.06    1.99
  -9  -5   2   93.95    3.45
  -9   5   2   97.52    4.27
   9   5  -2  100.38    4.21
   9   5  -2   95.12    2.69
   9  -5  -2   98.98    4.27
  -8   5   2   -0.06    0.70
  -8  -5   2    0.06    0.64
   8   5  -2    0.35    0.88
   8  -5  -2    0.58    0.12
   8  -5  -2    3.16    0.70
   8   5  -2    0.53    0.35
  -7  -5   2   17.48    1.11
  -7   5   2   14.56    1.17
   7   5  -2   15.32    0.70
   7  -5  -2   16.78    1.40
   7   5  -2   17.36    1.23
   7  -5  -2   15.14    0.35
  -6   5   2    3.10    0.70
  -6  -5   2    3.80    0.64
   6   5  -2    3.45    0.41
   6   5  -2    4.33    0.70
   6  -5  -2    1.64    0.70
   6  -5  -2    2.81    0.23
  -5  -5   2   76.82    2.28
  -5   5   2   74.54    1.34
  -5   5   2   72.85    2.81
   5  -5  -2   78.34    2.63
   5   5  -2   73.20    1.93
   5   5  -2   75.59    2.75
  -4   5   2   -0.64    0.58
  -4   5   2    0.18    0.23
  -4  -5   2   -0.18    0.41
   4   5  -2    0.41    0.47
   4   5  -2   -0.18    0.35
   4  -5  -2    0.41    0.47
  -3   5   2  111.20    3.68
  -3  -5   2  112.31    3.22
  -3   5   2  115.12    2.34
   3   5  -2  112.89    2.98
   3  -5  -2  114.94    3.27
   3   5  -2  106.70    3.27
  -2   5   2    0.06    0.29
  -2   5   2    0.88    0.47
  -2  -5   2    0.53    0.35
   2   5  -2   -0.18    0.35
   2  -5  -2   -0.06    0.35
   2   5  -2   -0.18    0.41
  -1   5   2  135.64    3.45
  -1   5   2  127.74    4.15
   1  -5  -2  139.09    3.51
   1   5  -2  133.71    3.68
   1   5  -2  143.47    3.80
   1   5  -2  137.27    3.74
   0   5   2   24.32    1.58
   0   5   2   27.19    1.11
   0   5  -2   26.43    1.34
   0   5  -2   28.06    1.17
   0   5  -2   28.59    1.23
   0  -5  -2   27.42    0.99
   1   5   2    4.44    0.76
   1   5   2    5.38    0.99
  -1  -5  -2    4.85    0.41
  -1   5  -2    4.62    0.64
  -1   5  -2    5.90    0.64
  -1   5  -2    4.15    0.58
   2   5   2   38.53    1.93
   2  -5   2   37.83    1.34
   2   5   2   44.37    1.75
  -2  -5  -2   37.71    0.94
  -2   5  -2   36.66    1.34
  -2   5  -2   39.70    1.64
   3   5   2   32.21    1.64
   3  -5   2   30.34    1.05
  -3  -5  -2   27.01    0.64
  -3  -5  -2   38.29    1.70
  -3   5  -2   28.30    1.81
  -3   5  -2   29.52    1.46
   4   5   2   23.91    1.46
   4  -5   2   22.92    0.99
  -4  -5  -2   22.92    1.40
  -4   5  -2   21.51    1.23
  -4   5  -2   23.97    1.40
  -4  -5  -2   23.39    0.47
   5   5   2   12.92    1.17
   5  -5   2   12.51    0.70
  -5   5  -2   11.69    1.17
  -5   5  -2   13.91    1.11
  -5  -5  -2   11.17    1.11
   6   5   2   25.31    1.81
   6  -5   2   27.54    1.05
  -6  -5  -2   26.66    1.58
  -6   5  -2   24.09    1.99
  -6   5  -2   28.24    1.52
   7   5   2  148.67    6.43
   7  -5   2  150.13    3.68
  -7   5  -2  152.65    5.67
  -7  -5  -2  156.74    5.61
  -7   5  -2  148.97    4.91
   8   5   2   17.83    1.99
   8  -5   2   20.46    0.99
  -8  -5  -2   19.64    1.58
  -8   5  -2   18.53    1.70
  -8   5  -2   19.94    1.46
   9   5   2   48.12    3.22
   9  -5   2   49.52    1.52
  -9   5  -2   48.29    2.69
  -9   5  -2   49.23    2.63
  10  -5   2   11.34    0.76
  10   5   2   10.52    1.52
 -10  -5  -2    9.00    1.70
 -10   5  -2   12.16    1.46
 -10   5  -2   12.86    1.52
  11  -5   2   56.42    1.93
  11   5   2   56.65    3.45
  11  -5   2   57.18    3.27
 -11  -5  -2   57.29    3.16
 -11   5  -2   65.01    3.27
  12   5   2   -0.35    1.34
  12  -5   2    2.46    0.53
  12  -5   2   -0.23    1.34
 -12   5  -2    1.99    1.05
 -12  -5  -2    4.68    1.40
  13  -5   2   49.69    1.81
  13   5   2   53.67    3.68
  13  -5   2   55.54    3.98
 -13  -5  -2   58.81    3.22
 -13   5  -2   59.05    3.68
  14  -5   2    1.34    1.46
  14   5   2    1.81    1.29
 -14   5  -2    2.28    1.64
 -14  -5  -2    0.70    1.46
  15   5   2   31.57    3.80
  15  -5   2   30.34    3.22
 -15   5  -2   29.11    3.10
 -15  -5  -2   29.35    2.63
  16  -5   2   -0.82    0.47
  16   5   2   -0.18    1.34
  16  -5   2   -0.58    1.46
 -16  -5  -2   -1.75    1.23
 -16   5  -2    1.52    1.34
  17   5   2   52.85    4.74
  17  -5   2   48.23    4.38
 -17   5  -2   64.43    4.91
 -17  -5  -2   55.95    4.44
  18   5   2    7.19    2.92
  18  -5   2   15.79    2.63
 -18   5  -2   17.36    3.86
 -18  -5  -2   20.81    2.92
  19  -5   2   79.86    6.26
  19   5   2   86.47    7.25
 -19   5  -2   92.08    8.13
  20  -5   2    9.18    3.10
  20   5   2   15.67    3.33
 -20   5  -2   13.68    3.33
 -20  -5  -2    8.13    2.63
  21  -5   2    8.07    2.86
  21   5   2    9.41    2.98
 -21   5  -2    8.65    2.98
 -21  -5  -2   10.87    2.75
  22  -5   2    1.58    1.93
  22   5   2    0.88    1.99
 -22   5  -2   -0.88    2.86
 -22  -5  -2    7.19    1.81
  23   5   2   19.53    3.74
  23  -5   2   29.35    3.62
 -23  -5  -2   27.59    3.74
 -23   5  -2   25.96    4.56
  24   5   2   -2.51    1.81
  24  -5   2   -1.17    2.16
 -24   5  -2   -0.47    2.22
 -24  -5  -2    1.23    2.16
  25   5   2   16.78    3.33
  25  -5   2   13.97    3.68
 -25  -5  -2   15.84    3.51
 -25   5  -2   22.27    5.03
  26  -5   2   -1.93    1.64
  26   5   2   -0.94    2.22
 -26  -5  -2   -0.82    2.16
 -26   5  -2    2.92    2.22
  27   5   2   -0.76    2.22
 -27  -5  -2    0.18    1.81
 -27   5  -2    2.28    2.28
 -28  -6   2   -2.57    2.40
 -28   6   2   -0.76    2.69
  28   6  -2   -0.47    1.81
  28  -6  -2   -0.41    1.81
 -27  -6   2    5.85    2.51
 -27   6   2    9.18    4.44
  27   6  -2    5.38    2.57
  27  -6  -2    9.35    3.22
 -26  -6   2   -2.22    1.99
 -26   6   2   -1.64    2.86
 -25   6   2    7.54    3.86
 -25  -6   2   10.17    3.22
  25  -6  -2   11.34    3.33
  25   6  -2   10.00    3.16
 -24   6   2   -1.40    2.22
 -24  -6   2   -0.82    1.52
  24   6  -2    0.64    1.93
  24  -6  -2    0.12    1.58
 -23  -6   2   -1.05    1.46
 -23   6   2    0.12    2.10
  23  -6  -2    0.94    1.58
  23   6  -2    1.34    1.52
 -22   6   2    4.68    2.63
 -22  -6   2    2.57    1.70
  22  -6  -2    3.10    2.51
  22   6  -2    2.51    1.87
 -21  -6   2    2.92    1.93
 -21   6   2    7.07    2.81
  21   6  -2    3.68    2.57
  21  -6  -2    9.53    2.22
 -20  -6   2    7.48    2.05
 -20   6   2    2.92    2.34
  20   6  -2    3.04    1.87
  20  -6  -2    2.05    2.16
 -19  -6   2    3.10    1.58
 -19   6   2    0.76    2.46
  19  -6  -2    7.13    1.87
  19   6  -2    4.09    2.22
 -18   6   2   -2.51    2.28
  18  -6  -2    0.35    1.93
  18   6  -2   -1.99    1.52
 -17  -6   2   76.65    4.79
 -17   6   2   79.86    6.37
  17  -6  -2   77.70    5.44
  17   6  -2   69.98    5.26
  17   6  -2   59.93    2.98
 -16  -6   2    5.14    1.58
 -16   6   2    2.28    2.10
  16   6  -2    3.33    1.11
  16   6  -2    8.77    1.75
  16  -6  -2   11.63    1.87
 -15  -6   2   16.95    2.10
 -15   6   2   22.68    3.27
  15   6  -2   17.19    1.46
  15  -6  -2   19.64    3.10
  15   6  -2   20.52    2.34
 -14  -6   2    3.51    1.17
 -14   6   2    2.10    1.52
  14   6  -2    3.92    0.70
  14  -6  -2    1.64    1.46
  14   6  -2    0.94    1.40
 -13  -6   2   30.05    2.57
 -13   6   2   30.81    2.75
  13  -6  -2   30.11    2.46
  13   6  -2   24.50    2.57
  13   6  -2   26.31    1.34
 -12   6   2    4.44    1.81
 -12  -6   2    5.96    1.17
  12   6  -2    6.31    0.70
  12   6  -2    6.26    1.58
  12  -6  -2    5.85    1.58
 -11  -6   2   90.27    4.03
 -11   6   2   90.33    4.79
  11  -6  -2   90.79    4.56
  11   6  -2   81.73    2.69
  11   6  -2   88.51    4.85
 -10  -6   2    0.58    0.76
 -10   6   2    1.29    1.29
  10   6  -2    1.75    1.11
  10  -6  -2    5.55    1.34
  -9   6   2   78.87    3.98
  -9  -6   2   76.12    3.22
   9   6  -2   75.71    2.28
   9  -6  -2   75.94    3.74
   9   6  -2   80.04    3.80
  -8  -6   2    2.05    0.70
  -8   6   2    3.51    0.88
   8  -6  -2    1.64    0.82
   8   6  -2    2.34    0.47
   8   6  -2    1.87    0.94
   8  -6  -2    1.52    0.18
  -7  -6   2   52.44    2.16
  -7   6   2   46.13    2.75
   7   6  -2   46.24    1.52
   7   6  -2   48.06    2.63
   7  -6  -2   47.18    0.99
   7  -6  -2   50.45    2.46
  -6  -6   2    0.12    0.53
  -6   6   2   -0.47    0.70
   6   6  -2    0.94    0.82
   6  -6  -2    0.58    0.23
   6   6  -2    0.18    0.47
  -5  -6   2   68.34    2.69
  -5   6   2   70.27    2.98
  -5   6   2   69.69    1.64
   5  -6  -2   77.11    2.81
   5   6  -2   71.15    2.16
   5   6  -2   71.79    3.22
  -4   6   2   -0.23    0.29
  -4   6   2    0.12    0.70
  -4  -6   2    0.41    0.53
   4   6  -2   -0.12    0.35
   4  -6  -2   -0.06    0.58
   4   6  -2    0.47    0.53
   4   6  -2    0.18    0.41
  -3  -6   2    6.72    0.70
  -3   6   2    3.74    0.47
  -3   6   2    4.91    0.82
   3  -6  -2    3.86    0.76
   3   6  -2    4.50    0.64
   3   6  -2    3.80    0.76
  -2   6   2    0.76    0.41
  -2   6   2   -0.29    0.70
   2   6  -2    0.94    0.41
   2  -6  -2   -0.47    0.53
   2   6  -2   -0.23    0.47
   2   6  -2    0.82    0.64
  -1   6   2   82.90    2.40
  -1   6   2   79.80    3.10
   1   6  -2   85.65    3.04
   1   6  -2   88.57    3.04
   1   6  -2   83.72    2.69
   1  -6  -2   86.23    2.63
   0   6   2    0.00    0.41
   0   6   2    1.93    0.58
   0   6  -2   -0.58    0.41
   0   6  -2   -0.41    0.47
   0  -6  -2   -0.12    0.41
   0   6  -2    0.06    0.53
   1   6   2  116.40    5.09
   1   6   2  119.73    3.62
  -1  -6  -2  116.28    2.81
  -1   6  -2  118.74    3.86
  -1   6  -2  115.35    3.80
  -1   6  -2  112.13    3.45
   2   6   2    4.85    0.88
   2   6   2    5.03    0.76
  -2   6  -2    3.74    0.58
  -2  -6  -2    2.51    0.41
  -2   6  -2    3.80    0.76
  -2   6  -2    4.50    0.70
   3   6   2  499.16   16.08
   3  -6   2  455.20   12.51
  -3  -6  -2  461.63   16.78
  -3   6  -2  464.61   15.14
  -3   6  -2  450.64   14.44
   4  -6   2   18.77    1.05
   4   6   2   23.33    2.10
  -4  -6  -2   16.43    1.58
  -4   6  -2   15.32    1.17
  -4   6  -2   17.83    1.58
   5  -6   2  879.00   23.44
   5   6   2  931.21   35.08
  -5   6  -2  853.92   28.88
  -5  -6  -2  977.75   34.20
  -5   6  -2  858.31   32.10
   6   6   2   27.77    2.22
   6  -6   2   16.49    1.05
  -6   6  -2   17.71    1.75
  -6   6  -2   15.96    1.70
  -6  -6  -2   19.23    1.64
   7   6   2  648.42   25.02
   7  -6   2  611.41   16.02
  -7   6  -2  612.41   22.04
  -7  -6  -2  601.83   22.33
  -7   6  -2  606.21   23.39
   8  -6   2    0.29    0.53
   8   6   2    0.18    0.94
  -8   6  -2   -0.06    0.82
  -8   6  -2    0.47    0.64
  -8  -6  -2    0.29    0.82
   9   6   2    4.68    1.23
  -9   6  -2    3.57    1.17
  -9   6  -2    3.62    1.11
  -9  -6  -2    4.97    1.05
  10  -6   2    0.35    0.47
  10   6   2   -0.82    0.99
 -10  -6  -2    1.93    0.76
 -10   6  -2   -0.64    0.82
 -10   6  -2    0.64    0.76
  11   6   2   10.06    1.52
  11  -6   2    4.56    0.99
 -11   6  -2   10.52    1.58
 -11  -6  -2    7.13    1.40
  12  -6   2    2.16    1.23
  12   6   2    3.98    1.70
 -12   6  -2    2.28    1.11
 -12  -6  -2    3.39    1.11
  13  -6   2    2.46    1.34
  13   6   2    3.80    1.58
 -13   6  -2    3.22    1.34
 -13  -6  -2    5.85    1.34
  14  -6   2    0.12    0.29
  14  -6   2    1.17    1.11
  14   6   2    2.57    1.29
 -14  -6  -2    1.52    1.23
 -14   6  -2    0.06    1.11
  15  -6   2   23.03    3.10
  15   6   2   20.70    2.92
 -15  -6  -2   19.76    2.46
 -15   6  -2   23.62    2.75
  16  -6   2   -0.35    1.46
  16   6   2   -0.18    1.64
  16  -6   2    0.00    0.29
 -16  -6  -2    1.58    1.11
 -16   6  -2   -0.29    1.46
  17  -6   2   12.45    2.22
  17   6   2   12.28    2.51
 -17  -6  -2   11.34    2.75
 -17   6  -2   10.00    2.69
  18  -6   2    0.41    1.46
  18   6   2    0.12    1.52
 -18   6  -2    0.12    1.64
 -18  -6  -2    0.18    1.64
  19  -6   2    7.42    2.28
  19   6   2    7.54    2.51
 -19   6  -2   12.22    2.98
 -19  -6  -2    8.89    3.04
  20   6   2   -2.10    1.81
  20  -6   2   -0.12    1.70
 -20   6  -2    2.69    1.70
 -20  -6  -2   -0.70    1.81
  21   6   2    4.27    3.16
  21  -6   2   11.40    2.51
 -21  -6  -2    9.47    2.40
 -21   6  -2    7.54    3.10
  22  -6   2    2.92    1.70
  22   6   2    0.99    2.28
 -22   6  -2    0.18    2.16
 -22  -6  -2    0.29    1.70
  23  -6   2    2.22    2.22
  23   6   2    1.46    2.28
 -23  -6  -2    0.76    1.64
 -23   6  -2    0.64    2.81
  24  -6   2   -2.05    1.93
  24   6   2    2.57    2.40
 -24   6  -2    5.50    2.86
 -24  -6  -2    1.99    2.28
  25   6   2    0.41    2.22
  25  -6   2    1.58    1.70
 -25   6  -2   -3.45    2.16
 -25  -6  -2   -0.76    1.75
  26  -6   2    0.76    2.40
  26   6   2    0.76    2.69
 -26  -6  -2    2.16    2.34
 -26   6  -2    4.38    3.04
  27   6   2    0.82    2.40
  27  -6   2    2.51    2.22
 -27   6  -2    0.12    2.46
 -27  -6  -2    0.00    1.99
 -27  -7   2    0.35    2.16
 -27   7   2   -2.46    2.57
  27   7  -2    3.16    1.87
  27  -7  -2    0.00    1.87
 -26   7   2    2.75    3.51
 -26  -7   2    1.64    1.93
  26  -7  -2    0.70    1.99
 -25   7   2   -2.57    2.28
 -25  -7   2    0.88    1.87
  25   7  -2   -2.57    2.05
  25  -7  -2    2.86    2.05
 -24  -7   2    0.53    1.58
 -24   7   2   -2.22    2.51
  24   7  -2    1.70    1.75
  24  -7  -2    0.76    1.81
 -23  -7   2    0.64    1.58
 -23   7   2    1.99    2.28
  23   7  -2    1.52    1.70
  23  -7  -2   -2.86    2.16
 -22  -7   2    6.84    2.46
 -22   7   2   11.11    3.33
  22  -7  -2    7.72    3.04
  22   7  -2    3.74    2.98
 -21   7   2    6.66    2.63
 -21  -7   2   -0.23    1.29
  21  -7  -2   -0.29    1.58
  21   7  -2   -0.53    1.58
 -20  -7   2   71.15    5.67
 -20   7   2   81.91    8.36
  20   7  -2   76.59    7.48
  20  -7  -2   84.89    7.25
 -19  -7   2    1.52    1.99
 -19   7   2    2.40    2.10
  19   7  -2    0.88    1.70
 -18  -7   2   24.73    3.86
 -18   7   2   26.37    4.33
  18   7  -2   26.60    3.39
  18  -7  -2   31.10    3.80
 -17   7   2   35.20    5.26
 -17  -7   2   43.20    4.15
  17   7  -2   23.97    4.38
  17  -7  -2   27.71    3.57
 -16  -7   2    8.24    2.22
 -16   7   2    9.53    2.40
  16   7  -2   11.46    2.63
  16  -7  -2    8.77    2.16
 -15   7   2   14.91    2.40
 -15  -7   2    7.54    1.75
  15   7  -2   10.64    0.94
  15   7  -2   12.45    2.63
  15  -7  -2    9.59    2.57
 -14  -7   2   72.09    3.98
 -14   7   2   69.63    6.08
  14   7  -2   60.04    2.69
  14  -7  -2   66.41    4.62
  14   7  -2   67.35    5.67
 -13   7   2   36.42    3.22
 -13  -7   2   34.73    3.10
  13  -7  -2   33.44    3.10
  13   7  -2   30.05    1.70
  13   7  -2   33.56    3.57
 -12   7   2  165.69    9.53
 -12  -7   2  169.37    6.90
  12   7  -2  144.41    4.50
  12  -7  -2  166.10    8.18
  12   7  -2  161.59    8.89
 -11  -7   2   59.81    3.04
 -11   7   2   63.84    4.74
  11   7  -2   62.50    4.97
  11   7  -2   50.22    1.87
  11  -7  -2   70.39    4.21
 -10  -7   2   95.35    4.27
 -10   7   2   97.81    5.38
  10   7  -2  104.65    5.50
  10   7  -2   90.85    2.86
  10  -7  -2  109.33    6.08
  -9   7   2   67.29    3.80
  -9  -7   2   69.81    3.57
   9  -7  -2   61.21    1.17
   9  -7  -2   71.03    3.68
   9   7  -2   63.20    2.10
   9   7  -2   67.76    4.09
  -8   7   2   68.23    3.80
  -8  -7   2   72.09    3.45
   8   7  -2   73.31    4.03
   8  -7  -2   62.91    1.40
   8  -7  -2   66.77    3.51
  -7  -7   2    5.96    1.29
  -7   7   2    7.48    1.29
   7  -7  -2    7.25    1.29
   7  -7  -2    9.24    0.47
   7   7  -2   10.41    1.75
  -6   7   2   31.28    2.16
  -6  -7   2   32.80    1.75
   6  -7  -2   34.49    2.10
   6   7  -2   35.02    2.28
  -5  -7   2    3.39    0.88
  -5   7   2    1.75    0.94
  -5   7   2    2.63    0.47
   5  -7  -2    3.98    0.82
   5   7  -2    4.91    0.88
   5   7  -2    3.04    0.58
  -4   7   2    2.40    0.88
  -4  -7   2    2.81    0.70
  -4   7   2    1.87    0.53
   4   7  -2    2.92    0.76
   4  -7  -2    2.63    0.76
   4   7  -2    3.74    0.58
  -3   7   2   23.62    1.11
  -3  -7   2   27.71    1.75
  -3   7   2   25.55    1.75
   3   7  -2   27.89    1.46
   3  -7  -2   25.49    1.40
   3   7  -2   27.01    1.64
  -2   7   2   26.54    2.22
  -2   7   2   29.35    1.17
   2   7  -2   29.82    1.64
   2   7  -2   27.54    1.52
   2  -7  -2   27.01    1.40
   2   7  -2   27.48    1.58
  -1   7   2    9.53    0.88
  -1   7   2   12.63    1.23
   1  -7  -2    8.13    0.76
   1   7  -2    9.59    0.94
   1   7  -2    8.71    0.82
   1   7  -2    8.65    0.94
   0   7   2   21.05    1.17
   0   7   2   18.94    1.75
   0   7  -2   21.87    1.46
   0  -7  -2   20.70    1.17
   0   7  -2   23.39    1.29
   0   7  -2   21.40    1.29
   1   7   2    0.64    0.76
   1   7   2    1.17    0.64
  -1   7  -2    0.00    0.64
  -1   7  -2    1.93    0.82
  -1  -7  -2    0.53    0.35
  -1   7  -2    0.06    0.70
   2   7   2   71.15    2.98
   2   7   2   69.40    3.98
  -2   7  -2   74.83    3.16
  -2   7  -2   72.03    3.10
  -2   7  -2   69.98    2.46
   3  -7   2    3.98    0.82
   3   7   2    4.56    0.94
  -3   7  -2    3.22    0.82
  -3   7  -2    6.08    1.05
  -3  -7  -2    4.44    1.11
   4   7   2   -0.47    0.94
   4  -7   2   -0.64    0.58
  -4  -7  -2    0.00    0.99
  -4   7  -2   -0.70    0.64
  -4   7  -2    0.58    0.76
   5   7   2   -0.47    0.88
   5  -7   2    1.40    0.58
  -5  -7  -2    0.99    0.94
  -5   7  -2    0.23    0.82
  -5   7  -2    0.70    1.11
   6  -7   2   17.83    1.11
   6   7   2   22.27    2.16
  -6   7  -2   17.25    1.87
  -6  -7  -2   15.84    1.75
  -6  -7  -2   15.90    0.47
  -6   7  -2   15.61    1.40
   7   7   2   -0.23    0.94
  -7   7  -2   -0.06    0.64
  -7   7  -2    0.29    0.82
  -7  -7  -2   -0.29    0.82
   8   7   2   94.19    5.44
   8  -7   2   77.82    2.57
  -8   7  -2   80.10    4.15
  -8   7  -2   74.66    4.03
  -8  -7  -2   81.73    4.21
   9   7   2    0.29    1.11
   9  -7   2    0.53    0.47
  -9   7  -2    0.06    0.82
  -9   7  -2   -1.23    0.94
  -9  -7  -2    1.70    0.94
  10  -7   2   60.10    2.10
  10   7   2   65.07    4.21
 -10   7  -2   63.78    3.92
 -10  -7  -2   63.26    4.21
 -10   7  -2   58.81    3.74
  11   7   2    1.05    1.23
  11  -7   2   -0.35    0.76
 -11  -7  -2    4.91    1.29
 -11   7  -2   -0.41    1.29
  12   7   2   53.49    4.09
  12  -7   2   46.60    3.62
 -12  -7  -2   47.82    4.09
 -12   7  -2   50.04    4.03
  13   7   2   -0.18    1.64
  13  -7   2    0.94    1.34
 -13  -7  -2    1.17    1.34
 -13   7  -2   -0.41    1.11
  14   7   2   41.74    3.98
  14  -7   2   36.48    3.57
 -14  -7  -2   39.05    3.51
 -14   7  -2   42.09    3.62
  15   7   2    7.60    2.28
  15  -7   2    8.83    2.10
 -15  -7  -2    8.77    2.34
 -15   7  -2   11.52    2.16
  16   7   2   29.47    3.80
  16  -7   2   34.20    3.45
 -16  -7  -2   33.56    3.45
 -16   7  -2   36.25    4.68
  17   7   2   12.75    3.39
  17  -7   2   16.84    3.22
 -17  -7  -2   10.41    2.63
 -17   7  -2   15.32    2.86
  18   7   2   39.81    4.56
  18  -7   2   38.06    4.15
 -18  -7  -2   37.83    4.21
 -18   7  -2   38.24    6.08
  19  -7   2   12.39    2.86
  19   7   2    9.12    3.04
 -19   7  -2   20.05    3.62
 -19  -7  -2   13.86    2.86
  20  -7   2    9.47    3.68
  20   7   2   17.31    3.86
 -20  -7  -2   15.61    3.16
 -20   7  -2   16.43    3.57
  21   7   2   -0.64    1.75
  21  -7   2   -0.53    1.64
 -21  -7  -2    0.76    1.75
 -21   7  -2   -1.58    2.10
  22  -7   2   18.88    3.68
  22   7   2   19.06    3.92
 -22  -7  -2   18.07    3.16
 -22   7  -2   25.67    4.50
  23   7   2    4.27    2.57
  23  -7   2    7.25    3.04
 -23   7  -2    4.74    2.81
 -23  -7  -2    4.62    2.22
  24   7   2    3.39    2.34
  24  -7   2    0.35    2.28
 -24   7  -2    5.85    2.86
 -24  -7  -2    2.40    2.40
  25   7   2   -1.58    1.99
  25  -7   2    1.34    1.87
 -25  -7  -2   -0.99    1.75
 -25   7  -2    6.66    2.98
  26  -7   2    1.29    2.75
  26   7   2    0.88    2.46
 -26   7  -2    4.50    2.86
 -26  -7  -2    3.27    2.22
 -26   8   2    9.53    4.74
 -26  -8   2    3.68    2.46
  26  -8  -2    8.54    3.27
 -25   8   2    2.05    3.98
 -25  -8   2    3.92    2.34
  25  -8  -2    2.16    2.40
 -24  -8   2    8.59    2.69
 -24   8   2   14.27    4.85
  24   8  -2   13.74    2.98
  24  -8  -2    5.79    2.98
 -23  -8   2    2.98    1.70
 -23   8   2    1.75    2.81
  23  -8  -2    1.23    2.69
 -22  -8   2    0.00    1.70
 -22   8   2    2.28    2.10
  22  -8  -2   -0.53    1.99
  22   8  -2   -0.53    1.64
 -21  -8   2   -1.46    1.34
 -21   8   2    0.99    2.05
  21   8  -2    1.58    1.64
  21  -8  -2    0.58    1.75
 -20   8   2    0.18    2.69
 -20  -8   2   -2.46    1.52
  20   8  -2    0.12    1.70
  20  -8  -2   -0.82    1.87
 -19   8   2    1.40    2.05
 -19  -8   2   -0.06    1.58
  19   8  -2    0.00    2.05
  19  -8  -2    4.44    2.22
 -18   8   2    0.53    1.81
 -18  -8   2    1.64    1.40
  18   8  -2    1.34    1.58
  18  -8  -2   -0.47    1.70
 -17   8   2   -2.16    1.93
 -17  -8   2   -0.70    1.23
  17   8  -2   -0.18    1.46
  17  -8  -2    1.46    1.40
 -16   8   2   12.98    3.45
 -16  -8   2   11.99    1.99
  16   8  -2   12.45    2.28
  16  -8  -2    7.54    2.46
 -15  -8   2   -1.40    1.11
 -15   8   2    0.58    1.87
  15   8  -2   -2.10    1.34
  15  -8  -2    1.87    1.29
 -14  -8   2   11.46    1.70
 -14   8   2   10.00    2.40
  14   8  -2    7.42    2.10
  14  -8  -2    9.94    2.57
 -13  -8   2    1.17    1.11
 -13   8   2    1.75    1.70
  13   8  -2    0.18    1.87
  13   8  -2    1.29    0.58
  13  -8  -2    1.75    1.40
 -12   8   2   23.27    2.63
 -12  -8   2   20.58    1.99
  12   8  -2   16.49    1.11
  12   8  -2   23.27    2.75
  12  -8  -2   20.29    2.51
 -11  -8   2    1.58    1.05
 -11   8   2    1.40    1.29
  11  -8  -2    4.03    1.34
  11   8  -2    2.34    1.29
  11   8  -2    1.93    0.64
 -10  -8   2    0.47    0.82
 -10   8   2   -1.58    1.29
  10   8  -2    0.94    0.53
  10  -8  -2   -0.18    1.05
  10   8  -2    0.70    1.17
  -9  -8   2    3.68    1.23
  -9   8   2    3.74    1.34
   9   8  -2    4.03    0.64
   9  -8  -2    3.74    0.41
   9   8  -2    4.21    1.40
   9  -8  -2    3.68    1.23
  -8  -8   2   79.86    3.86
  -8   8   2   73.66    4.33
   8   8  -2   77.70    2.69
   8   8  -2   84.83    4.50
   8  -8  -2   84.25    4.85
   8  -8  -2   70.86    1.81
  -7   8   2    6.90    1.70
  -7  -8   2    6.96    1.11
   7   8  -2    6.14    1.52
   7  -8  -2    7.78    1.70
   7   8  -2    6.72    0.94
  -6  -8   2   93.89    4.50
  -6   8   2   88.86    4.79
   6  -8  -2   93.02    4.97
   6   8  -2   87.23    3.22
   6   8  -2   85.42    4.50
  -5   8   2    9.30    0.82
  -5  -8   2   14.09    1.52
  -5   8   2   10.93    1.58
   5   8  -2    9.94    1.17
   5   8  -2   10.41    1.40
   5  -8  -2   16.43    1.75
  -4   8   2  482.38   13.51
  -4   8   2  461.63   20.52
  -4  -8   2  485.25   17.71
   4   8  -2  456.37   17.25
   4  -8  -2  487.47   17.60
   4   8  -2  475.78   15.26
  -3   8   2    3.04    1.05
  -3  -8   2    1.34    0.88
  -3   8   2    4.27    0.70
   3   8  -2    1.46    0.64
   3   8  -2    2.40    0.99
  -2   8   2  452.92   13.74
  -2   8   2  466.66   18.30
   2  -8  -2  473.38   15.55
   2   8  -2  488.41   16.95
   2   8  -2  497.88   17.60
   2   8  -2  446.90   15.38
  -1   8   2    1.11    0.76
  -1   8   2    4.79    0.88
   1   8  -2    1.11    0.94
   1   8  -2    1.29    0.76
   1  -8  -2   -0.29    0.64
   0   8   2  189.60    8.48
   0   8   2  171.47    6.49
   0  -8  -2  168.55    5.55
   0   8  -2  196.73    7.42
   0   8  -2  171.36    6.14
   0   8  -2  172.94    6.90
   1   8   2    0.82    1.05
   1   8   2   -0.06    0.82
  -1   8  -2    0.23    0.58
  -1   8  -2    0.99    0.76
  -1  -8  -2    0.06    0.47
  -1   8  -2    0.53    0.82
   2   8   2   33.97    3.27
   2   8   2   35.31    2.69
  -2   8  -2   34.90    1.81
  -2   8  -2   23.85    2.28
  -2   8  -2   40.57    2.75
   3  -8   2   11.40    1.40
   3   8   2   26.19    2.40
  -3   8  -2   15.55    2.28
  -3   8  -2   14.73    1.99
  -3  -8  -2   19.64    2.46
   4  -8   2 1400.79   46.83
   4   8   2 1390.21   57.35
  -4   8  -2 1361.62   55.60
  -4  -8  -2 1430.32   62.26
  -4   8  -2 1368.40   56.59
   5  -8   2   10.23    1.34
   5   8   2   22.57    2.05
  -5  -8  -2   11.87    1.87
  -5   8  -2   10.76    1.58
  -5   8  -2   11.75    1.93
   6   8   2  490.34   20.87
   6  -8   2  493.43   14.97
  -6  -8  -2  480.28   20.58
  -6   8  -2  488.76   19.70
  -6   8  -2  475.31   18.59
   7  -8   2    0.99    0.64
  -7  -8  -2    2.86    1.40
  -7   8  -2    1.23    1.17
  -7   8  -2    3.51    0.94
   8  -8   2   99.45    3.27
   8   8   2  102.43    6.55
  -8   8  -2  100.03    6.02
  -8  -8  -2  105.94    5.44
  -8   8  -2   99.68    5.61
   9   8   2   -0.18    1.23
   9  -8   2    0.58    0.47
  -9  -8  -2    0.82    0.99
  -9   8  -2   -0.35    1.11
  -9   8  -2    0.47    1.05
  10   8   2   84.71    5.03
  10  -8   2   84.89    2.86
 -10   8  -2   91.67    4.68
 -10  -8  -2   88.05    4.97
 -10   8  -2   84.66    5.14
  11  -8   2    0.58    0.76
  11   8   2    0.88    1.23
  11  -8   2   -0.47    0.29
 -11  -8  -2   -0.18    1.34
 -11   8  -2   -0.47    0.99
  12   8   2   24.32    2.86
  12  -8   2   23.33    2.63
 -12   8  -2   22.68    2.57
 -12  -8  -2   27.19    2.57
  13  -8   2    0.41    0.29
  13   8   2   -0.53    1.29
  13  -8   2   -1.87    1.52
 -13  -8  -2    1.23    1.17
 -13   8  -2   -0.94    1.29
  14  -8   2   39.81    3.74
  14   8   2   35.66    4.74
 -14   8  -2   33.32    3.74
 -14  -8  -2   39.05    3.51
  15   8   2   -0.82    1.52
  15  -8   2   -2.57    1.46
 -15  -8  -2    1.93    1.29
 -15   8  -2    2.75    1.40
  16  -8   2   25.61    4.44
  16   8   2   31.34    3.86
 -16  -8  -2   27.77    3.39
 -16   8  -2   29.23    3.68
  17  -8   2    3.86    1.81
  17   8   2   -1.11    2.28
 -17   8  -2    3.62    2.40
 -17  -8  -2    2.51    1.58
  18   8   2   -0.06    1.75
  18  -8   2    1.40    1.70
 -18   8  -2    0.23    1.75
 -18  -8  -2    2.16    1.64
  19   8   2    4.74    2.10
  19  -8   2    1.81    2.51
 -19  -8  -2    1.52    1.81
 -19   8  -2    1.93    2.63
  20  -8   2    9.35    2.75
 -20  -8  -2    8.30    2.69
 -20   8  -2    9.30    3.10
  21   8   2    3.80    2.34
  21  -8   2    3.57    2.46
 -21  -8  -2    0.35    1.99
 -21   8  -2    2.34    2.51
  22   8   2    8.94    2.46
  22  -8   2    1.52    2.22
 -22   8  -2    3.80    3.39
 -22  -8  -2    0.94    2.34
  23  -8   2   -0.88    2.05
 -23  -8  -2    1.05    1.93
 -23   8  -2    8.71    3.10
  24  -8   2    0.58    2.57
 -24   8  -2    4.62    2.51
 -24  -8  -2   -0.70    1.75
  25  -8   2    0.06    2.05
  25   8   2   -0.23    2.63
 -25   8  -2    3.51    2.51
 -25  -8  -2   -0.64    2.22
  26   8   2    3.51    3.04
  26  -8   2    1.81    3.04
 -26   8  -2    0.82    2.98
 -26  -8  -2    4.38    2.28
 -26   9   2    0.41    2.75
 -26  -9   2    0.47    2.05
  26  -9  -2    0.35    1.99
 -25  -9   2    0.70    1.64
 -25   9   2    0.53    2.57
  25  -9  -2   -0.64    2.40
  25   9  -2    0.35    1.99
 -24   9   2   -0.94    2.40
 -24  -9   2    1.23    1.34
  24  -9  -2    1.87    1.87
  24   9  -2   -3.04    1.81
 -23  -9   2    0.35    1.81
 -23   9   2   -1.70    2.51
  23  -9  -2   -0.23    1.93
 -22  -9   2    9.35    2.51
 -22   9   2   11.69    4.85
  22   9  -2   15.96    3.22
  22  -9  -2   10.82    4.21
 -21   9   2   -0.58    2.28
 -21  -9   2   -1.58    1.58
  21  -9  -2    2.46    2.28
 -20  -9   2   30.87    3.80
 -20   9   2   35.84    5.26
  20   9  -2   33.15    4.38
  20  -9  -2   24.55    4.68
 -19   9   2   -0.88    2.10
 -19  -9   2    4.03    1.64
  19   9  -2   -1.64    1.87
  19  -9  -2    1.40    1.99
 -18  -9   2    9.00    2.16
 -18   9   2   14.56    3.68
  18  -9  -2    9.12    2.69
  18   9  -2    8.42    2.57
 -17  -9   2    9.35    2.10
 -17   9   2   10.35    3.62
  17   9  -2   12.22    2.46
  17  -9  -2    8.42    3.16
 -16  -9   2   -0.99    1.17
 -16   9   2   -2.22    1.87
  16  -9  -2    2.46    1.46
  16   9  -2    1.46    1.46
 -15   9   2    5.09    2.34
 -15  -9   2   17.71    2.16
  15   9  -2    1.34    2.16
  15  -9  -2    6.37    2.10
 -14  -9   2   36.19    3.22
 -14   9   2   37.59    3.98
  14   9  -2   34.96    4.15
  14  -9  -2   34.61    3.92
 -13   9   2   12.34    2.51
 -13  -9   2   11.23    2.34
  13  -9  -2   11.69    2.40
  13   9  -2   10.35    2.63
 -12   9   2   37.53    4.68
 -12  -9   2   41.10    2.92
  12  -9  -2   39.05    3.57
  12   9  -2   40.92    4.68
  12   9  -2   31.92    1.58
 -11  -9   2   16.31    1.87
 -11   9   2   17.71    3.16
  11   9  -2   13.74    2.69
  11   9  -2   17.01    1.29
  11  -9  -2   21.63    2.86
 -10   9   2    9.94    1.99
 -10  -9   2   11.99    1.64
  10   9  -2   12.80    2.10
  10   9  -2   11.11    0.94
  10  -9  -2   14.73    2.40
  -9  -9   2    8.59    1.81
  -9   9   2    8.83    2.22
   9  -9  -2    8.18    0.58
   9   9  -2   11.40    1.93
   9   9  -2    9.30    0.94
   9  -9  -2    9.70    2.10
  -8  -9   2   18.12    1.64
  -8   9   2   16.08    2.46
   8   9  -2   17.19    2.16
   8   9  -2   13.97    1.17
   8  -9  -2   15.67    1.99
  -7   9   2   15.90    2.46
  -7  -9   2    9.35    1.40
   7   9  -2   12.80    1.75
   7   9  -2   11.81    1.11
   7  -9  -2   12.34    1.70
   7  -9  -2   11.40    0.94
  -6   9   2   16.08    2.10
  -6  -9   2   20.05    1.93
   6   9  -2   17.95    2.34
   6   9  -2   17.83    1.40
   6  -9  -2   18.88    2.22
  -5   9   2    8.77    0.94
  -5  -9   2   11.05    1.29
  -5   9   2   10.87    1.58
   5  -9  -2    9.30    1.64
   5   9  -2    8.59    1.11
   5   9  -2    8.36    1.46
  -4   9   2   15.96    1.23
  -4   9   2   17.95    1.87
  -4  -9   2   15.49    1.81
   4  -9  -2   14.62    1.81
   4   9  -2   16.02    1.40
   4   9  -2   16.66    1.87
  -3  -9   2    0.35    0.94
  -3   9   2   -0.41    0.70
  -3   9   2    1.70    0.94
   3  -9  -2    4.33    0.94
   3   9  -2    0.12    0.58
   3   9  -2   -0.99    1.11
  -2   9   2    7.48    1.46
  -2   9   2    4.27    0.94
   2  -9  -2    5.20    0.88
   2   9  -2    4.56    1.05
   2   9  -2    4.62    1.05
   2   9  -2    3.80    1.11
  -1   9   2    0.29    0.76
  -1   9   2    1.29    0.88
   1   9  -2    0.47    0.99
   1   9  -2    0.35    0.76
   1  -9  -2    0.94    0.76
   1   9  -2    0.58    0.88
   0   9   2    3.92    0.99
   0   9   2    2.92    1.23
   0   9  -2    1.93    1.05
   0   9  -2    1.17    1.05
   0   9  -2    4.03    1.11
   0  -9  -2    1.40    0.82
   1   9   2   -0.53    0.70
   1   9   2    0.53    1.17
  -1  -9  -2   -0.70    0.58
  -1   9  -2   -0.35    0.94
  -1   9  -2    0.06    0.88
  -1   9  -2    1.64    0.64
   2   9   2    4.09    1.23
   2   9   2    1.46    1.23
  -2  -9  -2    2.57    0.58
  -2   9  -2    1.05    1.29
  -2   9  -2    1.75    0.99
  -2   9  -2    2.40    1.23
   3   9   2   24.79    2.05
  -3  -9  -2   18.77    2.98
  -3   9  -2   22.68    1.99
  -3   9  -2   29.11    2.34
  -3  -9  -2   20.05    1.17
   4   9   2    0.58    1.23
   4  -9   2    2.81    0.99
  -4   9  -2    2.51    1.29
  -4  -9  -2    2.05    1.40
  -4   9  -2    3.68    1.29
   5  -9   2    5.79    1.11
   5   9   2    7.48    1.52
  -5   9  -2    6.84    1.34
  -5  -9  -2    6.31    0.70
  -5   9  -2    5.09    1.46
  -5  -9  -2    5.09    1.58
   6  -9   2    0.58    0.70
   6   9   2    3.16    1.11
  -6   9  -2    1.29    1.11
  -6  -9  -2    0.35    0.41
  -6  -9  -2    0.88    1.05
  -6   9  -2    0.47    1.05
   7   9   2    0.18    1.11
   7  -9   2    0.82    0.70
  -7   9  -2   -0.76    1.29
  -7  -9  -2    0.94    1.05
  -7   9  -2    0.35    0.88
   8   9   2    1.29    1.64
   8  -9   2    1.81    0.70
  -8  -9  -2    1.87    1.23
  -8   9  -2    2.16    1.23
  -8   9  -2    1.81    0.99
   9   9   2   -0.82    1.17
   9  -9   2   -0.64    0.53
  -9   9  -2   -0.99    1.05
  -9  -9  -2    2.22    1.05
  -9   9  -2   -0.76    0.94
  10   9   2   11.40    1.93
  10  -9   2    8.07    0.88
 -10   9  -2    9.59    1.64
 -10   9  -2    7.66    2.22
 -10  -9  -2    9.94    2.34
  11   9   2   -0.53    1.23
  11  -9   2    1.11    0.82
  11  -9   2    0.00    0.29
 -11  -9  -2   -0.18    1.34
 -11   9  -2    0.70    0.99
  12  -9   2    0.99    1.23
  12  -9   2    0.35    0.35
  12   9   2    0.53    1.70
 -12  -9  -2    1.64    1.52
 -12   9  -2    3.22    1.23
  13  -9   2    2.40    1.87
  13   9   2    1.75    1.58
 -13  -9  -2    0.23    1.40
 -13   9  -2    1.81    1.70
  14  -9   2    9.70    2.22
  14   9   2    7.13    2.40
 -14  -9  -2   12.69    2.05
 -14   9  -2    8.77    2.22
  15   9   2    4.33    1.99
  15  -9   2    4.44    1.87
 -15   9  -2    1.17    2.28
 -15  -9  -2    6.08    2.16
  16   9   2   20.70    3.68
  16  -9   2   22.63    3.45
 -16   9  -2   20.99    4.03
 -16  -9  -2   22.98    3.10
  17   9   2    3.10    2.28
  17  -9   2    1.87    1.99
 -17   9  -2    3.27    2.05
 -17  -9  -2    5.03    1.81
  18   9   2   15.08    3.51
  18  -9   2   19.94    3.92
 -18   9  -2   16.02    3.45
 -18  -9  -2   16.55    3.04
  19   9   2    3.86    2.63
  19  -9   2    9.00    2.34
 -19  -9  -2    3.39    2.86
 -19   9  -2    0.41    3.04
  20  -9   2    0.76    2.86
  20   9   2    1.93    2.34
 -20   9  -2    5.03    2.51
 -20  -9  -2    3.51    2.51
  21   9   2    7.48    2.81
  21  -9   2    6.72    2.51
 -21  -9  -2    3.51    3.04
 -21   9  -2    3.86    3.74
  22  -9   2    9.70    3.16
 -22   9  -2   10.29    4.68
 -22  -9  -2   12.57    3.86
  23   9   2   -1.17    2.69
  23  -9   2    0.58    2.05
 -23   9  -2   -1.40    3.04
 -23  -9  -2   -1.40    1.87
  24  -9   2   -0.82    2.28
  24   9   2    0.82    2.10
 -24  -9  -2    3.39    1.93
 -24   9  -2    0.58    2.75
  25   9   2    2.16    2.22
  25  -9   2   -0.41    2.75
 -25   9  -2    0.64    3.33
 -25  -9  -2    0.53    1.93
 -25 -10   2    2.63    2.46
 -25  10   2    0.23    3.27
  25  10  -2    5.90    2.57
  25 -10  -2    0.53    2.51
 -24 -10   2   -0.64    1.58
 -24  10   2   -0.82    3.16
  24 -10  -2    0.64    2.46
 -23  10   2    2.22    3.86
 -23 -10   2    1.81    1.93
  23  10  -2   -1.58    2.51
  23 -10  -2   15.14    3.10
 -22 -10   2   -0.70    1.64
 -22  10   2    3.57    2.40
  22 -10  -2   -0.12    1.99
 -21 -10   2   -2.98    1.93
 -21  10   2    3.39    2.69
  21  10  -2   -0.29    1.93
  21 -10  -2   -0.18    2.05
 -20  10   2    0.64    2.22
 -20 -10   2   -0.35    1.93
  20 -10  -2    0.82    2.05
  20  10  -2    1.52    1.87
 -19  10   2    2.16    2.86
 -19 -10   2    3.16    2.05
  19  10  -2   -0.99    2.57
  19 -10  -2    2.69    2.57
 -18 -10   2    4.03    1.87
 -18  10   2   -0.23    2.46
  18 -10  -2   -1.70    1.81
  18  10  -2    2.28    2.28
 -17 -10   2    1.58    1.64
 -17  10   2    2.98    2.16
  17 -10  -2   -3.62    1.70
  17  10  -2    1.46    1.70
 -16 -10   2    2.40    1.46
 -16  10   2    0.47    2.40
  16  10  -2    1.34    1.99
  16 -10  -2    4.44    1.87
 -15  10   2   16.19    2.86
 -15 -10   2   11.87    2.28
  15 -10  -2   12.63    2.86
  15  10  -2   14.67    3.62
 -14 -10   2    1.34    1.34
 -14  10   2    0.41    1.75
  14  10  -2    2.86    2.34
  14 -10  -2    3.86    1.75
 -13 -10   2   -0.76    1.29
 -13  10   2   -0.06    1.29
  13 -10  -2    1.64    1.52
  13  10  -2   -0.35    1.46
 -12 -10   2    0.76    0.99
 -12  10   2   -1.05    1.29
  12  10  -2    1.17    1.81
  12 -10  -2   -0.58    1.64
 -11  10   2   36.01    3.80
 -11 -10   2   41.57    3.16
  11  10  -2   36.13    1.75
  11  10  -2   45.13    4.21
  11 -10  -2   47.18    4.50
 -10 -10   2    0.29    0.94
 -10  10   2   -0.23    1.23
  10  10  -2    0.64    0.58
  10  10  -2    0.35    1.34
  -9 -10   2    7.83    1.52
  -9  10   2    8.54    2.40
   9  10  -2    8.77    1.17
   9  10  -2    9.41    2.28
   9 -10  -2    9.41    2.16
   9 -10  -2    7.37    0.64
  -8  10   2    5.38    1.46
  -8 -10   2    4.15    1.17
   8  10  -2    4.38    1.87
   8  10  -2    4.15    0.88
   8 -10  -2    2.57    0.70
   8 -10  -2    3.80    1.81
  -7 -10   2   17.60    2.10
  -7  10   2   18.59    2.40
   7  10  -2   13.74    1.23
   7 -10  -2   12.80    1.11
   7  10  -2   14.44    1.99
   7 -10  -2   13.68    2.34
  -6  10   2    2.57    1.87
  -6  10   2    3.57    0.82
  -6 -10   2    6.14    1.34
   6  10  -2    3.45    0.88
   6 -10  -2    5.26    1.52
   6  10  -2    2.92    1.40
  -5 -10   2   18.18    2.51
  -5  10   2   22.16    2.57
  -5  10   2   20.29    1.46
   5  10  -2   23.79    2.34
   5  10  -2   19.41    1.64
   5 -10  -2   20.81    2.05
  -4 -10   2    7.02    1.17
  -4  10   2    7.31    1.52
  -4  10   2    4.56    0.94
   4  10  -2    6.78    1.40
   4  10  -2    3.39    0.88
   4 -10  -2    4.03    1.17
  -3 -10   2   30.69    2.75
  -3  10   2   27.89    1.93
  -3  10   2   28.47    2.63
   3  10  -2   26.95    2.10
   3  10  -2   29.76    2.46
   3 -10  -2   25.84    2.10
  -2  10   2    9.24    1.46
  -2  10   2    6.84    1.23
   2  10  -2    6.08    1.29
   2  10  -2    6.26    1.34
   2 -10  -2    4.74    1.34
   2  10  -2    5.38    1.58
  -1  10   2   74.54    4.38
  -1  10   2   66.01    3.10
   1  10  -2   74.95    4.03
   1  10  -2   73.72    3.68
   1 -10  -2   70.68    3.22
   1  10  -2   73.78    4.03
   0  10   2    4.50    1.34
   0  10   2    1.34    0.82
   0 -10  -2    0.06    0.94
   0  10  -2    1.93    0.94
   0  10  -2    2.69    0.94
   0  10  -2    2.86    1.05
   1  10   2  136.98    7.37
   1  10   2  121.20    6.26
  -1  10  -2  126.87    6.43
  -1  10  -2  124.18    5.85
  -1  10  -2  124.24    5.61
  -1 -10  -2  118.62    4.33
   2  10   2    7.31    1.75
   2  10   2    5.38    1.52
  -2  10  -2    3.62    1.46
  -2  10  -2    3.62    1.64
  -2 -10  -2    3.68    0.94
  -2  10  -2    3.10    1.29
   3  10   2  409.01   17.89
  -3  10  -2  436.84   20.11
  -3 -10  -2  420.06   20.52
  -3 -10  -2  410.06   13.21
  -3  10  -2  445.73   18.47
   4 -10   2    7.95    1.52
   4  10   2    9.41    1.75
  -4 -10  -2    7.72    1.11
  -4  10  -2   10.99    1.64
  -4 -10  -2    8.54    1.87
  -4  10  -2   12.69    1.75
   5 -10   2   51.97    2.81
   5  10   2   52.09    3.62
  -5  10  -2   48.82    3.57
  -5 -10  -2   48.12    4.03
  -5  10  -2   47.36    3.57
  -5 -10  -2   49.05    1.93
   6  10   2    7.02    1.70
   6 -10   2    6.08    1.05
  -6 -10  -2    6.72    1.99
  -6  10  -2    3.92    1.70
  -6 -10  -2    4.21    0.58
  -6  10  -2    5.61    1.58
   7 -10   2  116.17    4.79
   7  10   2  123.42    7.37
  -7 -10  -2  129.32    7.54
  -7  10  -2  113.89    7.37
  -7  10  -2  123.12    7.78
   8  10   2   10.17    2.22
   8 -10   2    8.42    1.11
  -8  10  -2    7.83    1.93
  -8 -10  -2   14.21    2.34
  -8  10  -2    7.83    2.10
   9  10   2   59.46    4.38
   9 -10   2   50.34    2.34
  -9  10  -2   55.60    4.56
  -9 -10  -2   53.96    4.56
  -9  10  -2   56.36    4.21
  10 -10   2    1.64    0.70
  10  10   2    1.70    2.16
 -10 -10  -2    5.79    1.58
 -10  10  -2    3.51    1.40
 -10  10  -2    4.44    1.58
  11  10   2   32.45    3.68
  11 -10   2   32.45    3.51
 -11 -10  -2   31.10    3.33
 -11  10  -2   32.21    3.04
  12  10   2   -0.94    1.40
  12 -10   2   -1.11    1.34
  12 -10   2    0.47    0.41
 -12  10  -2    0.58    1.23
 -12 -10  -2    2.28    1.34
  13  10   2    3.45    1.93
  13 -10   2    2.16    1.75
 -13 -10  -2    3.45    1.58
 -13  10  -2    2.10    1.58
  14 -10   2   -0.99    1.64
  14  10   2    2.92    1.70
 -14  10  -2    1.52    1.81
 -14 -10  -2    0.88    1.40
  15  10   2    7.13    2.10
  15 -10   2    4.62    2.10
 -15 -10  -2    0.99    1.75
 -15  10  -2    5.20    1.99
  16  10   2    0.23    2.16
  16 -10   2    3.57    1.58
 -16 -10  -2   -0.29    1.46
 -16  10  -2   -1.34    1.58
  17  10   2    3.80    2.22
  17 -10   2    3.62    2.10
 -17  10  -2    2.63    2.10
 -17 -10  -2    2.86    2.16
  18 -10   2   -4.21    2.28
  18  10   2   -0.58    2.10
 -18 -10  -2    0.41    1.81
 -18  10  -2   -1.46    1.93
  19  10   2   -3.57    2.10
  19 -10   2   -0.47    1.93
 -19  10  -2    0.76    2.46
 -19 -10  -2   -1.05    1.75
  20  10   2    0.76    2.10
  20 -10   2    2.22    2.34
 -20 -10  -2    0.64    1.70
 -20  10  -2   -0.53    2.10
  21 -10   2    1.93    1.81
  21  10   2   -2.57    2.16
 -21 -10  -2   -1.23    1.75
 -21  10  -2   -0.18    2.69
  22 -10   2   -0.06    2.51
 -22 -10  -2    1.58    2.16
 -22  10  -2    2.28    2.51
  23 -10   2   -0.88    1.93
  23  10   2    1.05    2.10
 -23  10  -2    0.23    2.34
 -23 -10  -2    0.12    1.93
  24 -10   2   -0.29    2.63
  24  10   2    1.93    2.10
 -24  10  -2   -1.05    2.63
 -24 -10  -2   -1.52    1.99
 -24 -11   2    0.94    2.22
 -24  11   2   -2.05    3.62
  24  11  -2    1.23    2.40
  24 -11  -2    4.97    2.40
 -23  11   2    4.79    3.16
 -23 -11   2    3.22    2.28
 -22  11   2   -3.10    3.04
 -22 -11   2   -0.12    1.70
  22 -11  -2    3.74    2.10
  22  11  -2   -0.35    1.93
 -21  11   2    6.90    2.86
 -21 -11   2    1.81    2.05
  21 -11  -2    2.16    3.04
 -20  11   2    3.39    4.15
 -20 -11   2   16.90    2.57
  20  11  -2    2.92    3.04
  20 -11  -2    4.68    3.98
 -19  11   2    8.54    3.22
 -19 -11   2    9.47    2.57
  19 -11  -2   12.34    3.33
  19  11  -2   11.87    3.33
 -18  11   2    2.81    2.92
 -18 -11   2    6.20    2.16
  18  11  -2    4.50    2.63
  18 -11  -2    9.59    2.51
 -17 -11   2   10.06    2.34
 -17  11   2   10.41    3.16
  17  11  -2    9.18    3.16
  17 -11  -2   10.64    2.86
 -16 -11   2    0.00    1.81
 -16  11   2    0.99    1.93
  16  11  -2    1.34    1.99
  16 -11  -2    1.11    1.81
 -15  11   2   30.23    5.96
 -15 -11   2   38.82    3.74
  15  11  -2   40.28    5.14
  15 -11  -2   40.75    4.62
 -14 -11   2   45.95    3.98
 -14  11   2   41.33    5.14
  14 -11  -2   42.62    4.62
  14  11  -2   44.55    5.67
 -13 -11   2    0.88    1.23
 -13  11   2    0.76    1.58
  13  11  -2   -3.10    1.75
  13 -11  -2    3.45    1.87
 -12 -11   2   83.37    6.31
 -12  11   2   86.06    7.95
  12 -11  -2   87.99    7.72
  12  11  -2   83.37    7.02
 -11  11   2    7.02    2.75
 -11 -11   2    7.89    2.16
  11  11  -2    9.76    2.40
  11 -11  -2    6.96    2.69
 -10  11   2   33.09    3.98
 -10 -11   2   45.19    3.80
  10  11  -2   32.97    1.81
  10 -11  -2   38.64    4.09
  10  11  -2   35.02    4.33
  -9 -11   2    3.86    1.75
  -9  11   2    8.83    1.70
   9  11  -2    2.57    0.99
   9  11  -2    3.22    1.87
   9 -11  -2    4.62    1.99
  -8  11   2   15.20    2.69
  -8 -11   2   21.05    2.05
   8 -11  -2   19.53    2.34
   8  11  -2   17.66    1.40
   8  11  -2   20.11    2.57
   8 -11  -2   16.90    1.17
  -7 -11   2    9.35    1.93
  -7  11   2    8.59    1.81
   7  11  -2    7.07    1.17
   7  11  -2    7.89    2.34
   7 -11  -2    8.13    0.99
   7 -11  -2    6.61    1.81
  -6  11   2   -1.34    1.11
  -6  11   2   -0.18    0.76
  -6 -11   2   -0.94    0.94
   6  11  -2    0.29    1.23
   6  11  -2    0.82    0.76
   6 -11  -2    2.22    0.94
  -5  11   2    3.68    1.05
  -5  11   2    7.37    1.75
  -5 -11   2    6.31    1.34
   5 -11  -2    5.44    1.40
   5  11  -2    4.15    1.93
   5  11  -2    8.13    1.17
  -4  11   2    0.12    0.70
  -4  11   2    0.76    1.29
  -4 -11   2   -0.29    0.88
   4  11  -2    0.35    0.82
   4 -11  -2   -0.18    1.05
   4  11  -2   -0.53    1.05
  -3  11   2    0.29    0.94
  -3  11   2    2.57    1.23
  -3 -11   2    1.70    1.05
   3  11  -2    0.99    0.99
   3  11  -2    2.05    1.11
   3 -11  -2    0.94    0.94
  -2  11   2    3.16    1.11
  -2  11   2    2.40    1.40
   2  11  -2    2.81    1.17
   2 -11  -2    3.22    1.17
   2  11  -2    1.29    1.46
  -1  11   2    0.88    1.34
  -1  11   2    0.29    1.11
   1  11  -2    1.29    0.94
   1  11  -2    2.10    0.99
   1 -11  -2    2.46    0.99
   1  11  -2    1.29    1.05
   0  11   2    1.29    0.99
   0  11   2    2.16    1.52
   0 -11  -2    0.82    0.88
   0  11  -2    1.11    1.23
   0  11  -2   -0.88    1.11
   0  11  -2    0.35    0.94
   1  11   2    0.76    1.11
   1  11   2    0.70    1.58
  -1  11  -2    0.06    1.11
  -1  11  -2    1.52    1.29
  -1  11  -2    1.87    0.99
  -1 -11  -2    0.23    0.88
   2  11   2    1.75    1.46
   2  11   2    3.27    1.17
  -2  11  -2    2.69    1.11
  -2  11  -2    3.51    1.23
  -2  11  -2    1.64    1.52
   3  11   2    0.41    1.23
  -3 -11  -2   -0.94    0.64
  -3 -11  -2   -0.94    1.17
  -3  11  -2    1.70    1.05
  -3  11  -2   -0.23    1.23
   4  11   2    1.52    1.29
   4 -11   2    0.99    0.88
  -4  11  -2    2.16    1.23
  -4  11  -2    2.40    1.46
  -4 -11  -2    2.46    0.76
  -4 -11  -2    1.70    1.23
   5 -11   2    1.58    1.05
   5  11   2    2.40    1.29
  -5 -11  -2    0.23    1.81
  -5  11  -2    3.10    1.29
  -5 -11  -2    3.39    0.76
  -5  11  -2    0.70    1.23
   6  11   2   -2.51    1.46
   6 -11   2   -0.41    0.76
  -6 -11  -2    0.06    0.58
  -6  11  -2    0.12    1.23
  -6 -11  -2    2.81    1.23
  -6  11  -2    0.94    1.17
   7  11   2    1.99    1.70
   7 -11   2    2.16    1.05
  -7  11  -2    2.63    1.46
  -7 -11  -2    6.72    1.87
  -7  11  -2    6.90    1.87
   8  11   2    7.31    2.10
   8 -11   2    9.00    1.29
  -8 -11  -2    8.42    2.05
  -8  11  -2    7.31    1.93
  -8  11  -2    8.77    1.81
   9  11   2   -0.06    1.75
   9 -11   2    0.47    0.64
  -9 -11  -2   -0.58    1.29
  -9  11  -2   -0.58    1.17
  -9  11  -2    2.10    1.52
  10  11   2    2.10    1.87
  10 -11   2    0.82    1.17
  10 -11   2    3.33    0.82
 -10  11  -2    2.57    1.75
 -10 -11  -2    6.55    1.70
  11 -11   2    6.43    2.28
  11  11   2    3.98    2.05
 -11  11  -2    6.37    2.16
 -11 -11  -2    4.33    2.05
  12  11   2    7.48    2.75
  12 -11   2    5.44    2.16
 -12  11  -2    5.09    2.34
 -12 -11  -2    6.66    1.99
  13  11   2    0.53    2.34
  13 -11   2    3.27    1.75
 -13 -11  -2    4.21    2.10
 -13  11  -2   -0.06    1.99
  14 -11   2    7.83    2.28
  14  11   2    6.20    2.98
 -14  11  -2    8.30    2.22
 -14 -11  -2    5.20    2.10
  15 -11   2    4.79    2.10
  15  11   2    4.74    2.81
 -15  11  -2    4.85    2.63
 -15 -11  -2    3.98    2.57
  16 -11   2   13.68    3.45
  16  11   2    9.82    2.86
 -16 -11  -2    7.25    2.51
 -16  11  -2   10.35    2.57
  17 -11   2    3.10    2.51
  17  11   2    7.83    2.51
 -17 -11  -2    2.28    2.10
 -17  11  -2    5.90    2.40
  18  11   2   16.14    3.68
  18 -11   2   13.97    4.38
 -18  11  -2   13.33    3.51
 -18 -11  -2   16.43    3.86
  19 -11   2    3.86    2.51
 -19  11  -2    4.15    3.10
 -19 -11  -2    3.57    2.69
  20 -11   2   15.73    4.68
  20  11   2   10.99    3.98
 -20 -11  -2   14.62    3.45
 -20  11  -2   16.55    3.92
  21 -11   2    6.49    2.69
 -21 -11  -2    4.56    2.57
 -21  11  -2    5.20    3.80
  22 -11   2   10.41    3.10
 -22 -11  -2    7.37    2.92
 -22  11  -2    4.62    3.62
  23 -11   2   -0.47    2.34
  23  11   2   -2.86    2.51
 -23 -11  -2   -1.75    2.69
 -23  11  -2    1.46    3.33
 -23 -12   2    0.88    2.63
 -23  12   2    1.81    3.10
  23 -12  -2    4.44    2.69
  23  12  -2    1.58    2.57
 -22 -12   2    0.64    1.99
 -22  12   2    3.22    2.86
  22 -12  -2    1.70    3.04
 -21 -12   2   -0.06    1.58
 -21  12   2    1.29    2.69
  21 -12  -2   -0.99    2.40
  21  12  -2    0.29    1.93
 -20 -12   2   -0.18    1.70
 -20  12   2    0.23    2.40
  20  12  -2    1.75    2.16
  20 -12  -2    2.92    2.28
 -19 -12   2   -0.76    1.52
 -19  12   2    0.47    2.05
  19  12  -2   -1.11    1.81
  19 -12  -2    0.53    1.99
 -18  12   2   -1.64    1.99
 -18 -12   2    1.46    1.46
  18 -12  -2    1.29    1.87
  18  12  -2   -0.99    2.28
 -17  12   2   -2.40    1.87
 -17 -12   2    1.46    1.75
  17  12  -2   -3.39    2.34
  17 -12  -2    1.29    1.87
 -16  12   2    8.59    3.04
 -16 -12   2    9.35    2.86
  16  12  -2   10.00    2.92
  16 -12  -2    9.88    2.98
 -15 -12   2    1.99    1.46
 -15  12   2   -0.06    1.99
  15  12  -2    0.76    2.05
 -14  12   2   10.06    2.69
 -14 -12   2    8.36    2.75
  14  12  -2    8.13    2.86
  14 -12  -2   10.11    2.81
 -13 -12   2    1.58    1.52
 -13  12   2    2.05    2.57
  13 -12  -2    4.62    1.87
  13  12  -2    0.76    2.63
 -12 -12   2   23.56    3.51
 -12  12   2   15.96    3.68
  12 -12  -2   20.40    3.51
  12  12  -2   30.81    3.51
 -11 -12   2    1.23    1.70
 -11  12   2    0.12    1.70
  11 -12  -2    3.62    1.52
  11  12  -2   -0.18    2.16
 -10  12   2    1.29    1.81
 -10 -12   2   -1.93    1.58
  10  12  -2    2.05    1.58
  10 -12  -2   -2.57    1.46
  -9 -12   2    0.88    1.64
  -9  12   2   -0.82    1.70
   9 -12  -2    3.27    1.52
   9  12  -2    1.75    0.82
   9  12  -2    4.21    1.58
  -8  12   2    1.99    2.10
  -8 -12   2    1.11    1.64
   8  12  -2    3.68    0.99
   8 -12  -2    2.28    0.82
   8  12  -2    3.39    1.70
   8 -12  -2    3.80    1.40
  -7  12   2    0.41    1.40
  -7 -12   2    0.06    1.11
   7 -12  -2    0.53    1.46
   7  12  -2   -0.64    1.34
   7  12  -2   -0.88    0.82
   7 -12  -2   -0.99    0.70
  -6 -12   2    2.86    1.75
  -6  12   2    3.68    0.99
  -6  12   2    2.05    1.81
   6 -12  -2    5.50    1.81
   6  12  -2    5.09    1.11
   6  12  -2    6.14    2.10
  -5  12   2    3.39    1.75
  -5  12   2    3.86    1.05
  -5 -12   2    4.03    1.46
   5  12  -2    4.27    1.17
   5  12  -2    7.31    1.75
   5 -12  -2    4.38    1.40
  -4  12   2    0.82    0.94
  -4 -12   2    2.69    1.46
  -4  12   2    1.93    1.46
   4 -12  -2    2.34    1.34
   4  12  -2    0.70    1.11
   4  12  -2    1.29    1.29
  -3 -12   2    6.20    1.93
  -3  12   2    6.43    1.40
  -3  12   2    2.05    2.10
   3  12  -2    6.78    1.64
   3 -12  -2    6.08    1.64
   3  12  -2    5.90    1.40
  -2 -12   2    1.87    1.23
  -2  12   2    1.40    0.94
  -2  12   2    1.11    1.46
   2  12  -2    1.99    1.29
   2  12  -2    2.05    1.23
   2 -12  -2    0.76    1.23
  -1  12   2    7.31    2.46
  -1  12   2    4.68    1.40
   1  12  -2    6.31    1.81
   1  12  -2    6.96    1.70
   1 -12  -2    7.78    1.23
   1  12  -2    9.70    1.93
   0  12   2    1.29    1.75
   0  12   2    2.81    1.23
   0  12  -2    1.05    1.70
   0 -12  -2    3.10    1.11
   0  12  -2    2.51    1.11
   0  12  -2    2.63    1.17
   1  12   2   12.34    2.63
   1  12   2    5.26    1.52
  -1  12  -2    5.55    1.52
  -1  12  -2   12.04    1.64
  -1  12  -2    9.53    2.16
  -1 -12  -2   10.47    1.46
   2  12   2    7.78    1.64
   2  12   2    7.37    2.34
  -2  12  -2   12.69    1.87
  -2  12  -2    8.07    2.05
  -2 -12  -2   10.17    1.29
  -2  12  -2    5.73    2.22
   3  12   2    6.66    1.70
  -3  12  -2    5.50    1.99
  -3  12  -2    6.84    1.99
  -3 -12  -2    7.48    2.05
  -3 -12  -2    5.96    1.17
   4  12   2    8.42    2.16
   4 -12   2    5.26    1.23
  -4  12  -2    5.26    1.70
  -4  12  -2    7.37    1.70
  -4 -12  -2    8.36    2.05
   5 -12   2    0.99    0.88
   5  12   2    4.03    1.75
  -5 -12  -2   -0.18    1.52
  -5  12  -2    2.40    1.58
  -5  12  -2   -0.53    1.29
   6  12   2   45.78    4.38
   6 -12   2   43.56    3.04
  -6 -12  -2   47.94    4.56
  -6  12  -2   35.14    4.03
  -6  12  -2   47.06    4.74
   7  12   2   12.69    2.46
   7 -12   2   11.23    1.58
  -7  12  -2    7.07    2.28
  -7  12  -2    9.53    2.16
  -7 -12  -2   10.00    2.40
   8 -12   2   12.80    1.70
   8  12   2   16.60    3.57
  -8  12  -2   16.02    2.63
  -8 -12  -2   13.74    3.45
  -8  12  -2   23.44    2.75
   9  12   2    5.38    2.16
   9 -12   2    4.62    1.17
  -9  12  -2    5.14    2.22
  -9 -12  -2    8.36    2.46
  10 -12   2   -0.23    0.70
  10  12   2    2.16    1.87
  10 -12   2    3.16    1.52
 -10  12  -2   -0.58    1.40
 -10 -12  -2    0.00    1.70
  11  12   2    9.00    2.63
  11 -12   2    7.60    2.40
 -11 -12  -2    9.12    2.34
 -11  12  -2    9.00    2.63
  12  12   2    5.73    2.40
  12 -12   2    5.55    2.51
 -12 -12  -2    3.22    1.99
 -12  12  -2    6.26    2.40
  13 -12   2    3.68    1.81
  13  12   2   -0.58    1.87
 -13  12  -2    3.39    2.05
 -13 -12  -2   -0.35    2.16
  14 -12   2   -2.75    1.75
  14  12   2   -1.64    1.81
 -14 -12  -2    0.47    1.64
 -14  12  -2   -0.18    1.64
  15  12   2    1.34    1.64
  15 -12   2    0.00    2.10
 -15  12  -2   -0.12    1.81
 -15 -12  -2   -0.53    1.93
  16  12   2   -1.23    1.99
  16 -12   2   -1.87    1.87
 -16  12  -2    0.53    2.16
 -16 -12  -2   -0.23    1.70
  17  12   2    5.44    2.28
  17 -12   2    2.57    2.40
 -17 -12  -2    2.40    2.10
 -17  12  -2    2.81    2.28
  18 -12   2    0.47    2.16
 -18  12  -2    2.16    2.10
 -18 -12  -2    1.52    2.40
  19 -12   2    2.40    2.40
 -19  12  -2    1.70    2.86
 -19 -12  -2    3.04    2.63
  20 -12   2   -1.05    2.75
  20  12   2    2.34    2.46
 -20  12  -2    5.85    2.86
 -20 -12  -2   -0.64    2.46
 -21  12  -2    5.03    2.92
 -21 -12  -2    2.81    2.46
  22  12   2    1.99    2.57
  22 -12   2    3.16    2.40
 -22  12  -2   -1.64    3.39
 -22 -12  -2    2.63    2.28
 -22 -13   2    1.46    1.75
 -22  13   2    2.34    2.57
  22 -13  -2   -4.03    2.86
  22  13  -2   -0.64    2.28
 -21  13   2   10.82    3.98
 -21 -13   2   10.76    2.86
 -20 -13   2    0.12    1.64
 -20  13   2    0.29    2.69
 -19  13   2   11.52    3.92
 -19 -13   2    8.83    2.81
  19  13  -2   13.10    3.74
  19 -13  -2   17.48    3.74
 -18  13   2   -0.82    2.05
 -18 -13   2    0.41    1.46
  18 -13  -2    1.17    1.81
  18  13  -2   -1.29    1.87
 -17  13   2   16.31    4.09
 -17 -13   2   21.75    3.68
  17  13  -2   19.88    3.98
  17 -13  -2   15.32    3.92
 -16  13   2    4.91    3.62
 -16 -13   2    7.48    2.86
  16 -13  -2    7.07    2.75
 -15  13   2   34.38    4.97
 -15 -13   2   30.34    3.74
  15 -13  -2   26.43    4.38
  15  13  -2   32.62    5.85
 -14  13   2   -2.05    2.92
 -14 -13   2    8.65    2.16
  14  13  -2    2.98    2.46
  14 -13  -2    0.53    2.28
 -13  13   2   31.22    4.56
 -13 -13   2   31.86    3.57
  13  13  -2   32.68    4.91
  13 -13  -2   30.05    4.33
 -12 -13   2    2.75    1.58
 -12  13   2   -2.22    1.58
  12 -13  -2    0.29    1.64
  12  13  -2   -0.76    1.75
 -11 -13   2   63.67    5.09
 -11  13   2   63.02    6.26
  11  13  -2   55.48    6.20
  11 -13  -2   65.36    6.84
 -10  13   2    2.10    2.16
 -10 -13   2    6.08    1.93
  10  13  -2    1.40    2.34
  10 -13  -2    8.18    2.51
  -9 -13   2  104.88    6.72
  -9  13   2   95.88    7.89
   9 -13  -2   96.47    7.19
   9  13  -2   94.48    8.07
  -8 -13   2    1.46    1.23
  -8  13   2   -1.17    1.81
   8 -13  -2   -1.46    1.34
   8  13  -2    0.64    1.70
   8  13  -2    0.35    0.88
  -7 -13   2   68.40    4.85
  -7  13   2   72.26    6.08
   7 -13  -2   67.29    5.32
   7  13  -2   77.11    6.31
   7  13  -2   66.88    3.86
   7 -13  -2   68.75    3.74
  -6  13   2    6.96    2.16
  -6  13   2    6.66    1.29
  -6 -13   2    8.83    2.05
   6  13  -2    7.89    2.16
   6  13  -2    3.57    1.46
   6 -13  -2    4.68    2.28
  -5  13   2   34.49    3.98
  -5 -13   2   38.00    3.39
  -5  13   2   35.31    2.63
   5  13  -2   32.68    3.86
   5  13  -2   36.83    2.92
   5 -13  -2   37.07    3.22
  -4  13   2   11.93    1.64
  -4 -13   2   11.28    2.46
  -4  13   2   10.47    2.98
   4  13  -2   10.00    2.69
   4  13  -2   11.99    1.93
   4 -13  -2   12.10    2.40
  -3  13   2    0.82    1.11
  -3  13   2    0.70    1.52
  -3 -13   2    0.00    1.11
   3  13  -2    2.05    1.64
   3  13  -2    1.29    1.17
   3 -13  -2    1.70    1.11
  -2  13   2    3.16    1.17
  -2 -13   2    4.21    1.70
  -2  13   2    3.04    1.87
   2  13  -2    4.91    1.70
   2 -13  -2    1.81    1.40
   2  13  -2    2.22    1.46
  -1  13   2    2.75    1.81
  -1  13   2    3.51    1.29
   1  13  -2    3.51    1.75
   1 -13  -2    5.38    1.23
   1  13  -2    4.44    1.29
   1  13  -2    5.32    1.58
   0  13   2   -0.35    1.23
   0  13   2    1.05    1.64
   0  13  -2    0.06    0.94
   0  13  -2    1.17    1.05
   0 -13  -2   -0.99    0.99
   0  13  -2   -0.12    1.17
   1  13   2    1.34    1.75
   1  13   2    3.45    1.70
  -1  13  -2    2.10    1.75
  -1  13  -2    5.03    1.23
  -1  13  -2    2.22    1.29
  -1 -13  -2    1.64    1.23
   2  13   2    0.00    1.58
  -2 -13  -2    2.05    1.05
  -2  13  -2    3.04    1.58
  -2  13  -2    1.40    1.46
  -2  13  -2    3.27    1.17
  -2 -13  -2    1.52    1.17
   3  13   2   -0.70    1.46
   3 -13   2    1.46    0.99
  -3 -13  -2    1.52    0.94
  -3  13  -2   -0.06    1.58
  -3 -13  -2    2.46    1.81
  -3  13  -2   -2.05    1.52
   4  13   2   10.47    2.16
   4 -13   2   10.06    2.05
  -4  13  -2   12.34    2.10
  -4 -13  -2   12.75    1.46
  -4  13  -2   13.74    2.63
  -4 -13  -2   12.28    2.46
   5 -13   2    2.81    1.11
   5  13   2    0.76    1.70
  -5  13  -2    4.21    1.52
  -5 -13  -2    3.10    0.94
  -5  13  -2    2.86    1.81
  -5 -13  -2    2.05    1.81
   6  13   2   -0.82    1.58
   6 -13   2    0.99    1.11
  -6  13  -2    1.58    1.40
  -6 -13  -2   -0.06    1.64
  -6  13  -2    3.39    1.70
   7  13   2    4.85    2.10
   7 -13   2    4.74    1.29
  -7  13  -2    6.49    2.22
  -7 -13  -2    6.37    1.99
  -7  13  -2    4.85    1.93
   8 -13   2    0.88    0.82
   8  13   2   -2.69    1.40
  -8 -13  -2   -0.41    1.34
  -8  13  -2    0.76    1.29
  -8  13  -2   -0.41    1.46
   9 -13   2    1.46    0.94
   9  13   2    0.82    2.28
   9 -13   2    3.51    1.70
  -9  13  -2    1.17    1.58
  -9 -13  -2    4.21    1.81
  10  13   2    0.82    1.70
  10 -13   2    1.87    1.58
 -10  13  -2   -1.81    1.75
 -10 -13  -2    0.76    1.58
  11  13   2    8.77    3.04
  11 -13   2    5.20    2.16
 -11 -13  -2    6.84    2.92
 -11  13  -2    5.44    2.57
  12 -13   2   -0.35    1.81
  12  13   2   -2.46    1.93
 -12  13  -2   -1.17    1.99
 -12 -13  -2   -0.58    1.70
  13 -13   2   14.85    3.68
  13  13   2    8.59    3.10
 -13  13  -2   15.90    3.51
 -13 -13  -2   13.80    2.92
  14 -13   2    0.99    1.93
  14  13   2   -0.53    1.99
 -14 -13  -2   -0.23    2.05
 -14  13  -2    1.29    1.81
 -14  13  -2    1.64    1.70
  15 -13   2   15.20    3.33
  15  13   2   13.10    3.80
 -15  13  -2   20.58    3.80
 -15 -13  -2   14.44    3.33
  16 -13   2    0.12    2.46
  16  13   2   -2.98    2.22
 -16 -13  -2   -0.23    1.75
 -16  13  -2    0.47    1.81
  17 -13   2   29.70    5.03
  17  13   2   34.08    5.26
 -17  13  -2   30.46    4.79
 -17 -13  -2   28.94    4.62
  18 -13   2    0.18    2.22
 -18 -13  -2    1.46    2.28
  19  13   2   26.48    6.55
  19 -13   2   24.67    6.08
 -19  13  -2   28.06    4.85
 -19 -13  -2   26.72    4.27
  20 -13   2    2.34    2.34
  20  13   2   -4.74    2.51
 -20  13  -2    1.17    2.75
 -20 -13  -2    2.69    1.93
  21  13   2   11.40    3.98
  21 -13   2    5.03    3.39
 -21 -13  -2   12.10    3.27
 -21  13  -2    8.83    4.56
 -21  14   2    1.17    2.69
  21  14  -2    0.70    2.51
  21 -14  -2    2.46    2.63
 -20 -14   2    9.18    2.22
 -20  14   2    0.00    3.16
  20  14  -2    1.75    2.86
  20 -14  -2    0.64    3.57
 -19 -14   2    0.53    1.75
 -19  14   2    1.46    3.10
  19 -14  -2    6.84    2.92
  19  14  -2   -0.76    2.40
 -18 -14   2    1.52    1.99
 -18  14   2    3.22    3.39
  18  14  -2    5.67    2.69
  18 -14  -2    3.16    3.16
 -17  14   2    1.23    2.40
 -17 -14   2    3.92    1.81
  17  14  -2    0.82    2.28
  17 -14  -2   -2.92    2.63
 -16 -14   2   -0.70    1.99
 -16  14   2    0.12    2.16
  16  14  -2    3.74    2.10
  16 -14  -2   -0.29    2.46
 -15  14   2    1.34    2.81
 -15 -14   2    3.22    2.22
  15 -14  -2    1.99    2.51
  15  14  -2    2.22    2.46
 -14 -14   2   -0.82    1.58
 -14  14   2    1.17    2.05
  14 -14  -2   -3.10    2.34
 -13  14   2    4.50    2.98
 -13 -14   2    3.10    2.16
  13  14  -2    5.14    2.46
  13 -14  -2    1.64    2.22
 -12 -14   2    0.64    1.64
 -12  14   2    2.51    2.05
  12  14  -2    3.51    2.81
  12 -14  -2    1.87    1.81
 -11  14   2    2.81    2.10
 -11 -14   2    3.68    2.10
  11  14  -2    3.45    2.28
  11 -14  -2    2.34    1.99
 -10  14   2   -0.58    1.93
 -10 -14   2    2.86    1.87
  10  14  -2    3.04    2.05
  10 -14  -2    1.40    1.70
  -9 -14   2   36.48    3.86
  -9  14   2   33.91    4.56
   9 -14  -2   34.55    4.97
   9  14  -2   36.60    4.91
  -8 -14   2   -0.41    1.29
  -8  14   2   -0.12    1.99
   8 -14  -2    0.88    1.40
   8  14  -2    1.11    2.16
   8  14  -2    0.82    0.94
  -7 -14   2   29.23    3.16
  -7  14   2   30.93    3.98
   7  14  -2   26.95    2.51
   7  14  -2   32.86    4.09
   7 -14  -2   34.08    3.45
   7 -14  -2   31.51    2.46
  -6 -14   2    2.75    1.40
  -6  14   2    1.23    2.10
   6  14  -2    1.29    1.17
   6 -14  -2    0.18    1.87
   6  14  -2    1.52    1.70
  -5  14   2   44.02    3.51
  -5 -14   2   52.79    5.14
  -5  14   2   53.67    4.97
   5 -14  -2   50.16    4.15
   5  14  -2   55.07    5.73
   5  14  -2   46.71    3.62
  -4 -14   2    3.57    1.64
  -4  14   2   -1.17    1.11
  -4  14   2   -2.98    1.64
   4  14  -2   -1.70    1.17
   4 -14  -2   -2.22    1.52
   4  14  -2    0.76    1.46
  -3  14   2    2.92    1.40
  -3 -14   2    4.56    1.52
  -3  14   2   -0.18    2.05
   3  14  -2    2.98    1.17
   3 -14  -2    3.33    1.29
   3  14  -2    1.05    1.58
  -2  14   2    1.58    1.05
  -2 -14   2   -0.06    1.70
  -2  14   2    0.06    1.75
   2 -14  -2    0.99    1.34
   2  14  -2    2.10    1.29
   2  14  -2    0.23    1.34
  -1  14   2   -0.53    1.40
  -1  14   2    1.93    1.75
   1  14  -2    2.22    1.40
   1  14  -2    0.53    1.29
   1 -14  -2    1.70    1.29
   0  14   2    3.51    1.70
   0  14   2    8.65    2.10
   0  14  -2    4.09    1.87
   0  14  -2    3.04    1.99
   0 -14  -2    5.14    1.58
   0  14  -2    6.08    1.75
   1  14   2   21.75    3.33
   1  14   2   25.55    3.27
  -1 -14  -2   18.83    2.40
  -1  14  -2   20.81    3.22
  -1  14  -2   21.40    3.39
  -1  14  -2   21.63    2.57
   2  14   2    5.38    1.75
  -2 -14  -2    3.45    1.52
  -2  14  -2    6.61    2.10
  -2 -14  -2    1.75    2.10
  -2  14  -2    5.79    1.34
  -2  14  -2    4.79    1.81
   3 -14   2   18.71    2.63
   3  14   2   18.94    2.57
  -3 -14  -2   15.73    3.98
  -3  14  -2   16.08    3.04
  -3  14  -2   17.13    2.92
  -3 -14  -2   17.54    2.05
   4  14   2   11.58    2.75
   4 -14   2    7.83    2.05
  -4 -14  -2    4.85    1.52
  -4  14  -2   14.67    2.63
  -4  14  -2   11.58    2.57
  -4 -14  -2   18.59    3.10
   5 -14   2  126.81    7.60
   5  14   2  130.26    9.70
  -5  14  -2  128.85    9.65
  -5  14  -2  133.71    9.88
  -5 -14  -2  141.07   11.17
   6 -14   2    5.03    1.64
   6  14   2    6.08    2.22
  -6  14  -2    8.13    2.51
  -6 -14  -2    9.35    2.92
  -6  14  -2    7.02    2.63
   7  14   2   57.00    5.55
   7 -14   2   59.98    3.98
  -7 -14  -2   60.74    5.55
  -7  14  -2   56.65    5.26
   8  14   2   -3.27    2.22
   8 -14   2    0.58    1.05
   8 -14   2    1.23    1.58
  -8 -14  -2    1.05    1.64
  -8  14  -2    1.81    1.46
   9  14   2   25.61    4.27
   9 -14   2   29.93    3.80
  -9 -14  -2   26.25    4.09
  -9  14  -2   29.17    4.21
  10  14   2    1.64    1.87
  10 -14   2    0.82    1.64
 -10  14  -2    0.88    1.93
 -10 -14  -2   -0.35    2.10
  11  14   2    7.48    2.69
  11 -14   2    8.42    2.51
 -11 -14  -2    4.62    3.10
 -11  14  -2    6.90    2.81
  12 -14   2    0.82    1.81
 -12  14  -2    1.34    1.99
 -12 -14  -2   -0.23    1.93
  13 -14   2    5.50    3.10
  13  14   2    5.44    2.75
 -13  14  -2   10.29    2.92
 -13 -14  -2    2.63    2.98
  14 -14   2   -0.23    1.99
  14  14   2    0.88    2.05
 -14 -14  -2    0.70    1.87
 -14  14  -2    1.52    1.87
  15 -14   2    0.70    1.99
  15  14   2    0.06    2.16
 -15  14  -2    0.53    2.34
 -15 -14  -2    1.81    1.93
  16  14   2   -0.64    2.34
  16 -14   2   -1.58    2.10
 -16  14  -2   -0.94    1.99
 -16 -14  -2   -0.53    2.34
  17 -14   2    3.51    2.86
  17  14   2    1.58    2.57
 -17  14  -2    1.05    2.22
 -17 -14  -2    1.64    2.57
  18 -14   2    1.40    2.28
 -18  14  -2   -0.06    2.63
 -18 -14  -2    1.23    1.93
 -19 -14  -2    0.88    1.75
 -19  14  -2   -0.76    2.05
  20 -14   2    1.75    2.05
  20  14   2   -0.64    2.28
 -20 -14  -2    0.29    1.87
 -20  14  -2   -0.82    2.16
 -19 -15   2   -0.18    2.10
 -19  15   2   -0.35    2.46
  19 -15  -2    1.46    2.16
 -18  15   2   12.69    4.91
 -18 -15   2   21.05    4.38
  18 -15  -2   23.50    4.44
 -17  15   2   -0.76    2.28
 -17 -15   2    1.23    1.75
  17 -15  -2    1.05    2.22
 -16  15   2   29.82    6.55
 -16 -15   2   27.71    4.09
  16  15  -2   25.96    5.61
  16 -15  -2   25.96    4.74
 -15 -15   2    1.93    1.81
 -15  15   2   -3.45    3.16
  15 -15  -2    4.79    2.16
  15  15  -2   -0.58    2.92
 -14  15   2   40.52    6.26
 -14 -15   2   50.04    5.90
  14 -15  -2   47.24    5.90
 -13  15   2    7.19    3.80
 -13 -15   2    7.89    2.34
  13 -15  -2    6.55    3.27
  13  15  -2    5.03    3.39
 -12 -15   2   25.55    4.27
 -12  15   2   16.55    5.26
  12 -15  -2   26.66    4.56
  12  15  -2   21.11    4.91
 -11  15   2    5.38    2.28
 -11 -15   2    0.94    1.75
  11 -15  -2    3.62    2.05
  11  15  -2    1.40    2.46
 -10  15   2    2.57    2.63
 -10 -15   2    4.97    2.57
  10  15  -2    6.84    3.39
  10 -15  -2    9.65    2.34
  -9 -15   2   12.04    2.51
   9 -15  -2    8.65    3.10
   9  15  -2   11.75    3.92
  -8 -15   2    0.70    1.64
  -8  15   2    3.68    2.34
   8  15  -2    3.74    2.51
   8 -15  -2    1.99    2.10
  -7 -15   2    6.02    1.99
  -7  15   2    9.47    2.28
   7  15  -2    5.09    2.86
   7  15  -2    4.62    1.40
   7 -15  -2    4.38    2.05
  -6  15   2    2.57    2.05
  -6 -15   2    1.40    1.58
   6 -15  -2    3.80    1.93
   6  15  -2    1.70    1.23
   6  15  -2    5.03    2.05
   6 -15  -2    2.22    1.23
  -5  15   2   -0.23    0.88
  -5  15   2   -1.11    1.70
  -5 -15   2    2.57    1.40
   5 -15  -2    1.93    1.34
   5  15  -2   -0.41    1.58
   5  15  -2    0.58    1.11
  -4  15   2    7.89    1.81
  -4  15   2    9.76    3.22
  -4 -15   2    6.61    2.16
   4 -15  -2   10.58    2.40
   4  15  -2    5.73    1.87
   4  15  -2    9.82    2.34
  -3 -15   2    1.05    1.29
  -3  15   2   -0.47    1.52
  -3  15   2   -0.58    0.94
   3  15  -2   -0.58    1.23
   3  15  -2   -1.17    1.64
   3 -15  -2    0.00    1.34
  -2  15   2   10.76    3.22
  -2  15   2   15.20    2.05
  -2 -15   2   16.60    2.69
   2  15  -2   14.09    3.04
   2 -15  -2   13.74    2.22
   2  15  -2   16.31    2.51
  -1  15   2    0.94    1.58
  -1 -15   2   -0.70    1.34
  -1  15   2    0.06    1.34
   1  15  -2    0.64    1.05
   1 -15  -2   -0.23    1.23
   1  15  -2   -0.12    1.40
   0  15   2   11.63    1.99
   0  15   2   13.04    3.33
   0  15  -2   11.34    2.86
   0  15  -2    6.66    1.99
   0 -15  -2   10.41    2.05
   0  15  -2    8.36    2.22
   1  15   2    1.05    1.29
  -1  15  -2   -0.64    1.40
  -1  15  -2   -0.12    1.70
  -1  15  -2   -2.05    1.40
  -1 -15  -2    1.64    1.11
   2  15   2    0.70    1.40
  -2  15  -2   -1.29    1.81
  -2  15  -2    0.64    1.52
  -2 -15  -2    1.23    1.17
  -2 -15  -2   -0.82    2.05
  -2  15  -2    0.76    1.23
   3 -15   2    1.58    1.34
   3  15   2    0.23    1.75
  -3 -15  -2   -2.40    1.87
  -3 -15  -2   -1.11    1.05
  -3  15  -2   -0.06    1.29
  -3  15  -2   -1.23    1.81
   4  15   2   -0.23    1.52
   4 -15   2    1.17    1.34
  -4 -15  -2   -1.11    1.75
  -4  15  -2    3.68    1.81
  -4  15  -2    1.05    1.40
   5 -15   2    3.68    1.23
   5  15   2    2.05    1.75
  -5  15  -2    1.99    1.75
  -5  15  -2    1.70    2.16
  -5 -15  -2    2.98    1.93
   6 -15   2    2.51    1.40
   6  15   2    2.63    2.22
   6 -15   2    0.06    1.23
  -6  15  -2    3.45    1.93
  -6 -15  -2    3.98    1.99
   7 -15   2    0.35    1.64
   7 -15   2    1.52    1.17
  -7 -15  -2   -0.41    2.05
  -7  15  -2    0.29    1.46
   8 -15   2    9.65    2.69
   8  15   2   10.41    2.75
  -8 -15  -2   14.85    3.39
  -8  15  -2   10.00    3.27
   9  15   2    3.98    2.22
   9 -15   2    6.26    2.05
  -9  15  -2    2.86    1.99
  -9 -15  -2    1.93    2.28
  10 -15   2   15.08    3.39
 -10 -15  -2   20.58    3.98
 -10  15  -2   12.57    3.22
  11  15   2    0.88    2.34
  11 -15   2   -2.10    2.10
 -11  15  -2    8.65    2.05
 -11 -15  -2    2.75    2.22
  12 -15   2   15.55    3.10
  12  15   2    9.00    3.51
 -12 -15  -2   10.29    3.16
 -12  15  -2    7.60    2.81
  13 -15   2    1.99    3.04
 -13 -15  -2    3.10    2.34
 -13  15  -2    4.62    2.22
  14  15   2   15.73    3.80
  14 -15   2   11.81    4.09
 -14 -15  -2   12.10    3.98
 -14  15  -2   10.58    4.03
  15 -15   2    2.75    2.16
  15  15   2   -1.17    2.28
 -15 -15  -2    0.70    1.93
 -15  15  -2    0.29    2.05
  16  15   2    3.22    3.16
  16 -15   2    8.77    2.92
 -16 -15  -2    0.29    2.57
 -16  15  -2    6.78    2.69
  17 -15   2    2.16    2.46
 -17 -15  -2    1.99    2.05
 -17  15  -2    0.23    2.69
  18 -15   2    0.35    2.40
 -18  15  -2    0.23    2.81
 -18 -15  -2    2.40    2.51
 -17 -16   2    1.75    1.93
 -17  16   2    2.98    3.27
  17 -16  -2   -0.53    3.04
 -16  16   2    3.86    3.04
 -16 -16   2    2.10    2.22
  16 -16  -2   -1.46    2.69
 -15 -16   2   -1.40    2.28
 -15  16   2   -1.46    2.40
  15 -16  -2    4.09    2.10
  15  16  -2    2.75    2.57
 -14  16   2    8.24    2.75
 -14 -16   2    3.39    2.69
  14  16  -2    2.22    3.10
  14 -16  -2    1.29    2.46
 -13  16   2   -1.81    1.99
 -13 -16   2    2.34    1.81
  13 -16  -2    2.28    1.99
 -12  16   2    6.08    3.39
 -12 -16   2    3.04    2.75
  12 -16  -2    3.16    3.04
  12  16  -2   10.17    3.10
 -11 -16   2    2.46    1.81
  11 -16  -2    4.38    2.57
  11  16  -2    0.12    2.57
 -10 -16   2    5.14    2.81
  10  16  -2    2.98    3.27
  10 -16  -2    8.59    2.40
  -9  16   2    1.81    2.05
  -9 -16   2    1.29    1.75
   9 -16  -2    1.11    2.22
  -8 -16   2    9.06    2.81
   8  16  -2    5.50    2.81
   8 -16  -2    7.19    2.34
  -7 -16   2    0.94    2.22
  -7  16   2    6.26    2.57
   7 -16  -2    1.87    1.81
   7  16  -2    2.51    2.57
  -6  16   2   10.93    2.92
  -6 -16   2   10.00    2.34
   6 -16  -2    9.24    2.81
   6  16  -2    7.19    3.27
  -5  16   2   -0.58    1.29
  -5 -16   2    3.62    1.58
  -5  16   2    3.92    2.46
   5  16  -2    0.64    0.99
   5 -16  -2    3.16    1.81
   5  16  -2   -0.58    1.75
  -4  16   2   25.90    4.44
  -4 -16   2   26.89    3.27
  -4  16   2   23.21    2.86
   4  16  -2   25.08    4.27
   4 -16  -2   25.37    3.04
   4  16  -2   20.40    2.86
  -3  16   2    2.40    1.17
  -3 -16   2    3.92    2.05
  -3  16   2    4.62    2.46
   3  16  -2   -0.53    1.40
   3 -16  -2   -1.17    1.70
   3  16  -2    0.76    1.64
  -2  16   2   61.56    6.72
  -2 -16   2   72.73    6.26
  -2  16   2   61.97    4.97
   2  16  -2   56.07    4.33
   2  16  -2   56.36    5.09
   2 -16  -2   56.07    5.26
  -1 -16   2    1.11    1.99
  -1  16   2    4.50    2.34
  -1  16   2    0.76    1.64
   1 -16  -2   -2.34    1.46
   1  16  -2    3.45    1.58
   0  16   2   78.17    8.13
   0  16   2   64.31    6.08
   0 -16  -2   61.04    5.20
   0  16  -2   65.83    4.85
   0  16  -2   66.06    6.37
   1  16   2    2.92    1.70
  -1 -16  -2   -0.41    1.81
  -1  16  -2    0.64    1.70
  -1 -16  -2    0.29    1.34
  -1  16  -2   -1.11    1.64
  -1  16  -2    2.46    1.93
   2  16   2   20.99    3.57
   2 -16   2   15.08    2.57
  -2 -16  -2   15.43    2.51
  -2 -16  -2   25.26    4.33
  -2  16  -2   21.05    3.33
  -2  16  -2   20.81    3.98
   3  16   2    1.17    1.58
   3 -16   2    0.53    1.46
  -3 -16  -2   -0.12    2.16
  -3  16  -2   -1.40    1.34
  -3  16  -2    2.69    1.87
   4  16   2   22.45    4.21
   4 -16   2   18.18    3.16
  -4 -16  -2   18.59    3.74
  -4  16  -2   34.20    3.57
   5 -16   2   -0.41    1.40
   5  16   2   -3.16    1.81
   5 -16   2   -2.75    1.52
  -5 -16  -2    1.05    1.81
  -5  16  -2    1.34    2.05
   6 -16   2   25.61    3.10
   6  16   2   28.65    3.80
   6 -16   2   23.09    4.38
  -6 -16  -2   23.21    5.20
  -6  16  -2   30.64    4.44
   7 -16   2   -0.88    1.93
   7  16   2   -2.05    1.70
  -7 -16  -2    1.64    1.70
   8 -16   2   13.39    3.39
   8  16   2    8.24    3.04
  -8 -16  -2   10.23    3.16
  -8  16  -2   13.74    3.39
   9 -16   2   -0.94    2.16
  -9  16  -2    3.10    1.99
  -9 -16  -2   -1.52    2.28
  10 -16   2   31.16    5.50
  10  16   2   29.06    4.85
 -10  16  -2   32.74    5.38
 -10 -16  -2   29.06    4.79
  11 -16   2   -2.92    2.40
 -11 -16  -2    0.00    2.05
 -11  16  -2    4.33    2.16
  12  16   2    9.70    3.04
  12 -16   2   10.00    3.45
 -12  16  -2    4.62    3.45
 -12 -16  -2    7.60    3.80
  13 -16   2    0.41    2.40
 -13  16  -2   -0.99    2.40
 -13 -16  -2    1.40    1.93
  14 -16   2   11.99    4.56
 -14  16  -2    7.13    3.39
 -14 -16  -2   18.01    4.27
  15 -16   2    0.53    2.69
  15  16   2    1.46    2.34
 -15 -16  -2   -0.70    2.51
 -15  16  -2    2.10    2.63
  16 -16   2    1.11    2.16
  16  16   2    1.29    2.28
 -16  16  -2   -1.99    2.57
 -16 -16  -2    0.35    1.93
 -15  17   2   -3.10    2.16
 -15 -17   2   -0.47    2.10
  15 -17  -2    2.98    2.40
  15  17  -2    1.11    2.92
 -14  17   2    7.42    4.56
 -14 -17   2   10.70    3.51
  14 -17  -2   10.99    3.22
  14  17  -2    8.59    4.21
 -13  17   2    0.99    2.34
 -13 -17   2   -0.47    1.87
  13 -17  -2    2.28    2.10
 -12  17   2    4.09    3.68
 -12 -17   2    7.25    2.98
  12 -17  -2    5.90    3.16
  12  17  -2    5.20    3.33
 -11 -17   2    3.92    2.40
 -11  17   2    1.87    2.98
  11 -17  -2    1.52    2.63
 -10  17   2   -0.76    1.99
 -10 -17   2   -0.18    1.75
  -9  17   2    2.98    2.81
  -9 -17   2   11.23    2.75
   9  17  -2    1.17    2.81
   9 -17  -2    5.32    2.86
  -8  17   2    3.33    2.34
  -8 -17   2    3.92    1.87
   8 -17  -2    2.22    1.99
   8  17  -2    0.58    2.34
  -7 -17   2   -0.23    2.16
  -7  17   2    5.32    2.16
   7 -17  -2    1.64    2.16
   7  17  -2    0.23    2.10
  -6 -17   2    0.12    1.93
   6  17  -2    1.64    2.22
   6 -17  -2    1.05    1.58
  -5 -17   2   -2.10    1.75
   5 -17  -2   -0.06    1.93
   5  17  -2   -1.46    1.75
  -4  17   2    0.53    1.23
  -4  17   2    2.34    2.22
  -4 -17   2    2.46    1.81
   4  17  -2    1.52    1.87
   4  17  -2    1.64    1.23
   4 -17  -2    3.45    1.93
  -3  17   2    1.64    1.23
  -3  17   2    3.22    2.51
  -3 -17   2    3.68    2.16
   3  17  -2    0.88    1.70
   3  17  -2    1.17    1.46
   3 -17  -2    0.12    1.46
  -2  17   2    0.29    2.10
  -2  17   2    1.99    1.58
  -2 -17   2    1.81    2.10
   2 -17  -2    0.64    1.34
   2  17  -2    2.69    1.58
   2  17  -2   -0.18    1.99
  -1  17   2    4.50    2.34
  -1 -17   2    1.11    1.70
   1  17  -2   -1.34    1.58
   1  17  -2    2.28    1.81
   1 -17  -2    0.12    1.17
   0 -17   2    0.64    1.58
   0  17   2   -0.58    1.64
   0  17  -2    1.23    1.40
   0 -17  -2    0.29    1.46
   0 -17  -2    0.23    1.29
   1 -17   2   -0.12    0.99
   1  17   2    2.98    1.81
  -1 -17  -2    1.29    2.28
  -1  17  -2    0.29    2.05
  -1  17  -2    0.58    1.40
  -1 -17  -2    1.11    1.40
   2  17   2    1.11    1.58
   2 -17   2    0.70    1.52
  -2 -17  -2    2.57    1.93
  -2  17  -2   -0.23    2.05
   3  17   2    0.88    1.52
   3 -17   2    0.82    1.52
   3 -17   2    0.06    1.40
  -3 -17  -2    1.52    2.16
  -3  17  -2   -0.94    1.64
   4 -17   2   -0.53    1.40
   4 -17   2    2.10    1.75
  -4  17  -2   -3.10    1.99
  -4 -17  -2    2.40    1.75
   5 -17   2    0.29    1.52
   5 -17   2    1.11    1.99
  -5 -17  -2    0.94    1.93
  -5  17  -2    1.81    1.81
   6 -17   2    0.70    1.75
  -6 -17  -2    3.22    1.93
  -6  17  -2    0.53    2.40
   7 -17   2    4.44    1.99
  -7 -17  -2    1.93    2.16
  -7  17  -2   -0.06    1.93
   8 -17   2    1.64    2.10
  -8 -17  -2    3.86    2.63
  -8  17  -2    1.11    2.40
   9  17   2    0.29    1.81
   9 -17   2    1.58    1.75
  -9 -17  -2   -1.64    1.87
  10  17   2    0.58    2.28
  10 -17   2    1.17    2.16
 -10  17  -2    3.98    2.40
 -10 -17  -2    0.88    2.28
  11 -17   2   -0.41    2.46
 -11 -17  -2    2.51    2.69
 -11  17  -2    0.99    2.51
  12 -17   2    3.10    2.92
  12  17   2    3.27    2.46
 -12 -17  -2    2.16    2.51
 -12  17  -2    1.52    2.22
  13  17   2    0.94    2.57
  13 -17   2    2.05    3.10
 -13  17  -2    2.75    2.28
 -13 -17  -2    4.09    2.40
  14 -17   2    3.98    3.68
 -14  17  -2    7.54    3.27
 -14 -17  -2    5.14    3.74
 -13 -18   2   -1.99    1.93
 -13  18   2   -3.62    2.57
  13 -18  -2    1.23    2.05
 -12  18   2    1.05    3.16
 -12 -18   2    4.97    2.10
  12  18  -2    2.05    2.98
  12 -18  -2    0.35    2.81
 -11  18   2    0.58    2.28
 -11 -18   2   -1.93    2.16
  11 -18  -2    2.81    1.93
 -10  18   2    0.94    2.16
 -10 -18   2    0.58    2.40
  10  18  -2    0.47    2.46
  10 -18  -2    2.40    1.93
  -9 -18   2    5.09    2.40
   9 -18  -2    5.50    2.81
   9  18  -2    2.69    2.92
  -8 -18   2   -1.99    1.99
   8 -18  -2    0.76    1.64
   8  18  -2   -0.12    1.99
  -7 -18   2    3.57    1.99
  -7  18   2    1.93    2.57
   7 -18  -2    4.68    2.40
   7  18  -2   -0.23    2.34
  -6  18   2   -1.23    2.10
  -6 -18   2    1.58    1.99
   6 -18  -2   -1.52    1.87
   6  18  -2    0.06    1.87
  -5  18   2   17.48    3.98
  -5 -18   2   16.84    3.16
   5 -18  -2   18.42    2.98
  -4 -18   2    1.99    2.34
  -4  18   2    2.69    2.28
   4 -18  -2    1.70    1.70
   4  18  -2    0.99    1.99
  -3  18   2   -0.47    1.34
  -3  18   2    2.92    2.81
  -3 -18   2    3.27    2.28
   3 -18  -2    1.81    1.87
  -2 -18   2    7.48    2.51
  -2  18   2   10.29    2.98
  -2 -18   2    7.48    1.87
   2 -18  -2    8.13    2.40
   2  18  -2    4.33    2.98
  -1 -18   2    2.75    1.70
  -1  18   2    1.64    1.46
  -1  18   2    2.28    2.28
  -1 -18   2   -1.70    2.22
   1 -18  -2    0.35    1.75
   0 -18   2    5.14    2.28
   0 -18   2    3.86    2.22
   0 -18  -2    5.90    3.39
   1 -18   2    8.48    2.81
   1 -18   2   13.21    2.51
   1  18   2    8.01    2.40
   1 -18   2    9.35    2.22
  -1 -18  -2   10.06    3.33
   2  18   2   -1.46    1.52
   2 -18   2    0.29    1.70
  -2 -18  -2    2.57    2.28
  -2  18  -2   -0.47    1.64
   3 -18   2    4.56    1.87
   3 -18   2    1.40    1.99
  -3 -18  -2    3.45    2.40
  -3  18  -2    1.70    2.57
   4  18   2   -3.04    1.81
   4 -18   2    1.81    1.58
   4 -18   2   -2.22    1.99
  -4  18  -2    0.00    1.81
   5 -18   2    2.51    2.92
   5  18   2    8.54    2.57
  -5  18  -2    8.13    3.27
   6 -18   2    1.29    1.87
  -6  18  -2    0.88    1.87
  -6 -18  -2   -0.47    1.93
   7 -18   2    0.53    2.40
  -7 -18  -2    3.45    2.63
  -7  18  -2    0.23    2.05
   8 -18   2    8.54    3.22
   8  18   2    5.14    2.98
  -8 -18  -2    6.49    2.75
  -8  18  -2    2.75    3.10
   9  18   2    3.98    3.27
   9 -18   2    9.12    2.81
  -9 -18  -2    3.51    3.68
  -9  18  -2    7.02    3.16
  10 -18   2    2.86    2.40
 -10 -18  -2    1.34    3.04
 -10  18  -2    1.70    2.69
  11  18   2    1.87    2.28
  11 -18   2    2.57    2.05
 -11 -18  -2   -0.53    2.05
 -11  18  -2   -3.86    1.93
  12  18   2   -0.99    2.63
  12 -18   2   -0.53    2.16
 -12 -18  -2    1.99    2.16
 -12  18  -2    1.81    2.05
  -9  19   2   -0.18    2.98
  -9 -19   2    2.86    2.34
   9 -19  -2    1.75    1.99
   9  19  -2   -0.06    2.34
  -8 -19   2    7.72    2.57
   8 -19  -2    8.59    2.98
   8  19  -2   -0.41    2.98
  -7 -19   2    1.70    1.81
   7 -19  -2   -3.68    1.81
   7  19  -2   -0.29    2.05
  -6  19   2    3.39    2.63
  -6 -19   2    4.44    2.51
   6 -19  -2    1.23    1.93
   6  19  -2    1.70    2.28
  -5 -19   2   -1.58    1.75
   5 -19  -2    0.76    2.28
  -4 -19   2    4.27    2.81
   4 -19  -2    3.45    2.28
   4  19  -2    3.51    2.34
  -3 -19   2    0.23    1.70
   3 -19  -2    0.76    1.64
   3  19  -2   -0.88    1.99
  -2  19   2   -0.35    2.10
   2  19  -2    1.40    1.70
   1  19  -2    0.53    1.64
   1 -19  -2    0.58    2.10
   0  19   2   -0.94    1.52
   0 -19   2    0.41    1.40
   0 -19   2    1.87    1.17
   0 -19  -2    0.76    2.05
   1 -19   2   -2.98    1.87
   1  19   2    0.18    1.64
  -1 -19  -2    1.11    2.57
   2 -19   2    0.29    1.75
   2 -19   2   -2.57    1.75
   2 -19   2   -0.35    1.23
  -2 -19  -2    2.34    1.87
   3 -19   2    3.92    1.81
   3  19   2    3.04    2.46
  -3 -19  -2   -1.52    2.34
   4 -19   2    1.52    2.05
  -4 -19  -2   -0.99    2.51
   5  19   2    0.35    2.16
   5 -19   2    1.11    1.93
  -5  19  -2    2.40    2.16
  -5 -19  -2    3.57    2.40
   6 -19   2   -2.22    2.34
   6  19   2   -1.23    2.10
  -6 -19  -2   -0.88    2.22
  -6  19  -2    0.35    2.51
   7 -19   2    2.22    2.69
   7  19   2    3.04    2.46
  -7 -19  -2    1.11    3.04
   8 -19   2   -0.06    1.87
   8  19   2    0.00    2.10
  -8 -19  -2   -0.06    1.93
  -1 -20   2    0.29    1.23
   1 -20  -2    2.10    2.34
   0 -20  -2   -1.11    2.40
 -29   0   3   -0.94    2.28
 -28   0   3    1.99    2.46
 -27   0   3    1.58    1.93
  27   0  -3    0.06    1.52
 -26   0   3    0.47    1.87
  26   0  -3   -2.16    1.52
 -25   0   3    1.64    2.05
  25   0  -3   -1.29    1.40
  24   0  -3   -0.12    1.05
  24   0  -3    0.53    1.05
 -23   0   3   -2.28    1.52
  23   0  -3   -0.35    1.05
  23   0  -3    0.88    1.11
 -22   0   3   -0.06    1.40
  22   0  -3   -0.58    0.88
  22   0  -3    0.53    0.94
 -21   0   3   -2.10    1.52
  21   0  -3    1.34    0.99
  21   0  -3    1.75    0.99
 -20   0   3    0.94    1.75
  20   0  -3    0.47    0.99
  20   0  -3    0.41    0.99
 -19   0   3   -1.23    1.46
  19   0  -3   -1.17    1.05
  19   0  -3   -0.58    1.29
 -18   0   3   -2.57    1.29
  18   0  -3    0.12    0.88
  18   0  -3    0.35    1.05
 -17   0   3    0.41    1.46
  17   0  -3   -0.64    0.88
  17   0  -3   -0.35    0.99
 -16   0   3    1.64    1.05
  16   0  -3    0.64    0.70
  16   0  -3   -0.76    0.76
 -15   0   3    7.83    1.29
  15   0  -3   -0.94    0.99
  15   0  -3    0.23    0.76
 -14   0   3    0.35    0.82
  14   0  -3    0.35    0.76
  14   0  -3   -0.58    0.64
 -13   0   3    0.88    0.88
  13   0  -3    0.00    0.58
  13   0  -3   -0.18    0.58
 -12   0   3    1.17    0.70
  12   0  -3    0.06    0.58
  12   0  -3   -0.12    0.53
 -11   0   3    0.23    0.53
  11   0  -3    0.29    0.47
  11   0  -3   -0.23    0.47
 -10   0   3   -0.35    0.53
  10   0  -3   -0.47    0.58
  10   0  -3   -0.47    0.47
  -9   0   3    0.53    0.47
   9   0  -3   -0.23    0.35
   9   0  -3    0.53    0.41
  -8   0   3    0.58    0.41
   8   0  -3   -0.12    0.35
   8   0  -3    0.70    0.35
  -7   0   3    0.58    0.35
   7   0  -3   -0.58    0.29
   7   0  -3    0.23    0.41
  -6   0   3   -0.06    0.35
   6   0  -3    0.53    0.29
   6   0  -3    0.35    0.23
   5   0  -3    0.29    0.18
   5   0  -3    0.41    0.23
  -4   0   3   -0.06    0.18
   4   0  -3    0.18    0.18
   4   0  -3   -0.18    0.23
  -3   0   3   -0.12    0.12
   3   0  -3   -0.18    0.18
   1   0   3    0.23    0.18
  -1   0  -3    0.23    0.18
  -1   0  -3    0.23    0.12
   2   0   3    0.41    0.18
  -2   0  -3    0.70    0.23
  -2   0  -3    0.82    0.18
   3   0   3   -0.18    0.23
  -3   0  -3    0.47    0.18
   4   0   3    1.81    0.47
  -4   0  -3    2.28    0.29
  -4   0  -3    2.22    0.35
   5   0   3    0.88    0.35
  -5   0  -3    0.76    0.35
  -6   0  -3   -0.29    0.35
   7   0   3    2.46    0.58
  -7   0  -3   -0.53    0.64
  -7   0  -3    1.70    0.47
   8   0   3   -0.88    0.58
  -8   0  -3   -0.99    0.53
   9   0   3   -0.12    0.41
   9   0   3    0.23    0.64
  -9   0  -3   -0.64    0.64
  10   0   3   -0.99    0.64
  10   0   3   -0.70    0.70
  11   0   3    1.93    0.76
  11   0   3    3.80    0.94
 -11   0  -3    0.47    0.76
  12   0   3    0.58    0.64
  12   0   3   -0.70    0.82
 -12   0  -3    1.46    0.94
  13   0   3   -0.53    0.64
  13   0   3    0.64    0.82
  14   0   3   -0.12    0.76
  14   0   3   -0.35    0.76
 -14   0  -3   -0.64    0.88
  15   0   3   -0.99    0.76
  15   0   3    0.35    0.76
 -15   0  -3    0.94    1.11
  16   0   3   -0.12    1.05
  16   0   3   -0.82    0.88
  17   0   3    0.06    0.94
  17   0   3    0.82    1.11
 -17   0  -3   -1.29    0.99
  18   0   3    0.00    0.99
  18   0   3   -0.41    1.11
 -18   0  -3    0.76    1.11
  19   0   3    0.58    0.99
  19   0   3    0.06    1.17
 -19   0  -3   -0.18    1.29
  20   0   3    0.12    1.05
  20   0   3   -1.17    1.34
  21   0   3    2.34    1.23
  21   0   3   -0.53    1.29
 -21   0  -3    1.46    1.93
  22   0   3   -1.58    1.23
  22   0   3   -0.06    1.29
 -22   0  -3   -1.11    1.70
  23   0   3    0.12    1.40
  23   0   3    0.18    1.17
 -23   0  -3    0.29    1.58
  24   0   3    0.94    1.52
  24   0   3    0.18    1.29
 -24   0  -3    1.87    1.75
  25   0   3    2.81    1.75
 -25   0  -3    1.17    2.16
 -26   0  -3    2.22    2.28
 -27   0  -3   -1.75    2.75
 -28   0  -3   -3.27    3.04
 -29  -1   3    4.09    3.22
 -29   1   3    6.49    3.86
 -28   1   3    1.11    2.86
 -28  -1   3    0.47    2.40
  28  -1  -3    0.88    1.70
 -27   1   3   -0.35    1.99
 -27  -1   3    0.99    2.05
  27  -1  -3   -0.06    1.23
 -26   1   3    1.05    2.16
 -26  -1   3    1.23    2.40
  26  -1  -3    1.99    1.34
  26   1  -3    0.23    1.52
 -25   1   3    1.64    2.46
 -25  -1   3    3.33    2.10
  25   1  -3   -0.35    1.29
  25   1  -3    0.94    1.34
  25  -1  -3    0.29    1.52
 -24   1   3    7.60    1.99
 -24  -1   3    1.11    1.93
  24   1  -3   -0.12    1.58
  24  -1  -3    2.63    1.70
  24   1  -3    2.57    1.46
 -23   1   3   -0.35    1.46
 -23  -1   3   -0.12    1.34
  23   1  -3   -0.12    1.23
  23  -1  -3    0.23    0.88
  23   1  -3   -0.64    1.11
  23  -1  -3    0.41    1.29
 -22  -1   3    1.75    1.52
 -22   1   3   -0.94    1.52
  22  -1  -3    0.47    0.94
  22  -1  -3   -0.12    1.29
  22   1  -3    0.88    1.11
  22   1  -3    0.58    1.23
 -21   1   3   -1.99    1.52
 -21  -1   3    1.87    1.46
  21  -1  -3    1.46    0.99
  21   1  -3    0.06    1.17
  21   1  -3   -0.06    1.17
  21  -1  -3    0.99    0.88
 -20   1   3    8.24    2.28
 -20  -1   3    8.83    2.10
  20  -1  -3   10.41    1.46
  20   1  -3    6.90    1.75
  20   1  -3    8.59    1.75
  20  -1  -3    6.90    2.10
 -19   1   3  157.03    9.12
 -19  -1   3  159.02    8.36
  19  -1  -3  136.75    6.26
  19  -1  -3  151.30    8.30
  19   1  -3  149.20    6.78
  19   1  -3  143.24    7.42
 -18   1   3   20.29    2.69
 -18  -1   3   16.37    2.34
  18   1  -3    9.65    1.99
  18  -1  -3   13.15    2.34
  18   1  -3   15.38    1.99
  18  -1  -3   12.22    1.58
 -17  -1   3  174.57    8.18
 -17   1   3  182.52    9.06
  17  -1  -3  165.92    8.24
  17  -1  -3  155.81    6.31
  17   1  -3  162.35    6.72
  17   1  -3  161.18    7.54
 -16   1   3   38.59    3.45
 -16  -1   3   28.76    3.10
  16   1  -3   23.91    2.34
  16  -1  -3   22.74    1.81
  16   1  -3   30.99    2.40
  16  -1  -3   30.34    2.81
 -15   1   3  109.09    5.55
 -15  -1   3  112.25    5.14
  15  -1  -3  101.32    3.80
  15  -1  -3  105.23    4.62
  15   1  -3  103.31    4.74
  15   1  -3  104.77    4.56
 -14  -1   3   66.59    3.39
 -14   1   3   78.63    3.98
  14  -1  -3   69.34    3.74
  14  -1  -3   67.64    2.63
  14   1  -3   67.12    3.33
  14   1  -3   69.05    3.04
 -13  -1   3   47.65    2.40
 -13   1   3   51.33    2.98
  13   1  -3   40.57    2.34
  13  -1  -3   40.87    1.75
  13  -1  -3   42.21    2.34
  13   1  -3   43.26    2.40
 -12   1   3   70.16    3.33
 -12  -1   3   65.65    2.81
  12   1  -3   70.33    2.98
  12  -1  -3   65.89    2.22
  12   1  -3   63.20    2.75
  12  -1  -3   61.80    3.10
 -11   1   3   92.55    3.57
 -11  -1   3   82.43    3.51
  11  -1  -3   82.26    3.10
  11   1  -3   84.95    3.04
  11  -1  -3   89.16    2.46
  11   1  -3   90.56    3.33
 -10   1   3   27.95    1.58
 -10  -1   3   29.58    1.40
  10  -1  -3   29.64    0.99
  10  -1  -3   24.91    1.40
  10   1  -3   27.01    1.17
  10   1  -3   28.53    1.46
  -9   1   3   10.58    0.94
  -9  -1   3   12.51    0.82
   9  -1  -3   11.17    0.53
   9   1  -3   11.87    0.70
   9   1  -3   10.06    0.82
   9  -1  -3   10.52    0.82
  -8  -1   3   25.84    1.05
  -8   1   3   25.90    1.17
   8  -1  -3   27.77    0.76
   8   1  -3   26.31    1.11
   8   1  -3   24.73    1.17
   8  -1  -3   26.83    1.11
  -7  -1   3  185.80    4.38
  -7   1   3  196.44    4.97
   7   1  -3  188.72    4.50
   7  -1  -3  182.87    3.04
   7   1  -3  188.95    4.21
   7  -1  -3  189.54    4.74
  -6   1   3   88.63    2.22
  -6  -1   3   91.15    1.99
   6  -1  -3   86.53    2.10
   6   1  -3   78.34    1.87
   6   1  -3   84.36    1.93
  -5   1   3    0.99    0.29
  -5  -1   3    0.88    0.23
   5  -1  -3    1.17    0.29
   5  -1  -3    1.05    0.12
   5   1  -3    0.58    0.29
   5   1  -3    1.11    0.29
  -4   1   3   49.58    0.70
  -4   1   3   51.57    0.70
  -4   1   3   50.75    1.11
  -4  -1   3   54.20    0.94
   4   1  -3   60.22    1.29
   4  -1  -3   53.49    1.29
   4   1  -3   51.74    1.17
  -3  -1   3  129.09    1.70
  -3   1   3  125.52    2.40
  -3   1   3  128.56    1.46
   3   1  -3  122.36    2.16
   3   1  -3  133.24    2.46
   3  -1  -3  117.63    1.46
   3  -1  -3  127.86    2.34
  -2  -1   3    8.83    0.18
  -2   1   3    9.35    0.35
  -2  -1   3    8.94    0.41
  -2   1   3   10.17    0.23
   2   1  -3    8.65    0.35
   2  -1  -3    9.00    0.29
   2   1  -3    8.59    0.18
  -1  -1   3   30.87    0.58
  -1   1   3   30.52    0.53
   0   1   3    3.16    0.18
   0  -1   3    2.92    0.23
   0   1   3    3.16    0.23
   0   1  -3    2.81    0.06
   0   1  -3    3.16    0.23
   0  -1  -3    2.86    0.18
   1  -1   3    1.17    0.12
   1   1   3    1.29    0.18
   1  -1   3    1.23    0.18
  -1   1  -3    1.29    0.29
  -1   1  -3    1.05    0.12
  -1  -1  -3    1.81    0.23
  -1  -1  -3    1.23    0.18
   2   1   3    0.41    0.23
   2  -1   3    1.11    0.23
  -2  -1  -3    1.17    0.23
  -2  -1  -3    0.82    0.18
  -2   1  -3    0.64    0.29
  -2   1  -3    0.88    0.12
   3  -1   3    1.23    0.23
   3   1   3    0.94    0.29
  -3   1  -3    0.76    0.18
  -3   1  -3    1.34    0.29
  -3  -1  -3    1.40    0.29
  -3  -1  -3    1.58    0.18
   4   1   3    1.40    0.35
   4  -1   3    1.29    0.29
  -4   1  -3    1.46    0.29
  -4  -1  -3    1.23    0.23
  -4   1  -3    1.34    0.23
  -4  -1  -3    0.82    0.29
   5  -1   3    0.70    0.29
   5   1   3   -0.76    0.41
  -5  -1  -3    0.23    0.35
  -5   1  -3    0.41    0.41
  -5  -1  -3    0.12    0.29
  -5   1  -3   -0.06    0.35
   6   1   3   33.27    1.52
   6  -1   3   31.92    1.29
  -6  -1  -3   29.93    1.23
  -6   1  -3   35.14    1.29
  -6  -1  -3   37.07    0.99
  -6   1  -3   30.93    1.29
   7   1   3   17.83    1.05
   7  -1   3   17.13    0.82
  -7  -1  -3   20.75    0.99
  -7  -1  -3   14.91    0.70
  -7   1  -3   19.94    1.11
  -7   1  -3   16.84    0.99
   8   1   3    7.25    0.58
   8  -1   3    6.20    0.70
   8   1   3    5.44    0.76
  -8   1  -3    5.32    0.88
  -8   1  -3    9.41    0.70
  -8  -1  -3    4.79    0.82
   9  -1   3   61.91    2.28
   9   1   3   70.92    2.69
   9   1   3   63.67    1.99
  -9   1  -3   59.87    2.34
  -9   1  -3   67.70    2.81
  -9  -1  -3   71.03    3.10
  10  -1   3   25.14    1.23
  10  -1   3   30.87    1.52
  10   1   3   33.62    1.40
  10   1   3   35.37    1.87
 -10   1  -3   32.04    2.10
 -10  -1  -3   31.86    1.93
  11  -1   3    9.53    1.05
  11   1   3   10.58    1.29
  11   1   3   11.28    0.94
  11  -1   3   12.57    1.23
 -11   1  -3   12.63    1.52
 -11  -1  -3   12.39    1.34
  12  -1   3   12.10    1.11
  12  -1   3   10.93    0.99
  12   1   3   12.45    1.29
  12   1   3   11.87    0.94
 -12  -1  -3    7.83    1.29
 -12   1  -3   10.64    1.23
  13  -1   3    3.22    1.05
  13   1   3    3.27    0.76
  13  -1   3    1.81    0.94
  13   1   3    4.33    1.23
 -13   1  -3    3.62    1.05
 -13  -1  -3    3.74    1.17
  14   1   3    5.96    0.94
  14   1   3    4.38    1.46
  14  -1   3    4.74    0.99
  14  -1   3    6.72    0.99
 -14   1  -3    5.61    1.23
 -14  -1  -3    4.03    1.23
  15  -1   3   60.39    3.45
  15  -1   3   58.93    3.39
  15   1   3   54.31    2.81
  15   1   3   53.67    3.33
 -15  -1  -3   59.28    3.57
 -15   1  -3   57.65    3.57
  16  -1   3    4.15    1.23
  16  -1   3    4.27    1.29
  16   1   3    2.40    1.52
  16   1   3    3.92    1.05
 -16  -1  -3    3.68    1.64
 -16   1  -3    3.16    1.34
  17  -1   3    1.29    0.88
  17   1   3    0.53    1.34
  17  -1   3    0.64    0.94
  17   1   3    1.70    0.88
 -17   1  -3    0.64    1.17
 -17  -1  -3    1.46    1.23
  18  -1   3    1.05    0.94
  18   1   3   -0.06    1.11
  18   1   3    0.29    0.88
  18  -1   3    1.11    0.94
 -18  -1  -3   -0.53    1.23
 -18   1  -3    1.46    1.17
  19  -1   3   26.89    2.46
  19   1   3   27.42    3.33
  19   1   3   25.67    2.16
  19  -1   3   23.44    2.63
 -19  -1  -3   25.61    3.62
 -19   1  -3   25.84    2.98
  20  -1   3    0.41    1.29
  20   1   3   -1.81    1.46
  20  -1   3    1.75    1.05
  20   1   3    0.06    0.94
 -20   1  -3    1.75    1.40
 -20  -1  -3   -0.29    1.29
  21  -1   3   32.04    3.39
  21   1   3   25.96    2.57
  21   1   3   31.98    3.10
  21  -1   3   26.43    2.69
 -21  -1  -3   28.94    3.57
 -21   1  -3   37.30    3.74
  22  -1   3   -0.06    1.05
  22  -1   3   -0.58    1.29
  22   1   3   -1.99    1.52
  22   1   3    1.23    0.99
 -22   1  -3    1.23    1.52
 -22  -1  -3   -2.57    1.81
  23  -1   3   21.22    2.75
  23  -1   3   15.08    2.28
  23   1   3   20.87    3.22
  23   1   3   15.43    2.22
 -23  -1  -3   20.17    3.33
 -23   1  -3   23.09    3.22
  24  -1   3   -1.70    1.17
  24  -1   3   -0.29    1.34
  24   1   3    1.23    1.34
 -24   1  -3    0.76    1.75
 -24  -1  -3   -0.35    1.64
  25   1   3    8.77    2.57
  25  -1   3    2.81    1.93
 -25  -1  -3    8.59    2.57
 -25   1  -3    9.06    2.75
  26   1   3    9.06    2.28
 -26   1  -3    5.26    2.69
 -26  -1  -3    1.52    3.27
 -27  -1  -3   17.19    3.86
 -27   1  -3   16.02    3.74
 -28  -1  -3    1.87    2.46
 -28   1  -3    2.57    2.40
 -29  -2   3    3.27    2.34
 -29   2   3    1.17    2.57
  29  -2  -3    0.88    1.70
 -28  -2   3   -1.11    1.81
 -28   2   3    2.69    2.75
  28  -2  -3    0.82    1.75
 -27  -2   3   -0.70    2.22
 -27   2   3    6.20    2.57
  27  -2  -3    2.86    1.64
 -26  -2   3   -1.87    1.64
 -26   2   3   -0.41    1.93
  26  -2  -3    0.76    1.23
  26   2  -3    0.23    1.29
 -25   2   3    9.12    3.74
 -25  -2   3    7.72    2.69
  25  -2  -3    7.31    2.40
  25   2  -3    8.30    2.05
  25   2  -3   10.82    2.22
 -24  -2   3    0.94    1.64
 -24   2   3    0.29    1.99
  24   2  -3    1.87    1.29
  24   2  -3    0.99    1.46
  24  -2  -3    0.47    1.64
 -23  -2   3    8.77    2.28
 -23   2   3    9.41    2.86
  23   2  -3   10.52    1.99
  23  -2  -3    7.48    2.40
  23   2  -3    7.31    1.52
 -22   2   3    3.57    1.87
 -22  -2   3    2.22    1.52
  22   2  -3    0.64    1.40
  22  -2  -3   -0.53    1.29
  22   2  -3    0.99    1.23
 -21  -2   3    2.81    1.93
 -21   2   3    3.86    1.93
  21  -2  -3    1.70    1.34
  21   2  -3    1.29    1.17
  21  -2  -3    2.05    0.88
  21   2  -3    4.03    1.29
 -20   2   3    9.18    2.34
 -20  -2   3    5.38    2.28
  20   2  -3    5.96    1.75
  20   2  -3    5.90    1.34
  20  -2  -3    6.43    1.11
  20  -2  -3    8.42    1.64
 -19  -2   3    8.42    2.28
 -19   2   3   13.97    2.81
  19  -2  -3    4.27    1.05
  19   2  -3    8.24    1.58
  19   2  -3    7.42    1.75
  19  -2  -3    6.72    1.64
 -18   2   3   17.42    2.40
 -18  -2   3   12.51    2.28
  18  -2  -3    7.48    1.17
  18  -2  -3   10.35    1.81
  18   2  -3    9.30    1.34
  18   2  -3    8.24    1.64
 -17   2   3    7.07    1.93
 -17  -2   3    5.32    1.46
  17  -2  -3    6.02    1.46
  17   2  -3    6.14    1.29
  17   2  -3    5.96    1.58
  17  -2  -3    4.27    0.94
 -16  -2   3    2.92    1.23
 -16   2   3    2.46    1.64
  16  -2  -3    2.86    0.76
  16  -2  -3    3.80    1.23
  16   2  -3    4.50    1.23
  16   2  -3    3.62    1.05
 -15  -2   3    6.26    1.23
 -15   2   3    6.43    1.58
  15   2  -3    4.03    1.11
  15   2  -3    3.92    1.34
  15  -2  -3    4.56    0.70
  15  -2  -3    4.21    1.17
 -14  -2   3    7.02    1.11
 -14   2   3    4.27    1.81
  14   2  -3    3.80    0.99
  14  -2  -3    5.20    0.76
  14   2  -3    5.09    1.29
  14  -2  -3    5.38    1.11
 -13  -2   3   17.19    1.40
 -13   2   3   17.60    1.93
  13   2  -3   16.08    1.58
  13  -2  -3   14.56    1.81
  13  -2  -3   16.60    0.94
  13   2  -3   15.96    1.23
 -12  -2   3    4.38    0.82
 -12   2   3    3.98    1.05
  12   2  -3    3.62    0.82
  12  -2  -3    3.10    0.47
  12  -2  -3    3.62    0.88
  12   2  -3    3.33    0.82
 -11   2   3    0.23    0.70
 -11  -2   3    0.41    0.64
  11  -2  -3    0.29    0.29
  11  -2  -3   -0.88    0.58
  11   2  -3    0.53    0.70
  11   2  -3    0.12    0.41
 -10   2   3    0.12    0.70
 -10  -2   3    0.23    0.58
  10  -2  -3    1.23    0.58
  10  -2  -3    1.17    0.29
  10   2  -3    0.82    0.70
  10   2  -3    0.53    0.53
  -9  -2   3   28.53    1.40
  -9   2   3   33.50    1.64
   9  -2  -3   30.75    0.76
   9   2  -3   31.34    1.11
   9   2  -3   29.47    1.34
   9  -2  -3   31.10    1.70
  -8  -2   3    0.47    0.35
  -8   2   3    0.35    0.53
   8  -2  -3    0.12    0.47
   8   2  -3    0.58    0.41
   8   2  -3    0.70    0.29
   8  -2  -3    0.47    0.18
  -7  -2   3  102.19    2.51
  -7   2   3   97.81    2.92
   7  -2  -3   97.99    1.23
   7   2  -3  115.93    2.92
   7   2  -3  101.73    2.81
   7  -2  -3  101.32    2.81
  -6  -2   3    0.88    0.35
  -6   2   3    0.35    0.06
  -6   2   3    0.58    0.35
   6  -2  -3   -0.29    0.41
   6   2  -3    0.18    0.35
   6   2  -3    0.88    0.41
  -5   2   3   16.90    0.76
  -5  -2   3   17.89    0.58
   5   2  -3   20.81    0.64
   5   2  -3   18.01    0.82
   5  -2  -3   20.99    0.82
  -4   2   3    1.70    0.35
  -4  -2   3    1.17    0.23
   4  -2  -3    1.93    0.41
   4   2  -3    2.16    0.35
   4   2  -3    1.34    0.35
  -3  -2   3 1839.74   31.16
  -3   2   3 1865.40   24.67
  -3   2   3 1912.58   47.47
   3   2  -3 1912.35   42.74
   3  -2  -3 1855.41   25.72
   3  -2  -3 1899.78   43.03
   3   2  -3 1918.25   44.84
  -2   2   3    1.23    0.29
  -2   2   3    0.58    0.12
  -2  -2   3    1.29    0.12
   2   2  -3    1.29    0.23
   2  -2  -3    1.23    0.23
   2   2  -3    1.17    0.29
  -1   2   3 1090.93   18.12
  -1   2   3 1115.49   25.37
  -1  -2   3 1087.02   13.68
  -1  -2   3 1151.33   23.56
   1  -2  -3 1108.82   19.53
   1   2  -3 1116.13   23.68
   0  -2   3    1.64    0.12
   0   2   3    1.70    0.23
   0  -2   3    1.46    0.23
   0   2   3    1.75    0.29
   0   2  -3    1.58    0.29
   0  -2  -3    1.81    0.18
   0   2  -3    1.75    0.12
   1  -2   3  499.51    9.65
   1   2   3  487.47   11.05
   1   2   3  485.78    9.18
  -1   2  -3  492.21    6.20
  -1  -2  -3  509.16    6.49
  -1   2  -3  524.95   11.17
   2   2   3    7.13    0.18
   2  -2   3    7.48    0.47
   2   2   3    7.95    0.41
  -2   2  -3    6.31    0.29
  -2  -2  -3    6.20    0.47
  -2   2  -3    7.48    0.47
   3   2   3  365.81    7.78
   3  -2   3  349.09    6.72
   3   2   3  347.98    3.98
  -3  -2  -3  358.32    4.09
  -3   2  -3  341.19    5.85
  -3   2  -3  368.26    8.54
  -3  -2  -3  336.17    7.95
   4  -2   3    5.38    0.47
   4   2   3    4.21    0.47
  -4  -2  -3    3.98    0.18
  -4  -2  -3    4.27    0.47
  -4   2  -3    5.03    0.53
  -4   2  -3    4.33    0.41
   5   2   3   80.91    2.46
   5  -2   3   80.27    1.81
  -5   2  -3   78.46    1.93
  -5   2  -3   80.33    2.63
  -5  -2  -3   80.56    2.34
  -5  -2  -3   77.52    1.17
   6   2   3    1.34    0.53
   6  -2   3    3.22    0.47
  -6   2  -3    1.70    0.47
  -6   2  -3    1.46    0.53
  -6  -2  -3    2.16    0.53
   7   2   3   32.21    0.82
   7  -2   3   34.20    1.29
   7   2   3   33.85    1.81
  -7  -2  -3   32.45    1.46
  -7   2  -3   33.73    1.29
  -7   2  -3   30.23    1.70
   8   2   3    0.94    0.70
   8   2   3    1.52    0.29
   8  -2   3    1.99    0.58
  -8   2  -3   -0.94    0.76
  -8  -2  -3    2.75    0.64
  -8   2  -3    2.05    0.64
   9   2   3  512.38   16.84
   9  -2   3  460.81   11.99
   9   2   3  484.37   10.23
  -9   2  -3  501.15   15.90
  -9   2  -3  472.39   14.50
  -9  -2  -3  477.94   14.91
  10   2   3    4.85    0.53
  10   2   3    7.02    1.05
 -10   2  -3    7.02    1.05
 -10   2  -3    4.85    0.88
 -10  -2  -3    4.91    0.99
  11   2   3  189.54    5.03
  11  -2   3  181.12    6.55
  11  -2   3  184.69    5.96
  11   2   3  182.17    6.96
 -11   2  -3  192.29    6.66
 -11  -2  -3  195.68    7.07
  12   2   3    0.47    0.53
  12   2   3    3.68    0.94
  12  -2   3    0.29    0.58
  12  -2   3    2.46    0.94
 -12  -2  -3    1.70    0.94
 -12   2  -3    0.35    0.99
  13  -2   3   78.11    3.57
  13  -2   3   74.37    3.27
  13   2   3   78.05    2.69
  13   2   3   80.50    3.92
 -13   2  -3   76.35    3.80
 -13  -2  -3   76.94    3.80
  14  -2   3    2.22    1.05
  14   2   3    1.70    0.58
  14  -2   3   -0.82    0.82
 -14  -2  -3    2.51    1.05
 -14   2  -3   -0.76    0.99
  15  -2   3   68.29    4.15
  15   2   3   62.26    2.69
  15  -2   3   67.58    3.22
  15   2   3   67.88    3.98
 -15   2  -3   77.93    4.21
 -15  -2  -3   70.74    4.56
  16  -2   3   -0.99    0.94
  16   2   3   -1.93    1.40
 -16   2  -3   -0.99    1.11
 -16  -2  -3    0.64    0.99
  17   2   3    6.96    1.29
  17  -2   3    1.58    1.05
  17   2   3    1.40    0.76
  17  -2   3    0.76    1.11
 -17   2  -3    0.53    1.40
 -17  -2  -3    0.82    1.23
  18   2   3    1.11    1.40
  18   2   3    0.64    0.76
  18  -2   3    0.99    0.94
  18  -2   3    0.29    0.94
 -18   2  -3   -0.35    1.52
 -18  -2  -3   -1.64    1.17
  19   2   3    8.59    1.29
  19   2   3    7.78    1.93
  19  -2   3    9.12    1.99
  19  -2   3    8.24    1.34
 -19  -2  -3    7.95    1.99
 -19   2  -3    7.02    2.10
  20  -2   3    2.05    1.23
  20  -2   3    3.04    1.46
  20   2   3   -0.70    1.64
  20   2   3    2.16    0.88
 -20   2  -3   -2.22    1.46
 -20  -2  -3   -0.23    1.40
  21   2   3    4.97    1.81
  21   2   3    4.21    1.23
  21  -2   3    6.84    1.64
  21  -2   3    6.02    1.75
 -21  -2  -3    3.80    1.87
 -21   2  -3    3.98    2.05
  22   2   3    2.28    1.87
  22  -2   3    3.51    1.23
  22  -2   3    0.58    1.34
 -22   2  -3    0.64    2.22
 -22  -2  -3   -1.52    1.99
  23  -2   3    3.74    1.64
  23   2   3    7.48    2.40
 -23   2  -3    3.27    2.75
 -23  -2  -3    4.68    1.99
  24  -2   3    4.44    1.75
  24   2   3    6.02    2.57
 -24  -2  -3    8.94    2.28
 -24   2  -3    1.05    2.86
  25  -2   3    2.86    2.10
  25   2   3   11.28    2.69
 -25  -2  -3    1.29    2.81
 -25   2  -3    4.38    2.57
  26   2   3   -1.52    2.05
  26  -2   3    2.81    1.75
 -26  -2  -3    1.34    1.99
 -26   2  -3    2.10    2.05
  27   2   3    0.47    1.34
 -27  -2  -3    0.58    1.87
 -27   2  -3   -0.35    2.10
 -29  -3   3   -0.18    2.34
 -29   3   3    4.15    2.69
  29  -3  -3    3.57    2.28
 -28   3   3   -2.05    2.05
 -28  -3   3   -2.22    1.87
  28  -3  -3    1.81    1.34
 -27  -3   3   -0.76    1.99
 -27   3   3    1.29    2.46
  27   3  -3   -0.47    1.23
  27  -3  -3    0.99    1.64
 -26  -3   3    0.99    2.22
 -26   3   3    3.45    2.10
  26   3  -3    0.53    1.34
  26  -3  -3   -1.05    1.75
 -25   3   3    4.44    2.51
 -25  -3   3   -1.23    1.64
  25   3  -3   -0.64    1.23
  25  -3  -3    2.63    1.40
 -24  -3   3    2.46    1.58
 -24   3   3    0.53    2.10
  24   3  -3    2.05    1.23
  24   3  -3    0.41    1.23
  24  -3  -3   -0.23    1.46
 -23  -3   3    1.29    1.70
 -23   3   3    0.29    2.57
  23  -3  -3    2.10    1.81
  23   3  -3    1.52    1.29
  23   3  -3    2.22    1.29
 -22  -3   3   31.75    3.51
 -22   3   3   39.29    4.62
  22  -3  -3   32.39    3.98
  22   3  -3   28.59    2.86
  22   3  -3   28.24    3.57
 -21   3   3   -0.76    1.70
 -21  -3   3    0.18    1.64
  21   3  -3    0.00    1.05
  21  -3  -3    1.70    1.34
  21   3  -3    1.52    1.40
 -20   3   3    1.75    1.81
 -20  -3   3    2.05    1.40
  20  -3  -3    0.99    1.34
  20   3  -3    1.46    1.11
  20   3  -3    0.94    1.17
 -19   3   3   26.83    4.33
 -19  -3   3   21.81    2.75
  19   3  -3   20.17    2.22
  19  -3  -3   28.71    2.81
  19   3  -3   19.00    2.98
 -18   3   3  184.16   11.87
 -18  -3   3  149.61    7.19
  18  -3  -3  135.40    7.42
  18   3  -3  133.53    6.14
  18  -3  -3  120.49    4.79
  18   3  -3  125.46    7.02
 -17   3   3  106.29    7.54
 -17  -3   3   93.31    5.44
  17  -3  -3   69.75    3.16
  17   3  -3   73.61    4.21
  17   3  -3   82.20    5.50
  17  -3  -3   94.65    5.44
 -16  -3   3  101.32    4.68
 -16   3   3  110.32    6.78
  16   3  -3   88.40    3.74
  16  -3  -3  100.21    5.38
  16   3  -3   97.58    5.38
  16  -3  -3   82.55    2.81
[truncated: 2,015,612 more chars]
