# Supplementary material for: Regulating photosalient behavior in dynamic metal-organic crystals
Source: Commun Chem. 2023 Jul 14;6:150. doi: 10.1038/s42004-023-00951-0 (PMC10349121; doi:10.1038/s42004-023-00951-0)
Supplement: Supplementary file 5 — Supplementary Data 2 [file 42004_2023_951_MOESM5_ESM.cif]

data_Zn6OH_i1
_audit_creation_date               2022-03-31
_audit_creation_method
;
Olex2 1.3
(compiled 2020.11.12 svn.r5f609507 for OlexSys, GUI svn.r6408)
;
_shelx_SHELXL_version_number       '2018/3'
_audit_contact_author_address      ?
_audit_contact_author_email        ?
_audit_contact_author_name         ''
_audit_contact_author_phone        ?
_publ_contact_author_id_orcid      ?
_publ_section_references
;
Bourhis, L.J., Dolomanov, O.V., Gildea, R.J., Howard, J.A.K., Puschmann, H.
 (2015). Acta Cryst. A71, 59-75.

Dolomanov, O.V., Bourhis, L.J., Gildea, R.J, Howard, J.A.K. & Puschmann, H.
 (2009), J. Appl. Cryst. 42, 339-341.

Sheldrick, G.M. (2015). Acta Cryst. C71, 3-8.
;
_chemical_name_common              ?
_chemical_name_systematic          ?
_chemical_formula_moiety           'C96 H68 N4 O12 Zn2'
_chemical_formula_sum              'C96 H68 N4 O12 Zn2'
_chemical_formula_weight           1600.28
_chemical_melting_point            ?
loop_
  _atom_type_symbol
  _atom_type_description
  _atom_type_scat_dispersion_real
  _atom_type_scat_dispersion_imag
  _atom_type_scat_source
 'C' 'C' 0.0033 0.0016 'International Tables Vol C Tables 4.2.6.8 and 6.1.1.4'
 'H' 'H' 0.0000 0.0000 'International Tables Vol C Tables 4.2.6.8 and 6.1.1.4'
 'N' 'N' 0.0061 0.0033 'International Tables Vol C Tables 4.2.6.8 and 6.1.1.4'
 'O' 'O' 0.0106 0.0060 'International Tables Vol C Tables 4.2.6.8 and 6.1.1.4'
 'Zn' 'Zn' 0.2839 1.4301 'International Tables Vol C Tables 4.2.6.8 and 6.1.1.4'

_shelx_space_group_comment
;
The symmetry employed for this shelxl refinement is uniquely defined
by the following loop, which should always be used as a source of
symmetry information in preference to the above space-group names.
They are only intended as comments.
;
_space_group_crystal_system        'monoclinic'
_space_group_IT_number             14
_space_group_name_H-M_alt          'P 1 21/c 1'
_space_group_name_Hall             '-P 2ybc'
loop_
  _space_group_symop_operation_xyz
 'x, y, z'
 '-x, y+1/2, -z+1/2'
 '-x, -y, -z'
 'x, -y-1/2, z-1/2'

_cell_length_a                     22.6733(13)
_cell_length_b                     15.4419(4)
_cell_length_c                     22.7005(8)
_cell_angle_alpha                  90
_cell_angle_beta                   103.606(4)
_cell_angle_gamma                  90
_cell_volume                       7724.8(6)
_cell_formula_units_Z              4
_cell_measurement_reflns_used      80153
_cell_measurement_temperature      293(2)
_cell_measurement_theta_max        27.021
_cell_measurement_theta_min        1.860
_shelx_estimated_absorpt_T_max     0.874
_shelx_estimated_absorpt_T_min     0.545
_exptl_absorpt_coefficient_mu      0.690
_exptl_absorpt_correction_T_max    1
_exptl_absorpt_correction_T_min    0.743
_exptl_absorpt_correction_type     multi-scan
_exptl_absorpt_process_details     SADABS
_exptl_absorpt_special_details     ?
_exptl_crystal_colour              yellow
_exptl_crystal_colour_primary      yellow
_exptl_crystal_density_diffrn      1.376
_exptl_crystal_density_meas        ?
_exptl_crystal_density_method      ?
_exptl_crystal_description         block
_exptl_crystal_F_000               3312
_exptl_crystal_size_max            1
_exptl_crystal_size_mid            0.3
_exptl_crystal_size_min            0.2
_exptl_transmission_factor_max     ?
_exptl_transmission_factor_min     ?
_diffrn_reflns_av_R_equivalents    0.2043
_diffrn_reflns_av_unetI/netI       0.1862
_diffrn_reflns_Laue_measured_fraction_full  0.999
_diffrn_reflns_Laue_measured_fraction_max  0.957
_diffrn_reflns_limit_h_max         28
_diffrn_reflns_limit_h_min         -28
_diffrn_reflns_limit_k_max         18
_diffrn_reflns_limit_k_min         -19
_diffrn_reflns_limit_l_max         28
_diffrn_reflns_limit_l_min         -28
_diffrn_reflns_number              78183
_diffrn_reflns_point_group_measured_fraction_full  0.999
_diffrn_reflns_point_group_measured_fraction_max  0.957
_diffrn_reflns_theta_full          25.242
_diffrn_reflns_theta_max           27.021
_diffrn_reflns_theta_min           1.860
_diffrn_ambient_temperature        293.15
_diffrn_detector_area_resol_mean   ?
_diffrn_measured_fraction_theta_full  0.999
_diffrn_measured_fraction_theta_max  0.957
_diffrn_measurement_device_type    'BRUKER D8 QUEST AREA DETECTOR'
_diffrn_measurement_method         ?
_diffrn_radiation_type             MoK\a
_diffrn_radiation_wavelength       0.71073
_diffrn_source                     ?
_reflns_Friedel_coverage           0.000
_reflns_Friedel_fraction_full      .
_reflns_Friedel_fraction_max       .
_reflns_number_gt                  6218
_reflns_number_total               16147
_reflns_special_details
;
 Reflections were merged by SHELXL according to the crystal
 class for the calculation of statistics and refinement.
 
 _reflns_Friedel_fraction is defined as the number of unique
 Friedel pairs measured divided by the number that would be
 possible theoretically, ignoring centric projections and
 systematic absences.
;
_reflns_threshold_expression       'I > 2\s(I)'
_computing_cell_refinement         ?
_computing_data_collection         ?
_computing_data_reduction          ?
_computing_molecular_graphics      'Olex2 1.3 (Dolomanov et al., 2009)'
_computing_publication_material    'Olex2 1.3 (Dolomanov et al., 2009)'
_computing_structure_refinement    'SHELXL 2018/3 (Sheldrick, 2015)'
_computing_structure_solution      'olex2.solve 1.3 (Bourhis et al., 2015)'
_refine_diff_density_max           0.620
_refine_diff_density_min           -0.920
_refine_diff_density_rms           0.092
_refine_ls_extinction_coef         .
_refine_ls_extinction_method       none
_refine_ls_goodness_of_fit_ref     0.940
_refine_ls_hydrogen_treatment      constr
_refine_ls_matrix_type             full
_refine_ls_number_parameters       1067
_refine_ls_number_reflns           16147
_refine_ls_number_restraints       0
_refine_ls_R_factor_all            0.2211
_refine_ls_R_factor_gt             0.0847
_refine_ls_restrained_S_all        0.940
_refine_ls_shift/su_max            0.001
_refine_ls_shift/su_mean           0.000
_refine_ls_structure_factor_coef   Fsqd
_refine_ls_weighting_details      
 'w=1/[\s^2^(Fo^2^)+(0.1250P)^2^] where P=(Fo^2^+2Fc^2^)/3'
_refine_ls_weighting_scheme        calc
_refine_ls_wR_factor_gt            0.1998
_refine_ls_wR_factor_ref           0.2839
_refine_special_details            ?
_olex2_refinement_description
;
1. Fixed Uiso
 At 1.2 times of:
  All C(H) groups
 At 1.5 times of:
  All O(H) groups
2. Others
 Fixed Sof: C52(0.5) C50(0.5) C37(0.5) C64(0.5) C49(0.5) C51(0.5) C63(0.5)
 C38(0.5)
3.a Aromatic/amide H refined with riding coordinates:
 C20(H20), C21(H21), C96(H96), C90(H90), C89(H89), C100(H100), C97(H97),
 C31(H31), C99(H99), C28(H28), C70(H70), C93(H93), C7(H7), C27(H27), C30(H30),
 C32(H32), C24(H24), C76(H76), C34(H34), C71(H71), C9(H9), C33(H33), C47(H47),
 C54(H54), C3(H3), C1(H1), C78(H78), C67(H67), C48(H48), C72(H72), C23(H23),
 C73(H73), C79(H79), C55(H55), C10(H10), C46(H46), C92(H92), C11(H11A), C2(H2),
 C69(H69), C16(H16), C6(H6A), C75(H75), C80(H80), C66(H66), C35(H35), C61(H61),
 C56(H56), C4(H4), C41(H41), C68(H68), C82(H82), C44(H44), C85(H85), C58(H58),
 C13(H13), C42(H42), C15(H15), C60(H60), C14(H14), C43(H43), C83(H83), C84(H84),
  C59(H59)
3.b Idealised tetrahedral OH refined as rotating group:
 O11(H11), O12(H12), O5(H5), O6(H6)
;
_atom_sites_solution_hydrogens     geom
_atom_sites_solution_primary       iterative
_atom_sites_solution_secondary     ?
loop_
  _atom_site_label
  _atom_site_type_symbol
  _atom_site_fract_x
  _atom_site_fract_y
  _atom_site_fract_z
  _atom_site_U_iso_or_equiv
  _atom_site_adp_type
  _atom_site_occupancy
  _atom_site_site_symmetry_order
  _atom_site_calc_flag
  _atom_site_refinement_flags_posn
  _atom_site_refinement_flags_adp
  _atom_site_refinement_flags_occupancy
  _atom_site_disorder_assembly
  _atom_site_disorder_group
 Zn1 Zn -0.01022(4) 0.43815(4) 0.26957(3) 0.0523(3) Uani 1 1 d . . . . .
 Zn2 Zn 0.48113(4) 0.31935(4) 0.76803(3) 0.0526(3) Uani 1 1 d . . . . .
 O1 O -0.0565(2) 0.4632(2) 0.33025(17) 0.0592(13) Uani 1 1 d . . . . .
 O8 O 0.5340(2) 0.3103(2) 0.67994(16) 0.0577(13) Uani 1 1 d . . . . .
 O4 O 0.0452(2) 0.44717(19) 0.18418(16) 0.0579(13) Uani 1 1 d . . . . .
 O9 O 0.4346(2) 0.2971(2) 0.82889(17) 0.0602(13) Uani 1 1 d . . . . .
 O3 O 0.0151(2) 0.5482(2) 0.23887(17) 0.0594(13) Uani 1 1 d . . . . .
 O7 O 0.5048(2) 0.2097(2) 0.73543(16) 0.0559(13) Uani 1 1 d . . . . .
 O11 O 0.5887(2) -0.0298(2) 0.54474(17) 0.0734(15) Uani 1 1 d . . . . .
 H11 H 0.589732 -0.077485 0.560899 0.110 Uiso 1 1 calc R U . . .
 O2 O -0.0609(2) 0.4489(2) 0.42548(17) 0.0751(16) Uani 1 1 d . . . . .
 N4 N 0.5570(3) 0.3736(3) 0.8183(2) 0.0512(14) Uani 1 1 d . . . . .
 O12 O 0.4417(3) -0.0976(2) 0.91155(18) 0.0754(15) Uani 1 1 d . . . . .
 H12 H 0.445026 -0.123035 0.880759 0.113 Uiso 1 1 calc R U . . .
 O5 O 0.0929(2) 0.7902(2) 0.04746(18) 0.0705(14) Uani 1 1 d . . . . .
 H5 H 0.084653 0.837749 0.059451 0.106 Uiso 1 1 calc R U . . .
 O6 O -0.0538(3) 0.8561(2) 0.41316(18) 0.0801(16) Uani 1 1 d . . . . .
 H6 H -0.054917 0.881505 0.381180 0.120 Uiso 1 1 calc R U . . .
 N1 N -0.0806(3) 0.3839(3) 0.2093(2) 0.0521(15) Uani 1 1 d . . . . .
 O10 O 0.4275(3) 0.3097(2) 0.92382(18) 0.0857(18) Uani 1 1 d . . . . .
 N2 N 0.0637(3) 0.3794(3) 0.3212(2) 0.0543(15) Uani 1 1 d . . . . .
 N3 N 0.4113(3) 0.3776(3) 0.7075(2) 0.0572(16) Uani 1 1 d . . . . .
 C20 C 0.0572(3) 0.6806(3) 0.1765(2) 0.0479(17) Uani 1 1 d . . . . .
 H20 H 0.047762 0.694049 0.213129 0.057 Uiso 1 1 calc R U . . .
 C95 C 0.4336(3) 0.1691(3) 0.8871(2) 0.0433(16) Uani 1 1 d . . . . .
 C21 C 0.0707(3) 0.7465(3) 0.1406(3) 0.0534(19) Uani 1 1 d . . . . .
 H21 H 0.072292 0.803510 0.154030 0.064 Uiso 1 1 calc R U . . .
 C96 C 0.4371(3) 0.1142(3) 0.8394(2) 0.0513(18) Uani 1 1 d . . . . .
 H96 H 0.437909 0.138073 0.802003 0.062 Uiso 1 1 calc R U . . .
 C90 C 0.5705(3) 0.0144(3) 0.6396(3) 0.056(2) Uani 1 1 d . . . . .
 H90 H 0.577783 -0.041491 0.654808 0.067 Uiso 1 1 calc R U . . .
 C19 C 0.0573(3) 0.5950(3) 0.1587(2) 0.0470(17) Uani 1 1 d . . . . .
 C88 C 0.5470(3) 0.1632(3) 0.6544(2) 0.0447(17) Uani 1 1 d . . . . .
 C26 C -0.0578(3) 0.5904(3) 0.3892(2) 0.0454(16) Uani 1 1 d . . . . .
 C25 C -0.0580(3) 0.4943(3) 0.3814(3) 0.0525(18) Uani 1 1 d . . . . .
 C87 C 0.5276(3) 0.2315(3) 0.6910(3) 0.0499(18) Uani 1 1 d . . . . .
 C89 C 0.5546(3) 0.0788(3) 0.6755(2) 0.0517(18) Uani 1 1 d . . . . .
 H89 H 0.548970 0.065322 0.713752 0.062 Uiso 1 1 calc R U . . .
 C100 C 0.4329(3) 0.1319(3) 0.9421(2) 0.0498(17) Uani 1 1 d . . . . .
 H100 H 0.430601 0.167321 0.974602 0.060 Uiso 1 1 calc R U . . .
 C98 C 0.4389(3) -0.0101(3) 0.9011(3) 0.0503(17) Uani 1 1 d . . . . .
 C97 C 0.4396(3) 0.0255(3) 0.8461(3) 0.0561(19) Uani 1 1 d . . . . .
 H97 H 0.441574 -0.009901 0.813451 0.067 Uiso 1 1 calc R U . . .
 C91 C 0.5754(3) 0.0323(3) 0.5827(3) 0.0539(18) Uani 1 1 d . . . . .
 C31 C -0.0518(3) 0.6267(3) 0.4453(2) 0.0570(19) Uani 1 1 d . . . . .
 H31 H -0.048444 0.591052 0.478936 0.068 Uiso 1 1 calc R U . . .
 C99 C 0.4355(3) 0.0419(3) 0.9500(2) 0.0572(19) Uani 1 1 d . . . . .
 H99 H 0.435027 0.017518 0.987298 0.069 Uiso 1 1 calc R U . . .
 C94 C 0.4324(3) 0.2648(3) 0.8797(3) 0.0507(17) Uani 1 1 d . . . . .
 C18 C 0.0379(3) 0.5258(3) 0.1950(3) 0.0524(19) Uani 1 1 d . . . . .
 C28 C -0.0600(3) 0.7340(3) 0.3465(3) 0.063(2) Uani 1 1 d . . . . .
 H28 H -0.063386 0.769739 0.312909 0.075 Uiso 1 1 calc R U . . .
 C62 C 0.2188(4) 0.5438(4) 0.4097(3) 0.062(2) Uani 1 1 d . . . . .
 C70 C 0.5609(3) 0.4006(3) 0.8756(2) 0.0528(18) Uani 1 1 d . . . . .
 H70 H 0.526121 0.398721 0.890538 0.063 Uiso 1 1 calc R U . . .
 C40 C 0.2776(3) 0.2001(4) 0.5985(3) 0.0584(19) Uani 1 1 d . . . . .
 C8 C -0.2926(3) 0.2232(4) -0.0149(3) 0.0565(19) Uani 1 1 d . . . . .
 C53 C 0.2124(3) 0.5172(4) 0.4675(3) 0.061(2) Uani 1 1 d . . . . .
 C93 C 0.5549(3) 0.1810(3) 0.5976(3) 0.062(2) Uani 1 1 d . . . . .
 H93 H 0.551440 0.237738 0.583406 0.074 Uiso 1 1 calc R U . . .
 C7 C -0.2390(3) 0.2537(3) 0.0277(3) 0.0574(19) Uani 1 1 d . . . . .
 H7 H -0.202042 0.243598 0.017901 0.069 Uiso 1 1 calc R U . . .
 C27 C -0.0605(3) 0.6451(3) 0.3401(3) 0.062(2) Uani 1 1 d . . . . .
 H27 H -0.062614 0.621284 0.301969 0.075 Uiso 1 1 calc R U . . .
 C30 C -0.0507(3) 0.7153(3) 0.4526(3) 0.061(2) Uani 1 1 d . . . . .
 H30 H -0.047345 0.738777 0.491006 0.073 Uiso 1 1 calc R U . . .
 C77 C 0.7886(3) 0.5334(4) 1.0228(3) 0.0546(18) Uani 1 1 d . . . . .
 C22 C 0.0818(3) 0.7276(3) 0.0858(3) 0.0537(18) Uani 1 1 d . . . . .
 C32 C 0.0663(3) 0.3611(3) 0.3798(3) 0.0549(18) Uani 1 1 d . . . . .
 H32 H 0.030609 0.363843 0.393189 0.066 Uiso 1 1 calc R U . . .
 C24 C 0.0713(3) 0.5777(3) 0.1039(3) 0.061(2) Uani 1 1 d . . . . .
 H24 H 0.072922 0.520476 0.091721 0.073 Uiso 1 1 calc R U . . .
 C76 C 0.7322(3) 0.4998(3) 0.9845(3) 0.0571(18) Uani 1 1 d . . . . .
 H76 H 0.697943 0.504894 1.000064 0.069 Uiso 1 1 calc R U . . .
 C17 C -0.2931(4) 0.2050(4) -0.0764(3) 0.062(2) Uani 1 1 d . . . . .
 C34 C 0.1177(4) 0.3710(4) 0.3052(3) 0.066(2) Uani 1 1 d . . . . .
 H34 H 0.117658 0.380433 0.264728 0.079 Uiso 1 1 calc R U . . .
 C71 C 0.6132(4) 0.4306(4) 0.9129(3) 0.061(2) Uani 1 1 d . . . . .
 H71 H 0.612611 0.450201 0.951479 0.073 Uiso 1 1 calc R U . . .
 C9 C -0.3452(4) 0.2064(4) 0.0034(3) 0.065(2) Uani 1 1 d . . . . .
 H9 H -0.345604 0.215888 0.043789 0.078 Uiso 1 1 calc R U . . .
 C33 C 0.1187(4) 0.3386(4) 0.4208(3) 0.064(2) Uani 1 1 d . . . . .
 H33 H 0.117166 0.326190 0.460463 0.077 Uiso 1 1 calc R U . . .
 C29 C -0.0544(3) 0.7696(3) 0.4036(3) 0.0563(19) Uani 1 1 d . . . . .
 C47 C 0.3845(4) 0.1783(4) 0.5589(3) 0.070(2) Uani 1 1 d . . . . .
 H47 H 0.419178 0.169883 0.544435 0.084 Uiso 1 1 calc R U . . .
 C54 C 0.1603(3) 0.5349(4) 0.4840(3) 0.062(2) Uani 1 1 d . . . . .
 H54 H 0.156498 0.519311 0.522459 0.075 Uiso 1 1 calc R U . . .
 C86 C 0.7916(4) 0.5615(4) 1.0832(3) 0.066(2) Uani 1 1 d . . . . .
 C3 C -0.1365(4) 0.3864(4) 0.2184(3) 0.073(2) Uani 1 1 d . . . . .
 H3 H -0.141076 0.407498 0.255428 0.088 Uiso 1 1 calc R U . . .
 C1 C -0.0768(3) 0.3528(4) 0.1555(3) 0.066(2) Uani 1 1 d . . . . .
 H1 H -0.038977 0.350938 0.146294 0.079 Uiso 1 1 calc R U . . .
 C78 C 0.8395(4) 0.5423(4) 1.0008(3) 0.069(2) Uani 1 1 d . . . . .
 H78 H 0.837471 0.525433 0.961062 0.083 Uiso 1 1 calc R U . . .
 C74 C 0.6666(4) 0.4322(4) 0.8945(3) 0.0579(19) Uani 1 1 d . . . . .
 C12 C -0.3468(4) 0.1738(4) -0.1161(3) 0.070(2) Uani 1 1 d . . . . .
 C39 C 0.2823(4) 0.2343(4) 0.5416(3) 0.064(2) Uani 1 1 d . . . . .
 C45 C 0.3287(4) 0.1590(4) 0.6352(3) 0.070(2) Uani 1 1 d . . . . .
 C67 C 0.4156(4) 0.4066(4) 0.6524(3) 0.074(2) Uani 1 1 d . . . . .
 H67 H 0.454088 0.413080 0.645398 0.088 Uiso 1 1 calc R U . . .
 C48 C 0.3337(4) 0.2208(4) 0.5232(3) 0.068(2) Uani 1 1 d . . . . .
 H48 H 0.335759 0.240503 0.485043 0.082 Uiso 1 1 calc R U . . .
 C72 C 0.6091(4) 0.3764(4) 0.8003(3) 0.073(2) Uani 1 1 d . . . . .
 H72 H 0.607922 0.358821 0.760890 0.087 Uiso 1 1 calc R U . . .
 C23 C 0.0829(3) 0.6423(3) 0.0672(3) 0.071(2) Uani 1 1 d . . . . .
 H23 H 0.091401 0.629162 0.030089 0.085 Uiso 1 1 calc R U . . .
 C81 C 0.8485(4) 0.5943(4) 1.1177(3) 0.076(3) Uani 1 1 d . . . . .
 C73 C 0.6643(4) 0.4029(4) 0.8352(3) 0.076(2) Uani 1 1 d . . . . .
 H73 H 0.699024 0.401610 0.820117 0.092 Uiso 1 1 calc R U . . .
 C79 C 0.8947(4) 0.5753(4) 1.0349(4) 0.077(2) Uani 1 1 d . . . . .
 H79 H 0.928262 0.579753 1.018199 0.092 Uiso 1 1 calc R U . . .
 C55 C 0.1117(4) 0.5764(4) 0.4443(3) 0.076(2) Uani 1 1 d . . . . .
 H55 H 0.076516 0.589232 0.456931 0.091 Uiso 1 1 calc R U . . .
 C10 C -0.3982(4) 0.1758(4) -0.0360(4) 0.080(2) Uani 1 1 d . . . . .
 H10 H -0.432757 0.165097 -0.021832 0.096 Uiso 1 1 calc R U . . .
 C57 C 0.1698(4) 0.5841(4) 0.3703(3) 0.073(2) Uani 1 1 d . . . . .
 C46 C 0.3822(4) 0.1500(4) 0.6146(3) 0.072(2) Uani 1 1 d . . . . .
 H46 H 0.416146 0.124383 0.639483 0.086 Uiso 1 1 calc R U . . .
 C92 C 0.5679(4) 0.1161(3) 0.5617(3) 0.077(2) Uani 1 1 d . . . . .
 H92 H 0.571728 0.128728 0.522732 0.093 Uiso 1 1 calc R U . . .
 C11 C -0.3987(4) 0.1619(4) -0.0945(4) 0.078(3) Uani 1 1 d . . . . .
 H11A H -0.434363 0.143969 -0.120973 0.094 Uiso 1 1 calc R U . . .
 C2 C -0.1257(4) 0.3237(4) 0.1135(3) 0.070(2) Uani 1 1 d . . . . .
 H2 H -0.119765 0.302124 0.077071 0.084 Uiso 1 1 calc R U . . .
 C69 C 0.3545(4) 0.3745(4) 0.7132(3) 0.074(2) Uani 1 1 d . . . . .
 H69 H 0.348417 0.358005 0.750748 0.089 Uiso 1 1 calc R U . . .
 C5 C -0.1829(4) 0.3245(4) 0.1222(3) 0.068(2) Uani 1 1 d . . . . .
 C16 C -0.2425(4) 0.2184(5) -0.1015(4) 0.092(3) Uani 1 1 d . . . . .
 H16 H -0.207102 0.240819 -0.076992 0.111 Uiso 1 1 calc R U . . .
 C6 C -0.2370(4) 0.2948(4) 0.0795(3) 0.080(2) Uani 1 1 d . . . . .
 H6A H -0.273872 0.305478 0.089353 0.096 Uiso 1 1 calc R U . . .
 C75 C 0.7237(4) 0.4635(4) 0.9313(3) 0.080(2) Uani 1 1 d . . . . .
 H75 H 0.757693 0.457037 0.915365 0.096 Uiso 1 1 calc R U . . .
 C80 C 0.8979(4) 0.5999(5) 1.0914(4) 0.086(3) Uani 1 1 d . . . . .
 H80 H 0.934398 0.621667 1.114268 0.104 Uiso 1 1 calc R U . . .
 C66 C 0.3665(4) 0.4271(5) 0.6064(4) 0.095(3) Uani 1 1 d . . . . .
 H66 H 0.373472 0.445637 0.569605 0.114 Uiso 1 1 calc R U . . .
 C35 C 0.1728(4) 0.3498(4) 0.3440(3) 0.084(3) Uani 1 1 d . . . . .
 H35 H 0.208075 0.346298 0.329909 0.101 Uiso 1 1 calc R U . . .
 C61 C 0.2714(4) 0.5305(5) 0.3880(4) 0.087(3) Uani 1 1 d . . . . .
 H61 H 0.304260 0.501861 0.412529 0.104 Uiso 1 1 calc R U . . .
 C36 C 0.1737(4) 0.3339(4) 0.4048(3) 0.079(2) Uani 1 1 d . . . . .
 C56 C 0.1159(4) 0.5974(5) 0.3880(3) 0.087(3) Uani 1 1 d . . . . .
 H56 H 0.082619 0.621084 0.360846 0.104 Uiso 1 1 calc R U . . .
 C4 C -0.1882(4) 0.3600(5) 0.1770(3) 0.089(3) Uani 1 1 d . . . . .
 H4 H -0.226120 0.365902 0.185618 0.107 Uiso 1 1 calc R U . . .
 C41 C 0.2254(4) 0.2062(5) 0.6218(3) 0.090(3) Uani 1 1 d . . . . .
 H41 H 0.191510 0.234495 0.598767 0.108 Uiso 1 1 calc R U . . .
 C68 C 0.3037(4) 0.3938(4) 0.6684(3) 0.085(3) Uani 1 1 d . . . . .
 H68 H 0.265556 0.387980 0.676427 0.102 Uiso 1 1 calc R U . . .
 C82 C 0.8511(5) 0.6202(6) 1.1775(4) 0.101(3) Uani 1 1 d . . . . .
 H82 H 0.887677 0.640814 1.201033 0.121 Uiso 1 1 calc R U . . .
 C44 C 0.3261(5) 0.1256(7) 0.6915(4) 0.120(4) Uani 1 1 d . . . . .
 H44 H 0.359653 0.096923 0.714923 0.144 Uiso 1 1 calc R U . . .
 C65 C 0.3084(5) 0.4214(5) 0.6119(4) 0.105(3) Uani 1 1 d . . . . .
 C85 C 0.7420(5) 0.5579(5) 1.1099(4) 0.106(3) Uani 1 1 d . . . . .
 H85 H 0.705122 0.537161 1.087287 0.127 Uiso 1 1 calc R U . . .
 C58 C 0.1739(5) 0.6094(6) 0.3123(4) 0.113(3) Uani 1 1 d . . . . .
 H58 H 0.140447 0.634264 0.286100 0.136 Uiso 1 1 calc R U . . .
 C13 C -0.3458(5) 0.1563(6) -0.1776(4) 0.105(3) Uani 1 1 d . . . . .
 H13 H -0.380611 0.134938 -0.203750 0.125 Uiso 1 1 calc R U . . .
 C42 C 0.2223(4) 0.1726(6) 0.6763(4) 0.111(3) Uani 1 1 d . . . . .
 H42 H 0.186398 0.174749 0.689326 0.133 Uiso 1 1 calc R U . . .
 C15 C -0.2438(5) 0.1997(6) -0.1604(4) 0.124(4) Uani 1 1 d . . . . .
 H15 H -0.209105 0.207221 -0.174974 0.148 Uiso 1 1 calc R U . . .
 C60 C 0.2758(5) 0.5587(6) 0.3315(4) 0.108(3) Uani 1 1 d . . . . .
 H60 H 0.311677 0.551165 0.319053 0.129 Uiso 1 1 calc R U . . .
 C14 C -0.2965(6) 0.1695(7) -0.1986(5) 0.131(4) Uani 1 1 d . . . . .
 H14 H -0.297552 0.158335 -0.239058 0.157 Uiso 1 1 calc R U . . .
 C43 C 0.2751(6) 0.1344(7) 0.7126(4) 0.134(4) Uani 1 1 d . . . . .
 H43 H 0.274898 0.115163 0.751387 0.160 Uiso 1 1 calc R U . . .
 C83 C 0.8032(6) 0.6162(7) 1.2018(4) 0.137(4) Uani 1 1 d . . . . .
 H83 H 0.807224 0.634964 1.241446 0.164 Uiso 1 1 calc R U . . .
 C84 C 0.7461(5) 0.5844(6) 1.1691(4) 0.137(4) Uani 1 1 d . . . . .
 H84 H 0.712991 0.581462 1.186574 0.164 Uiso 1 1 calc R U . . .
 C59 C 0.2265(5) 0.5982(7) 0.2936(4) 0.126(4) Uani 1 1 d . . . . .
 H59 H 0.229153 0.617171 0.255417 0.151 Uiso 1 1 calc R U . . .
 C52 C 0.2548(5) 0.4406(6) 0.4902(4) 0.039(3) Uani 0.5 1 d . . P . .
 C50 C 0.2368(7) 0.3075(7) 0.5213(5) 0.050(4) Uani 0.5 1 d . . P . .
 C37 C 0.2240(8) 0.2839(9) 0.4360(7) 0.075(5) Uani 0.5 1 d . . P . .
 C64 C 0.2616(8) 0.4670(9) 0.5767(7) 0.084(5) Uani 0.5 1 d . . P . .
 C49 C 0.2378(5) 0.3449(7) 0.4585(5) 0.041(3) Uani 0.5 1 d . . P . .
 C51 C 0.2462(6) 0.4022(7) 0.5525(5) 0.049(4) Uani 0.5 1 d . . P . .
 C63 C 0.2663(7) 0.4943(8) 0.5217(6) 0.063(4) Uani 0.5 1 d . . P . .
 C38 C 0.2254(8) 0.2625(9) 0.4935(7) 0.077(5) Uani 0.5 1 d . . P . .

loop_
  _atom_site_aniso_label
  _atom_site_aniso_U_11
  _atom_site_aniso_U_22
  _atom_site_aniso_U_33
  _atom_site_aniso_U_23
  _atom_site_aniso_U_13
  _atom_site_aniso_U_12
 Zn1 0.0793(7) 0.0348(4) 0.0407(4) -0.0025(3) 0.0097(4) -0.0092(3)
 Zn2 0.0805(7) 0.0337(3) 0.0434(5) -0.0051(3) 0.0140(4) -0.0070(3)
 O1 0.088(4) 0.045(2) 0.044(3) -0.0153(18) 0.016(2) -0.002(2)
 O8 0.095(4) 0.0319(19) 0.047(2) -0.0032(16) 0.019(2) -0.004(2)
 O4 0.099(4) 0.0271(18) 0.048(2) -0.0034(15) 0.018(2) -0.0098(19)
 O9 0.097(4) 0.042(2) 0.049(3) 0.0055(18) 0.031(3) -0.009(2)
 O3 0.087(4) 0.043(2) 0.047(3) -0.0004(18) 0.015(3) -0.009(2)
 O7 0.086(4) 0.038(2) 0.046(3) -0.0062(18) 0.022(2) -0.005(2)
 O11 0.130(5) 0.032(2) 0.069(3) -0.0054(19) 0.045(3) 0.004(2)
 O2 0.142(5) 0.034(2) 0.049(3) -0.0012(18) 0.022(3) -0.008(2)
 N4 0.066(5) 0.044(3) 0.049(3) -0.001(2) 0.025(3) -0.003(3)
 O12 0.128(5) 0.033(2) 0.071(3) 0.0049(19) 0.037(3) 0.007(2)
 O5 0.101(4) 0.037(2) 0.080(3) 0.017(2) 0.036(3) -0.002(2)
 O6 0.146(5) 0.031(2) 0.073(3) -0.0028(19) 0.046(3) 0.004(2)
 N1 0.065(5) 0.048(3) 0.045(3) -0.005(2) 0.014(3) -0.009(3)
 O10 0.174(6) 0.031(2) 0.058(3) -0.0021(19) 0.039(3) -0.001(3)
 N2 0.076(5) 0.042(3) 0.046(3) -0.008(2) 0.017(3) -0.008(3)
 N3 0.076(5) 0.042(3) 0.049(4) -0.006(2) 0.005(3) -0.005(3)
 C20 0.068(5) 0.035(3) 0.038(3) -0.001(2) 0.008(3) 0.002(3)
 C95 0.053(5) 0.031(3) 0.046(4) 0.001(2) 0.011(3) -0.003(2)
 C21 0.068(5) 0.027(3) 0.061(4) 0.002(3) 0.007(4) -0.001(3)
 C96 0.072(5) 0.035(3) 0.044(4) 0.002(2) 0.008(3) -0.005(3)
 C90 0.083(6) 0.028(3) 0.051(4) 0.001(2) 0.004(4) 0.000(3)
 C19 0.057(5) 0.035(3) 0.046(4) -0.001(2) 0.006(3) -0.005(3)
 C88 0.066(5) 0.027(3) 0.040(3) -0.004(2) 0.010(3) -0.003(3)
 C26 0.064(5) 0.034(3) 0.039(3) -0.002(2) 0.014(3) 0.003(3)
 C25 0.072(5) 0.035(3) 0.047(4) 0.002(3) 0.008(4) -0.008(3)
 C87 0.063(5) 0.036(3) 0.049(4) -0.006(3) 0.008(4) -0.009(3)
 C89 0.072(5) 0.038(3) 0.041(4) 0.002(2) 0.006(3) -0.002(3)
 C100 0.066(5) 0.040(3) 0.048(4) 0.000(3) 0.022(3) 0.011(3)
 C98 0.066(5) 0.034(3) 0.054(4) 0.000(3) 0.022(4) 0.001(3)
 C97 0.081(6) 0.037(3) 0.052(4) -0.007(3) 0.018(4) -0.006(3)
 C91 0.076(6) 0.030(3) 0.060(4) -0.004(3) 0.025(4) -0.002(3)
 C31 0.096(6) 0.038(3) 0.040(4) 0.005(2) 0.020(4) -0.006(3)
 C99 0.085(6) 0.045(3) 0.041(4) 0.009(3) 0.014(4) 0.014(3)
 C94 0.064(5) 0.035(3) 0.055(4) 0.000(3) 0.018(4) -0.004(3)
 C18 0.062(5) 0.042(3) 0.047(4) -0.003(3) -0.001(4) -0.009(3)
 C28 0.097(6) 0.039(3) 0.048(4) 0.010(3) 0.008(4) 0.007(3)
 C62 0.063(6) 0.046(3) 0.065(5) -0.009(3) -0.007(4) 0.014(3)
 C70 0.077(6) 0.043(3) 0.044(4) -0.005(3) 0.024(4) -0.006(3)
 C40 0.051(6) 0.059(4) 0.063(5) -0.010(3) 0.010(4) 0.008(3)
 C8 0.052(6) 0.052(3) 0.056(5) -0.001(3) -0.005(4) 0.000(3)
 C53 0.049(6) 0.048(4) 0.080(6) 0.014(3) 0.003(4) 0.008(3)
 C93 0.107(7) 0.029(3) 0.060(4) 0.000(3) 0.040(4) 0.004(3)
 C7 0.054(5) 0.059(4) 0.059(5) 0.001(3) 0.013(4) -0.004(3)
 C27 0.100(6) 0.037(3) 0.044(4) 0.001(3) 0.004(4) -0.002(3)
 C30 0.102(6) 0.038(3) 0.047(4) -0.009(3) 0.024(4) -0.008(3)
 C77 0.049(5) 0.050(3) 0.061(5) 0.004(3) 0.006(4) 0.000(3)
 C22 0.055(5) 0.042(3) 0.064(5) 0.012(3) 0.013(4) -0.002(3)
 C32 0.060(5) 0.055(3) 0.054(4) 0.002(3) 0.022(4) 0.000(3)
 C24 0.095(6) 0.032(3) 0.061(4) -0.001(3) 0.028(4) -0.002(3)
 C76 0.051(5) 0.058(4) 0.062(4) -0.008(3) 0.015(4) -0.005(3)
 C17 0.060(6) 0.059(4) 0.057(5) -0.004(3) -0.002(4) -0.004(3)
 C34 0.095(7) 0.057(4) 0.047(4) 0.002(3) 0.017(5) 0.005(4)
 C71 0.076(6) 0.058(4) 0.051(4) -0.009(3) 0.018(4) -0.016(4)
 C9 0.068(6) 0.068(4) 0.056(5) -0.004(3) 0.009(4) -0.002(4)
 C33 0.069(6) 0.070(4) 0.056(4) 0.024(3) 0.022(4) 0.019(4)
 C29 0.085(6) 0.033(3) 0.057(4) -0.004(3) 0.028(4) -0.004(3)
 C47 0.059(6) 0.063(4) 0.081(6) -0.007(4) 0.004(5) 0.007(4)
 C54 0.062(6) 0.054(4) 0.062(5) 0.000(3) -0.007(4) 0.005(3)
 C86 0.067(6) 0.065(4) 0.056(5) -0.010(3) -0.007(5) 0.001(4)
 C3 0.075(7) 0.098(5) 0.046(4) -0.022(3) 0.015(4) -0.020(5)
 C1 0.064(6) 0.081(4) 0.054(4) -0.023(3) 0.017(4) -0.023(4)
 C78 0.073(7) 0.075(4) 0.054(5) 0.003(3) 0.002(5) -0.001(4)
 C74 0.070(6) 0.056(4) 0.045(4) -0.009(3) 0.008(4) -0.018(4)
 C12 0.062(6) 0.076(5) 0.066(5) -0.011(4) 0.003(5) -0.011(4)
 C39 0.057(6) 0.057(4) 0.079(6) 0.020(3) 0.015(4) 0.005(4)
 C45 0.065(6) 0.073(4) 0.056(5) 0.001(4) -0.014(5) 0.011(4)
 C67 0.076(7) 0.075(4) 0.075(5) 0.022(4) 0.029(5) 0.005(4)
 C48 0.068(7) 0.055(4) 0.074(5) 0.008(3) -0.001(5) -0.003(4)
 C72 0.083(7) 0.072(4) 0.058(5) -0.020(3) 0.006(5) -0.011(4)
 C23 0.112(7) 0.037(3) 0.074(5) 0.005(3) 0.043(4) -0.003(3)
 C81 0.096(8) 0.072(4) 0.049(5) -0.006(4) -0.002(5) -0.004(5)
 C73 0.080(7) 0.099(5) 0.057(5) -0.026(4) 0.031(4) -0.026(4)
 C79 0.052(6) 0.097(5) 0.081(6) -0.002(4) 0.016(5) -0.009(4)
 C55 0.064(6) 0.088(5) 0.067(5) -0.022(4) -0.002(5) 0.030(4)
 C10 0.063(6) 0.080(5) 0.094(6) -0.004(4) 0.011(5) -0.017(4)
 C57 0.076(7) 0.080(5) 0.053(5) -0.015(4) -0.007(5) 0.028(4)
 C46 0.052(6) 0.070(4) 0.079(6) -0.002(4) -0.015(5) 0.015(4)
 C92 0.144(8) 0.043(3) 0.062(4) 0.004(3) 0.057(5) 0.005(4)
 C11 0.063(7) 0.080(5) 0.079(6) -0.012(4) -0.010(5) -0.019(4)
 C2 0.072(7) 0.088(5) 0.047(4) -0.017(3) 0.010(4) -0.019(4)
 C69 0.089(7) 0.082(5) 0.053(5) 0.000(3) 0.023(5) 0.016(5)
 C5 0.066(6) 0.068(4) 0.060(5) -0.016(3) -0.004(4) -0.020(4)
 C16 0.075(8) 0.137(7) 0.063(6) -0.021(5) 0.012(5) -0.005(5)
 C6 0.069(7) 0.093(5) 0.072(5) -0.019(4) 0.008(5) -0.002(4)
 C75 0.078(7) 0.100(5) 0.065(5) -0.029(4) 0.022(5) -0.007(4)
 C80 0.086(8) 0.085(5) 0.076(6) 0.006(4) -0.007(6) -0.015(5)
 C66 0.090(8) 0.113(6) 0.088(6) 0.066(5) 0.032(6) 0.045(6)
 C35 0.094(8) 0.107(6) 0.060(5) 0.030(4) 0.034(5) 0.037(5)
 C61 0.073(7) 0.092(5) 0.083(6) 0.007(4) -0.007(5) 0.016(5)
 C36 0.075(7) 0.096(5) 0.078(6) 0.037(4) 0.040(5) 0.042(5)
 C56 0.075(7) 0.112(6) 0.059(5) -0.015(4) -0.013(5) 0.048(5)
 C4 0.074(7) 0.112(6) 0.078(6) -0.034(5) 0.013(5) -0.019(5)
 C41 0.110(9) 0.087(5) 0.070(6) 0.024(4) 0.013(6) 0.021(5)
 C68 0.074(7) 0.103(6) 0.085(6) 0.026(4) 0.029(5) 0.033(5)
 C82 0.092(9) 0.121(7) 0.080(7) -0.027(5) 0.000(6) 0.000(6)
 C44 0.127(11) 0.156(9) 0.063(7) 0.009(6) -0.006(6) 0.042(8)
 C65 0.113(10) 0.113(6) 0.102(7) 0.060(5) 0.049(7) 0.061(6)
 C85 0.088(9) 0.153(8) 0.072(6) -0.041(5) 0.010(6) -0.008(6)
 C58 0.088(9) 0.180(9) 0.058(6) 0.003(6) -0.008(6) 0.032(7)
 C13 0.096(9) 0.143(8) 0.061(6) -0.034(5) -0.010(6) -0.004(7)
 C42 0.087(8) 0.164(8) 0.085(7) 0.035(6) 0.026(6) 0.030(6)
 C15 0.086(9) 0.206(10) 0.081(7) -0.026(7) 0.024(6) -0.001(7)
 C60 0.101(9) 0.151(8) 0.076(6) 0.013(6) 0.030(6) 0.021(6)
 C14 0.112(12) 0.196(11) 0.073(7) -0.038(7) -0.001(7) -0.007(9)
 C43 0.139(13) 0.204(11) 0.059(6) 0.043(6) 0.026(7) 0.040(9)
 C83 0.119(12) 0.203(10) 0.077(7) -0.067(7) 0.001(7) 0.004(9)
 C84 0.115(11) 0.215(11) 0.079(7) -0.060(7) 0.020(7) -0.016(8)
 C59 0.107(11) 0.197(10) 0.067(7) 0.031(6) 0.008(7) 0.035(8)
 C52 0.057(9) 0.044(6) 0.013(5) 0.006(5) 0.001(5) 0.005(6)
 C50 0.066(11) 0.046(7) 0.028(7) -0.001(5) -0.009(7) 0.008(7)
 C37 0.088(14) 0.067(9) 0.064(11) 0.005(8) 0.003(9) 0.021(8)
 C64 0.091(15) 0.073(10) 0.076(12) 0.013(8) -0.005(10) 0.021(9)
 C49 0.041(9) 0.047(6) 0.033(7) 0.005(5) 0.004(6) -0.003(5)
 C51 0.056(10) 0.040(6) 0.039(7) 0.009(5) -0.010(6) 0.003(6)
 C63 0.087(13) 0.061(8) 0.043(9) 0.002(6) 0.020(8) 0.012(8)
 C38 0.101(15) 0.062(9) 0.054(11) 0.018(7) -0.013(10) 0.009(9)

_geom_special_details
;
 All esds (except the esd in the dihedral angle between two l.s. planes)
 are estimated using the full covariance matrix.  The cell esds are taken
 into account individually in the estimation of esds in distances, angles
 and torsion angles; correlations between esds in cell parameters are only
 used when they are defined by crystal symmetry.  An approximate (isotropic)
 treatment of cell esds is used for estimating esds involving l.s. planes.
;
loop_
  _geom_bond_atom_site_label_1
  _geom_bond_atom_site_label_2
  _geom_bond_distance
  _geom_bond_site_symmetry_2
  _geom_bond_publ_flag
 Zn1 O1 1.956(4) . ?
 Zn1 O3 1.973(4) . ?
 Zn1 N1 2.023(5) . ?
 Zn1 N2 2.021(5) . ?
 Zn2 O9 1.956(4) . ?
 Zn2 O7 1.973(4) . ?
 Zn2 N4 2.010(5) . ?
 Zn2 N3 2.045(5) . ?
 O1 C25 1.264(6) . ?
 O8 C87 1.258(6) . ?
 O4 C18 1.258(6) . ?
 O9 C94 1.269(6) . ?
 O3 C18 1.274(7) . ?
 O7 C87 1.282(7) . ?
 O11 H11 0.8200 . ?
 O11 C91 1.371(6) . ?
 O2 C25 1.236(6) . ?
 N4 C70 1.348(6) . ?
 N4 C72 1.339(9) . ?
 O12 H12 0.8200 . ?
 O12 C98 1.371(5) . ?
 O5 H5 0.8200 . ?
 O5 C22 1.362(6) . ?
 O6 H6 0.8200 . ?
 O6 C29 1.353(5) . ?
 N1 C3 1.331(8) . ?
 N1 C1 1.335(7) . ?
 O10 C94 1.244(6) . ?
 N2 C32 1.347(7) . ?
 N2 C34 1.363(8) . ?
 N3 C67 1.353(7) . ?
 N3 C69 1.324(9) . ?
 C20 H20 0.9300 . ?
 C20 C21 1.382(7) . ?
 C20 C19 1.381(6) . ?
 C95 C96 1.393(7) . ?
 C95 C100 1.376(7) . ?
 C95 C94 1.487(6) . ?
 C21 H21 0.9300 . ?
 C21 C22 1.359(8) . ?
 C96 H96 0.9300 . ?
 C96 C97 1.378(6) . ?
 C90 H90 0.9300 . ?
 C90 C89 1.385(7) . ?
 C90 C91 1.350(7) . ?
 C19 C18 1.478(7) . ?
 C19 C24 1.380(8) . ?
 C88 C87 1.472(7) . ?
 C88 C89 1.386(6) . ?
 C88 C93 1.370(7) . ?
 C26 C25 1.495(6) . ?
 C26 C31 1.368(7) . ?
 C26 C27 1.390(7) . ?
 C89 H89 0.9300 . ?
 C100 H100 0.9300 . ?
 C100 C99 1.401(6) . ?
 C98 C97 1.366(7) . ?
 C98 C99 1.387(7) . ?
 C97 H97 0.9300 . ?
 C91 C92 1.376(7) . ?
 C31 H31 0.9300 . ?
 C31 C30 1.378(6) . ?
 C99 H99 0.9300 . ?
 C28 H28 0.9300 . ?
 C28 C27 1.381(6) . ?
 C28 C29 1.385(7) . ?
 C62 C53 1.414(9) . ?
 C62 C57 1.397(9) . ?
 C62 C61 1.410(10) . ?
 C70 H70 0.9300 . ?
 C70 C71 1.365(8) . ?
 C40 C39 1.422(9) . ?
 C40 C45 1.408(9) . ?
 C40 C41 1.409(10) . ?
 C8 C7 1.444(8) . ?
 C8 C17 1.421(9) . ?
 C8 C9 1.377(9) . ?
 C53 C54 1.349(9) . ?
 C53 C52 1.534(11) . ?
 C53 C63 1.556(14) . ?
 C93 H93 0.9300 . ?
 C93 C92 1.367(7) . ?
 C7 H7 0.9300 . ?
 C7 C6 1.327(8) . ?
 C27 H27 0.9300 . ?
 C30 H30 0.9300 . ?
 C30 C29 1.380(7) . ?
 C77 C76 1.463(8) . ?
 C77 C86 1.425(9) . ?
 C77 C78 1.367(9) . ?
 C22 C23 1.385(7) . ?
 C32 H32 0.9300 . ?
 C32 C33 1.369(8) . ?
 C24 H24 0.9300 . ?
 C24 C23 1.364(7) . ?
 C76 H76 0.9300 . ?
 C76 C75 1.303(7) . ?
 C17 C12 1.417(9) . ?
 C17 C16 1.411(11) . ?
 C34 H34 0.9300 . ?
 C34 C35 1.387(9) . ?
 C71 H71 0.9300 . ?
 C71 C74 1.370(9) . ?
 C9 H9 0.9300 . ?
 C9 C10 1.401(9) . ?
 C33 H33 0.9300 . ?
 C33 C36 1.380(10) . ?
 C47 H47 0.9300 . ?
 C47 C48 1.405(9) . ?
 C47 C46 1.351(9) . ?
 C54 H54 0.9300 . ?
 C54 C55 1.403(8) . ?
 C86 C81 1.435(10) . ?
 C86 C85 1.399(11) . ?
 C3 H3 0.9300 . ?
 C3 C4 1.380(8) . ?
 C1 H1 0.9300 . ?
 C1 C2 1.357(8) . ?
 C78 H78 0.9300 . ?
 C78 C79 1.403(9) . ?
 C74 C73 1.408(8) . ?
 C74 C75 1.450(9) . ?
 C12 C11 1.389(10) . ?
 C12 C13 1.427(10) . ?
 C39 C48 1.344(10) . ?
 C39 C50 1.528(14) . ?
 C39 C38 1.545(15) . ?
 C45 C46 1.404(10) . ?
 C45 C44 1.393(11) . ?
 C67 H67 0.9300 . ?
 C67 C66 1.372(9) . ?
 C48 H48 0.9300 . ?
 C72 H72 0.9300 . ?
 C72 C73 1.377(9) . ?
 C23 H23 0.9300 . ?
 C81 C80 1.390(11) . ?
 C81 C82 1.403(10) . ?
 C73 H73 0.9300 . ?
 C79 H79 0.9300 . ?
 C79 C80 1.323(9) . ?
 C55 H55 0.9300 . ?
 C55 C56 1.343(9) . ?
 C10 H10 0.9300 . ?
 C10 C11 1.341(9) . ?
 C57 C56 1.390(11) . ?
 C57 C58 1.396(11) . ?
 C46 H46 0.9300 . ?
 C92 H92 0.9300 . ?
 C11 H11A 0.9300 . ?
 C2 H2 0.9300 . ?
 C2 C5 1.357(10) . ?
 C69 H69 0.9300 . ?
 C69 C68 1.378(9) . ?
 C5 C6 1.446(9) . ?
 C5 C4 1.390(9) . ?
 C16 H16 0.9300 . ?
 C16 C15 1.361(10) . ?
 C6 H6A 0.9300 . ?
 C75 H75 0.9300 . ?
 C80 H80 0.9300 . ?
 C66 H66 0.9300 . ?
 C66 C65 1.357(11) . ?
 C35 H35 0.9300 . ?
 C35 C36 1.398(9) . ?
 C61 H61 0.9300 . ?
 C61 C60 1.379(10) . ?
 C36 C37 1.420(15) . ?
 C36 C49 1.672(13) . ?
 C56 H56 0.9300 . ?
 C4 H4 0.9300 . ?
 C41 H41 0.9300 . ?
 C41 C42 1.359(10) . ?
 C68 H68 0.9300 . ?
 C68 C65 1.379(10) . ?
 C82 H82 0.9300 . ?
 C82 C83 1.330(13) . ?
 C44 H44 0.9300 . ?
 C44 C43 1.360(13) . ?
 C65 C64 1.363(15) . ?
 C65 C51 1.731(14) . ?
 C85 H85 0.9300 . ?
 C85 C84 1.385(10) . ?
 C58 H58 0.9300 . ?
 C58 C59 1.368(12) . ?
 C13 H13 0.9300 . ?
 C13 C14 1.328(13) . ?
 C42 H42 0.9300 . ?
 C42 C43 1.413(11) . ?
 C15 H15 0.9300 . ?
 C15 C14 1.382(11) . ?
 C60 H60 0.9300 . ?
 C60 C59 1.381(11) . ?
 C14 H14 0.9300 . ?
 C43 H43 0.9300 . ?
 C83 H83 0.9300 . ?
 C83 C84 1.420(12) . ?
 C84 H84 0.9300 . ?
 C59 H59 0.9300 . ?
 C52 C64 1.976(18) . ?
 C52 C49 1.650(14) . ?
 C52 C51 1.588(14) . ?
 C52 C63 1.085(13) . ?
 C50 C37 1.925(18) . ?
 C50 C49 1.544(15) . ?
 C50 C51 1.616(15) . ?
 C50 C38 0.934(14) . ?
 C37 C49 1.083(15) . ?
 C37 C38 1.339(19) . ?
 C64 C51 1.156(16) . ?
 C64 C63 1.346(18) . ?
 C49 C38 1.561(17) . ?
 C51 C63 1.695(16) . ?

loop_
  _geom_angle_atom_site_label_1
  _geom_angle_atom_site_label_2
  _geom_angle_atom_site_label_3
  _geom_angle
  _geom_angle_site_symmetry_1
  _geom_angle_site_symmetry_3
  _geom_angle_publ_flag
 O1 Zn1 O3 109.08(16) . . ?
 O1 Zn1 N1 95.1(2) . . ?
 O1 Zn1 N2 100.9(2) . . ?
 O3 Zn1 N1 111.54(17) . . ?
 O3 Zn1 N2 108.73(19) . . ?
 N2 Zn1 N1 128.38(18) . . ?
 O9 Zn2 O7 110.75(16) . . ?
 O9 Zn2 N4 101.76(19) . . ?
 O9 Zn2 N3 95.2(2) . . ?
 O7 Zn2 N4 107.38(19) . . ?
 O7 Zn2 N3 111.22(17) . . ?
 N4 Zn2 N3 128.49(19) . . ?
 C25 O1 Zn1 148.9(4) . . ?
 C94 O9 Zn2 148.7(4) . . ?
 C18 O3 Zn1 104.3(3) . . ?
 C87 O7 Zn2 105.4(3) . . ?
 C91 O11 H11 109.5 . . ?
 C70 N4 Zn2 122.1(5) . . ?
 C72 N4 Zn2 122.6(4) . . ?
 C72 N4 C70 114.9(6) . . ?
 C98 O12 H12 109.5 . . ?
 C22 O5 H5 109.5 . . ?
 C29 O6 H6 109.5 . . ?
 C3 N1 Zn1 120.8(4) . . ?
 C3 N1 C1 114.9(6) . . ?
 C1 N1 Zn1 123.9(5) . . ?
 C32 N2 Zn1 120.3(5) . . ?
 C32 N2 C34 114.2(6) . . ?
 C34 N2 Zn1 124.2(5) . . ?
 C67 N3 Zn2 123.6(6) . . ?
 C69 N3 Zn2 122.4(5) . . ?
 C69 N3 C67 112.7(6) . . ?
 C21 C20 H20 119.5 . . ?
 C19 C20 H20 119.5 . . ?
 C19 C20 C21 121.1(6) . . ?
 C96 C95 C94 121.3(5) . . ?
 C100 C95 C96 117.8(5) . . ?
 C100 C95 C94 120.9(5) . . ?
 C20 C21 H21 120.1 . . ?
 C22 C21 C20 119.8(5) . . ?
 C22 C21 H21 120.1 . . ?
 C95 C96 H96 119.1 . . ?
 C97 C96 C95 121.9(5) . . ?
 C97 C96 H96 119.1 . . ?
 C89 C90 H90 119.8 . . ?
 C91 C90 H90 119.8 . . ?
 C91 C90 C89 120.5(5) . . ?
 C20 C19 C18 120.5(6) . . ?
 C24 C19 C20 117.7(5) . . ?
 C24 C19 C18 121.6(5) . . ?
 C89 C88 C87 120.5(5) . . ?
 C93 C88 C87 120.6(5) . . ?
 C93 C88 C89 118.8(5) . . ?
 C31 C26 C25 121.0(5) . . ?
 C31 C26 C27 118.3(5) . . ?
 C27 C26 C25 120.6(5) . . ?
 O1 C25 C26 119.1(5) . . ?
 O2 C25 O1 123.2(5) . . ?
 O2 C25 C26 117.8(5) . . ?
 O8 C87 O7 119.9(5) . . ?
 O8 C87 C88 121.1(6) . . ?
 O7 C87 C88 119.0(5) . . ?
 C90 C89 C88 120.0(5) . . ?
 C90 C89 H89 120.0 . . ?
 C88 C89 H89 120.0 . . ?
 C95 C100 H100 119.3 . . ?
 C95 C100 C99 121.4(5) . . ?
 C99 C100 H100 119.3 . . ?
 O12 C98 C99 116.2(5) . . ?
 C97 C98 O12 123.0(5) . . ?
 C97 C98 C99 120.8(5) . . ?
 C96 C97 H97 120.3 . . ?
 C98 C97 C96 119.4(5) . . ?
 C98 C97 H97 120.3 . . ?
 O11 C91 C92 117.9(6) . . ?
 C90 C91 O11 122.6(5) . . ?
 C90 C91 C92 119.5(5) . . ?
 C26 C31 H31 119.5 . . ?
 C26 C31 C30 121.0(5) . . ?
 C30 C31 H31 119.5 . . ?
 C100 C99 H99 120.6 . . ?
 C98 C99 C100 118.7(5) . . ?
 C98 C99 H99 120.6 . . ?
 O9 C94 C95 119.4(5) . . ?
 O10 C94 O9 122.8(5) . . ?
 O10 C94 C95 117.8(5) . . ?
 O4 C18 O3 120.7(5) . . ?
 O4 C18 C19 121.3(6) . . ?
 O3 C18 C19 117.9(5) . . ?
 C27 C28 H28 120.3 . . ?
 C27 C28 C29 119.4(5) . . ?
 C29 C28 H28 120.3 . . ?
 C57 C62 C53 119.0(8) . . ?
 C57 C62 C61 116.9(8) . . ?
 C61 C62 C53 124.1(7) . . ?
 N4 C70 H70 118.2 . . ?
 N4 C70 C71 123.7(7) . . ?
 C71 C70 H70 118.2 . . ?
 C45 C40 C39 118.5(8) . . ?
 C45 C40 C41 117.1(8) . . ?
 C41 C40 C39 124.3(7) . . ?
 C17 C8 C7 122.3(7) . . ?
 C9 C8 C7 120.7(7) . . ?
 C9 C8 C17 116.9(6) . . ?
 C62 C53 C52 110.1(7) . . ?
 C62 C53 C63 124.6(8) . . ?
 C54 C53 C62 119.0(6) . . ?
 C54 C53 C52 125.7(7) . . ?
 C54 C53 C63 113.7(8) . . ?
 C52 C53 C63 41.1(5) . . ?
 C88 C93 H93 119.7 . . ?
 C92 C93 C88 120.5(5) . . ?
 C92 C93 H93 119.7 . . ?
 C8 C7 H7 116.6 . . ?
 C6 C7 C8 126.8(7) . . ?
 C6 C7 H7 116.6 . . ?
 C26 C27 H27 119.3 . . ?
 C28 C27 C26 121.4(6) . . ?
 C28 C27 H27 119.3 . . ?
 C31 C30 H30 119.7 . . ?
 C31 C30 C29 120.6(5) . . ?
 C29 C30 H30 119.7 . . ?
 C86 C77 C76 121.2(7) . . ?
 C78 C77 C76 120.9(7) . . ?
 C78 C77 C86 117.9(7) . . ?
 O5 C22 C23 117.5(6) . . ?
 C21 C22 O5 122.3(5) . . ?
 C21 C22 C23 120.2(6) . . ?
 N2 C32 H32 118.2 . . ?
 N2 C32 C33 123.5(7) . . ?
 C33 C32 H32 118.2 . . ?
 C19 C24 H24 119.1 . . ?
 C23 C24 C19 121.8(5) . . ?
 C23 C24 H24 119.1 . . ?
 C77 C76 H76 115.8 . . ?
 C75 C76 C77 128.4(7) . . ?
 C75 C76 H76 115.8 . . ?
 C12 C17 C8 119.9(8) . . ?
 C16 C17 C8 123.2(7) . . ?
 C16 C17 C12 116.8(7) . . ?
 N2 C34 H34 117.1 . . ?
 N2 C34 C35 125.7(7) . . ?
 C35 C34 H34 117.1 . . ?
 C70 C71 H71 119.4 . . ?
 C70 C71 C74 121.1(6) . . ?
 C74 C71 H71 119.4 . . ?
 C8 C9 H9 118.6 . . ?
 C8 C9 C10 122.9(7) . . ?
 C10 C9 H9 118.6 . . ?
 C32 C33 H33 119.1 . . ?
 C32 C33 C36 121.9(7) . . ?
 C36 C33 H33 119.1 . . ?
 O6 C29 C28 122.4(5) . . ?
 O6 C29 C30 118.3(5) . . ?
 C30 C29 C28 119.3(5) . . ?
 C48 C47 H47 120.5 . . ?
 C46 C47 H47 120.5 . . ?
 C46 C47 C48 118.9(8) . . ?
 C53 C54 H54 119.3 . . ?
 C53 C54 C55 121.5(7) . . ?
 C55 C54 H54 119.3 . . ?
 C77 C86 C81 117.8(8) . . ?
 C85 C86 C77 123.0(7) . . ?
 C85 C86 C81 119.3(8) . . ?
 N1 C3 H3 117.5 . . ?
 N1 C3 C4 124.9(7) . . ?
 C4 C3 H3 117.5 . . ?
 N1 C1 H1 118.5 . . ?
 N1 C1 C2 123.0(7) . . ?
 C2 C1 H1 118.5 . . ?
 C77 C78 H78 118.2 . . ?
 C77 C78 C79 123.7(7) . . ?
 C79 C78 H78 118.2 . . ?
 C71 C74 C73 116.7(6) . . ?
 C71 C74 C75 124.3(7) . . ?
 C73 C74 C75 119.0(7) . . ?
 C17 C12 C13 118.5(9) . . ?
 C11 C12 C17 119.5(8) . . ?
 C11 C12 C13 122.1(8) . . ?
 C40 C39 C50 111.1(8) . . ?
 C40 C39 C38 121.3(10) . . ?
 C48 C39 C40 118.7(7) . . ?
 C48 C39 C50 126.5(8) . . ?
 C48 C39 C38 117.7(9) . . ?
 C50 C39 C38 35.4(6) . . ?
 C46 C45 C40 120.1(8) . . ?
 C44 C45 C40 120.2(9) . . ?
 C44 C45 C46 119.6(8) . . ?
 N3 C67 H67 118.0 . . ?
 N3 C67 C66 124.0(8) . . ?
 C66 C67 H67 118.0 . . ?
 C47 C48 H48 118.4 . . ?
 C39 C48 C47 123.1(8) . . ?
 C39 C48 H48 118.4 . . ?
 N4 C72 H72 117.2 . . ?
 N4 C72 C73 125.6(7) . . ?
 C73 C72 H72 117.2 . . ?
 C22 C23 H23 120.3 . . ?
 C24 C23 C22 119.3(6) . . ?
 C24 C23 H23 120.3 . . ?
 C80 C81 C86 120.0(8) . . ?
 C80 C81 C82 122.9(9) . . ?
 C82 C81 C86 117.1(9) . . ?
 C74 C73 H73 121.0 . . ?
 C72 C73 C74 118.0(8) . . ?
 C72 C73 H73 121.0 . . ?
 C78 C79 H79 120.7 . . ?
 C80 C79 C78 118.6(8) . . ?
 C80 C79 H79 120.7 . . ?
 C54 C55 H55 120.0 . . ?
 C56 C55 C54 120.0(8) . . ?
 C56 C55 H55 120.0 . . ?
 C9 C10 H10 120.2 . . ?
 C11 C10 C9 119.5(8) . . ?
 C11 C10 H10 120.2 . . ?
 C56 C57 C62 120.0(8) . . ?
 C56 C57 C58 119.3(8) . . ?
 C58 C57 C62 120.6(9) . . ?
 C47 C46 C45 120.4(7) . . ?
 C47 C46 H46 119.8 . . ?
 C45 C46 H46 119.8 . . ?
 C91 C92 H92 119.7 . . ?
 C93 C92 C91 120.6(6) . . ?
 C93 C92 H92 119.7 . . ?
 C12 C11 H11A 119.4 . . ?
 C10 C11 C12 121.2(7) . . ?
 C10 C11 H11A 119.4 . . ?
 C1 C2 H2 118.5 . . ?
 C5 C2 C1 123.1(7) . . ?
 C5 C2 H2 118.5 . . ?
 N3 C69 H69 117.2 . . ?
 N3 C69 C68 125.6(7) . . ?
 C68 C69 H69 117.2 . . ?
 C2 C5 C6 126.0(7) . . ?
 C2 C5 C4 114.9(7) . . ?
 C4 C5 C6 119.1(8) . . ?
 C17 C16 H16 118.9 . . ?
 C15 C16 C17 122.3(8) . . ?
 C15 C16 H16 118.9 . . ?
 C7 C6 C5 126.3(8) . . ?
 C7 C6 H6A 116.8 . . ?
 C5 C6 H6A 116.8 . . ?
 C76 C75 C74 126.5(8) . . ?
 C76 C75 H75 116.8 . . ?
 C74 C75 H75 116.8 . . ?
 C81 C80 H80 118.9 . . ?
 C79 C80 C81 122.2(8) . . ?
 C79 C80 H80 118.9 . . ?
 C67 C66 H66 118.5 . . ?
 C65 C66 C67 123.0(8) . . ?
 C65 C66 H66 118.5 . . ?
 C34 C35 H35 121.0 . . ?
 C34 C35 C36 118.0(8) . . ?
 C36 C35 H35 121.0 . . ?
 C62 C61 H61 119.0 . . ?
 C60 C61 C62 122.0(8) . . ?
 C60 C61 H61 119.0 . . ?
 C33 C36 C35 116.5(7) . . ?
 C33 C36 C37 124.5(9) . . ?
 C33 C36 C49 119.2(8) . . ?
 C35 C36 C37 114.3(9) . . ?
 C35 C36 C49 120.7(8) . . ?
 C37 C36 C49 40.0(6) . . ?
 C55 C56 C57 120.3(7) . . ?
 C55 C56 H56 119.8 . . ?
 C57 C56 H56 119.8 . . ?
 C3 C4 C5 119.2(8) . . ?
 C3 C4 H4 120.4 . . ?
 C5 C4 H4 120.4 . . ?
 C40 C41 H41 118.5 . . ?
 C42 C41 C40 122.9(8) . . ?
 C42 C41 H41 118.5 . . ?
 C69 C68 H68 119.3 . . ?
 C69 C68 C65 121.4(9) . . ?
 C65 C68 H68 119.3 . . ?
 C81 C82 H82 118.8 . . ?
 C83 C82 C81 122.3(10) . . ?
 C83 C82 H82 118.8 . . ?
 C45 C44 H44 119.7 . . ?
 C43 C44 C45 120.6(9) . . ?
 C43 C44 H44 119.7 . . ?
 C66 C65 C68 113.2(8) . . ?
 C66 C65 C64 123.4(11) . . ?
 C66 C65 C51 124.7(9) . . ?
 C68 C65 C51 116.4(9) . . ?
 C64 C65 C68 119.1(12) . . ?
 C64 C65 C51 41.8(7) . . ?
 C86 C85 H85 119.0 . . ?
 C84 C85 C86 122.1(9) . . ?
 C84 C85 H85 119.0 . . ?
 C57 C58 H58 119.6 . . ?
 C59 C58 C57 120.9(9) . . ?
 C59 C58 H58 119.6 . . ?
 C12 C13 H13 119.0 . . ?
 C14 C13 C12 122.0(9) . . ?
 C14 C13 H13 119.0 . . ?
 C41 C42 H42 120.9 . . ?
 C41 C42 C43 118.2(10) . . ?
 C43 C42 H42 120.9 . . ?
 C16 C15 H15 119.9 . . ?
 C16 C15 C14 120.2(10) . . ?
 C14 C15 H15 119.9 . . ?
 C61 C60 H60 120.2 . . ?
 C61 C60 C59 119.7(10) . . ?
 C59 C60 H60 120.2 . . ?
 C13 C14 C15 120.2(10) . . ?
 C13 C14 H14 119.9 . . ?
 C15 C14 H14 119.9 . . ?
 C44 C43 C42 120.7(9) . . ?
 C44 C43 H43 119.6 . . ?
 C42 C43 H43 119.6 . . ?
 C82 C83 H83 118.9 . . ?
 C82 C83 C84 122.2(10) . . ?
 C84 C83 H83 118.9 . . ?
 C85 C84 C83 117.0(10) . . ?
 C85 C84 H84 121.5 . . ?
 C83 C84 H84 121.5 . . ?
 C58 C59 C60 119.9(9) . . ?
 C58 C59 H59 120.1 . . ?
 C60 C59 H59 120.1 . . ?
 C53 C52 C64 94.1(7) . . ?
 C53 C52 C49 118.6(8) . . ?
 C53 C52 C51 112.9(9) . . ?
 C49 C52 C64 125.1(8) . . ?
 C51 C52 C64 35.8(5) . . ?
 C51 C52 C49 89.4(8) . . ?
 C63 C52 C53 70.5(10) . . ?
 C63 C52 C64 40.3(9) . . ?
 C63 C52 C49 165.3(12) . . ?
 C63 C52 C51 76.1(10) . . ?
 C39 C50 C37 95.5(8) . . ?
 C39 C50 C49 113.6(11) . . ?
 C39 C50 C51 121.8(9) . . ?
 C49 C50 C37 34.2(5) . . ?
 C49 C50 C51 92.2(9) . . ?
 C51 C50 C37 125.9(9) . . ?
 C38 C50 C39 73.3(13) . . ?
 C38 C50 C37 39.3(12) . . ?
 C38 C50 C49 73.5(13) . . ?
 C38 C50 C51 163.1(16) . . ?
 C36 C37 C50 108.2(10) . . ?
 C49 C37 C36 82.6(11) . . ?
 C49 C37 C50 53.3(9) . . ?
 C49 C37 C38 79.5(12) . . ?
 C38 C37 C36 116.9(14) . . ?
 C38 C37 C50 26.2(7) . . ?
 C65 C64 C52 110.1(11) . . ?
 C51 C64 C65 86.4(11) . . ?
 C51 C64 C52 53.5(9) . . ?
 C51 C64 C63 84.9(13) . . ?
 C63 C64 C65 119.1(16) . . ?
 C63 C64 C52 31.5(7) . . ?
 C52 C49 C36 118.9(8) . . ?
 C50 C49 C36 115.8(9) . . ?
 C50 C49 C52 89.1(8) . . ?
 C50 C49 C38 35.0(6) . . ?
 C37 C49 C36 57.4(10) . . ?
 C37 C49 C52 176.3(14) . . ?
 C37 C49 C50 92.5(11) . . ?
 C37 C49 C38 57.5(10) . . ?
 C38 C49 C36 93.3(9) . . ?
 C38 C49 C52 124.1(10) . . ?
 C52 C51 C65 112.4(9) . . ?
 C52 C51 C50 88.8(8) . . ?
 C52 C51 C63 38.4(5) . . ?
 C50 C51 C65 119.7(8) . . ?
 C50 C51 C63 126.8(10) . . ?
 C64 C51 C65 51.8(9) . . ?
 C64 C51 C52 90.7(11) . . ?
 C64 C51 C50 170.3(15) . . ?
 C64 C51 C63 52.3(10) . . ?
 C63 C51 C65 85.9(8) . . ?
 C53 C63 C51 106.2(9) . . ?
 C52 C63 C53 68.4(10) . . ?
 C52 C63 C64 108.2(14) . . ?
 C52 C63 C51 65.4(9) . . ?
 C64 C63 C53 125.9(14) . . ?
 C64 C63 C51 42.8(8) . . ?
 C39 C38 C49 111.7(11) . . ?
 C50 C38 C39 71.3(13) . . ?
 C50 C38 C37 114.5(18) . . ?
 C50 C38 C49 71.5(13) . . ?
 C37 C38 C39 125.8(16) . . ?
 C37 C38 C49 43.0(8) . . ?

loop_
  _geom_torsion_atom_site_label_1
  _geom_torsion_atom_site_label_2
  _geom_torsion_atom_site_label_3
  _geom_torsion_atom_site_label_4
  _geom_torsion
  _geom_torsion_site_symmetry_1
  _geom_torsion_site_symmetry_2
  _geom_torsion_site_symmetry_3
  _geom_torsion_site_symmetry_4
  _geom_torsion_publ_flag
 Zn1 O1 C25 O2 -107.4(8) . . . . ?
 Zn1 O1 C25 C26 74.3(9) . . . . ?
 Zn1 O3 C18 O4 -6.6(7) . . . . ?
 Zn1 O3 C18 C19 175.4(4) . . . . ?
 Zn1 N1 C3 C4 172.4(5) . . . . ?
 Zn1 N1 C1 C2 -173.9(5) . . . . ?
 Zn1 N2 C32 C33 -165.7(4) . . . . ?
 Zn1 N2 C34 C35 164.2(5) . . . . ?
 Zn2 O9 C94 O10 113.2(8) . . . . ?
 Zn2 O9 C94 C95 -68.9(9) . . . . ?
 Zn2 O7 C87 O8 4.5(7) . . . . ?
 Zn2 O7 C87 C88 -176.7(4) . . . . ?
 Zn2 N4 C70 C71 173.9(4) . . . . ?
 Zn2 N4 C72 C73 -171.8(5) . . . . ?
 Zn2 N3 C67 C66 164.2(6) . . . . ?
 Zn2 N3 C69 C68 -164.0(5) . . . . ?
 O11 C91 C92 C93 -179.6(7) . . . . ?
 N4 C70 C71 C74 -2.3(9) . . . . ?
 N4 C72 C73 C74 -1.9(11) . . . . ?
 O12 C98 C97 C96 -179.4(6) . . . . ?
 O12 C98 C99 C100 179.7(6) . . . . ?
 O5 C22 C23 C24 -179.2(6) . . . . ?
 N1 C3 C4 C5 2.8(11) . . . . ?
 N1 C1 C2 C5 0.8(11) . . . . ?
 N2 C32 C33 C36 0.7(10) . . . . ?
 N2 C34 C35 C36 1.2(10) . . . . ?
 N3 C67 C66 C65 1.1(13) . . . . ?
 N3 C69 C68 C65 -2.0(12) . . . . ?
 C20 C21 C22 O5 177.2(6) . . . . ?
 C20 C21 C22 C23 -3.7(10) . . . . ?
 C20 C19 C18 O4 -170.6(5) . . . . ?
 C20 C19 C18 O3 7.4(9) . . . . ?
 C20 C19 C24 C23 -2.0(10) . . . . ?
 C95 C96 C97 C98 -0.5(10) . . . . ?
 C95 C100 C99 C98 0.0(10) . . . . ?
 C21 C20 C19 C18 -175.0(6) . . . . ?
 C21 C20 C19 C24 -0.2(9) . . . . ?
 C21 C22 C23 C24 1.5(10) . . . . ?
 C96 C95 C100 C99 -0.1(9) . . . . ?
 C96 C95 C94 O9 0.1(9) . . . . ?
 C96 C95 C94 O10 178.1(6) . . . . ?
 C90 C91 C92 C93 -0.7(11) . . . . ?
 C19 C20 C21 C22 3.0(9) . . . . ?
 C19 C24 C23 C22 1.3(11) . . . . ?
 C88 C93 C92 C91 -2.4(11) . . . . ?
 C26 C31 C30 C29 -1.3(10) . . . . ?
 C25 C26 C31 C30 178.9(6) . . . . ?
 C25 C26 C27 C28 -179.6(6) . . . . ?
 C87 C88 C89 C90 177.5(6) . . . . ?
 C87 C88 C93 C92 -174.5(6) . . . . ?
 C89 C90 C91 O11 -177.5(6) . . . . ?
 C89 C90 C91 C92 3.7(10) . . . . ?
 C89 C88 C87 O8 163.2(5) . . . . ?
 C89 C88 C87 O7 -15.6(9) . . . . ?
 C89 C88 C93 C92 2.3(10) . . . . ?
 C100 C95 C96 C97 0.4(9) . . . . ?
 C100 C95 C94 O9 178.3(6) . . . . ?
 C100 C95 C94 O10 -3.7(9) . . . . ?
 C97 C98 C99 C100 -0.2(10) . . . . ?
 C91 C90 C89 C88 -3.7(10) . . . . ?
 C31 C26 C25 O1 -171.9(6) . . . . ?
 C31 C26 C25 O2 9.7(10) . . . . ?
 C31 C26 C27 C28 -3.0(10) . . . . ?
 C31 C30 C29 O6 179.2(6) . . . . ?
 C31 C30 C29 C28 0.7(11) . . . . ?
 C99 C98 C97 C96 0.4(10) . . . . ?
 C94 C95 C96 C97 178.6(6) . . . . ?
 C94 C95 C100 C99 -178.3(6) . . . . ?
 C18 C19 C24 C23 172.8(6) . . . . ?
 C62 C53 C54 C55 2.3(10) . . . . ?
 C62 C53 C52 C64 153.2(7) . . . . ?
 C62 C53 C52 C49 -72.7(11) . . . . ?
 C62 C53 C52 C51 -175.2(8) . . . . ?
 C62 C53 C52 C63 119.9(11) . . . . ?
 C62 C53 C63 C52 -81.2(12) . . . . ?
 C62 C53 C63 C64 -178.5(11) . . . . ?
 C62 C53 C63 C51 -135.6(8) . . . . ?
 C62 C57 C56 C55 3.9(12) . . . . ?
 C62 C57 C58 C59 -2.3(14) . . . . ?
 C62 C61 C60 C59 -2.6(13) . . . . ?
 C70 N4 C72 C73 0.7(9) . . . . ?
 C70 C71 C74 C73 1.0(9) . . . . ?
 C70 C71 C74 C75 179.6(6) . . . . ?
 C40 C39 C48 C47 -3.5(10) . . . . ?
 C40 C39 C50 C37 -147.5(8) . . . . ?
 C40 C39 C50 C49 -177.6(8) . . . . ?
 C40 C39 C50 C51 73.8(13) . . . . ?
 C40 C39 C50 C38 -114.7(16) . . . . ?
 C40 C39 C38 C50 82.7(16) . . . . ?
 C40 C39 C38 C37 -170.1(12) . . . . ?
 C40 C39 C38 C49 143.0(10) . . . . ?
 C40 C45 C46 C47 -1.9(10) . . . . ?
 C40 C45 C44 C43 -2.0(15) . . . . ?
 C40 C41 C42 C43 3.8(14) . . . . ?
 C8 C7 C6 C5 179.5(6) . . . . ?
 C8 C17 C12 C11 0.4(10) . . . . ?
 C8 C17 C12 C13 179.9(7) . . . . ?
 C8 C17 C16 C15 179.3(7) . . . . ?
 C8 C9 C10 C11 -0.2(10) . . . . ?
 C53 C62 C57 C56 0.0(10) . . . . ?
 C53 C62 C57 C58 -178.5(7) . . . . ?
 C53 C62 C61 C60 -179.2(7) . . . . ?
 C53 C54 C55 C56 1.6(10) . . . . ?
 C53 C52 C49 C36 -2.5(14) . . . . ?
 C53 C52 C49 C50 -121.8(10) . . . . ?
 C53 C52 C49 C38 -119.5(12) . . . . ?
 C53 C52 C51 C65 -111.5(9) . . . . ?
 C53 C52 C51 C50 126.6(9) . . . . ?
 C53 C52 C51 C64 -63.1(13) . . . . ?
 C53 C52 C51 C63 -61.5(11) . . . . ?
 C53 C52 C63 C64 122.3(14) . . . . ?
 C53 C52 C63 C51 120.8(8) . . . . ?
 C93 C88 C87 O8 -20.0(9) . . . . ?
 C93 C88 C87 O7 161.1(6) . . . . ?
 C93 C88 C89 C90 0.6(9) . . . . ?
 C7 C8 C17 C12 179.0(6) . . . . ?
 C7 C8 C17 C16 -2.6(10) . . . . ?
 C7 C8 C9 C10 -179.2(5) . . . . ?
 C27 C26 C25 O1 4.6(9) . . . . ?
 C27 C26 C25 O2 -173.8(6) . . . . ?
 C27 C26 C31 C30 2.3(10) . . . . ?
 C27 C28 C29 O6 -179.8(6) . . . . ?
 C27 C28 C29 C30 -1.3(11) . . . . ?
 C77 C76 C75 C74 -179.0(6) . . . . ?
 C77 C86 C81 C80 1.6(10) . . . . ?
 C77 C86 C81 C82 -178.8(6) . . . . ?
 C77 C86 C85 C84 179.1(7) . . . . ?
 C77 C78 C79 C80 -0.4(11) . . . . ?
 C32 N2 C34 C35 -2.9(9) . . . . ?
 C32 C33 C36 C35 -2.5(10) . . . . ?
 C32 C33 C36 C37 -156.8(10) . . . . ?
 C32 C33 C36 C49 156.1(6) . . . . ?
 C24 C19 C18 O4 14.8(9) . . . . ?
 C24 C19 C18 O3 -167.2(6) . . . . ?
 C76 C77 C86 C81 -179.5(5) . . . . ?
 C76 C77 C86 C85 0.8(10) . . . . ?
 C76 C77 C78 C79 179.0(6) . . . . ?
 C17 C8 C7 C6 159.8(7) . . . . ?
 C17 C8 C9 C10 -2.2(9) . . . . ?
 C17 C12 C11 C10 -2.9(11) . . . . ?
 C17 C12 C13 C14 -1.0(14) . . . . ?
 C17 C16 C15 C14 2.5(15) . . . . ?
 C34 N2 C32 C33 2.0(8) . . . . ?
 C34 C35 C36 C33 1.6(10) . . . . ?
 C34 C35 C36 C37 158.5(9) . . . . ?
 C34 C35 C36 C49 -156.7(7) . . . . ?
 C71 C74 C73 C72 0.9(10) . . . . ?
 C71 C74 C75 C76 -5.2(11) . . . . ?
 C9 C8 C7 C6 -23.3(9) . . . . ?
 C9 C8 C17 C12 2.0(9) . . . . ?
 C9 C8 C17 C16 -179.6(7) . . . . ?
 C9 C10 C11 C12 2.8(11) . . . . ?
 C33 C36 C37 C50 -48.4(15) . . . . ?
 C33 C36 C37 C49 -95.8(14) . . . . ?
 C33 C36 C37 C38 -22(2) . . . . ?
 C33 C36 C49 C52 -69.7(11) . . . . ?
 C33 C36 C49 C50 34.7(12) . . . . ?
 C33 C36 C49 C37 110.1(14) . . . . ?
 C33 C36 C49 C38 62.6(11) . . . . ?
 C29 C28 C27 C26 2.5(10) . . . . ?
 C54 C53 C52 C64 -52.7(11) . . . . ?
 C54 C53 C52 C49 81.4(11) . . . . ?
 C54 C53 C52 C51 -21.2(13) . . . . ?
 C54 C53 C52 C63 -86.0(12) . . . . ?
 C54 C53 C63 C52 117.8(10) . . . . ?
 C54 C53 C63 C64 20.4(16) . . . . ?
 C54 C53 C63 C51 63.3(10) . . . . ?
 C54 C55 C56 C57 -4.6(11) . . . . ?
 C86 C77 C76 C75 -172.1(7) . . . . ?
 C86 C77 C78 C79 1.6(10) . . . . ?
 C86 C81 C80 C79 -0.4(12) . . . . ?
 C86 C81 C82 C83 -1.0(14) . . . . ?
 C86 C85 C84 C83 0.4(15) . . . . ?
 C3 N1 C1 C2 -1.6(9) . . . . ?
 C1 N1 C3 C4 -0.2(10) . . . . ?
 C1 C2 C5 C6 179.9(6) . . . . ?
 C1 C2 C5 C4 1.8(11) . . . . ?
 C78 C77 C76 C75 10.6(10) . . . . ?
 C78 C77 C86 C81 -2.2(9) . . . . ?
 C78 C77 C86 C85 178.2(7) . . . . ?
 C78 C79 C80 C81 -0.2(11) . . . . ?
 C12 C17 C16 C15 -2.3(12) . . . . ?
 C12 C13 C14 C15 1.1(18) . . . . ?
 C39 C40 C45 C46 -2.1(10) . . . . ?
 C39 C40 C45 C44 179.2(7) . . . . ?
 C39 C40 C41 C42 179.9(7) . . . . ?
 C39 C50 C49 C36 117.5(10) . . . . ?
 C39 C50 C49 C52 -120.5(10) . . . . ?
 C39 C50 C49 C37 62.8(15) . . . . ?
 C39 C50 C49 C38 62.8(14) . . . . ?
 C39 C50 C51 C65 -1.6(17) . . . . ?
 C39 C50 C51 C52 113.7(12) . . . . ?
 C39 C50 C51 C63 107.4(13) . . . . ?
 C39 C50 C38 C37 -121.6(19) . . . . ?
 C39 C50 C38 C49 -121.7(9) . . . . ?
 C45 C40 C39 C48 4.7(10) . . . . ?
 C45 C40 C39 C50 -155.1(7) . . . . ?
 C45 C40 C39 C38 166.9(8) . . . . ?
 C45 C40 C41 C42 -1.8(11) . . . . ?
 C45 C44 C43 C42 4.2(18) . . . . ?
 C67 N3 C69 C68 3.2(10) . . . . ?
 C67 C66 C65 C68 0.4(13) . . . . ?
 C67 C66 C65 C64 157.0(11) . . . . ?
 C67 C66 C65 C51 -152.0(8) . . . . ?
 C48 C47 C46 C45 3.2(10) . . . . ?
 C48 C39 C50 C37 54.7(12) . . . . ?
 C48 C39 C50 C49 24.6(14) . . . . ?
 C48 C39 C50 C51 -84.0(13) . . . . ?
 C48 C39 C50 C38 87.5(18) . . . . ?
 C48 C39 C38 C50 -114.9(16) . . . . ?
 C48 C39 C38 C37 -7.7(18) . . . . ?
 C48 C39 C38 C49 -54.6(14) . . . . ?
 C72 N4 C70 C71 1.4(8) . . . . ?
 C81 C86 C85 C84 -0.6(13) . . . . ?
 C81 C82 C83 C84 0.9(18) . . . . ?
 C73 C74 C75 C76 173.3(7) . . . . ?
 C57 C62 C53 C54 -3.0(9) . . . . ?
 C57 C62 C53 C52 153.1(7) . . . . ?
 C57 C62 C53 C63 -163.2(8) . . . . ?
 C57 C62 C61 C60 2.5(11) . . . . ?
 C57 C58 C59 C60 2.2(17) . . . . ?
 C46 C47 C48 C39 -0.5(10) . . . . ?
 C46 C45 C44 C43 179.2(10) . . . . ?
 C11 C12 C13 C14 178.5(10) . . . . ?
 C2 C5 C6 C7 7.4(12) . . . . ?
 C2 C5 C4 C3 -3.4(10) . . . . ?
 C69 N3 C67 C66 -2.8(9) . . . . ?
 C69 C68 C65 C66 0.0(12) . . . . ?
 C69 C68 C65 C64 -157.7(11) . . . . ?
 C69 C68 C65 C51 154.8(7) . . . . ?
 C16 C17 C12 C11 -178.0(7) . . . . ?
 C16 C17 C12 C13 1.5(10) . . . . ?
 C16 C15 C14 C13 -1.9(17) . . . . ?
 C6 C5 C4 C3 178.3(6) . . . . ?
 C75 C74 C73 C72 -177.8(6) . . . . ?
 C80 C81 C82 C83 178.5(10) . . . . ?
 C66 C65 C64 C52 57.7(16) . . . . ?
 C66 C65 C64 C51 106.6(15) . . . . ?
 C66 C65 C64 C63 24(2) . . . . ?
 C66 C65 C51 C52 -31.3(12) . . . . ?
 C66 C65 C51 C50 70.8(13) . . . . ?
 C66 C65 C51 C64 -103.3(16) . . . . ?
 C66 C65 C51 C63 -59.8(10) . . . . ?
 C35 C36 C37 C50 156.8(8) . . . . ?
 C35 C36 C37 C49 109.4(12) . . . . ?
 C35 C36 C37 C38 -176.4(12) . . . . ?
 C35 C36 C49 C52 88.0(11) . . . . ?
 C35 C36 C49 C50 -167.6(8) . . . . ?
 C35 C36 C49 C37 -92.2(14) . . . . ?
 C35 C36 C49 C38 -139.7(9) . . . . ?
 C61 C62 C53 C54 178.7(6) . . . . ?
 C61 C62 C53 C52 -25.3(10) . . . . ?
 C61 C62 C53 C63 18.5(11) . . . . ?
 C61 C62 C57 C56 178.5(7) . . . . ?
 C61 C62 C57 C58 0.0(10) . . . . ?
 C61 C60 C59 C58 0.2(16) . . . . ?
 C36 C37 C49 C50 119.3(10) . . . . ?
 C36 C37 C49 C38 119.3(13) . . . . ?
 C36 C37 C38 C39 -160.1(11) . . . . ?
 C36 C37 C38 C50 -76(3) . . . . ?
 C36 C37 C38 C49 -76.1(13) . . . . ?
 C36 C49 C38 C39 167.1(10) . . . . ?
 C36 C49 C38 C50 -132.7(16) . . . . ?
 C36 C49 C38 C37 47.4(12) . . . . ?
 C56 C57 C58 C59 179.2(9) . . . . ?
 C4 C5 C6 C7 -174.5(7) . . . . ?
 C41 C40 C39 C48 -177.0(7) . . . . ?
 C41 C40 C39 C50 23.2(11) . . . . ?
 C41 C40 C39 C38 -14.8(12) . . . . ?
 C41 C40 C45 C46 179.5(6) . . . . ?
 C41 C40 C45 C44 0.8(10) . . . . ?
 C41 C42 C43 C44 -5.0(17) . . . . ?
 C68 C65 C64 C52 -147.0(9) . . . . ?
 C68 C65 C64 C51 -98.1(14) . . . . ?
 C68 C65 C64 C63 179.7(12) . . . . ?
 C68 C65 C51 C52 177.1(8) . . . . ?
 C68 C65 C51 C50 -80.8(12) . . . . ?
 C68 C65 C51 C64 105.0(15) . . . . ?
 C68 C65 C51 C63 148.6(8) . . . . ?
 C82 C81 C80 C79 -179.9(7) . . . . ?
 C82 C83 C84 C85 -0.6(17) . . . . ?
 C44 C45 C46 C47 176.8(7) . . . . ?
 C65 C64 C51 C52 -118.4(11) . . . . ?
 C65 C64 C51 C63 -119.6(15) . . . . ?
 C65 C64 C63 C53 157.2(11) . . . . ?
 C65 C64 C63 C52 81(2) . . . . ?
 C65 C64 C63 C51 83.0(15) . . . . ?
 C65 C51 C63 C53 -169.0(8) . . . . ?
 C65 C51 C63 C52 134.8(12) . . . . ?
 C65 C51 C63 C64 -43.2(12) . . . . ?
 C85 C86 C81 C80 -178.7(7) . . . . ?
 C85 C86 C81 C82 0.8(11) . . . . ?
 C58 C57 C56 C55 -177.7(7) . . . . ?
 C13 C12 C11 C10 177.6(7) . . . . ?
 C52 C53 C54 C55 -149.7(7) . . . . ?
 C52 C53 C63 C64 -97.3(17) . . . . ?
 C52 C53 C63 C51 -54.4(10) . . . . ?
 C52 C64 C51 C65 118.4(11) . . . . ?
 C52 C64 C51 C63 -1.3(11) . . . . ?
 C52 C64 C63 C53 76.0(16) . . . . ?
 C52 C64 C63 C51 1.9(18) . . . . ?
 C52 C49 C38 C39 -64.2(17) . . . . ?
 C52 C49 C38 C50 -4(2) . . . . ?
 C52 C49 C38 C37 176.0(18) . . . . ?
 C52 C51 C63 C53 56.2(10) . . . . ?
 C52 C51 C63 C64 -178.0(18) . . . . ?
 C50 C39 C48 C47 152.8(8) . . . . ?
 C50 C39 C38 C37 107(2) . . . . ?
 C50 C39 C38 C49 60.3(14) . . . . ?
 C50 C37 C49 C36 -119.3(10) . . . . ?
 C50 C37 C49 C38 0.0(13) . . . . ?
 C50 C37 C38 C39 -84(2) . . . . ?
 C50 C37 C38 C49 0(2) . . . . ?
 C50 C49 C38 C39 -60.2(14) . . . . ?
 C50 C49 C38 C37 -180(2) . . . . ?
 C50 C51 C63 C53 66.4(14) . . . . ?
 C50 C51 C63 C52 10.2(15) . . . . ?
 C50 C51 C63 C64 -167.8(18) . . . . ?
 C37 C36 C49 C52 -179.8(18) . . . . ?
 C37 C36 C49 C50 -75.5(13) . . . . ?
 C37 C36 C49 C38 -47.5(13) . . . . ?
 C37 C50 C49 C36 54.7(11) . . . . ?
 C37 C50 C49 C52 176.7(15) . . . . ?
 C37 C50 C49 C38 0.1(19) . . . . ?
 C37 C50 C51 C65 -127.5(12) . . . . ?
 C37 C50 C51 C52 -12.2(14) . . . . ?
 C37 C50 C51 C63 -18.5(19) . . . . ?
 C37 C50 C38 C39 121.6(19) . . . . ?
 C37 C50 C38 C49 0.0(17) . . . . ?
 C37 C49 C38 C39 119.7(18) . . . . ?
 C37 C49 C38 C50 180(2) . . . . ?
 C64 C65 C51 C52 72.1(14) . . . . ?
 C64 C65 C51 C50 174.2(19) . . . . ?
 C64 C65 C51 C63 43.6(13) . . . . ?
 C64 C52 C49 C36 116.4(10) . . . . ?
 C64 C52 C49 C50 -2.9(13) . . . . ?
 C64 C52 C49 C38 -0.6(17) . . . . ?
 C64 C52 C51 C65 -48.4(10) . . . . ?
 C64 C52 C51 C50 -170.3(14) . . . . ?
 C64 C52 C51 C63 1.6(15) . . . . ?
 C64 C52 C63 C53 -122.3(14) . . . . ?
 C64 C52 C63 C51 -1.4(13) . . . . ?
 C64 C51 C63 C53 -125.8(15) . . . . ?
 C64 C51 C63 C52 178.0(18) . . . . ?
 C49 C36 C37 C50 47.4(9) . . . . ?
 C49 C36 C37 C38 74.2(14) . . . . ?
 C49 C52 C51 C65 127.5(9) . . . . ?
 C49 C52 C51 C50 5.6(8) . . . . ?
 C49 C52 C51 C64 175.8(12) . . . . ?
 C49 C52 C51 C63 177.4(14) . . . . ?
 C49 C52 C63 C53 -131(6) . . . . ?
 C49 C52 C63 C64 -9(6) . . . . ?
 C49 C52 C63 C51 -10(5) . . . . ?
 C49 C50 C51 C65 -121.2(11) . . . . ?
 C49 C50 C51 C52 -6.0(9) . . . . ?
 C49 C50 C51 C63 -12.3(14) . . . . ?
 C49 C50 C38 C39 121.7(9) . . . . ?
 C49 C50 C38 C37 0.0(17) . . . . ?
 C49 C37 C38 C39 -84.0(16) . . . . ?
 C49 C37 C38 C50 0(2) . . . . ?
 C51 C65 C64 C52 -48.9(10) . . . . ?
 C51 C65 C64 C63 -82.2(16) . . . . ?
 C51 C52 C49 C36 113.4(10) . . . . ?
 C51 C52 C49 C50 -5.8(9) . . . . ?
 C51 C52 C49 C38 -3.5(14) . . . . ?
 C51 C52 C63 C53 -120.8(8) . . . . ?
 C51 C52 C63 C64 1.4(13) . . . . ?
 C51 C50 C49 C36 -116.3(10) . . . . ?
 C51 C50 C49 C52 5.7(9) . . . . ?
 C51 C50 C49 C37 -171.0(13) . . . . ?
 C51 C50 C49 C38 -171(2) . . . . ?
 C51 C50 C38 C39 155(7) . . . . ?
 C51 C50 C38 C37 33(8) . . . . ?
 C51 C50 C38 C49 33(7) . . . . ?
 C51 C64 C63 C53 74.1(15) . . . . ?
 C51 C64 C63 C52 -1.9(18) . . . . ?
 C63 C53 C54 C55 164.5(7) . . . . ?
 C63 C53 C52 C64 33.3(10) . . . . ?
 C63 C53 C52 C49 167.4(15) . . . . ?
 C63 C53 C52 C51 64.8(11) . . . . ?
 C63 C52 C49 C36 123(5) . . . . ?
 C63 C52 C49 C50 4(6) . . . . ?
 C63 C52 C49 C38 6(6) . . . . ?
 C63 C52 C51 C65 -50.0(13) . . . . ?
 C63 C52 C51 C50 -171.9(12) . . . . ?
 C63 C52 C51 C64 -1.6(14) . . . . ?
 C63 C64 C51 C65 119.6(15) . . . . ?
 C63 C64 C51 C52 1.3(11) . . . . ?
 C38 C39 C48 C47 -166.4(8) . . . . ?
 C38 C39 C50 C37 -32.8(14) . . . . ?
 C38 C39 C50 C49 -62.9(14) . . . . ?
 C38 C39 C50 C51 -172(2) . . . . ?
 C38 C50 C49 C36 54.6(17) . . . . ?
 C38 C50 C49 C52 176.7(16) . . . . ?
 C38 C50 C49 C37 -0.1(19) . . . . ?
 C38 C50 C51 C65 -153(7) . . . . ?
 C38 C50 C51 C52 -37(7) . . . . ?
 C38 C50 C51 C63 -44(8) . . . . ?
 C38 C37 C49 C36 -119.3(13) . . . . ?
 C38 C37 C49 C50 0.0(13) . . . . ?

_shelx_res_file
;
TITL extr21_a.res in P2(1)/c
    extr21.res
    created by SHELXL-2018/3 at 17:07:47 on 31-Mar-2022
CELL 0.71073 22.6733 15.4419 22.7005 90 103.606 90
ZERR 4 0.0013 0.0004 0.0008 0 0.004 0
LATT 1
SYMM -X,0.5+Y,0.5-Z
SFAC C H N O Zn
UNIT 384 272 16 48 8

L.S. 10
PLAN  50
SIZE 0.3 0.2 1
TEMP 20
CONF
BOND $H
LIST 4
MORE -1
fmap 2 53 53
acta
MERG 2
OMIT -12 0 2
OMIT -8 0 4
OMIT 10 0 4
OMIT -11 1 9
REM <olex2.extras>
REM <HklSrc "%.\\EXTR21.hkl">
REM </olex2.extras>

WGHT    0.125000
FVAR       0.09907
ZN1   5   -0.010225    0.438154    0.269565    11.00000    0.07927    0.03480 =
         0.04068   -0.00246    0.00969   -0.00918
ZN2   5    0.481128    0.319351    0.768035    11.00000    0.08052    0.03369 =
         0.04343   -0.00507    0.01403   -0.00703
O1    4   -0.056484    0.463247    0.330250    11.00000    0.08810    0.04513 =
         0.04427   -0.01528    0.01557   -0.00228
O8    4    0.534033    0.310349    0.679941    11.00000    0.09526    0.03186 =
         0.04703   -0.00322    0.01893   -0.00357
O4    4    0.045192    0.447172    0.184182    11.00000    0.09934    0.02710 =
         0.04755   -0.00338    0.01756   -0.00975
O9    4    0.434574    0.297125    0.828888    11.00000    0.09651    0.04240 =
         0.04879    0.00552    0.03145   -0.00909
O3    4    0.015115    0.548241    0.238868    11.00000    0.08724    0.04338 =
         0.04717   -0.00038    0.01523   -0.00853
O7    4    0.504841    0.209662    0.735427    11.00000    0.08637    0.03808 =
         0.04629   -0.00622    0.02150   -0.00547
O11   4    0.588741   -0.029844    0.544739    11.00000    0.12989    0.03190 =
         0.06900   -0.00542    0.04475    0.00427
AFIX 147
H11   2    0.589732   -0.077485    0.560899    11.00000   -1.50000
AFIX   0
O2    4   -0.060905    0.448874    0.425484    11.00000    0.14234    0.03422 =
         0.04861   -0.00116    0.02195   -0.00763
N4    3    0.556968    0.373607    0.818324    11.00000    0.06570    0.04445 =
         0.04925   -0.00108    0.02520   -0.00295
O12   4    0.441744   -0.097626    0.911547    11.00000    0.12845    0.03325 =
         0.07132    0.00487    0.03747    0.00672
AFIX 147
H12   2    0.445026   -0.123035    0.880759    11.00000   -1.50000
AFIX   0
O5    4    0.092856    0.790167    0.047457    11.00000    0.10085    0.03750 =
         0.08042    0.01670    0.03618   -0.00178
AFIX 147
H5    2    0.084653    0.837749    0.059451    11.00000   -1.50000
AFIX   0
O6    4   -0.053770    0.856117    0.413157    11.00000    0.14589    0.03102 =
         0.07347   -0.00282    0.04634    0.00374
AFIX 147
H6    2   -0.054917    0.881505    0.381180    11.00000   -1.50000
AFIX   0
N1    3   -0.080623    0.383864    0.209323    11.00000    0.06468    0.04771 =
         0.04452   -0.00512    0.01384   -0.00917
O10   4    0.427528    0.309729    0.923823    11.00000    0.17429    0.03062 =
         0.05812   -0.00206    0.03900   -0.00069
N2    3    0.063724    0.379363    0.321239    11.00000    0.07593    0.04245 =
         0.04581   -0.00788    0.01662   -0.00846
N3    3    0.411255    0.377598    0.707506    11.00000    0.07575    0.04161 =
         0.04935   -0.00635    0.00482   -0.00505
C20   1    0.057165    0.680573    0.176466    11.00000    0.06782    0.03523 =
         0.03840   -0.00101    0.00814    0.00158
AFIX  43
H20   2    0.047762    0.694049    0.213129    11.00000   -1.20000
AFIX   0
C95   1    0.433583    0.169064    0.887144    11.00000    0.05308    0.03102 =
         0.04554    0.00123    0.01135   -0.00334
C21   1    0.070733    0.746454    0.140634    11.00000    0.06765    0.02690 =
         0.06140    0.00240    0.00659   -0.00115
AFIX  43
H21   2    0.072292    0.803510    0.154030    11.00000   -1.20000
AFIX   0
C96   1    0.437140    0.114176    0.839420    11.00000    0.07216    0.03492 =
         0.04409    0.00198    0.00799   -0.00451
AFIX  43
H96   2    0.437909    0.138073    0.802003    11.00000   -1.20000
AFIX   0
C90   1    0.570459    0.014420    0.639622    11.00000    0.08266    0.02826 =
         0.05083    0.00142    0.00371   -0.00042
AFIX  43
H90   2    0.577783   -0.041491    0.654808    11.00000   -1.20000
AFIX   0
C19   1    0.057338    0.595022    0.158735    11.00000    0.05725    0.03473 =
         0.04593   -0.00057    0.00618   -0.00451
C88   1    0.546973    0.163218    0.654389    11.00000    0.06621    0.02679 =
         0.03963   -0.00423    0.00953   -0.00312
C26   1   -0.057800    0.590379    0.389234    11.00000    0.06433    0.03375 =
         0.03915   -0.00204    0.01410    0.00345
C25   1   -0.057955    0.494270    0.381406    11.00000    0.07218    0.03502 =
         0.04726    0.00154    0.00791   -0.00802
C87   1    0.527620    0.231510    0.691003    11.00000    0.06270    0.03569 =
         0.04872   -0.00585    0.00778   -0.00927
C89   1    0.554556    0.078779    0.675502    11.00000    0.07230    0.03814 =
         0.04118    0.00234    0.00638   -0.00168
AFIX  43
H89   2    0.548970    0.065322    0.713752    11.00000   -1.20000
AFIX   0
C100  1    0.432884    0.131941    0.942058    11.00000    0.06632    0.03979 =
         0.04775    0.00005    0.02242    0.01075
AFIX  43
H100  2    0.430601    0.167321    0.974602    11.00000   -1.20000
AFIX   0
C98   1    0.438948   -0.010103    0.901055    11.00000    0.06599    0.03444 =
         0.05438   -0.00026    0.02214    0.00121
C97   1    0.439552    0.025459    0.846082    11.00000    0.08113    0.03658 =
         0.05159   -0.00723    0.01777   -0.00616
AFIX  43
H97   2    0.441574   -0.009901    0.813451    11.00000   -1.20000
AFIX   0
C91   1    0.575398    0.032307    0.582749    11.00000    0.07582    0.03031 =
         0.06035   -0.00446    0.02537   -0.00151
C31   1   -0.051801    0.626691    0.445283    11.00000    0.09606    0.03753 =
         0.03954    0.00547    0.02010   -0.00559
AFIX  43
H31   2   -0.048444    0.591052    0.478936    11.00000   -1.20000
AFIX   0
C99   1    0.435539    0.041927    0.949969    11.00000    0.08523    0.04503 =
         0.04085    0.00869    0.01364    0.01377
AFIX  43
H99   2    0.435027    0.017518    0.987298    11.00000   -1.20000
AFIX   0
C94   1    0.432412    0.264784    0.879739    11.00000    0.06394    0.03526 =
         0.05481    0.00050    0.01811   -0.00415
C18   1    0.037919    0.525824    0.194982    11.00000    0.06192    0.04171 =
         0.04651   -0.00287   -0.00138   -0.00876
C28   1   -0.059980    0.734047    0.346541    11.00000    0.09667    0.03855 =
         0.04794    0.01019    0.00822    0.00669
AFIX  43
H28   2   -0.063386    0.769739    0.312909    11.00000   -1.20000
AFIX   0
C62   1    0.218762    0.543836    0.409689    11.00000    0.06306    0.04570 =
         0.06532   -0.00859   -0.00703    0.01351
C70   1    0.560938    0.400607    0.875602    11.00000    0.07706    0.04250 =
         0.04354   -0.00460    0.02370   -0.00560
AFIX  43
H70   2    0.526121    0.398721    0.890538    11.00000   -1.20000
AFIX   0
C40   1    0.277628    0.200053    0.598507    11.00000    0.05114    0.05902 =
         0.06308   -0.00955    0.00964    0.00832
C8    1   -0.292605    0.223181   -0.014929    11.00000    0.05245    0.05247 =
         0.05603   -0.00123   -0.00453   -0.00003
C53   1    0.212429    0.517154    0.467475    11.00000    0.04876    0.04830 =
         0.08020    0.01393    0.00280    0.00848
C93   1    0.554917    0.181040    0.597620    11.00000    0.10662    0.02852 =
         0.05963    0.00003    0.04010    0.00399
AFIX  43
H93   2    0.551440    0.237738    0.583406    11.00000   -1.20000
AFIX   0
C7    1   -0.239006    0.253743    0.027739    11.00000    0.05445    0.05884 =
         0.05883    0.00138    0.01306   -0.00389
AFIX  43
H7    2   -0.202042    0.243598    0.017901    11.00000   -1.20000
AFIX   0
C27   1   -0.060462    0.645080    0.340051    11.00000    0.09967    0.03686 =
         0.04414    0.00123    0.00444   -0.00214
AFIX  43
H27   2   -0.062614    0.621284    0.301969    11.00000   -1.20000
AFIX   0
C30   1   -0.050656    0.715322    0.452631    11.00000    0.10172    0.03784 =
         0.04737   -0.00880    0.02433   -0.00837
AFIX  43
H30   2   -0.047345    0.738777    0.491006    11.00000   -1.20000
AFIX   0
C77   1    0.788632    0.533439    1.022797    11.00000    0.04921    0.05023 =
         0.06097    0.00366    0.00600    0.00024
C22   1    0.081789    0.727609    0.085761    11.00000    0.05472    0.04215 =
         0.06395    0.01235    0.01349   -0.00230
C32   1    0.066319    0.361066    0.379829    11.00000    0.06021    0.05509 =
         0.05359    0.00204    0.02169    0.00021
AFIX  43
H32   2    0.030609    0.363843    0.393189    11.00000   -1.20000
AFIX   0
C24   1    0.071327    0.577740    0.103941    11.00000    0.09542    0.03212 =
         0.06089   -0.00103    0.02847   -0.00161
AFIX  43
H24   2    0.072922    0.520476    0.091721    11.00000   -1.20000
AFIX   0
C76   1    0.732207    0.499753    0.984455    11.00000    0.05125    0.05847 =
         0.06226   -0.00757    0.01454   -0.00487
AFIX  43
H76   2    0.697943    0.504894    1.000064    11.00000   -1.20000
AFIX   0
C17   1   -0.293136    0.204977   -0.076421    11.00000    0.06037    0.05948 =
         0.05700   -0.00429   -0.00247   -0.00409
C34   1    0.117738    0.371045    0.305214    11.00000    0.09481    0.05701 =
         0.04653    0.00231    0.01659    0.00518
AFIX  43
H34   2    0.117658    0.380433    0.264728    11.00000   -1.20000
AFIX   0
C71   1    0.613216    0.430560    0.912897    11.00000    0.07604    0.05789 =
         0.05105   -0.00889    0.01815   -0.01592
AFIX  43
H71   2    0.612611    0.450201    0.951479    11.00000   -1.20000
AFIX   0
C9    1   -0.345220    0.206426    0.003422    11.00000    0.06842    0.06805 =
         0.05608   -0.00437    0.00925   -0.00241
AFIX  43
H9    2   -0.345604    0.215888    0.043789    11.00000   -1.20000
AFIX   0
C33   1    0.118698    0.338604    0.420762    11.00000    0.06889    0.06980 =
         0.05635    0.02446    0.02211    0.01860
AFIX  43
H33   2    0.117166    0.326190    0.460463    11.00000   -1.20000
AFIX   0
C29   1   -0.054375    0.769581    0.403612    11.00000    0.08467    0.03319 =
         0.05654   -0.00405    0.02790   -0.00353
C47   1    0.384501    0.178343    0.558917    11.00000    0.05903    0.06327 =
         0.08129   -0.00696    0.00442    0.00726
AFIX  43
H47   2    0.419178    0.169883    0.544435    11.00000   -1.20000
AFIX   0
C54   1    0.160294    0.534901    0.483952    11.00000    0.06186    0.05356 =
         0.06157   -0.00042   -0.00656    0.00451
AFIX  43
H54   2    0.156498    0.519311    0.522459    11.00000   -1.20000
AFIX   0
C86   1    0.791632    0.561508    1.083239    11.00000    0.06704    0.06522 =
         0.05632   -0.00991   -0.00726    0.00074
C3    1   -0.136519    0.386378    0.218388    11.00000    0.07525    0.09775 =
         0.04622   -0.02216    0.01453   -0.02023
AFIX  43
H3    2   -0.141076    0.407498    0.255428    11.00000   -1.20000
AFIX   0
C1    1   -0.076834    0.352755    0.155463    11.00000    0.06423    0.08060 =
         0.05411   -0.02325    0.01696   -0.02268
AFIX  43
H1    2   -0.038977    0.350938    0.146294    11.00000   -1.20000
AFIX   0
C78   1    0.839534    0.542261    1.000832    11.00000    0.07324    0.07452 =
         0.05389    0.00280    0.00241   -0.00093
AFIX  43
H78   2    0.837471    0.525433    0.961062    11.00000   -1.20000
AFIX   0
C74   1    0.666552    0.432175    0.894453    11.00000    0.07043    0.05596 =
         0.04485   -0.00867    0.00836   -0.01778
C12   1   -0.346803    0.173814   -0.116102    11.00000    0.06196    0.07598 =
         0.06558   -0.01096    0.00347   -0.01093
C39   1    0.282319    0.234295    0.541640    11.00000    0.05666    0.05675 =
         0.07860    0.02032    0.01506    0.00473
C45   1    0.328716    0.158994    0.635174    11.00000    0.06519    0.07300 =
         0.05633    0.00087   -0.01445    0.01056
C67   1    0.415550    0.406603    0.652449    11.00000    0.07602    0.07481 =
         0.07534    0.02180    0.02902    0.00500
AFIX  43
H67   2    0.454088    0.413080    0.645398    11.00000   -1.20000
AFIX   0
C48   1    0.333712    0.220802    0.523225    11.00000    0.06803    0.05468 =
         0.07375    0.00842   -0.00114   -0.00329
AFIX  43
H48   2    0.335759    0.240503    0.485043    11.00000   -1.20000
AFIX   0
C72   1    0.609100    0.376366    0.800341    11.00000    0.08345    0.07172 =
         0.05815   -0.01974    0.00598   -0.01066
AFIX  43
H72   2    0.607922    0.358821    0.760890    11.00000   -1.20000
AFIX   0
C23   1    0.082880    0.642293    0.067205    11.00000    0.11167    0.03725 =
         0.07417    0.00470    0.04329   -0.00279
AFIX  43
H23   2    0.091401    0.629162    0.030089    11.00000   -1.20000
AFIX   0
C81   1    0.848535    0.594303    1.117720    11.00000    0.09647    0.07207 =
         0.04888   -0.00609   -0.00182   -0.00421
C73   1    0.664296    0.402935    0.835218    11.00000    0.08023    0.09902 =
         0.05738   -0.02619    0.03084   -0.02590
AFIX  43
H73   2    0.699024    0.401610    0.820117    11.00000   -1.20000
AFIX   0
C79   1    0.894682    0.575273    1.034936    11.00000    0.05232    0.09688 =
         0.08056   -0.00233    0.01596   -0.00898
AFIX  43
H79   2    0.928262    0.579753    1.018199    11.00000   -1.20000
AFIX   0
C55   1    0.111667    0.576363    0.444277    11.00000    0.06385    0.08804 =
         0.06702   -0.02228   -0.00195    0.02965
AFIX  43
H55   2    0.076516    0.589232    0.456931    11.00000   -1.20000
AFIX   0
C10   1   -0.398180    0.175760   -0.036049    11.00000    0.06274    0.07990 =
         0.09379   -0.00444    0.01149   -0.01729
AFIX  43
H10   2   -0.432757    0.165097   -0.021832    11.00000   -1.20000
AFIX   0
C57   1    0.169826    0.584103    0.370272    11.00000    0.07609    0.07981 =
         0.05257   -0.01544   -0.00692    0.02798
C46   1    0.382151    0.150010    0.614602    11.00000    0.05228    0.07007 =
         0.07870   -0.00203   -0.01506    0.01486
AFIX  43
H46   2    0.416146    0.124383    0.639483    11.00000   -1.20000
AFIX   0
C92   1    0.567911    0.116129    0.561726    11.00000    0.14370    0.04285 =
         0.06185    0.00449    0.05654    0.00519
AFIX  43
H92   2    0.571728    0.128728    0.522732    11.00000   -1.20000
AFIX   0
C11   1   -0.398661    0.161894   -0.094461    11.00000    0.06264    0.07981 =
         0.07855   -0.01217   -0.00974   -0.01949
AFIX  43
H11A  2   -0.434363    0.143969   -0.120973    11.00000   -1.20000
AFIX   0
C2    1   -0.125735    0.323662    0.113486    11.00000    0.07234    0.08801 =
         0.04677   -0.01683    0.00958   -0.01925
AFIX  43
H2    2   -0.119765    0.302124    0.077071    11.00000   -1.20000
AFIX   0
C69   1    0.354519    0.374549    0.713237    11.00000    0.08942    0.08218 =
         0.05323    0.00047    0.02281    0.01613
AFIX  43
H69   2    0.348417    0.358005    0.750748    11.00000   -1.20000
AFIX   0
C5    1   -0.182924    0.324540    0.122178    11.00000    0.06581    0.06806 =
         0.05962   -0.01624   -0.00446   -0.01955
C16   1   -0.242537    0.218402   -0.101522    11.00000    0.07470    0.13726 =
         0.06269   -0.02071    0.01165   -0.00527
AFIX  43
H16   2   -0.207102    0.240819   -0.076992    11.00000   -1.20000
AFIX   0
C6    1   -0.236969    0.294795    0.079527    11.00000    0.06937    0.09346 =
         0.07221   -0.01947    0.00791   -0.00237
AFIX  43
H6A   2   -0.273872    0.305478    0.089353    11.00000   -1.20000
AFIX   0
C75   1    0.723712    0.463480    0.931276    11.00000    0.07811    0.10044 =
         0.06469   -0.02924    0.02165   -0.00699
AFIX  43
H75   2    0.757693    0.457037    0.915365    11.00000   -1.20000
AFIX   0
C80   1    0.897903    0.599897    1.091413    11.00000    0.08565    0.08453 =
         0.07603    0.00628   -0.00721   -0.01468
AFIX  43
H80   2    0.934398    0.621667    1.114268    11.00000   -1.20000
AFIX   0
C66   1    0.366511    0.427063    0.606350    11.00000    0.08961    0.11310 =
         0.08832    0.06583    0.03227    0.04533
AFIX  43
H66   2    0.373472    0.445637    0.569605    11.00000   -1.20000
AFIX   0
C35   1    0.172792    0.349816    0.343969    11.00000    0.09391    0.10690 =
         0.06041    0.02979    0.03410    0.03670
AFIX  43
H35   2    0.208075    0.346298    0.329909    11.00000   -1.20000
AFIX   0
C61   1    0.271435    0.530529    0.388003    11.00000    0.07315    0.09194 =
         0.08273    0.00716   -0.00738    0.01609
AFIX  43
H61   2    0.304260    0.501861    0.412529    11.00000   -1.20000
AFIX   0
C36   1    0.173700    0.333859    0.404792    11.00000    0.07537    0.09611 =
         0.07772    0.03735    0.04006    0.04210
C56   1    0.115913    0.597444    0.388037    11.00000    0.07504    0.11220 =
         0.05924   -0.01502   -0.01314    0.04804
AFIX  43
H56   2    0.082619    0.621084    0.360846    11.00000   -1.20000
AFIX   0
C4    1   -0.188214    0.360008    0.176968    11.00000    0.07436    0.11153 =
         0.07848   -0.03405    0.01333   -0.01891
AFIX  43
H4    2   -0.226120    0.365902    0.185618    11.00000   -1.20000
AFIX   0
C41   1    0.225393    0.206199    0.621760    11.00000    0.10976    0.08653 =
         0.07008    0.02439    0.01314    0.02117
AFIX  43
H41   2    0.191510    0.234495    0.598767    11.00000   -1.20000
AFIX   0
C68   1    0.303744    0.393778    0.668413    11.00000    0.07400    0.10265 =
         0.08457    0.02569    0.02949    0.03323
AFIX  43
H68   2    0.265556    0.387980    0.676427    11.00000   -1.20000
AFIX   0
C82   1    0.851138    0.620175    1.177510    11.00000    0.09229    0.12128 =
         0.07951   -0.02733   -0.00008    0.00047
AFIX  43
H82   2    0.887677    0.640814    1.201033    11.00000   -1.20000
AFIX   0
C44   1    0.326149    0.125563    0.691526    11.00000    0.12679    0.15552 =
         0.06333    0.00935   -0.00554    0.04184
AFIX  43
H44   2    0.359653    0.096923    0.714923    11.00000   -1.20000
AFIX   0
C65   1    0.308352    0.421444    0.611908    11.00000    0.11311    0.11260 =
         0.10183    0.05957    0.04879    0.06062
C85   1    0.742018    0.557946    1.109941    11.00000    0.08807    0.15334 =
         0.07186   -0.04141    0.00956   -0.00836
AFIX  43
H85   2    0.705122    0.537161    1.087287    11.00000   -1.20000
AFIX   0
C58   1    0.173924    0.609438    0.312324    11.00000    0.08810    0.18045 =
         0.05805    0.00334   -0.00777    0.03234
AFIX  43
H58   2    0.140447    0.634264    0.286100    11.00000   -1.20000
AFIX   0
C13   1   -0.345758    0.156264   -0.177584    11.00000    0.09561    0.14272 =
         0.06131   -0.03378   -0.00971   -0.00406
AFIX  43
H13   2   -0.380611    0.134938   -0.203750    11.00000   -1.20000
AFIX   0
C42   1    0.222301    0.172636    0.676278    11.00000    0.08739    0.16369 =
         0.08454    0.03548    0.02577    0.03018
AFIX  43
H42   2    0.186398    0.174749    0.689326    11.00000   -1.20000
AFIX   0
C15   1   -0.243810    0.199670   -0.160392    11.00000    0.08551    0.20642 =
         0.08111   -0.02616    0.02406   -0.00123
AFIX  43
H15   2   -0.209105    0.207221   -0.174974    11.00000   -1.20000
AFIX   0
C60   1    0.275777    0.558719    0.331532    11.00000    0.10128    0.15057 =
         0.07570    0.01282    0.02999    0.02141
AFIX  43
H60   2    0.311677    0.551165    0.319053    11.00000   -1.20000
AFIX   0
C14   1   -0.296538    0.169456   -0.198568    11.00000    0.11213    0.19642 =
         0.07312   -0.03848   -0.00075   -0.00741
AFIX  43
H14   2   -0.297552    0.158335   -0.239058    11.00000   -1.20000
AFIX   0
C43   1    0.275079    0.134443    0.712617    11.00000    0.13901    0.20358 =
         0.05930    0.04315    0.02604    0.03979
AFIX  43
H43   2    0.274898    0.115163    0.751387    11.00000   -1.20000
AFIX   0
C83   1    0.803209    0.616241    1.201760    11.00000    0.11859    0.20328 =
         0.07705   -0.06689    0.00150    0.00360
AFIX  43
H83   2    0.807224    0.634964    1.241446    11.00000   -1.20000
AFIX   0
C84   1    0.746131    0.584412    1.169074    11.00000    0.11491    0.21524 =
         0.07944   -0.05955    0.01991   -0.01615
AFIX  43
H84   2    0.712991    0.581462    1.186574    11.00000   -1.20000
AFIX   0
C59   1    0.226547    0.598222    0.293610    11.00000    0.10670    0.19723 =
         0.06731    0.03138    0.00802    0.03463
AFIX  43
H59   2    0.229153    0.617171    0.255417    11.00000   -1.20000
AFIX   0
C52   1    0.254834    0.440628    0.490213    10.50000    0.05694    0.04423 =
         0.01263    0.00646    0.00098    0.00461
C50   1    0.236795    0.307532    0.521287    10.50000    0.06564    0.04630 =
         0.02762   -0.00087   -0.00913    0.00762
C37   1    0.223960    0.283894    0.435969    10.50000    0.08837    0.06663 =
         0.06351    0.00516    0.00330    0.02102
C64   1    0.261623    0.467024    0.576713    10.50000    0.09125    0.07350 =
         0.07579    0.01296   -0.00478    0.02133
C49   1    0.237817    0.344931    0.458470    10.50000    0.04127    0.04652 =
         0.03315    0.00525    0.00436   -0.00277
C51   1    0.246204    0.402170    0.552515    10.50000    0.05634    0.04013 =
         0.03942    0.00895   -0.00985    0.00265
C63   1    0.266282    0.494339    0.521672    10.50000    0.08691    0.06140 =
         0.04259    0.00232    0.02039    0.01150
C38   1    0.225433    0.262489    0.493456    10.50000    0.10091    0.06209 =
         0.05380    0.01751   -0.01325    0.00880
HKLF 4


REM  extr21_a.res in P2(1)/c
REM wR2 = 0.2839, GooF = S = 0.940, Restrained GooF = 0.940 for all data
REM R1 = 0.0847 for 6218 Fo > 4sig(Fo) and 0.2211 for all 16147 data
REM 1067 parameters refined using 0 restraints

END

WGHT      0.1250      0.0000

REM Highest difference peak  0.620,  deepest hole -0.920,  1-sigma level  0.092
Q1    1   0.5209  0.3440  0.7817  11.00000  0.05    0.62
Q2    1   0.0254  0.4050  0.2711  11.00000  0.05    0.53
Q3    1   0.4402  0.3562  0.7632  11.00000  0.05    0.49
Q4    1   0.4773  0.3330  0.8139  11.00000  0.05    0.46
Q5    1   0.4171  0.2949  0.7381  11.00000  0.05    0.42
Q6    1   0.5427  0.3064  0.8030  11.00000  0.05    0.41
Q7    1  -0.0471  0.4221  0.2619  11.00000  0.05    0.40
Q8    1   0.0251  0.4581  0.2777  11.00000  0.05    0.40
Q9    1  -0.0443  0.4834  0.2859  11.00000  0.05    0.39
Q10   1   0.4822  0.3239  0.7235  11.00000  0.05    0.39
Q11   1   0.0463  0.4415  0.2998  11.00000  0.05    0.38
Q12   1  -0.0744  0.4573  0.2329  11.00000  0.05    0.37
Q13   1   0.4152  0.3454  0.7387  11.00000  0.05    0.37
Q14   1   0.4060  0.3728  0.6591  11.00000  0.05    0.36
Q15   1   0.1830  0.2747  0.5199  11.00000  0.05    0.36
Q16   1   0.4539  0.2795  0.7867  11.00000  0.05    0.36
Q17   1   0.4962  0.3614  0.7476  11.00000  0.05    0.36
Q18   1  -0.1189  0.4406  0.3995  11.00000  0.05    0.35
Q19   1   0.0036  0.4130  0.2332  11.00000  0.05    0.35
Q20   1   0.5598  0.1794  0.7616  11.00000  0.05    0.35
Q21   1   0.3964  0.0775  0.9420  11.00000  0.05    0.34
Q22   1   0.3786  0.3197  0.9008  11.00000  0.05    0.34
Q23   1   0.2129  0.4400  0.5638  11.00000  0.05    0.33
Q24   1  -0.2604  0.3350 -0.0172  11.00000  0.05    0.33
Q25   1   0.0169  0.5400  0.2190  11.00000  0.05    0.32
Q26   1   0.1395  0.4350  0.3008  11.00000  0.05    0.32
Q27   1   0.3987  0.3169  0.7998  11.00000  0.05    0.31
Q28   1   0.5349 -0.0560  0.5238  11.00000  0.05    0.31
Q29   1   0.3751  0.4746  0.6453  11.00000  0.05    0.31
Q30   1  -0.1659  0.3612  0.0958  11.00000  0.05    0.31
Q31   1  -0.0022  0.4584  0.2411  11.00000  0.05    0.30
Q32   1   0.2994  0.4541  0.5029  11.00000  0.05    0.30
Q33   1   0.0141  0.6994  0.2424  11.00000  0.05    0.29
Q34   1  -0.0206  0.4157  0.3046  11.00000  0.05    0.29
Q35   1   0.6217  0.3779  0.7950  11.00000  0.05    0.29
Q36   1  -0.1182  0.4062  0.2016  11.00000  0.05    0.29
Q37   1   0.0745  0.4778  0.4032  11.00000  0.05    0.28
Q38   1   0.0048  0.8789  0.4429  11.00000  0.05    0.28
Q39   1   0.5184  0.1469  0.6455  11.00000  0.05    0.28
Q40   1   0.3361  0.3187  0.7633  11.00000  0.05    0.28
Q41   1  -0.0177  0.2996  0.1604  11.00000  0.05    0.28
Q42   1   0.2535  0.4230  0.5180  11.00000  0.05    0.28
Q43   1   0.3563  0.3878  0.6145  11.00000  0.05    0.28
Q44   1  -0.0187  0.6789  0.4561  11.00000  0.05    0.27
Q45   1   0.4621  0.3614  0.6332  11.00000  0.05    0.27
Q46   1   0.1636  0.3084  0.3794  11.00000  0.05    0.27
Q47   1   0.7177  0.5765  1.1006  11.00000  0.05    0.27
Q48   1   0.3664  0.1628  0.7175  11.00000  0.05    0.27
Q49   1  -0.0782  0.6766  0.4969  11.00000  0.05    0.27
Q50   1  -0.2210  0.2823 -0.0162  11.00000  0.05    0.27
;
_shelx_res_checksum                79267
_shelx_hkl_file
;
   0   0   3   -0.12    0.31
   0   0   3    0.05    0.15
   0   0   3   -0.58    0.98
   0   0  -3   -0.34    0.72
   0   0  -3    0.13    0.63
   0   0   3   -0.29    1.45
   0   0  -3    0.76    0.53
   0   0  -3   -0.06    0.30
   0   0  -4  745.75  120.75
   0   0   4  771.90  120.53
   0   0  -4  782.72  121.33
   0   0   4  788.19  120.74
   0   0  -4  812.99  120.58
   0   0   4  697.22  121.17
   0   0  -4  776.73  120.47
   0   0   4  893.14  121.03
   0   0  -4  744.14  121.05
   0   0  -5    0.45    0.59
   0   0  -5   -0.21    0.41
   0   0  -5   -0.04    0.27
   0   0  -5   -0.40    0.89
   0   0   5   -0.68    1.03
   0   0   5   -0.20    0.53
   0   0   5    0.51    1.40
   0   0   5   -0.15    0.26
   0   0  -5   -2.25    1.60
   0   0  -6   74.40   13.40
   0   0  -6   71.56   12.56
   0   0  -6   87.82   12.35
   0   0   6   88.75   12.25
   0   0   6   78.54   12.53
   0   0   6   88.90   12.99
   0   0   6   52.37   12.96
   0   0  -6   83.61   13.07
   0   0  -6   71.97   12.14
   0   0  -7   -0.78    1.50
   0   0  -7    0.17    0.51
   0   0   7    0.10    0.34
   0   0   7    0.75    1.68
   0   0   7    0.50    1.18
   0   0   7   -0.28    0.70
   0   0  -7   -0.32    0.79
   0   0  -7    3.19    1.68
   0   0  -8  104.90   16.67
   0   0  -8  117.20   17.87
   0   0  -8  103.25   17.24
   0   0  -8  109.17   16.94
   0   0   8  103.60   16.75
   0   0  -8  138.37   18.86
   0   0   8  117.78   17.86
   0   0   8   95.78   18.21
   0   0   8  112.20   17.21
   0   0  -9   -0.74    0.45
   0   0   9    1.35    1.60
   0   0   9    1.07    0.98
   0   0  -9   -0.41    1.08
   0   0   9   -0.13    0.41
   0   0  -9   -0.98    1.74
   0   0  -9    0.25    0.76
   0   0   9    1.01    2.11
   0   0  -9    0.65    1.36
   0   0  10   94.32   14.04
   0   0 -10   79.10   14.44
   0   0 -10   85.11   15.14
   0   0  10   66.47   15.62
   0   0 -10   80.01   14.56
   0   0  10   90.95   14.55
   0   0 -10   86.95   15.98
   0   0 -10   91.13   13.92
   0   0 -10   93.27   14.36
   0   0  10   92.18   15.43
   0   0 -11   -0.75    1.46
   0   0 -11   -1.19    1.88
   0   0 -11   -0.41    1.03
   0   0  11    1.29    2.69
   0   0 -11   -0.68    1.01
   0   0  11    0.85    1.65
   0   0  11   -0.15    0.50
   0   0  11    0.86    1.02
   0   0  12  112.83   16.50
   0   0 -12   81.70   16.17
   0   0  12  104.79   15.76
   0   0  12   84.56   17.97
   0   0  12  107.11   17.49
   0   0  13    1.07    1.46
   0   0  13   -1.58    2.80
   0   0 -13   -0.97    1.62
   0   0  13   -0.51    1.21
   0   0 -14   75.82   14.83
   0   0  14   80.24   16.06
   0   0  14  113.86   15.23
   0   0  14   92.05   17.65
   0   0  15   -0.59    1.23
   0   0 -15    0.34    1.00
   0   0  15    1.30    2.06
   0   0 -15   -0.68    1.52
   0   0  15   -1.89    3.35
   0   0  16   13.93    3.31
   0   0  16   11.46    4.49
   0   0  16    2.05    4.08
   0   0 -16   14.25    2.75
   0   0  17    1.36    1.43
   0   0 -17   -1.17    1.32
   0   0  17   -4.71    3.05
   0   0  17   -2.21    3.92
   0   0 -18   67.99    9.72
   0   0  18   51.51   11.80
   0   0  18   26.01   11.43
   0   0 -19    0.88    1.37
   0   0  19   11.23    4.91
   0   0 -20   37.28    4.27
   0   0  20   22.37    7.00
   0   0 -21    0.49    1.45
   0   0  21   -2.20    4.27
   0   0  22   -2.38    3.40
   0   0 -22   11.35    2.69
   0   0  23   -2.57    4.55
   0   0 -23    0.54    1.54
   0   0 -24    7.34    2.77
   0   0  24   11.33    6.45
   0   0 -25    0.59    1.82
   0   0  25   -6.08    6.36
   0   0  26    3.25    5.77
   0   0  27    3.46    5.50
   0  -1  -2   10.18    1.31
   0   1   2   13.69    0.67
   0   1  -2   15.27    0.68
   0  -1  -2   14.25    0.71
   0   1  -2   -0.23    0.46
   0  -1  -2   13.83    1.11
   0   1   2   13.23    0.62
   0   1   2    6.56    1.06
   0  -1  -2   19.36    0.79
   0   1  -2   15.36    0.71
   0   1   2    1.84    0.25
   0   1   2   13.62    0.87
   0   1  -2   -0.14    0.28
   0  -1  -2    8.73    1.19
   0  -1  -2   13.81    1.09
   0  -1  -2   16.10    0.63
   0  -1  -2    0.04    0.14
   0  -1   2   13.41    1.46
   0   1   2    5.58    1.46
   0   1   2    0.43    0.29
   0   1   2   15.87    0.64
   0   1  -2   -0.09    0.21
   0  -1   2   14.57    0.68
   0   1   3    3.45    1.93
   0  -1  -3    5.38    0.86
   0  -1  -3    5.06    1.45
   0   1   3    4.98    1.03
   0   1  -3    0.92    1.12
   0   1  -3    5.54    1.09
   0  -1  -3    5.19    0.86
   0   1   3    4.76    0.86
   0   1  -3    5.23    0.90
   0   1   3    6.56    0.89
   0  -1   3    6.25    1.01
   0  -1  -3    5.27    1.37
   0   1  -3    5.61    0.90
   0  -1   3    6.60    1.82
   0   1   3    6.88    1.66
   0   1  -3    6.14    1.30
   0  -1  -3    3.39    1.40
   0   1   3    6.25    1.13
   0   1  -3    4.89    1.09
   0  -1  -3    5.33    0.96
   0  -1  -3    6.30    1.23
   0   1   3    5.46    0.91
   0  -1   3    0.16    0.93
   0  -1   3    4.69    0.91
   0   1  -3    4.12    1.46
   0  -1   4    0.40    0.28
   0  -1   4    0.50    0.50
   0   1  -4    0.36    0.29
   0  -1   4   -0.13    0.37
   0   1   4    0.15    0.23
   0   1  -4    0.42    0.25
   0   1  -4    1.82    1.24
   0   1  -4    0.46    1.07
   0  -1  -4    0.55    0.33
   0   1   4   -0.19    0.47
   0   1  -4    0.29    0.73
   0   1   4   -0.45    1.39
   0   1   4    0.17    0.16
   0  -1  -4   -0.20    0.60
   0  -1  -4    0.23    0.56
   0   1   4    0.83    0.90
   0  -1  -4   -0.37    0.87
   0  -1  -4    0.45    1.18
   0  -1   4    0.36    0.85
   0  -1  -4    0.22    0.14
   0  -1  -4    0.04    0.15
   0   1   4   -0.05    0.19
   0   1  -4    0.30    0.47
   0   1  -5   12.17    2.56
   0   1  -5   10.15    2.84
   0   1   5   12.98    2.46
   0  -1   5    9.91    1.67
   0   1  -5    2.50    2.04
   0  -1   5   11.29    1.79
   0  -1   5    9.70    1.86
   0   1   5   12.01    1.63
   0   1  -5    9.90    1.67
   0   1   5    9.97    1.71
   0  -1   5    6.52    2.52
   0  -1  -5   10.24    1.74
   0  -1  -5   11.21    2.11
   0  -1  -5    8.33    2.43
   0  -1  -5    7.26    2.68
   0   1   5    7.89    2.73
   0  -1  -5    9.41    1.58
   0   1   5    9.18    1.62
   0   1   5   12.08    2.08
   0   1  -5    7.32    1.87
   0  -1   5    9.99    2.32
   0  -1  -6   14.21    3.53
   0  -1   6   21.47    3.96
   0   1   6   21.33    3.15
   0   1   6   19.19    3.27
   0   1  -6   26.87    4.78
   0   1   6   17.00    4.37
   0   1  -6    5.77    3.41
   0  -1   6   17.52    4.20
   0   1  -6   15.78    3.83
   0  -1  -6   21.01    3.32
   0  -1   6   20.96    3.21
   0   1   6   24.82    4.15
   0  -1  -6   21.12    3.12
   0   1  -6   19.79    3.23
   0  -1   6   23.95    3.32
   0   1   6   20.02    3.62
   0  -1  -6   27.10    4.37
   0   1  -6   20.32    3.59
   0   1   6   17.49    3.15
   0  -1   6   21.74    3.54
   0  -1  -6   22.65    4.67
   0   1   7   -0.80    1.81
   0   1   7    1.59    0.42
   0  -1   7    1.99    0.81
   0  -1   7    1.55    0.53
   0   1  -7    0.88    0.78
   0   1  -7    0.37    1.20
   0   1   7    2.11    0.42
   0   1  -7    2.69    0.54
   0  -1   7    2.07    0.56
   0  -1   7    2.14    1.81
   0   1   7    1.83    0.95
   0  -1  -7    1.94    0.45
   0   1   7    4.05    1.67
   0  -1  -7    0.34    0.82
   0   1  -7    0.78    1.65
   0   1   7    1.94    0.59
   0   1  -7    3.39    1.06
   0  -1  -7   -0.77    1.25
   0  -1  -7    1.71    1.45
   0  -1  -7    2.73    0.73
   0   1  -7    1.00    1.28
   0  -1   7    1.48    1.26
   0   1   8   38.39    5.97
   0   1   8   41.54    6.64
   0   1   8   32.57    7.67
   0   1   8   46.58    7.31
   0  -1   8   37.71    7.63
   0   1  -8   37.08    7.70
   0  -1   8   42.43    7.18
   0   1   8   34.04    5.99
   0  -1   8   43.96    6.55
   0  -1  -8   41.42    6.74
   0  -1  -8   40.11    5.99
   0   1  -8   39.99    6.09
   0   1  -8   36.41    6.53
   0   1  -8   20.37    6.38
   0  -1   8   43.17    6.15
   0  -1  -8   41.66    6.25
   0  -1   8   40.11    6.06
   0   1  -8   29.87    6.44
   0   1   8   37.09    6.14
   0  -1  -8   37.74    7.78
   0  -1  -8   34.92    7.06
   0   1  -8   45.75    7.27
   0  -1   9    1.59    0.51
   0   1  -9    1.24    1.63
   0   1  -9    0.99    2.21
   0  -1  -9    0.98    2.46
   0   1  -9   -0.46    1.32
   0  -1  -9   -1.37    1.53
   0  -1   9    1.32    1.38
   0   1   9    0.76    0.86
   0   1   9   -1.06    2.36
   0   1  -9    0.39    0.87
   0   1   9    1.27    0.51
   0   1  -9    1.07    0.44
   0   1   9    0.83    0.31
   0  -1   9    0.64    0.42
   0   1  -9    1.78    1.06
   0   1   9    0.23    0.48
   0  -1   9   -0.33    0.86
   0  -1  -9    0.84    0.34
   0  -1  -9   -0.44    0.92
   0  -1   9    3.88    2.66
   0   1   9    2.72    1.62
   0   1   9    0.50    0.24
   0  -1  -9    1.16    0.69
   0   1 -10    0.68    1.62
   0  -1  10   -1.10    1.95
   0   1  10   -1.19    2.11
   0   1  10    0.31    0.47
   0   1  10    1.26    1.10
   0   1 -10    0.82    0.49
   0   1  10    0.18    0.26
   0   1 -10    1.56    1.16
   0  -1 -10   -0.74    1.66
   0  -1  10   -0.75    1.87
   0  -1 -10    0.45    0.69
   0   1  10   -0.78    1.23
   0  -1  10    0.14    0.49
   0   1  10    0.74    0.65
   0  -1 -10    0.97    1.01
   0  -1 -10   -1.08    2.10
   0  -1  10    0.73    0.96
   0   1 -10    0.52    1.53
   0   1 -10   -1.09    2.58
   0  -1 -10    0.14    0.37
   0   1  11   39.28    5.87
   0  -1 -11   25.40    6.25
   0   1  11   28.64    5.21
   0  -1  11   33.11    5.02
   0  -1  11   33.46    6.59
   0  -1 -11   28.88    5.54
   0  -1  11   31.78    5.54
   0  -1 -11   30.39    5.26
   0   1 -11   29.67    5.14
   0  -1 -11   29.58    7.05
   0   1 -11   27.84    6.15
   0   1 -11   16.12    5.48
   0   1 -11   33.53    4.97
   0   1 -11   42.78    7.95
   0   1 -11   35.67    5.75
   0   1  11   20.32    6.11
   0   1  11   24.08    6.97
   0   1  11   32.75    5.07
   0  -1  11   16.28    6.20
   0  -1  12   66.16   10.76
   0  -1 -12   65.19    9.25
   0  -1  12   61.64    9.49
   0   1  12   59.68   10.66
   0   1  12   84.68   10.00
   0   1 -12   15.77    8.93
   0   1 -12   58.82    9.04
   0  -1  12   47.44   11.08
   0   1  12   67.54    8.93
   0  -1 -12   67.94    9.62
   0   1  12   48.60   11.22
   0  -1  13    3.20    2.11
   0  -1 -13    2.10    1.19
   0   1  13    2.67    1.53
   0  -1  13    4.78    1.79
   0   1  13    3.82    1.03
   0   1  13    2.23    2.02
   0   1  13   -1.62    3.17
   0   1 -13    2.76    1.11
   0  -1  13    3.09    3.02
   0   1 -13    0.73    2.04
   0   1  14   75.13   11.55
   0  -1  14   78.93    9.80
   0   1  14   63.94   12.45
   0   1  14   78.48    9.92
   0  -1  14   35.61   10.97
   0   1 -14   12.82    8.83
   0  -1  14   68.32   11.20
   0  -1 -14   69.78    9.39
   0   1 -14   73.27    9.12
   0  -1 -15    7.90    2.92
   0   1 -15   12.00    2.56
   0   1  15    9.65    5.14
   0   1  15   21.46    5.17
   0  -1  15   12.93    3.11
   0   1  15   17.23    3.52
   0  -1  15   11.67    4.23
   0  -1  15    3.70    4.00
   0  -1  16   40.60    6.69
   0   1 -16   34.50    5.97
   0  -1  16   25.61    7.58
   0  -1 -16   34.08    6.59
   0   1  16   46.82    7.05
   0   1  16   36.97    8.33
   0   1  16   22.86    8.38
   0  -1  16   16.10    7.41
   0  -1  17    6.53    4.33
   0  -1  17    6.23    3.41
   0   1 -17    6.74    1.98
   0  -1 -17    6.08    1.98
   0   1  17    4.48    4.45
   0   1  17    8.46    2.69
   0   1  17    6.50    3.77
   0   1  18   68.52   10.53
   0   1  18   33.55   12.15
   0  -1 -18   54.47    9.65
   0   1 -18   58.41    9.60
   0  -1  18   66.25   12.60
   0   1  18   58.68   12.36
   0  -1  18   42.15   12.57
   0   1  19   11.63    4.93
   0   1 -19    6.80    2.05
   0  -1  19   11.10    4.94
   0  -1  19    2.51    5.32
   0  -1 -19    4.13    1.96
   0   1 -20    8.53    2.37
   0  -1 -20    9.22    2.43
   0   1  20   16.88    5.88
   0  -1  20   -2.67    5.29
   0  -1  20    8.03    5.14
   0  -1 -21   -1.02    1.61
   0  -1  21    2.18    3.84
   0   1 -21    0.95    1.59
   0   1  21   -2.29    3.62
   0  -1 -22    0.54    1.53
   0   1  22    2.48    3.39
   0  -1  22   -2.35    3.22
   0   1 -22   -0.99    1.52
   0   1 -23    1.56    1.56
   0  -1 -23    1.12    1.73
   0  -1  23    2.53    3.48
   0   1  23    2.67    3.67
   0   1  24   -2.88    3.96
   0  -1  24    5.46    4.84
   0  -1 -24    3.51    1.95
   0  -1  25    2.93    4.01
   0   1  25   -3.08    5.45
   0  -1 -25    2.44    2.21
   0  -1 -26    0.63    2.01
   0  -1  26    3.20    5.07
   0   1  27   -3.51    6.21
   0  -1 -27    0.66    1.80
   0  -1  27   -3.42    6.04
   0   1  28    3.74    5.15
   0  -2   0    0.12    0.23
   0  -2   0   -0.36    0.23
   0   2   0    0.38    0.42
   0  -2   0    0.07    0.17
   0   2   0    0.06    0.17
   0   2   0    0.07    0.35
   0  -2  -1    2.90    0.55
   0  -2   1    4.37    0.65
   0   2   1    2.51    0.60
   0   2  -1    2.55    0.62
   0  -2   1    2.29    0.58
   0  -2   1    1.19    0.49
   0  -2  -1    2.70    0.67
   0  -2  -1    2.81    0.61
   0  -2  -1    2.93    0.57
   0   2  -1    2.82    0.66
   0   2   1    2.60    0.69
   0   2   1    2.90    0.53
   0  -2   1    2.64    0.57
   0  -2  -1    3.05    0.58
   0   2  -1    2.28    0.53
   0   2   1    2.22    0.54
   0  -2   1    3.04    0.64
   0   2  -1    3.42    0.58
   0   2   1    2.20    0.60
   0   2  -2    0.51    0.32
   0  -2  -2    0.50    0.22
   0  -2   2   -0.12    0.23
   0   2   2    0.37    0.21
   0  -2   2    0.06    0.20
   0  -2  -2    0.47    0.29
   0  -2  -2    0.16    0.20
   0   2  -2    0.92    0.68
   0   2   2    0.20    0.21
   0   2   2    0.15    0.32
   0  -2  -2   -0.07    0.37
   0  -2  -2    1.10    0.72
   0   2  -2    0.68    0.49
   0   2   2    0.26    0.33
   0   2   2    0.19    0.45
   0   2  -2   -0.14    0.34
   0  -2   2    0.08    0.21
   0  -2   2    0.45    0.53
   0  -2  -2    0.15    0.60
   0  -2  -2   -0.07    0.34
   0  -2   2    0.92    0.57
   0  -2   2    0.35    0.39
   0   2  -2    0.13    0.39
   0  -2  -3    0.34    0.95
   0  -2  -3    1.80    0.49
   0  -2  -3    0.66    0.89
   0   2  -3    0.60    0.63
   0  -2   3    1.21    0.34
   0  -2  -3    0.97    0.36
   0  -2  -3    2.09    0.83
   0   2   3    0.98    0.34
   0   2  -3    0.51    0.37
   0   2   3    1.73    0.63
   0   2   3    1.49    0.50
   0   2   3    1.50    0.35
   0   2  -3    1.71    1.09
   0  -2   3    2.63    0.98
   0  -2  -3    1.33    0.47
   0   2   3    1.55    0.37
   0  -2   3    1.22    0.74
   0  -2   3    0.98    0.34
   0  -2  -3    0.95    0.56
   0  -2  -3    1.04    0.47
   0   2  -3    1.04    0.38
   0   2  -3    1.72    0.61
   0  -2   3   -0.16    0.36
   0  -2   3    1.17    0.35
   0  -2   3    1.34    0.31
   0  -2  -3    1.07    0.35
   0   2   3    0.80    0.36
   0   2   3   -0.27    0.80
   0  -2   3    1.16    0.35
   0   2  -4    1.85    0.99
   0  -2   4    0.68    1.10
   0  -2   4    3.20    0.79
   0  -2  -4    2.99    0.78
   0   2  -4    2.76    0.73
   0   2   4    3.41    0.71
   0  -2  -4    4.90    0.76
   0   2   4    3.05    0.74
   0   2   4    4.87    0.93
   0   2  -4    1.05    0.68
   0   2  -4    4.31    0.79
   0   2  -4    4.30    1.29
   0  -2  -4    3.32    1.52
   0   2   4    6.11    1.42
   0  -2  -4    3.96    1.15
   0   2  -4    3.63    1.61
   0  -2   4    1.35    1.26
   0  -2  -4    3.68    0.75
   0  -2  -4    4.79    1.16
   0  -2   4    3.48    0.67
   0  -2  -4    4.43    1.69
   0   2   4    3.40    1.03
   0  -2   4    3.72    0.69
   0  -2   4    3.40    0.67
   0  -2   4    4.06    0.77
   0   2  -4    4.08    0.71
   0   2   4    3.93    0.73
   0   2   4    3.28    0.70
   0   2  -4    2.75    0.96
   0   2  -5   -0.34    0.89
   0  -2  -5   -0.27    0.63
   0  -2  -5    0.56    0.77
   0   2  -5   -0.18    0.42
   0   2  -5   -0.22    0.63
   0  -2  -5    0.48    1.14
   0   2   5    0.07    0.25
   0   2  -5   -0.56    1.41
   0   2   5    0.08    0.28
   0   2   5    0.11    0.32
   0  -2  -5    0.15    0.24
   0  -2   5    2.20    1.35
   0   2  -5    0.20    0.32
   0   2  -5   -0.32    1.20
   0   2   5    0.25    0.63
   0   2  -5    0.17    0.31
   0  -2   5   -0.11    0.22
   0  -2  -5   -0.06    0.24
   0   2  -5    0.29    0.33
   0  -2   5   -0.85    1.27
   0   2   5    0.31    0.41
   0  -2   5   -0.09    0.48
   0  -2   5    0.14    0.41
   0  -2  -5    1.10    1.51
   0  -2   5    0.06    0.21
   0  -2  -5   -0.11    0.40
   0   2   5    2.35    1.20
   0   2   5    0.48    0.39
   0   2   6    1.87    1.11
   0  -2   6   -0.43    1.19
   0   2  -6    0.67    1.30
   0   2  -6    0.38    1.19
   0   2   6    1.07    0.53
   0   2  -6    0.26    0.74
   0   2   6    0.91    0.38
   0   2   6    1.75    0.83
   0   2  -6    1.27    0.46
   0  -2  -6    0.33    0.73
   0   2   6    0.54    0.32
   0  -2   6    0.49    0.25
   0   2  -6    0.21    0.43
   0  -2   6   -0.19    0.52
   0   2  -6   -0.23    0.57
   0  -2   6   -0.27    0.97
   0  -2  -6    0.29    0.26
   0   2   6    0.77    0.36
   0   2  -6    0.82    0.97
   0  -2   6    0.56    1.25
   0   2   6   -0.74    1.84
   0  -2   6    0.36    0.43
   0  -2  -6    0.31    0.29
   0  -2  -6    1.32    1.57
   0  -2  -6   -0.55    1.36
   0  -2  -6    0.77    0.47
   0   2   6    0.94    0.40
   0  -2   6    0.17    0.21
   0   2  -7    0.43    1.12
   0   2  -7    0.55    0.61
   0   2  -7    0.25    0.46
   0   2   7    2.57    2.03
   0  -2  -7    0.74    1.06
   0   2   7    1.18    0.52
   0  -2   7    0.50    0.25
   0   2   7   -0.54    1.14
   0  -2  -7    0.88    0.54
   0  -2  -7    1.00    0.29
   0   2  -7    0.94    0.99
   0   2   7    1.32    0.83
   0  -2   7    3.39    2.08
   0  -2  -7    0.39    0.31
   0   2  -7    0.29    0.81
   0   2  -7   -0.78    1.63
   0  -2   7    1.13    0.73
   0  -2   7    2.01    1.26
   0  -2  -7   -0.77    1.72
   0  -2   7    0.30    0.42
   0  -2  -7    1.21    1.35
   0   2   7    0.08    0.31
   0   2  -7    0.11    0.42
   0   2   7    0.40    0.43
   0  -2   7    0.37    0.24
   0  -2   7    0.65    0.55
   0   2   7    0.61    0.35
   0   2   8   -0.37    0.80
   0   2   8    1.11    0.62
   0   2   8    1.08    0.42
   0  -2   8    6.35    2.67
   0  -2   8    1.34    0.38
   0  -2  -8    1.88    0.39
   0   2  -8    1.32    0.89
   0   2  -8    1.23    0.52
   0  -2   8    2.30    0.88
   0   2  -8    0.95    1.66
   0  -2   8    0.97    0.35
   0  -2   8    2.89    1.66
   0   2  -8    1.19    0.56
   0   2   8    3.93    2.34
   0   2   8    1.90    1.51
   0   2  -8    1.07    1.53
   0  -2   8    1.90    0.61
   0   2  -8    0.63    0.74
   0  -2  -8    2.61    2.08
   0  -2  -8    0.83    0.90
   0  -2  -8    2.33    0.70
   0   2  -8   -0.88    1.86
   0   2   8    1.72    0.60
   0  -2   8    2.10    0.67
   0  -2  -8    1.32    1.29
   0   2   8    2.21    0.49
   0   2   9    1.44    1.40
   0   2  -9   -0.17    0.51
   0   2   9   -1.11    2.15
   0  -2  -9    0.71    1.37
   0   2   9    0.16    0.51
   0  -2   9   -0.94    1.65
   0   2   9    0.41    0.80
   0  -2   9   -0.67    1.50
   0   2   9   -0.09    0.33
   0  -2   9    0.59    0.77
   0  -2   9   -0.15    0.47
   0  -2  -9   -0.97    2.18
   0   2  -9    0.26    0.47
   0   2  -9   -0.37    0.87
   0   2   9   -0.16    0.31
   0  -2  -9   -0.05    0.20
   0   2  -9    1.59    1.82
   0  -2   9    0.15    0.24
   0   2  -9   -0.59    1.15
   0  -2   9    0.10    0.21
   0  -2  -9    0.75    0.55
   0  -2  -9    0.46    0.97
   0   2  -9   -0.99    1.91
   0  -2   9    0.33    0.46
   0   2   9    0.24    0.55
   0   2 -10    3.66    1.12
   0   2 -10    8.50    2.50
   0  -2 -10    6.46    3.06
   0  -2 -10    4.66    1.30
   0  -2  10    5.30    2.30
   0  -2 -10    9.96    2.69
   0   2  10    4.15    2.13
   0   2  10    5.84    1.85
   0   2 -10    3.49    1.20
   0   2 -10    2.80    1.47
   0  -2  10    5.32    1.61
   0  -2  10    7.92    1.26
   0   2  10    3.73    2.89
   0   2  10    5.07    1.03
   0   2 -10    1.09    2.41
   0  -2  10    6.62    1.17
   0   2  10    6.26    1.26
   0  -2 -10    5.10    1.85
   0  -2  10    7.46    3.14
   0   2  10    6.10    1.45
   0  -2 -11    0.96    0.81
   0   2  11    0.73    0.59
   0  -2  11    2.44    2.16
   0   2  11    0.57    0.69
   0   2 -11   -0.43    1.03
   0   2  11    0.49    1.02
   0   2 -11   -1.19    2.66
   0  -2  11    1.71    0.61
   0  -2  11    2.55    1.78
   0   2 -11    0.45    0.56
   0  -2  11    1.48    0.88
   0   2 -11    1.08    0.67
   0  -2 -11   -0.81    1.69
   0  -2 -11   -1.18    2.08
   0   2 -11    0.70    1.76
   0   2  11    0.93    1.80
   0   2 -11   -0.64    1.83
   0   2  11   -1.38    2.19
   0   2  12   -1.05    1.85
   0  -2  12    0.41    0.86
   0  -2 -12    0.27    0.81
   0  -2 -12    0.42    1.11
   0  -2  12   -0.95    1.84
   0   2 -12    0.24    0.66
   0   2  12    0.19    0.64
   0  -2  12    0.65    0.63
   0  -2  12   -1.36    2.40
   0   2  12   -1.05    1.10
   0   2  12   -3.04    3.40
   0   2 -12   -0.70    1.92
   0   2 -13   12.65    2.14
   0  -2 -13   10.97    2.16
   0  -2  13    7.65    2.40
   0   2  13    3.33    3.97
   0   2  13   10.73    2.72
   0  -2  13    8.40    3.29
   0   2 -13   -0.76    2.26
   0   2  13   12.62    3.76
   0   2  13   10.17    1.91
   0  -2  13    9.03    4.00
   0  -2  14   -0.49    1.17
   0  -2  14    2.36    2.28
   0   2  14    1.28    2.26
   0  -2  14    1.65    2.92
   0   2  14    1.81    3.51
   0  -2 -14    0.72    1.06
   0   2 -14   -0.29    0.88
   0   2  14    3.62    1.66
   0   2  15    4.51    1.94
   0  -2  15    5.43    4.06
   0  -2  15    5.18    3.09
   0   2  15    2.84    2.78
   0   2 -15    2.18    1.24
   0  -2 -15    0.41    1.43
   0   2  15    3.92    4.12
   0  -2  15    5.35    1.89
   0  -2 -16    0.46    1.49
   0  -2  16   -1.99    3.51
   0   2  16    4.12    1.96
   0   2 -16   -0.33    1.02
   0  -2  16    1.42    1.94
   0   2  16   -1.53    2.42
   0  -2  17    1.55    2.74
   0   2  17    1.68    2.66
   0   2  17   -0.73    1.53
   0  -2 -17   -1.60    1.74
   0  -2  17    2.15    3.80
   0   2 -17    0.72    1.30
   0   2  18   -3.69    4.13
   0  -2  18    5.06    3.53
   0  -2  18   -4.63    5.18
   0   2  18    1.56    1.75
   0   2 -18   -0.38    1.15
   0  -2  19   -2.48    4.81
   0  -2 -19    0.47    1.50
   0   2 -19    0.41    1.37
   0   2  19   -8.06    3.56
   0  -2  20   -2.65    5.13
   0   2 -20    0.43    1.32
   0   2  20   -2.19    3.00
   0  -2  20    5.96    4.15
   0  -2 -20   -0.50    1.37
   0  -2  21   -2.82    5.46
   0  -2  21    4.30    3.80
   0   2 -21    0.45    1.30
   0   2  21    4.76    4.21
   0  -2 -21    1.58    1.62
   0  -2  22   -2.98    5.78
   0  -2 -22   -1.11    1.59
   0  -2  22    2.32    4.11
   0   2  22    2.57    4.55
   0  -2  23    2.50    3.95
   0   2  23    2.78    4.39
   0  -2 -23    0.58    1.78
   0  -2  24    2.69    4.25
   0   2  24   -2.92    5.16
   0  -2 -24    0.61    2.04
   0  -2 -25   -0.63    1.80
   0   2  25   -3.13    4.94
   0  -2  25    2.95    4.04
   0  -2  26    3.16    5.58
   0  -2 -26   -1.30    1.93
   0  -2  27   -3.37    5.95
   0  -2 -27   -0.67    1.78
   0   3   0   -0.35    0.43
   0  -3   0   -0.10    0.28
   0  -3   0   -0.61    0.41
   0   3   0   -0.11    0.38
   0   3   0   -0.10    0.32
   0   3   0    0.13    0.22
   0  -3   0   -0.09    0.30
   0  -3   0    0.11    0.32
   0   3  -1    4.61    0.88
   0  -3   1    4.24    0.88
   0  -3   1    5.44    0.95
   0  -3   1    3.19    0.88
   0   3   1    6.45    0.96
   0  -3   1    4.11    0.87
   0  -3  -1    5.22    0.88
   0  -3   1    4.17    0.86
   0  -3  -1    4.92    0.91
   0  -3  -1    2.89    0.91
   0  -3  -1    4.08    0.90
   0   3  -1    2.84    0.80
   0   3   1    4.06    1.01
   0  -3   1    4.76    0.93
   0   3   1    2.83    0.86
   0   3  -1    5.28    0.93
   0   3   1    5.51    0.95
   0  -3  -1    4.10    0.89
   0   3  -1    5.70    1.00
   0  -3  -2    6.97    1.17
   0  -3   2    4.94    1.03
   0  -3  -2    6.40    1.50
   0  -3   2    4.93    1.07
   0   3   2    4.47    1.12
   0   3   2    5.95    1.13
   0  -3  -2    6.49    1.11
   0  -3   2    5.78    1.07
   0   3   2    6.78    1.23
   0  -3  -2    4.91    1.05
   0   3   2    4.50    1.04
   0  -3   2    5.22    1.26
   0  -3  -2    5.11    1.02
   0   3  -2    4.74    1.37
   0  -3   2    5.67    1.11
   0   3   2    5.02    1.01
   0   3  -2    4.66    1.15
   0  -3  -2    5.80    1.25
   0  -3  -2    5.42    1.07
   0   3  -2    7.02    1.17
   0  -3   2    5.70    1.18
   0   3  -2    7.19    1.14
   0   3  -2    5.29    1.12
   0   3  -2    5.06    1.11
   0  -3   3  391.42   52.58
   0  -3  -3  311.32   52.72
   0   3   3  327.01   52.46
   0  -3  -3  331.06   52.58
   0   3  -3  351.46   52.57
   0   3   3  366.74   52.74
   0  -3   3  304.08   52.48
   0   3  -3  348.08   52.70
   0   3   3  359.77   52.53
   0  -3  -3  337.38   52.52
   0  -3  -3  401.67   52.57
   0   3   3  336.23   52.60
   0  -3  -3  325.54   52.45
   0  -3   3  324.81   52.78
   0   3  -3  357.22   53.07
   0  -3  -3  358.90   53.03
   0   3   3  328.65   52.53
   0   3  -3  329.46   52.61
   0  -3   3  310.23   52.50
   0  -3  -3  325.95   52.51
   0  -3   3  356.55   52.49
   0  -3  -3  337.16   52.70
   0  -3   4    6.04    1.07
   0   3   4    5.35    1.11
   0   3   4    5.81    1.03
   0   3  -4    6.75    2.15
   0  -3  -4    4.94    1.89
   0   3  -4    5.21    1.16
   0   3   4    6.71    1.12
   0   3  -4    4.17    1.23
   0   3  -4    5.05    1.46
   0   3   4    6.04    1.21
   0  -3  -4    5.27    1.04
   0  -3  -4    7.98    1.29
   0  -3   4    7.09    1.18
   0   3   4    6.28    1.43
   0  -3  -4    4.02    1.41
   0  -3  -4    6.71    1.21
   0  -3   4    4.56    1.07
   0   3   4    5.05    1.92
   0  -3   4    7.27    1.90
   0  -3  -4    6.54    1.51
   0  -3   4    4.63    0.97
   0  -3  -4    3.12    1.03
   0  -3   4    4.45    1.02
   0  -3  -4    6.43    1.14
   0  -3  -4    6.53    1.94
   0  -3   5    0.74    1.63
   0  -3  -5   13.89    1.78
   0   3  -5   10.91    1.74
   0   3   5   10.09    2.45
   0  -3  -5    9.04    1.64
   0   3  -5   15.93    2.44
   0  -3  -5    9.82    2.67
   0  -3   5   11.54    2.60
   0  -3   5    9.46    1.60
   0   3  -5   10.64    2.87
   0  -3   5   10.03    1.62
   0   3   5    8.48    1.68
   0  -3  -5   11.98    2.84
   0   3   5   11.44    1.65
   0  -3   5    9.52    1.68
   0  -3  -5    8.41    1.63
   0  -3  -5   11.69    2.19
   0  -3  -5    8.10    2.02
   0   3   5    9.21    1.65
   0   3  -5    7.70    1.87
   0  -3   5   12.05    1.72
   0  -3   5    6.81    1.54
   0   3   5   10.09    1.70
   0  -3  -5    8.88    1.72
   0   3   5   10.48    2.05
   0   3   5   10.60    1.88
   0  -3   6   53.82    7.80
   0   3   6   54.11    7.79
   0  -3  -6   51.08    7.75
   0  -3  -6   53.68    7.85
   0  -3   6   68.33    9.02
   0   3  -6   60.96    7.87
   0  -3   6   51.54    7.71
   0  -3  -6   54.80    8.90
   0  -3  -6   60.80    8.35
   0   3   6   55.79    7.75
   0   3   6   61.05    8.33
   0   3  -6   59.71    8.18
   0   3  -6   66.80    9.36
   0   3   6   49.62    7.81
   0   3   6   49.35    7.74
   0  -3   6   61.97    7.91
   0  -3   6   60.35    7.73
   0   3   6   62.04    8.03
   0  -3  -6   52.42    8.31
   0   3  -6   64.40    8.55
   0  -3  -6   58.01    7.75
   0  -3   6   -0.39    7.62
   0   3   6   58.35    8.84
   0  -3  -6   73.61    9.42
   0   3  -6   54.17    7.75
   0   3   7   67.81   14.47
   0  -3   7  100.20   13.88
   0  -3  -7   81.47   13.60
   0  -3   7   66.27   14.49
   0  -3   7  106.89   14.77
   0   3  -7   82.25   14.32
   0   3   7   94.59   13.93
   0   3   7   88.75   13.75
   0   3  -7   97.06   14.13
   0  -3  -7   77.01   14.64
   0  -3   7   87.27   13.60
   0   3   7   82.82   13.67
   0   3  -7   98.49   13.77
   0  -3   7   83.26   13.60
   0  -3  -7   82.62   14.97
   0   3  -7   92.43   13.69
   0  -3   7   87.79   13.70
   0  -3  -7   88.29   13.78
   0   3   7   92.35   13.67
   0  -3  -7   89.18   13.67
   0   3  -7   81.33   15.00
   0  -3  -7   71.21   14.12
   0   3   7   95.55   13.68
   0   3  -7   55.28   13.97
   0   3   7   92.53   14.21
   0  -3  -8    1.27    0.71
   0  -3  -8    2.10    0.53
   0  -3   8    4.78    1.85
   0   3   8    2.74    1.15
   0   3   8    1.13    0.59
   0  -3   8    1.22    0.61
   0  -3  -8    0.86    1.69
   0   3  -8    3.04    1.52
   0   3   8    2.09    0.59
   0  -3   8    1.54    1.63
   0  -3  -8    2.69    1.35
   0   3  -8    1.55    0.63
   0  -3   8    1.84    1.16
   0  -3  -8    2.42    0.58
   0   3   8    1.13    0.56
   0  -3   8    1.33    0.46
   0   3   8    3.17    0.94
   0  -3   8    1.75    0.52
   0   3  -8   -0.50    1.27
   0   3  -8    3.71    1.36
   0   3   8    2.25    0.61
   0   3  -8    0.88    1.86
   0  -3  -8    5.48    2.18
   0   3   8    1.40    1.58
   0   3  -8    2.22    0.65
   0  -3   8    0.90    0.67
   0   3   9  128.91   17.29
   0  -3   9  122.83   17.19
   0   3  -9  140.76   17.86
   0   3  -9    7.28   16.97
   0   3  -9  139.73   17.29
   0  -3   9  116.63   17.03
   0  -3   9  154.98   18.79
   0   3   9  124.70   17.18
   0   3  -9  124.83   18.18
   0   3   9  137.31   18.00
   0  -3  -9  134.37   19.29
   0  -3  -9  122.58   18.59
   0  -3   9  126.74   17.46
   0  -3  -9  132.70   17.14
   0   3   9  128.77   17.14
   0   3   9  127.48   17.49
   0   3  -9  160.29   19.77
   0   3   9  108.48   18.50
   0  -3   9  102.32   18.67
   0   3  -9  128.56   17.25
   0  -3  -9  129.72   17.35
   0  -3   9  139.27   17.07
   0  -3  -9  110.84   17.89
   0   3   9  120.86   17.15
   0  -3  -9  113.00   17.02
   0  -3   9  132.29   17.52
   0   3  10   14.47    3.06
   0   3 -10   17.61    2.54
   0  -3 -10   14.82    2.59
   0  -3 -10   15.47    2.23
   0   3 -10   12.49    2.96
   0  -3  10   17.26    2.83
   0  -3  10   13.68    4.16
   0   3 -10   16.28    4.51
   0  -3 -10   16.03    4.54
   0  -3 -10   17.90    3.90
   0   3  10   16.83    2.56
   0  -3  10   15.15    2.44
   0   3  10    9.89    3.71
   0   3  10   15.55    2.37
   0   3 -10   14.48    3.41
   0   3  10   12.88    2.67
   0   3  10   17.40    2.48
   0   3 -10    0.62    2.47
   0  -3  10   16.14    3.91
   0   3  11   34.10    7.47
   0  -3  11   46.59    6.36
   0  -3  11   41.26    7.52
   0  -3  11   48.64    8.56
   0  -3 -11   46.81    8.39
   0  -3 -11   42.50    7.53
   0   3 -11    1.34    5.72
   0   3  11   47.01    6.73
   0   3  11   55.66    6.07
   0   3 -11   42.19    5.94
   0  -3  11   45.61    5.83
   0  -3 -11   39.60    6.01
   0   3 -11   50.99    8.71
   0   3 -12    4.54    1.26
   0   3 -12   -0.73    1.57
   0  -3  12    7.97    3.39
   0   3  12    5.93    1.28
   0  -3  12    6.12    1.64
   0   3  12    4.95    1.97
   0   3  12    8.87    3.47
   0  -3  12    7.64    2.91
   0  -3  12    3.61    1.11
   0  -3 -12    5.61    1.40
   0  -3  13  107.79   17.15
   0  -3  13   92.27   19.45
   0  -3  13  119.32   19.27
   0   3  13  122.63   18.18
   0   3  13   83.96   18.84
   0   3 -13  113.87   17.37
   0  -3 -13  105.19   17.45
   0  -3  13  114.11   17.75
   0   3  14   56.00    9.39
   0   3 -14   53.49    8.56
   0  -3 -14   51.19    8.69
   0  -3  14   51.02    8.32
   0  -3  14   51.98   10.47
   0   3  14   50.27   10.63
   0  -3  14   40.88   10.81
   0   3  15   69.25   14.13
   0   3 -15   68.21   11.66
   0  -3  15   60.78   14.36
   0  -3 -15   77.34   11.90
   0  -3  15   69.93   13.72
   0   3  15   76.95   12.53
   0  -3  16   17.50    7.75
   0   3 -16   35.62    5.74
   0   3  16   34.21    6.54
   0  -3 -16   36.41    5.99
   0  -3  16   28.29    7.48
   0   3  16   21.17    7.38
   0  -3  17   32.35    8.66
   0  -3 -17   36.26    6.93
   0  -3  17   31.91    9.57
   0   3  17   23.29    8.43
   0   3  17   46.30    7.73
   0   3 -17   43.79    6.74
   0   3  18    7.67    4.47
   0  -3  18    6.70    4.16
   0  -3 -18   11.30    2.81
   0   3  18   11.29    3.18
   0   3 -18    6.55    2.07
   0  -3  18    4.59    4.61
   0  -3  19   21.81    7.29
   0  -3  19   14.76    7.45
   0  -3 -20    7.77    2.51
   0  -3  20   10.52    6.37
   0   3  20    9.12    5.27
   0  -3  20   11.80    5.55
   0   3  21    4.94    5.17
   0  -3  21   -2.13    3.36
   0  -3 -21    2.73    1.73
   0  -3 -22    1.15    1.57
   0  -3  22    7.04    4.54
   0   3  22   -2.67    5.17
   0  -3  22   -2.96    5.74
   0  -3  23   -3.13    5.53
   0  -3 -23   -0.60    1.71
   0  -3  23    2.52    3.99
   0  -3  24    2.71    4.83
   0  -3 -24    4.37    2.35
   0  -3 -25    1.30    1.92
   0  -3  25   -2.91    5.14
   0  -3 -26    0.67    2.07
   0  -3  26   -3.11    4.91
   0  -3  27    6.63    5.87
   0  -3 -27    1.40    2.16
   0  -4   0  762.74  117.05
   0   4   0  818.83  117.09
   0   4   0  701.18  117.16
   0  -4   0  773.38  117.24
   0  -4   0  751.37  117.19
   0  -4   0  770.03  117.21
   0   4   0  701.18  117.20
   0  -4   0  755.55  117.17
   0  -4  -1  282.67   47.28
   0  -4   1  279.91   47.23
   0  -4   1  319.96   47.33
   0  -4  -1  311.90   47.25
   0  -4   1  264.34   47.21
   0  -4   1  338.96   47.30
   0   4   1  314.79   47.33
   0   4   1  294.55   47.27
   0   4  -1  326.03   47.37
   0  -4   1  289.69   47.28
   0  -4  -1  305.04   47.31
   0  -4  -1  290.75   47.28
   0   4  -1  305.49   47.20
   0  -4   1  327.58   47.35
   0   4   1  322.12   47.30
   0  -4  -1  339.48   47.31
   0   4  -1  312.99   47.32
   0  -4   2 1264.17  184.51
   0   4  -2 1187.81  184.43
   0  -4  -2 1144.92  184.58
   0   4   2 1073.04  184.56
   0   4  -2 1211.01  184.64
   0   4  -2 1245.50  184.53
   0  -4   2 1151.28  184.43
   0  -4   2 1070.52  184.46
   0  -4  -2 1182.26  184.39
   0   4   2 1201.52  184.53
   0   4  -2 1190.70  184.48
   0   4   2 1198.31  184.48
   0  -4  -2 1336.55  184.49
   0  -4  -2 1168.71  184.46
   0  -4   2 1141.47  184.51
   0   4   2 1216.89  184.46
   0  -4  -2 1190.55  184.48
   0   4  -2 1266.02  184.47
   0  -4   2 1241.02  184.44
   0   4  -3 3395.41  510.97
   0  -4   3 3673.69  511.02
   0   4   3 3323.90  511.11
   0  -4  -3 3384.67  511.35
   0  -4  -3 2837.26  511.06
   0   4   3 3265.77  510.98
   0   4   3 3330.84  511.06
   0  -4  -3 3367.08  511.02
   0   4  -3 3432.90  511.08
   0  -4   3 3467.94  510.93
   0   4  -3 3370.01  511.03
   0  -4  -3 3990.81  511.03
   0  -4  -3 3267.34  510.88
   0  -4   3 3165.96  511.18
   0  -4   3 2918.76  510.93
   0  -4   3 3249.98  510.93
   0  -4  -3 3250.44  510.95
   0   4  -3 3557.57  511.04
   0  -4  -3 3171.66  510.93
   0   4  -3 3206.70  511.00
   0  -4  -3 2971.08  511.16
   0   4  -3 3434.50  511.41
   0   4   3 3352.01  510.95
   0   4   3 3252.81  510.88
   0   4   4  228.48   36.68
   0  -4   4  215.65   36.71
   0   4  -4  288.56   37.61
   0  -4  -4  208.75   37.03
   0   4   4  248.93   36.91
   0  -4  -4  289.01   37.61
   0   4  -4  259.95   37.03
   0   4   4  228.39   36.78
   0  -4  -4  245.70   36.88
   0  -4   4  251.50   37.22
   0   4   4  260.08   37.06
   0   4   4  230.48   36.75
   0  -4  -4  243.68   37.51
   0  -4  -4  315.15   36.93
   0  -4   4  261.76   36.82
   0  -4  -4  222.43   36.68
   0  -4  -4  271.77   37.01
   0   4  -4  248.32   36.85
   0  -4   4  211.99   36.73
   0  -4   4  236.22   36.72
   0  -4  -4  218.07   36.77
   0  -4   4  227.05   36.59
   0  -4  -4  217.20   36.74
   0   4  -4  235.61   36.89
   0  -4   5   74.10   10.93
   0  -4  -5   43.76   11.42
   0  -4  -5   69.28   10.97
   0  -4  -5   57.34   11.29
   0  -4   5   64.76   10.81
   0  -4   5   58.00   11.45
   0  -4  -5   69.25   10.91
   0  -4   5   81.41   11.06
   0   4   5   77.19   11.01
   0  -4   5   64.23   10.96
   0   4  -5   74.30   11.07
   0  -4  -5   68.69   11.23
   0  -4  -5   67.32   11.01
   0   4   5   66.03   10.99
   0   4  -5   68.94   11.17
   0  -4  -5  120.64   11.40
   0   4  -5   66.00   11.29
   0   4   5   68.66   11.27
   0   4  -5   59.87   11.70
   0   4   5   67.51   11.11
   0  -4  -5   68.38   11.80
   0   4   5   70.82   10.91
   0  -4   5   66.34   10.92
   0   4   6    0.46    0.52
   0   4  -6   -0.18    0.49
   0  -4   6   -0.24    0.39
   0  -4  -6   -0.17    0.49
   0  -4  -6    0.39    0.88
   0  -4  -6   -0.29    0.72
   0  -4  -6   -0.61    1.27
   0  -4  -6    0.56    0.45
   0  -4   6    0.82    0.44
   0   4   6    0.66    1.72
   0  -4   6   -0.53    1.19
   0  -4  -6    0.12    0.42
   0   4  -6   -2.65    1.74
   0   4  -6    0.36    0.81
   0   4   6    0.80    0.47
   0  -4   6   -0.46    1.04
   0  -4   6    0.30    0.47
   0  -4  -6    0.43    0.39
   0   4   6    0.57    0.49
   0   4  -6    0.27    0.96
   0   4   6    1.10    0.54
   0  -4   6    0.08    0.36
   0   4   6    0.67    0.91
   0  -4  -6   -0.64    1.60
   0  -4  -7   63.36    8.82
   0  -4   7    1.45    7.10
   0   4   7   54.65    7.30
   0  -4  -7   60.18    7.33
   0   4   7   64.62    7.72
   0   4  -7   57.14    7.81
   0  -4  -7   48.86    7.42
   0   4  -7   79.97    9.52
   0   4  -7   60.40    8.16
   0  -4  -7   45.93    7.94
   0  -4  -7   58.56    7.38
   0  -4   7   55.40    7.42
   0  -4   7   58.51    8.69
   0   4   7   57.54    7.42
   0  -4   7   64.59    7.34
   0   4   7   57.84    7.95
   0   4  -7   64.87    7.53
   0   4   7   62.35    7.41
   0  -4  -7   67.30    9.20
   0  -4   7   54.09    7.28
   0   4   7   37.55    8.31
   0  -4  -8  167.80   26.18
   0   4   8  137.71   27.32
   0   4   8  176.91   26.27
   0   4   8  165.27   26.28
   0   4  -8  153.34   26.90
   0  -4  -8  163.59   26.36
   0  -4   8  184.07   26.22
   0  -4   8  159.81   26.27
   0  -4  -8  184.83   27.55
   0   4   8  161.17   26.31
   0   4  -8  181.89   27.92
   0  -4  -8  162.06   27.69
   0   4  -8  179.63   26.37
   0  -4  -8  174.37   26.26
   0   4   8  169.24   26.23
   0  -4   8  188.80   27.41
   0  -4   8  155.14   27.46
   0   4   8  183.85   26.86
   0   4  -8  156.23   26.63
   0  -4   8  158.16   26.17
   0   4   8  165.81   26.51
   0  -4   9   22.48    3.81
   0   4   9   25.62    3.81
   0   4  -9   19.04    4.45
   0  -4   9    2.87    3.87
   0  -4  -9   23.15    3.65
   0   4   9   22.68    3.72
   0  -4  -9   26.67    3.78
   0   4   9   24.43    3.76
   0   4   9   17.85    5.06
   0  -4   9   24.45    4.95
   0  -4   9   24.42    3.69
   0  -4  -9   24.87    5.42
   0   4  -9   13.69    4.92
   0  -4  -9   19.05    4.82
   0  -4   9   18.44    3.62
   0  -4   9   18.85    5.17
   0   4  -9   24.72    4.28
   0   4   9   25.80    4.47
   0  -4  -9   24.68    3.94
   0   4  -9   26.25    3.80
   0   4   9   20.60    4.00
   0   4  -9   21.77    3.84
   0   4   9   27.67    3.91
   0  -4  10    6.25    2.67
   0   4 -10    8.34    2.62
   0   4 -10    8.72    1.78
   0   4  10    5.89    3.00
   0   4  10    6.94    1.75
   0   4 -10    9.93    1.83
   0  -4 -10    9.42    1.58
   0   4 -10   12.97    4.05
   0  -4  10    7.06    1.74
   0   4  10   10.00    1.75
   0  -4 -10    8.87    2.95
   0  -4 -10    7.41    3.19
   0   4 -10    6.93    2.12
   0  -4 -10    6.89    1.84
   0  -4 -10   10.99    1.73
   0   4  10    7.85    2.39
   0  -4  10   13.25    3.84
   0   4 -11  243.48   33.03
   0   4 -11  123.12   33.31
   0  -4 -11  176.88   34.10
   0   4 -11  203.39   34.94
   0  -4 -11  229.79   33.17
   0  -4  11  238.44   34.57
   0  -4  11  228.08   32.97
   0   4  11  209.30   32.91
   0   4  11  171.90   34.40
   0  -4  11  152.31   34.37
   0   4  11  224.42   33.74
   0  -4 -11  219.39   35.09
   0   4 -11  225.36   33.04
   0   4 -12    4.06    1.31
   0   4 -12    7.47    1.49
   0  -4  12   10.70    1.58
   0   4  12    8.52    2.25
   0  -4  12    0.96    1.93
   0   4  12    1.21    2.51
   0  -4 -12    7.30    1.65
   0  -4  12    2.62    2.69
   0   4  13   12.15    3.04
   0   4 -13   10.08    2.30
   0   4 -13   13.50    2.37
   0   4  13    9.29    4.06
   0  -4  13   12.97    4.14
   0  -4  13   11.99    2.27
   0  -4  13   13.27    4.72
   0  -4 -13   10.96    2.49
   0  -4  14   -1.62    3.62
   0  -4 -14    0.33    1.02
   0  -4  14   -1.19    2.10
   0   4 -14    1.02    0.84
   0  -4  14    0.37    0.86
   0   4  14    2.59    1.70
   0  -4  15   13.71    2.54
   0  -4  15   12.98    4.46
   0   4  15    4.71    4.24
   0   4  15   16.58    3.66
   0   4 -15   14.84    2.78
   0  -4 -15   12.44    2.91
   0  -4  15    7.07    5.06
   0  -4  16    1.95    3.08
   0   4 -16   -0.60    0.95
   0  -4 -16   -0.41    1.20
   0   4  16   -1.73    3.36
   0  -4  16    4.24    3.16
   0   4  16    2.95    1.84
   0  -4  17   -2.11    3.33
   0   4  17    2.35    1.97
   0  -4  17    1.54    2.43
   0   4  17    1.86    2.95
   0  -4 -17    0.45    1.14
   0   4  18   13.32    4.00
   0  -4 -18   17.25    3.72
   0  -4  18   13.33    5.47
   0   4  18    8.16    5.39
   0  -4  19   36.86    8.28
   0  -4  19   51.17   10.65
   0   4  19    6.67    5.91
   0  -4 -19   27.36    5.17
   0  -4  20    1.99    2.75
   0  -4  20    2.60    4.62
   0  -4  21   21.52    7.52
   0  -4  21   36.08   10.37
   0  -4  22    6.95    5.18
   0  -4 -22   -0.59    1.93
   0  -4  22   -2.96    5.22
   0  -4 -23   27.82    4.90
   0  -4  23    3.12    6.25
   0  -4  23   17.44    6.89
   0  -4 -24    4.49    2.21
   0  -4  24   -2.67    3.66
   0  -4  25    8.59    6.71
   0  -4 -25   14.03    3.67
   0  -4  26   -3.06    4.84
   0  -4 -26    0.69    1.82
   0  -4 -27    2.15    2.50
   0  -5   0   -0.17    0.49
   0  -5   0    0.09    0.36
   0  -5   0    0.16    0.50
   0   5   0    0.29    0.35
   0  -5   0    0.49    0.43
   0   5   0    0.55    0.43
   0  -5   0   -0.33    0.49
   0  -5   1    0.96    0.51
   0  -5  -1    0.32    0.49
   0   5   1    1.80    0.50
   0  -5   1    0.64    0.53
   0  -5  -1    0.61    0.32
   0  -5   1    0.15    0.45
   0   5  -1    0.20    0.60
   0   5  -1    0.91    0.54
   0  -5  -1    0.99    0.48
   0   5   1    0.17    0.48
   0  -5  -1    1.44    0.53
   0   5  -1    0.50    0.41
   0  -5   1    1.12    0.46
   0  -5   1   -0.17    0.48
   0  -5  -1    0.41    0.48
   0  -5  -1    1.41    0.60
   0  -5   1   -0.18    0.60
   0   5   1    0.74    0.49
   0   5   2   12.58    2.05
   0  -5  -2    9.71    1.93
   0  -5   2   12.44    2.08
   0  -5  -2   11.38    1.98
   0   5  -2   12.02    2.11
   0  -5   2   12.49    2.05
   0   5  -2   12.25    1.92
   0  -5   2    9.81    1.95
   0   5   2    1.31    1.87
   0  -5   2   10.18    2.02
   0   5   2   13.55    2.05
   0   5  -2   12.96    2.06
   0  -5   2    8.62    1.93
   0  -5  -2    8.43    1.92
   0  -5  -2   13.57    1.96
   0   5   2   10.43    2.02
   0  -5   2   11.25    1.97
   0   5  -3   67.44    9.90
   0  -5  -3   59.75    9.40
   0  -5  -3   56.79    9.75
   0  -5  -3   65.41    9.50
   0   5  -3   61.99    9.56
   0   5  -3   54.19    9.44
   0   5   3   60.84    9.48
   0  -5  -3   58.06    9.50
   0  -5  -3   50.92    9.41
   0  -5  -3   35.12    9.43
   0   5   3   54.99    9.48
   0  -5   3   55.63    9.62
   0  -5   3   69.92    9.48
   0   5   3   54.44    9.35
   0   5  -3   67.48    9.56
   0   5   3   59.34    9.63
   0  -5   3   67.03    9.55
   0   5   3   59.18    9.58
   0  -5   3   62.60    9.46
   0   5  -3   61.73    9.51
   0  -5   3   56.79    9.43
   0  -5  -3   78.64    9.59
   0  -5  -4   -0.17    0.56
   0   5  -4    0.42    0.63
   0  -5   4    0.67    0.56
   0  -5  -4   -0.20    0.65
   0  -5  -4    1.05    0.62
   0  -5   4    0.46    0.45
   0  -5  -4   -0.17    0.49
   0   5   4    0.49    0.61
   0  -5  -4    0.22    0.67
   0   5  -4    0.24    0.68
   0  -5  -4   -0.26    0.50
   0   5  -4    0.20    0.58
   0  -5  -4   -2.53    1.44
   0   5   4   -0.26    0.69
   0   5  -4   -0.21    0.60
   0  -5  -4    0.42    1.09
   0   5   4    0.13    0.44
   0  -5   4    0.56    0.53
   0   5   4   -0.34    0.51
   0  -5   4   -0.34    0.85
   0   5  -4   -2.62    1.47
   0  -5   4   -0.30    0.46
   0   5   4    0.57    0.50
   0  -5   5   -0.07    0.26
   0  -5  -5    1.57    1.44
   0   5  -5    0.65    0.72
   0  -5  -5    0.57    1.43
   0   5  -5   -0.55    1.22
   0   5   5    0.76    0.63
   0  -5  -5    0.35    0.55
   0  -5   5   -0.30    0.48
   0  -5  -5   -0.13    0.42
   0   5  -5    0.24    0.84
   0  -5  -5    0.70    0.55
   0   5  -5    0.29    0.87
   0  -5   5   -0.35    0.58
   0  -5   5    0.19    0.55
   0   5   5   -0.39    0.63
   0  -5  -5    0.97    0.88
   0   5  -5   -0.23    0.59
   0   5   5    0.13    0.39
   0   5   5   -0.31    0.73
   0   5   5    0.52    0.59
   0  -5   5   -0.15    0.51
   0  -5  -5    0.55    0.61
   0  -5   5   -0.43    1.37
   0  -5  -5    0.24    0.74
   0   5   6    0.13    0.44
   0   5  -6   -1.40    0.96
   0   5  -6    0.44    0.67
   0   5   6    0.18    0.51
   0  -5   6    0.25    0.33
   0   5   6   -0.35    0.83
   0  -5   6    0.30    0.33
   0  -5   6    0.54    1.34
   0  -5   6    0.19    0.61
   0  -5   6   -0.15    0.43
   0   5   6   -0.27    0.60
   0   5   6    0.39    0.56
   0  -5  -6    1.21    0.55
   0  -5  -6    0.38    0.58
   0  -5   6    0.36    0.58
   0  -5  -6   -0.63    1.32
   0   5  -6    0.66    1.56
   0  -5  -6    0.63    1.31
   0  -5  -6    0.20    0.62
   0  -5  -6    1.11    0.54
   0  -5  -6   -0.27    0.75
   0   5  -6    0.27    0.72
   0   5  -7   91.57   16.24
   0   5   7  118.93   15.65
   0  -5  -7  109.58   15.03
   0  -5  -7  101.48   16.19
   0   5   7   88.21   15.04
   0  -5  -7  114.84   15.07
   0   5   7  106.62   15.08
   0   5  -7  108.61   15.40
   0  -5   7  104.03   15.09
   0  -5  -7   98.95   15.12
   0  -5   7   17.74   14.92
   0   5  -7  105.79   15.19
   0   5   7   94.99   15.25
   0   5  -7  111.66   15.64
   0  -5   7  108.45   15.02
   0  -5  -7  118.55   15.49
   0  -5   7   88.23   15.95
   0   5   7   98.69   14.97
   0  -5  -7  102.52   16.33
   0  -5   7   95.75   14.97
   0  -5   7   94.41   14.86
   0  -5  -7  101.35   15.05
   0  -5  -8   14.61    2.53
   0   5   8   10.79    2.70
   0  -5   8   17.88    2.56
   0  -5  -8   13.12    3.59
   0  -5  -8   15.29    2.56
   0  -5  -8   14.80    2.48
   0  -5   8    6.13    3.12
   0  -5   8   10.35    3.22
   0   5  -8   17.16    3.03
   0   5  -8   12.17    3.87
   0  -5  -8   16.36    2.73
   0  -5  -8   13.48    3.79
   0   5   8   12.48    2.51
   0   5   8   14.93    2.50
   0  -5   8   11.10    2.53
   0   5   8   13.60    3.02
   0  -5   8   14.33    2.46
   0   5   8   13.67    2.55
   0   5  -8   14.90    2.69
   0   5  -8   12.15    3.04
   0  -5  -9   67.00   10.82
   0  -5   9   68.27   12.05
   0  -5  -9   66.25   12.47
   0  -5  -9   69.02   12.15
   0  -5  -9   72.16   11.08
   0   5  -9   89.95   11.94
   0  -5   9   68.71   12.43
   0   5   9   69.52   11.21
   0   5   9   33.62   11.68
   0   5   9   79.71   11.68
   0  -5  -9   68.36   10.91
   0   5  -9   74.94   12.80
   0   5  -9   71.63   11.06
   0  -5   9   69.37   10.97
   0   5  -9   60.00   11.26
   0   5   9   69.33   10.97
   0   5  10   22.23    5.59
   0  -5 -10   23.22    4.05
   0   5 -10   35.37    5.20
   0  -5  10   29.04    5.61
   0   5 -10   19.37    5.55
   0   5  10   25.89    4.67
   0  -5  10   10.10    4.64
   0   5  10   22.53    3.90
   0   5 -10   23.07    3.98
   0  -5 -10   29.37    6.06
   0  -5 -10   28.64    5.48
   0  -5 -10   24.75    3.87
   0  -5  10   21.23    3.89
   0  -5 -10   19.88    3.71
   0  -5  11   62.73   12.33
   0   5  11   68.60   10.98
   0   5 -11   73.43   11.11
   0  -5  11   73.73   11.02
   0  -5 -11   78.24   13.27
   0  -5 -11   72.44   11.20
   0   5  11   34.10   12.11
   0  -5 -11   59.16   12.16
   0   5 -11   77.75   13.42
   0  -5  11   57.90   12.65
   0   5  11   69.94   11.70
   0  -5  12   72.72   11.54
   0  -5  12   77.27   13.23
   0   5  12   77.54   12.44
   0  -5  12   51.72   13.16
   0   5 -12   78.95   11.67
   0   5  12   35.51   12.68
   0  -5 -12   79.60   11.80
   0  -5  13   52.63   13.09
   0   5  13   80.83   12.03
   0  -5  13   70.80   12.84
   0   5 -13   79.12   11.03
   0   5 -13   65.47   11.03
   0  -5 -13   68.55   11.19
   0   5  13   28.84   11.94
   0  -5  13   70.70   10.96
   0   5  14   17.46    3.91
   0  -5  14   12.14    4.49
   0  -5 -14   16.63    3.25
   0  -5  14   12.84    4.98
   0  -5  14   17.41    2.91
   0   5  14    4.71    4.03
   0   5  15   15.34    5.45
   0  -5  15   13.25    4.75
   0  -5 -15   16.47    3.37
   0  -5  15   14.19    5.97
   0  -5  15   16.62    3.00
   0   5  15   15.74    3.92
   0  -5 -16    1.61    1.26
   0  -5  16    1.44    2.80
   0   5  16    1.52    1.82
   0  -5  16    1.93    3.41
   0   5  17   12.95    3.77
   0  -5 -17   13.30    3.13
   0  -5  17   12.51    5.85
   0  -5  17   17.21    5.37
   0  -5  18    6.77    4.24
   0   5  18    3.44    2.65
   0  -5 -18    0.49    1.62
   0  -5  18    2.25    3.98
   0  -5 -19   23.41    4.42
   0  -5  19   18.32    6.45
   0  -5  19    7.31    5.83
   0  -5  20    7.91    4.84
   0  -5  21    5.54    6.12
   0  -5  21   21.31    6.60
   0  -5  22   -2.34    3.71
   0  -5 -22    0.61    1.80
   0  -5 -23    2.55    2.24
   0  -5  23    3.10    5.50
   0  -5  23    5.04    4.48
   0  -5  24    6.52    6.31
   0  -5  24    2.70    4.27
   0  -5 -24   -0.66    1.81
   0  -5 -25   -0.69    2.03
   0  -5  25    2.89    4.57
   0  -5  26    3.08    5.46
   0  -5 -26    2.14    2.28
   0  -6   0    0.90    0.60
   0  -6   0    0.74    0.48
   0  -6   0    2.70    0.72
   0  -6   0    1.84    0.74
   0  -6   0    2.97    0.70
   0  -6   0    0.95    0.64
   0   6   0    3.79    0.66
   0   6   0    2.21    0.88
   0  -6   1    4.82    2.41
   0  -6  -1   14.84    2.32
   0  -6   1   16.14    2.61
   0   6  -1   18.97    2.84
   0  -6  -1   12.79    2.51
   0  -6  -1   14.40    2.61
   0  -6   1   12.93    2.43
   0  -6   1   16.18    2.63
   0   6  -1   15.64    2.70
   0   6   1   17.86    2.56
   0  -6  -1   15.62    2.59
   0  -6   1   14.63    2.50
   0  -6   1   14.59    2.59
   0  -6  -1   16.63    2.59
   0  -6   1   11.00    2.56
   0   6   1   15.15    2.67
   0  -6  -1   13.09    2.61
   0   6  -2    0.44    0.67
   0  -6  -2   -0.42    0.60
   0  -6   2    0.56    0.51
   0   6   2    0.22    0.47
   0  -6  -2    0.16    0.59
   0  -6  -2    0.59    0.49
   0  -6  -2   -0.19    0.49
   0  -6   2    0.56    0.55
   0  -6  -2    0.40    0.57
   0  -6   2    0.21    0.54
   0  -6   2    0.41    0.56
   0  -6   2    1.84    0.76
   0  -6  -2    0.05    0.26
   0   6   2    0.25    0.22
   0  -6   2   -0.22    0.60
   0   6   2    0.19    0.38
   0   6  -2    0.14    0.53
   0   6  -3    0.85    0.67
   0   6   3    0.95    0.76
   0  -6  -3    1.59    0.76
   0  -6  -3    3.47    0.87
   0  -6  -3    2.98    0.86
   0   6  -3    1.50    0.89
   0  -6   3    4.16    0.97
   0  -6   3    3.01    1.18
   0   6  -3    2.32    0.93
   0  -6   3    2.39    0.80
   0  -6  -3    2.63    0.95
   0   6   3    3.28    0.92
   0  -6  -3    1.12    0.71
   0  -6   3    2.64    0.90
   0   6   3    0.32    0.97
   0  -6   3    1.67    0.70
   0   6  -3    1.53    0.79
   0   6   3    1.59    0.89
   0  -6  -4    0.62    0.61
   0   6   4    2.22    0.91
   0  -6  -4   -0.40    0.63
   0   6   4    2.06    0.73
   0  -6   4    1.79    1.20
   0  -6  -4    1.28    0.72
   0  -6   4    0.59    0.68
   0  -6  -4   -0.23    0.56
   0  -6   4    1.29    0.69
   0   6  -4    0.47    0.73
   0  -6  -4   -0.40    1.15
   0  -6   4    0.44    0.67
   0  -6  -4    1.62    0.77
   0  -6   4    0.18    0.52
   0  -6  -4    0.94    0.80
   0   6   4    1.20    0.57
   0   6   4   -1.23    0.88
   0   6  -4   -0.25    0.70
   0   6  -4    2.06    0.80
   0   6   4    0.41    0.66
   0   6  -4    0.43    1.07
   0  -6  -5    0.31    0.53
   0  -6  -5    0.21    0.62
   0   6  -5   -0.24    0.74
   0  -6  -5    1.02    0.64
   0  -6   5   -0.22    0.55
   0   6  -5    1.08    1.54
   0   6   5    0.15    0.52
   0  -6   5    0.44    1.11
   0   6   5   -0.90    0.72
   0  -6  -5    0.51    1.28
   0   6   5    0.32    0.71
   0   6  -5   -0.26    0.68
   0  -6  -5   -0.59    1.31
   0  -6   5   -0.37    0.63
   0   6   5    0.69    0.70
   0   6  -5   -0.28    0.81
   0  -6   5    0.40    0.61
   0  -6  -5   -0.44    0.78
   0  -6  -5    0.26    0.53
   0  -6   5    0.72    0.58
   0   6   5    0.21    0.64
   0  -6  -5    0.29    0.93
   0  -6   6   -0.54    1.28
   0   6  -6   -0.28    0.82
   0  -6  -6    0.22    0.74
   0   6   6    0.62    0.58
   0   6   6    1.08    0.90
   0   6  -6    0.65    1.45
   0   6   6    0.85    0.69
   0   6   6    0.93    0.63
   0  -6  -6   -0.64    1.43
   0   6   6    0.62    0.85
   0  -6  -6   -0.62    1.55
   0   6  -6   -0.26    0.71
   0   6  -6   -0.34    1.00
   0  -6   6   -0.22    0.58
   0   6  -6   -0.19    0.29
   0  -6  -6    0.61    0.48
   0   6  -6    0.27    0.71
   0  -6  -6   -0.67    0.66
   0  -6   6   -0.18    0.59
   0  -6   6    0.88    0.57
   0  -6   6    0.21    0.67
   0  -6  -6    0.64    0.59
   0  -6   6    0.08    0.31
   0   6  -7    3.13    1.44
   0  -6  -7    0.41    0.65
   0   6   7    1.94    0.98
   0   6   7    1.21    1.04
   0  -6  -7    2.25    0.79
   0   6  -7    2.27    1.91
   0   6   7    2.57    0.76
   0  -6  -7    4.87    2.00
   0  -6   7    1.96    1.95
   0  -6   7    2.88    0.91
   0   6   7    1.17    0.80
   0  -6   7    2.20    0.77
   0   6  -7   -0.26    0.90
   0  -6   7    1.56    0.68
   0  -6  -7    1.88    0.97
   0   6  -7    1.88    1.02
   0  -6  -7    2.17    1.83
   0  -6  -7    0.67    0.70
   0  -6   7    2.55    0.96
   0   6   8   -0.44    0.92
   0   6  -8   -0.54    0.80
   0   6  -8   -0.45    1.06
   0  -6   8    0.65    0.69
   0  -6   8    0.37    0.60
   0   6   8    0.47    0.62
   0  -6  -8    0.74    1.66
   0  -6  -8    0.83    1.97
   0  -6  -8    0.17    0.59
   0  -6   8   -0.17    0.46
   0   6   8    0.34    0.71
   0  -6   8    0.67    1.30
   0   6  -8    1.72    2.04
   0  -6   8    0.77    1.36
   0  -6  -8   -0.50    0.81
   0   6  -8   -0.35    0.95
   0  -6  -8   -0.18    0.65
   0  -6  -8   -0.20    0.60
   0   6  -9   -0.50    1.26
   0  -6   9    0.89    1.99
   0  -6   9    0.44    0.94
   0   6  -9    0.38    1.11
   0  -6  -9   -0.40    0.70
   0   6   9   -0.71    0.70
   0  -6  -9    2.80    2.09
   0   6  -9    0.28    0.78
   0   6  -9    0.97    2.16
   0   6   9    0.49    1.08
   0  -6  -9    0.79    0.81
   0  -6  -9    0.16    0.51
   0  -6  -9   -0.19    0.70
   0  -6   9    2.98    1.95
   0   6 -10    3.62    1.32
   0  -6 -10    5.91    1.58
   0  -6 -10   13.47    4.01
   0  -6  10   10.01    2.91
   0  -6  10    5.11    2.80
   0   6  10    3.79    1.26
   0   6 -10    7.49    3.04
   0  -6  10    5.21    1.40
   0   6 -10    6.67    2.08
   0  -6 -10    5.60    1.24
   0  -6 -10    5.29    1.34
   0   6  10    9.96    2.27
   0  -6  11   -0.69    1.00
   0   6  11    1.13    1.26
   0   6  11    0.24    0.70
   0  -6  11    2.77    1.93
   0  -6  11    2.29    2.22
   0  -6 -11    0.30    0.89
   0   6 -11    0.85    0.84
   0   6 -11    1.17    2.45
   0   6  12    1.22    1.38
   0  -6  12    2.59    1.07
   0  -6 -12    2.24    1.06
   0  -6  12   -2.04    2.29
   0  -6  12    7.82    3.57
   0   6 -12    1.45    1.02
   0   6 -13    2.07    1.08
   0  -6  13    2.89    2.82
   0  -6  13    4.47    2.67
   0  -6 -13    5.45    1.74
   0   6  13    3.24    1.88
   0  -6  13    1.19    0.89
   0  -6 -14    2.18    1.27
   0  -6  14    1.22    2.37
   0   6  14    1.38    1.46
   0  -6  14    3.23    3.38
   0  -6  14    0.94    1.03
   0  -6  15   -1.35    2.14
   0   6  15   -0.74    1.55
   0  -6 -15   -0.39    1.02
   0  -6  15   -1.76    3.11
   0  -6  15   -0.24    0.94
   0  -6  16    2.94    2.85
   0  -6  16    0.72    1.07
   0  -6 -16    0.83    1.32
   0   6  16    0.79    1.97
   0  -6  16    5.73    4.00
   0   6  17    2.50    2.10
   0  -6  17   -2.09    4.05
   0  -6  17    3.19    2.83
   0  -6 -17    2.69    1.57
   0  -6  18   -2.25    3.08
   0  -6 -18   -0.49    1.51
   0  -6 -19    0.54    1.38
   0  -6  19   -3.72    3.30
   0  -6  19   -4.83    4.68
   0  -6  20   -2.58    4.08
   0  -6  20    2.01    3.17
   0  -6 -20   -0.60    1.77
   0  -6  21   -2.77    4.39
   0  -6  21    8.63    4.84
   0  -6  22   -2.93    5.68
   0  -6  22    4.64    3.69
   0  -6  23    3.09    5.46
   0  -6 -23   -0.65    2.06
   0  -6  23    2.49    3.94
   0  -6 -24    0.68    1.94
   0  -6  24   -3.25    6.29
   0  -6  24    5.45    5.28
   0  -6 -25   -0.71    1.93
   0  -6  25    5.83    6.09
   0  -6 -26   -2.19    2.54
   0  -7   0    1.40    0.76
   0  -7   0    0.40    0.57
   0   7   0   -0.52    0.83
   0  -7   0    0.69    0.65
   0  -7   0    0.25    0.46
   0  -7   0    0.66    0.68
   0  -7   0    0.26    0.50
   0  -7   1    1.24    0.81
   0  -7   1    1.09    0.65
   0   7   1    4.30    0.86
   0  -7   1    1.63    0.72
   0  -7   1    1.06    0.74
   0  -7   1    1.01    0.71
   0  -7  -1    1.43    0.64
   0  -7  -1    3.47    0.92
   0  -7   1    0.28    0.58
   0  -7  -1    2.15    0.80
   0   7  -1    4.16    1.07
   0  -7  -1    1.42    0.53
   0   7   1    0.26    0.72
   0  -7  -1    2.67    0.83
   0  -7   1    1.14    0.64
   0  -7   1    1.56    0.75
   0  -7  -1    1.84    0.84
   0  -7  -2   48.35    8.30
   0  -7  -2   45.75    8.17
   0  -7   2   39.45    8.16
   0  -7  -2   63.68    8.43
   0   7  -2   56.62    8.17
   0  -7   2   51.50    8.32
   0   7  -2   49.30    8.39
   0  -7   2   55.91    8.33
   0   7   2   55.22    8.29
   0  -7  -2   51.36    8.26
   0   7  -2   55.35    8.41
   0  -7   2   54.18    8.31
   0  -7  -2   49.97    7.94
   0  -7   2   55.36    8.40
   0  -7   2   49.52    8.25
   0  -7  -2   41.29    8.22
   0   7   2   49.87    8.36
   0  -7  -3   27.62    5.10
   0   7  -3   31.18    5.05
   0   7  -3   26.35    5.20
   0   7   3   33.29    5.22
   0  -7  -3   26.96    5.13
   0  -7   3   30.37    5.19
   0  -7   3   29.94    4.77
   0   7   3   28.97    5.19
   0  -7  -3   27.63    5.08
   0  -7  -3   32.92    5.08
   0  -7   3   29.37    5.09
   0  -7   3   28.43    5.26
   0  -7   3   29.36    5.11
   0   7   3   31.26    4.79
   0  -7  -3   34.28    5.20
   0  -7   3   24.41    5.04
   0  -7  -3   44.93    5.42
   0  -7   4    2.01    0.92
   0  -7  -4    0.69    0.74
   0  -7   4    0.75    1.11
   0   7   4    0.27    0.77
   0   7   4    0.39    0.92
   0  -7   4    1.52    0.83
   0  -7  -4    2.00    0.73
   0  -7  -4    0.68    0.73
   0  -7   4    0.63    0.61
   0  -7   4    1.13    0.74
   0   7  -4    0.30    0.89
   0   7   4    0.87    0.86
   0  -7  -4    1.19    1.00
   0   7  -4    2.34    0.99
   0  -7  -4    1.02    0.76
   0   7  -4   -0.21    0.78
   0   7  -5   44.31    6.74
   0  -7  -5   37.18    6.54
   0   7   5   38.94    6.62
   0  -7   5   45.83    6.59
   0  -7  -5   41.72    6.59
   0   7  -5   38.91    6.70
   0  -7   5   38.39    6.49
   0  -7   5   28.88    6.85
   0   7   5   32.76    6.73
   0  -7   5   42.74    6.63
   0  -7   5   33.94    6.52
   0  -7  -5   34.15    6.40
   0   7   5   37.99    6.73
   0   7   5   37.53    6.41
   0   7  -5   45.85    7.42
   0  -7  -5   74.47    7.30
   0   7  -5   38.61    6.58
   0  -7  -5   40.83    6.65
   0  -7  -6  451.28   54.65
   0   7  -6  344.19   54.54
   0  -7   6  377.80   54.45
   0   7  -6  414.86   55.55
   0   7  -6  364.84   54.69
   0  -7   6  383.66   54.54
   0  -7  -6  323.41   54.46
   0   7   6  331.59   54.50
   0  -7  -6  356.98   54.46
   0   7   6  360.95   54.75
   0  -7   6  331.80   54.36
   0   7   6  344.76   54.75
   0   7   6  322.76   54.31
   0  -7   6  321.02   54.42
   0  -7  -6  337.85   54.33
   0   7  -6  379.15   54.67
   0  -7   6  281.86   54.92
   0  -7  -7    1.68    0.79
   0  -7   7    2.00    0.88
   0  -7   7    1.40    0.66
   0  -7  -7    1.16    0.80
   0   7  -7   -0.38    1.06
   0   7  -7    0.61    0.81
   0  -7   7    2.01    1.76
   0   7  -7    0.96    1.08
   0   7   7    4.07    1.06
   0  -7   7    0.24    0.79
   0  -7  -7    2.57    0.78
   0  -7   7    1.11    0.74
   0   7   7   -0.37    1.00
   0   7  -7    1.25    0.84
   0   7  -7   -0.75    1.78
   0   7   7    0.83    0.82
   0  -7  -7    0.78    0.98
   0   7  -8   95.80   14.91
   0  -7   8   60.91   15.31
   0   7  -8   92.28   15.04
   0  -7   8   86.55   14.53
   0   7  -8   90.87   14.78
   0   7   8   93.73   15.12
   0  -7  -8   91.68   14.73
   0   7   8   86.44   14.68
   0  -7  -8   91.81   14.55
   0  -7   8  110.28   14.70
   0  -7  -8   90.79   14.62
   0  -7  -8   97.41   14.60
   0   7  -8  104.24   14.93
   0  -7   8   79.44   14.59
   0  -7   8  106.60   15.84
   0  -7  -9    2.47    0.83
   0   7  -9    1.44    1.36
   0  -7   9    3.12    2.16
   0  -7  -9    2.49    0.95
   0   7  -9    1.89    1.06
   0   7   9    3.28    1.16
   0  -7   9    1.48    1.00
   0  -7   9    3.61    2.05
   0  -7  -9    1.45    0.96
   0  -7  -9    2.77    1.01
   0   7   9    3.97    1.56
   0   7  10   43.73    8.73
   0  -7  10   57.72    9.83
   0  -7 -10   51.36    8.23
   0   7 -10   57.52    8.51
   0  -7 -10   53.69    8.27
   0  -7  10   32.09    9.35
   0  -7  10   51.79    8.33
   0  -7 -10   51.81    8.47
   0   7  10   45.21    8.27
   0  -7  11   44.00    8.69
   0   7 -11   44.53    6.87
   0  -7  11   38.36    6.64
   0  -7 -11   38.56    6.79
   0   7  11   37.27    6.63
   0  -7  11   37.12    8.01
   0   7  11   39.40    7.36
   0  -7 -12   99.58   16.02
   0  -7  12   85.44   17.77
   0   7 -12   92.34   15.94
   0  -7  12  105.02   15.87
   0   7  12  104.31   16.65
   0  -7  12  101.49   17.52
   0  -7  13   30.51    7.80
   0  -7  13   27.10    5.28
   0  -7 -13   35.67    5.67
   0  -7  13   41.23    7.71
   0   7 -13   29.10    5.46
   0   7  13   33.40    6.23
   0  -7  14   30.81    7.77
   0  -7  14   28.60    5.16
   0   7  14   39.95    6.43
   0  -7 -14   28.21    5.41
   0  -7  14   25.42    6.95
   0  -7  15    3.53    3.42
   0   7  15   -0.76    1.36
   0  -7  15    3.19    1.33
   0  -7  15   -1.38    2.19
   0  -7 -15    1.64    1.27
   0  -7 -16   27.94    5.34
   0  -7  16   24.58    4.93
   0  -7  16   29.99    7.44
   0  -7  16   30.64    8.46
   0   7  16   42.88    6.62
   0  -7  17    4.87    3.47
   0   7  17    6.87    2.82
   0  -7  17    2.09    3.78
   0  -7 -17    4.62    1.83
   0  -7  18    1.75    2.43
   0  -7 -18    2.98    1.72
   0  -7  18    4.51    4.38
   0  -7 -19    1.08    1.82
   0  -7  19    5.67    4.48
   0  -7  19   -2.41    4.27
   0  -7  20    2.58    4.17
   0  -7 -20    7.13    2.50
   0  -7  20    4.07    4.34
   0  -7 -21    3.92    2.14
   0  -7  21   -2.19    3.00
   0  -7  21   -2.74    4.85
   0  -7  22    4.70    4.95
   0  -7  22    2.92    5.20
   0  -7  23   -3.08    6.45
   0  -7  23    2.52    3.98
   0  -7  24   -3.24    5.72
   0  -7 -24    1.40    1.99
   0  -7 -25    0.72    2.22
   0  -7  25    2.94    4.65
   0  -8   0  186.42   29.66
   0   8   0  193.52   29.76
   0  -8   0  190.19   29.57
   0  -8   0  185.76   29.64
   0  -8  -1  101.58   16.60
   0  -8   1  103.44   16.68
   0  -8  -1  104.36   16.60
   0  -8   1   98.33   16.55
   0   8  -1  101.15   16.75
   0   8   1  107.90   16.78
   0  -8   1  119.06   16.75
   0  -8   1  105.35   16.66
   0   8  -2   71.80   10.52
   0   8   2   66.10   10.24
   0  -8  -2   64.45   10.22
   0   8   2   69.32   10.45
   0  -8  -2   62.78   10.23
   0  -8   2   51.00   10.17
   0  -8   2   60.09   10.24
   0  -8  -2   56.41   10.19
   0   8  -2   65.96   10.41
   0  -8   2   75.92   10.39
   0  -8   3  224.94   37.50
   0   8  -3  251.14   37.77
   0  -8  -3  217.11   37.50
   0  -8  -3  249.82   37.59
   0  -8   3  292.30   37.68
   0  -8   3  211.08   37.49
   0   8  -3  253.11   37.45
   0   8   3  262.08   37.62
   0   8   3  220.05   37.63
   0  -8  -3  238.76   37.48
   0   8   4   80.58   12.22
   0  -8  -4   72.11   11.95
   0  -8   4   59.58   11.95
   0  -8  -4   77.61   12.11
   0  -8   4   84.38   12.11
   0   8  -4   79.26   12.29
   0   8  -4   84.01   12.03
   0  -8  -4   64.12   11.97
   0   8   4   85.48   12.24
   0  -8   4   72.12   12.00
   0  -8   5  275.87   24.75
   0  -8   5  216.69   24.49
   0  -8  -5  227.01   24.63
   0  -8   5  185.04   25.06
   0   8   5  213.84   24.71
   0  -8  -5  234.12   24.47
   0  -8   5  222.44   24.61
   0   8  -5  231.62   24.59
   0   8   5  241.00   24.93
   0  -8  -5  230.53   24.72
   0   8  -5  244.34   24.97
   0  -8   6  267.36   41.43
   0  -8   6  272.45   41.37
   0   8   6  124.73   41.36
   0  -8  -6  280.83   41.33
   0   8  -6  299.25   41.73
   0   8  -6  298.20   41.55
   0  -8   6  261.99   42.12
   0   8   6  287.71   41.58
   0  -8  -6  264.90   41.46
   0   8   6  278.87   41.72
   0  -8   6  333.53   41.54
   0  -8   7    6.01    1.41
   0  -8   7    3.42    2.07
   0  -8   7    3.39    1.21
   0  -8  -7    4.04    1.40
   0   8  -7    4.70    1.59
   0  -8   7    7.92    2.44
   0  -8  -7    4.42    1.26
   0   8   7    5.95    1.76
   0   8   7    6.21    1.56
   0   8  -7    3.80    1.39
   0  -8   7    4.03    1.31
   0   8  -8   65.82   10.26
   0   8   8   65.66   10.13
   0  -8  -8   62.57    9.90
   0   8   8   62.19   10.42
   0  -8   8   70.83   11.17
   0   8  -8   60.02   10.17
   0  -8   8   66.78   11.24
   0  -8   8   57.52    9.99
   0  -8  -8   51.72   10.00
   0  -8  -9    7.62    2.09
   0   8  -9    7.38    2.13
   0   8  -9    7.56    2.23
   0   8   9    7.80    2.01
   0  -8   9   16.14    3.69
   0  -8   9   10.07    3.28
   0  -8   9    8.53    2.03
   0   8   9   11.75    2.66
   0  -8  -9    9.98    1.96
   0  -8  10    5.24    3.11
   0   8 -10   12.17    2.65
   0   8  10   15.01    2.53
   0  -8 -10   12.71    2.33
   0   8 -10    9.29    2.43
   0  -8 -10    9.99    2.42
   0  -8  10   10.08    2.32
   0   8  10   11.61    2.95
   0  -8  10    8.01    3.20
   0   8 -11    2.54    1.22
   0  -8  11   -0.28    1.22
   0  -8  11    1.99    2.09
   0  -8 -11    0.35    1.04
   0   8  11    1.19    1.57
   0  -8  11    2.34    2.45
   0   8  11    0.31    0.90
   0  -8  12   37.12    9.95
   0  -8 -12   53.45    8.57
   0  -8  12   49.79    8.35
   0  -8  12   55.76   10.25
   0   8 -12   47.21    8.48
   0   8  12   55.21    9.22
   0  -8  13    3.59    3.13
   0   8  13    0.69    1.63
   0   8 -13    0.37    1.03
   0  -8  13   -0.58    1.25
   0  -8 -13   -0.39    1.27
   0  -8 -14    7.81    2.34
   0  -8  14   14.31    4.43
   0  -8  14    9.59    2.09
   0   8  14    5.88    2.59
   0  -8  14    6.52    3.87
   0  -8  15   -1.77    3.43
   0   8  15   -0.78    1.64
   0  -8 -15    2.16    1.53
   0  -8  15    0.29    1.13
   0  -8  15    1.41    2.50
   0  -8  16   -1.92    3.40
   0  -8  16    3.06    2.71
   0  -8 -16    3.20    1.74
   0  -8  16    0.29    1.16
   0  -8  17    4.20    4.47
   0  -8 -17    5.81    2.14
   0  -8  17    6.61    4.01
   0  -8  17    5.53    1.74
   0  -8  18    6.77    6.20
   0  -8 -18   20.10    3.91
   0  -8  18   14.25    6.03
   0  -8  19    2.42    4.28
   0  -8 -19    3.34    2.04
   0  -8  19   -1.92    3.41
   0  -8 -20   32.65    5.39
   0  -8  20   14.44    6.55
   0  -8  20   12.88    7.70
   0  -8  21   -5.52    5.77
   0  -8 -21    0.65    1.78
   0  -8  22   23.75    7.67
   0  -8  22   11.66    6.83
   0  -8 -22   22.01    4.92
   0  -8  23    3.07    4.87
   0  -8  23    2.60    4.62
   0  -8  24    5.56    5.56
   0  -8 -24    9.99    3.10
   0   9   0    0.34    0.90
   0  -9   1    1.29    0.92
   0  -9  -1    2.52    1.17
   0   9  -1    2.40    1.16
   0   9   1    2.06    1.31
   0   9   2   -0.35    1.09
   0  -9  -2    0.25    0.60
   0  -9   2   -0.27    0.92
   0  -9  -2    0.26    0.74
   0  -9  -3    1.90    0.96
   0   9   3   -2.08    1.13
   0  -9  -3    0.73    0.77
   0  -9  -3    0.27    0.72
   0   9  -3   -0.38    1.05
   0  -9   3    0.55    0.81
   0  -9  -4    0.85    0.94
   0  -9  -4    1.66    1.00
   0   9   4    0.70    1.08
   0   9   4    0.95    0.85
   0  -9  -4    2.36    0.96
   0  -9   4    0.84    1.13
   0   9  -4    1.57    1.29
   0  -9  -5    1.91    1.06
   0  -9  -5    1.47    1.03
   0  -9  -5    1.63    0.96
   0   9   5    0.35    0.90
   0   9   5    1.07    1.15
   0  -9   5    0.57    1.00
   0   9  -5    3.56    1.38
   0   9   6   13.15    2.48
   0  -9  -6    8.57    2.00
   0   9  -6   13.25    2.49
   0  -9   6   10.69    2.26
   0  -9  -6    7.33    2.01
   0   9   6    5.59    1.97
   0   9   7    3.86    1.38
   0   9  -7    4.45    1.61
   0   9   7    6.17    1.76
   0  -9   7    5.04    1.46
   0  -9   7    4.82    2.07
   0  -9  -7    3.49    1.40
   0  -9  -7    3.74    1.28
   0  -9   8   36.36    6.25
   0   9  -8   37.84    6.54
   0   9   8   37.61    6.40
   0   9   8   38.66    6.73
   0  -9  -8   29.08    6.22
   0  -9  -8   40.20    6.20
   0  -9   8   39.72    7.42
   0   9   9    7.40    1.94
   0   9  -9    6.32    2.08
   0  -9  -9    6.22    1.94
   0  -9  -9    5.64    1.72
   0  -9   9   10.99    3.39
   0   9   9    8.43    2.32
   0  -9   9    9.33    2.00
   0  -9 -10   20.59    4.20
   0  -9  10   17.73    5.18
   0   9  10   25.71    4.84
   0   9  10   22.55    4.23
   0   9 -10   27.84    4.51
   0  -9 -10   26.61    4.10
   0  -9  10   16.17    3.97
   0  -9 -11    2.91    1.19
   0   9 -11    0.44    1.23
   0  -9 -11    2.65    1.45
   0   9  11    1.23    1.63
   0  -9  11    5.13    2.70
   0   9  11    0.35    0.99
   0  -9  11    1.88    1.26
   0  -9 -12   28.89    5.19
   0  -9  12   32.56    6.88
   0  -9  12   25.00    4.97
   0   9  12   32.43    5.89
   0   9 -12   27.12    5.27
   0   9 -12   26.63    5.12
   0  -9  13   -0.32    1.21
   0  -9  13   -1.22    2.91
   0   9 -13    0.93    1.38
   0   9 -13    2.05    1.38
   0   9  13    0.71    1.94
   0  -9 -13    0.83    1.36
   0  -9  14   42.60   10.46
   0   9 -14   59.79    9.20
   0  -9  14   51.54    8.69
   0   9  14   52.98    9.66
   0  -9 -14   48.93    8.89
   0  -9 -15   -0.46    1.31
   0  -9  15   -0.32    1.20
   0  -9 -16    0.48    1.38
   0  -9  16    0.95    1.28
   0  -9  16   -1.59    2.51
   0  -9  17    1.71    3.32
   0  -9  17   -0.95    1.27
   0  -9 -17    0.51    1.33
   0  -9  18   -1.85    3.27
   0  -9 -18   -0.54    1.54
   0  -9 -19    0.57    1.64
   0  -9  19    1.99    3.15
   0  -9 -20    1.83    1.62
   0  -9  20    2.14    3.79
   0  -9  21    2.29    4.07
   0  -9 -21   -3.31    2.13
   0  -9  22   -2.46    3.89
   0  -9 -22    2.16    2.21
   0  -9  23    2.63    5.10
   0  -9 -24    2.19    2.00
   0  -9  24   -2.80    3.84
   0 -10   0    3.64    1.26
   0  10   1   16.98    2.98
   0 -10   1   10.96    2.57
   0 -10  -1   12.67    2.56
   0 -10  -1   10.01    2.40
   0 -10  -2    0.58    0.97
   0 -10   2   -0.30    0.97
   0  10   2    0.77    1.01
   0 -10  -2    0.27    1.02
   0  10   3    0.78    0.81
   0 -10   3   -0.60    0.98
   0 -10  -3    0.30    0.98
   0 -10  -3    0.54    0.88
   0 -10  -4    5.94    1.74
   0  10   4    7.39    2.06
   0 -10  -4    6.89    1.69
   0 -10   4    5.54    1.82
   0  10  -4    7.40    2.16
   0 -10  -5    0.97    1.12
   0 -10   5   -0.31    1.05
   0  10  -5    0.44    1.11
   0  10   5    4.29    1.45
   0 -10  -5    0.26    0.97
   0 -10  -6    2.34    1.23
   0 -10   6    2.54    1.28
   0  10  -6    1.34    1.28
   0 -10  -6    3.35    1.13
   0  10   6    1.56    1.25
   0 -10  -7    3.10    1.18
   0  10  -7    2.73    1.60
   0 -10   7    0.32    1.09
   0  10   7    5.87    1.67
   0 -10  -7    1.04    1.14
   0 -10  -8    1.05    0.88
   0  10   8    1.96    1.28
   0  10  -8   -0.46    1.15
   0 -10  -8    0.36    1.03
   0 -10   8   -0.33    1.15
   0  10   8    0.50    1.31
   0  10   9    1.64    1.22
   0  10   9   -0.39    1.12
   0 -10   9   -0.33    1.10
   0 -10  -9   -0.37    1.03
   0  10  -9    0.93    1.22
   0 -10  -9    0.80    0.99
   0 -10 -10    3.33    1.41
   0 -10  10    6.29    1.78
   0 -10 -10    4.68    1.71
   0  10 -10    6.14    1.98
   0  10  10    2.75    1.60
   0 -10 -11    8.27    1.95
   0  10 -11    9.68    2.46
   0 -10  11    5.76    2.03
   0  10  11    5.10    1.87
   0 -10 -11    8.54    2.29
   0  10 -12    3.93    1.88
   0 -10 -12    2.65    1.28
   0 -10 -12    4.67    1.68
   0 -10  12    2.05    1.35
   0  10 -13    5.01    1.94
   0 -10  13   14.04    4.47
   0 -10 -13    5.31    1.98
   0 -10  13    3.75    1.82
   0 -10 -14    0.46    1.47
   0 -10  14   -0.35    1.26
   0 -10  14    1.38    2.45
   0  10 -14    1.02    1.46
   0 -10 -15   -0.49    1.63
   0 -10  15    1.50    2.65
   0  10 -15    0.52    1.44
   0 -10 -16    1.02    1.52
   0 -10  16   -3.24    3.14
   0 -10  16    0.34    1.16
   0 -10 -17    0.53    1.40
   0 -10  17   -0.34    1.40
   0 -10  17   -1.74    2.76
   0 -10  18    0.34    1.29
   0 -10 -18   -0.56    1.47
   0 -10 -19    1.19    1.63
   0 -10  19   -2.02    3.91
   0 -10  20   -2.17    4.84
   0 -10 -20    0.63    1.64
   0 -10  21    2.32    4.22
   0 -10 -21    8.12    2.94
   0 -10 -22    0.73    1.85
   0 -10  22    2.48    2.78
   0 -10 -23   -1.56    2.30
   0 -10  23    5.30    5.93
   0 -11   0   -0.30    0.81
   0 -11   0   -0.63    1.12
   0 -11   0    0.31    1.04
   0 -11  -1    0.30    0.96
   0 -11   1    0.32    0.97
   0 -11  -1    0.31    1.01
   0 -11  -1    0.31    0.87
   0 -11  -2    1.17    1.01
   0 -11  -2   -1.22    1.18
   0 -11  -2   -0.32    0.94
   0 -11   2    1.61    1.19
   0 -11  -3    6.26    1.66
   0 -11  -3    5.69    1.67
   0  11   3    3.44    1.68
   0 -11   3    6.88    1.77
   0 -11  -4    8.87    2.21
   0  11   4    7.33    2.32
   0 -11  -4   10.84    2.18
   0  11  -4   11.02    2.68
   0 -11   4    7.35    2.17
   0 -11  -5   22.19    4.38
   0  11   5   28.49    4.73
   0 -11   5   22.84    4.38
   0 -11  -5   21.86    4.25
   0  11  -5   23.84    4.68
   0 -11   6    3.43    1.76
   0 -11  -6   10.21    2.21
   0 -11  -6    5.13    1.68
   0  11   6    8.21    2.15
   0  11  -6    9.92    2.49
   0  11   7    6.93    2.02
   0 -11   7    5.56    2.00
   0 -11  -7    5.26    1.95
   0 -11  -7    7.93    1.87
   0  11  -7   10.54    2.55
   0 -11   8   97.73   15.59
   0 -11  -8  100.77   15.72
   0  11  -8   95.00   15.92
   0  11   8   95.34   15.74
   0 -11  -8   93.22   15.43
   0 -11   9    3.90    1.70
   0 -11  -9    1.73    1.39
   0 -11  -9    3.23    1.57
   0  11  -9    7.19    2.04
   0  11   9    1.74    1.45
   0 -11 -10   60.87   10.30
   0 -11  10   55.74   10.07
   0  11  10   68.12   10.38
   0  11 -10   54.41   10.35
   0 -11 -10   63.79   10.00
   0 -11 -11   39.09    6.63
   0 -11  11   35.72    6.70
   0  11 -11   43.71    7.19
   0 -11 -11   36.62    6.85
   0  11 -12   12.85    2.95
   0 -11 -12    8.81    2.37
   0 -11  12    8.05    2.42
   0 -11 -12   11.34    2.77
   0 -11 -13   46.77    8.71
   0 -11  13   51.70    8.57
   0  11 -13   51.03    8.90
   0 -11  14   17.05    3.57
   0  11 -14   14.95    3.79
   0 -11 -14   19.76    4.03
   0 -11 -15   12.35    2.86
   0 -11  15   10.31    2.56
   0  11 -15    6.18    2.57
   0 -11  16   -1.12    1.56
   0 -11 -16    0.54    1.48
   0 -11  17   16.26    3.20
   0 -11 -17   10.16    3.21
   0 -11 -18    3.53    2.13
   0 -11  18    4.76    1.72
   0 -11 -19    1.85    1.98
   0 -11 -20    4.59    2.31
   0 -11 -21   -1.38    2.13
   0 -11 -22    0.75    1.87
   0 -11 -23   -1.62    2.14
   0 -11  23   -2.73    4.33
   0 -12   0    8.75    2.57
   0 -12   0   13.61    2.64
   0 -12   0   13.18    2.69
   0 -12   1  132.96   21.38
   0 -12  -1  126.21   21.38
   0 -12  -1  126.11   21.39
   0 -12   1  131.87   21.43
   0 -12  -1  161.21   21.60
   0 -12  -2    0.69    1.06
   0 -12  -2    0.67    1.12
   0 -12  -2    0.32    1.08
   0 -12   2   -0.70    1.26
   0 -12   3   45.00    7.41
   0 -12  -3   43.38    7.33
   0 -12  -3   45.31    7.44
   0 -12  -3   39.11    7.24
   0 -12   4   24.88    4.89
   0 -12  -4   26.64    4.83
   0 -12  -4   26.06    4.80
   0 -12  -4   28.86    4.99
   0 -12  -5   50.86   10.04
   0  12  -5   58.89   10.42
   0 -12   5   61.88   10.12
   0 -12  -5   70.50   10.10
   0  12  -6    1.62    1.52
   0 -12   6    5.49    1.71
   0 -12  -6    2.75    1.59
   0 -12  -6    5.29    1.58
   0  12  -7    2.74    1.59
   0 -12   7    3.71    1.55
   0 -12  -7    2.79    1.48
   0 -12  -7   -0.40    1.23
   0 -12  -8   61.21   10.43
   0 -12  -8   57.18   10.14
   0 -12   8   59.78   10.31
   0  12  -8   75.78   10.92
   0 -12   9    3.77    1.85
   0 -12  -9    4.70    1.64
   0  12  -9    3.93    2.08
   0 -12  -9    3.91    1.76
   0 -12  10   -0.77    1.69
   0 -12 -10    0.32    1.15
   0 -12 -10    0.90    1.33
   0  12 -10   -0.57    1.74
   0  12 -11   -0.57    1.58
   0 -12 -11    1.32    1.20
   0 -12 -11    0.47    1.53
   0 -12  11   -2.70    1.70
   0  12 -12    5.24    2.11
   0 -12 -12    3.71    1.49
   0 -12 -12    0.97    1.44
   0 -12  12   -1.96    1.73
   0 -12  13    6.24    2.07
   0 -12 -13    6.54    2.21
   0 -12 -13    7.26    2.00
   0  12 -13    3.54    1.90
   0 -12  14   -0.39    1.52
   0  12 -14    3.58    1.91
   0 -12 -14    6.29    2.32
   0 -12  15    2.74    1.84
   0 -12 -15    0.55    1.63
   0 -12  16    1.58    1.70
   0 -12 -16    4.55    2.10
   0 -12  17   -0.39    1.48
   0 -12 -17   -0.59    1.69
   0 -12  18   -1.16    1.64
   0 -12 -18    0.62    1.76
   0 -12 -19    3.89    2.42
   0 -12 -20   -0.68    1.78
   0 -12 -21   12.29    3.48
   0 -13   0    0.38    1.27
   0 -13   0    0.36    1.12
   0 -13   0    1.76    1.25
   0 -13  -1   -0.36    1.04
   0 -13  -1   -0.37    1.20
   0 -13   1    1.15    1.39
   0 -13   1   -0.37    1.21
   0 -13  -1   -0.72    1.17
   0 -13  -2    2.64    1.27
   0 -13  -2    1.44    1.15
   0 -13  -2    2.10    1.28
   0 -13   2    3.00    1.60
   0 -13  -3    0.69    1.19
   0 -13  -3   -1.17    1.24
   0 -13  -3   -0.36    1.14
   0 -13   3   -1.91    1.57
   0 -13   4    4.63    2.06
   0 -13  -4   10.06    2.16
   0 -13  -4    9.57    2.33
   0 -13   5    3.52    1.64
   0 -13  -5    2.06    1.52
   0 -13  -5    3.42    1.50
   0 -13  -6    0.67    1.20
   0 -13  -6   -0.42    1.25
   0 -13   6    1.98    1.53
   0 -13  -7   12.19    2.92
   0  13  -7   10.03    3.07
   0 -13   7   12.60    2.90
   0 -13  -7   13.73    2.86
   0  13  -8    1.80    1.85
   0 -13   8    0.80    1.46
   0 -13  -8    2.01    1.39
   0 -13  -8    0.90    1.48
   0 -13   9   17.02    3.27
   0 -13  -9   10.78    2.88
   0  13  -9   12.79    3.38
   0 -13  -9   14.41    3.38
   0  13 -10    1.23    1.91
   0 -13 -10    1.44    1.77
   0 -13 -10    3.07    1.49
   0 -13  10    2.03    1.61
   0 -13  11   13.60    3.10
   0  13 -11   14.92    3.57
   0 -13 -11   11.44    3.19
   0 -13 -11   14.12    3.00
   0 -13 -12    0.52    1.63
   0 -13 -12   -0.36    1.48
   0  13 -12    1.26    1.99
   0 -13  12    0.42    1.62
   0 -13 -13    8.01    2.41
   0 -13  13    5.39    2.18
   0 -13 -13    3.66    1.78
   0  13 -13    5.74    2.34
   0 -13  14    2.51    1.77
   0 -13 -14    1.11    1.98
   0  13 -14    0.64    1.70
   0 -13 -15    1.15    1.85
   0 -13  15    2.90    1.82
   0 -13  16   -0.42    1.62
   0 -13 -16    0.60    1.77
   0 -13 -17    6.85    2.52
   0 -13  17    3.71    1.81
   0 -13 -18    1.95    2.00
   0 -13  18    0.83    1.44
   0 -13 -19   -0.67    1.69
   0 -13  19    2.04    1.62
   0 -13 -20   -1.42    2.03
   0 -14   0    8.51    2.42
   0 -14   0   11.71    2.67
   0 -14  -1    3.56    1.73
   0 -14  -1    3.06    1.76
   0 -14  -1    3.94    1.61
   0 -14   1    7.06    1.83
   0 -14   1    2.47    1.64
   0 -14  -2    4.86    1.83
   0 -14  -2    7.01    2.09
   0 -14  -2    5.28    1.80
   0 -14   2    3.22    1.73
   0 -14   3    0.41    1.40
   0 -14  -3    0.77    1.32
   0 -14  -4    0.43    1.22
   0 -14  -4   -0.75    1.29
   0 -14   4   -0.41    1.38
   0 -14   5    5.39    1.89
   0 -14  -5    4.40    1.92
   0 -14  -5    6.27    1.91
   0 -14  -6    3.61    1.90
   0 -14   6    1.67    1.57
   0 -14  -6    0.73    1.28
   0 -14  -7    6.98    2.21
   0 -14   7    5.84    2.10
   0 -14  -7    5.05    1.84
   0 -14  -8    0.36    1.19
   0 -14  -8   -0.96    1.38
   0 -14   8   -3.38    1.78
   0  14  -8   -1.28    1.97
   0  14  -9    0.65    1.70
   0 -14  -9    1.44    1.43
   0 -14   9   -0.86    1.79
   0 -14  -9    0.50    1.66
   0 -14 -10    0.73    1.29
   0 -14  10   -0.87    1.78
   0  14 -10    0.66    1.88
   0 -14 -10    1.02    1.72
   0  14 -11    1.34    1.75
   0 -14 -11    0.37    1.32
   0 -14  11   -0.88    1.66
   0 -14 -11   -0.53    1.56
   0 -14 -12    0.38    1.33
   0 -14 -12   -1.64    1.89
   0  14 -12   -0.68    1.94
   0 -14  12   -2.62    1.90
   0 -14 -13    5.03    1.73
   0 -14  13    0.44    1.55
   0 -14 -13    0.57    1.92
   0  14 -13    2.05    2.18
   0  14 -14   -1.38    2.11
   0 -14 -14   -0.59    1.74
   0 -14  14   -0.44    1.54
   0 -14  15    0.44    1.51
   0 -14 -15   -1.21    1.86
   0 -14  16   -1.76    1.71
   0 -14 -16   -0.63    1.74
   0 -14 -17    0.65    1.87
   0 -14  17    1.30    1.54
   0 -14  18    0.43    1.54
   0 -14 -18    1.36    1.71
   0 -14  19    0.43    1.59
   0 -15   0   -0.83    1.47
   0 -15  -1    1.69    1.43
   0 -15   1    0.88    1.60
   0 -15   1    1.25    1.37
   0 -15  -1    0.40    1.33
   0 -15  -2    4.17    1.74
   0 -15   2    4.02    2.05
   0 -15   2    4.64    1.85
   0 -15  -3   -0.44    1.36
   0 -15   3    1.27    1.42
   0 -15  -3    0.41    1.25
   0 -15  -4    3.65    1.71
   0 -15   4    1.71    1.58
   0 -15  -4    6.79    1.90
   0 -15  -5   11.03    2.39
   0 -15   5    7.45    2.33
   0 -15  -5    5.15    2.05
   0 -15   6    1.32    1.49
   0 -15  -6    2.73    1.48
   0 -15  -6   -0.96    1.57
   0 -15  -7    6.45    2.30
   0 -15   7    5.28    2.11
   0 -15  -7    6.17    2.05
   0 -15   8    3.12    1.77
   0 -15  -8    7.16    2.35
   0 -15  -8    6.54    1.94
   0 -15  -9    5.38    1.83
   0 -15  -9    4.21    2.23
   0 -15   9    1.35    1.79
   0  15 -10   11.88    3.29
   0 -15 -10   11.94    2.96
   0 -15  10    5.01    2.47
   0 -15 -10   10.07    2.45
   0  15 -11   16.97    4.02
   0 -15  11   10.57    3.42
   0 -15 -11   17.42    3.47
   0 -15 -11   15.69    3.73
   0 -15 -12   12.63    3.19
   0 -15  12   13.42    3.41
   0  15 -12   13.59    3.91
   0 -15 -12   17.94    3.81
   0  15 -13   -1.45    2.14
   0 -15  13   -0.46    1.88
   0 -15 -13   -0.41    1.41
   0 -15 -13    1.79    1.83
   0 -15 -14   18.55    4.13
   0 -15  14   14.23    3.63
   0 -15 -15    2.56    2.03
   0 -15  15   -0.46    1.75
   0 -15 -16    7.29    2.60
   0 -15  16    4.53    2.05
   0 -15  17    5.45    2.17
   0 -16   0   17.80    3.82
   0 -16   0   17.31    3.69
   0 -16  -1   -0.45    1.78
   0 -16   1   -0.44    1.54
   0 -16   1    0.47    1.65
   0 -16  -2   44.02    7.08
   0 -16   2   40.06    7.00
   0 -16   2   32.76    6.92
   0 -16   3    4.03    1.96
   0 -16  -3    6.93    2.17
   0 -16   3    5.79    2.19
   0 -16  -4   24.17    4.04
   0 -16   4   17.11    3.90
   0 -16  -4   14.52    3.80
   0 -16   5    0.91    1.48
   0 -16  -5   -0.42    1.56
   0 -16  -5    1.99    1.52
   0 -16  -6    6.19    2.24
   0 -16   6    7.34    2.32
   0 -16  -6    9.20    2.49
   0 -16  -7    5.31    2.10
   0 -16   7    7.42    2.51
   0 -16  -7    8.42    2.61
   0 -16  -8    4.09    1.65
   0 -16   8   -0.94    2.13
   0 -16  -8    2.17    1.72
   0 -16   9    2.36    2.02
   0 -16  -9    6.13    2.31
   0 -16  -9    5.72    2.06
   0 -16  10   -0.48    1.88
   0 -16 -10    1.15    1.64
   0 -16 -10    0.41    1.41
   0 -16 -11    1.77    1.72
   0 -16 -11    5.85    1.93
   0 -16  11    0.48    1.88
   0 -16 -12    0.61    1.87
   0  16 -12    0.75    1.98
   0 -16  12   -2.40    1.97
   0 -16 -12    1.29    1.63
   0 -16  13   -0.48    1.75
   0 -16 -13    0.43    1.53
   0  16 -13    0.76    2.25
   0 -16 -13    1.26    2.06
   0 -16 -14   -1.95    2.06
   0 -16 -14   -0.87    1.55
   0 -16  14    0.95    1.68
   0 -16  15    0.47    1.72
   0 -17   0    0.48    1.70
   0 -17  -1   -0.47    1.72
   0 -17   1   -0.49    1.77
   0 -17   1    2.74    1.70
   0 -17   2    0.92    1.63
   0 -17  -2   -0.93    1.61
   0 -17   2   -1.00    1.68
   0 -17   3   -0.94    1.53
   0 -17   3   -0.51    1.84
   0 -17  -3   -0.46    1.49
   0 -17   4    1.55    1.75
   0 -17   4    1.42    1.73
   0 -17  -4    1.79    1.60
   0 -17  -5   -1.77    1.93
   0 -17   5   -0.95    1.86
   0 -17  -6    0.43    1.58
   0 -17   6   -0.96    1.90
   0 -17  -6    2.70    1.86
   0 -17   7   -0.49    1.80
   0 -17  -7    0.43    1.57
   0 -17  -7   -0.56    1.81
   0 -17  -8    3.88    1.91
   0 -17   8    0.49    1.94
   0 -17  -8    4.57    2.21
   0 -17  -9    0.59    1.98
   0 -17   9   -0.49    1.79
   0 -17  -9    3.45    1.78
   0 -17  10   -0.49    1.99
   0 -17 -10    1.73    1.74
   0 -17 -10    0.61    1.85
   0 -17  11   -0.99    1.92
   0 -17 -11    1.76    1.77
   0 -17 -11   -1.25    1.91
   0 -17 -12    3.61    1.95
   0 -17  12   -1.98    1.96
   0 -17 -12   -0.64    2.15
   0 -17 -13   -0.45    1.56
   0 -18   0   -0.51    1.74
   0 -18   1    2.05    1.90
   0 -18  -1   -0.50    1.81
   0 -18   2    2.08    1.92
   0 -18  -2    4.38    2.00
   0 -18   2    4.34    2.16
   0 -18   3   -0.53    1.88
   0 -18  -3    0.96    1.73
   0 -18   3    0.97    1.76
   0 -18  -4    4.70    1.88
   0 -18   4    0.49    1.86
   0 -18   4    5.94    2.27
   0 -18  -5    0.93    1.60
   0 -18   5   -0.50    1.89
   0 -18   6   -0.50    1.73
   0 -18  -6   -0.46    1.54
   0 -18  -7    0.58    1.91
   0 -18  -7    0.91    1.52
   0 -18   7   -2.53    2.11
   0 -18  -8    1.81    1.74
   0 -18   8    2.03    2.02
   0 -18  -8    1.20    1.73
   0 -18   9   -2.54    1.98
   0 -18  -9   -1.36    1.72
   0 -18  -9    2.47    2.08
   0 -18 -10    0.45    1.56
   0 -18 -10   -0.63    1.88
   0 -19   3   -3.04    2.12
   0 -19  -3    1.49    1.81
   0 -19   4   -0.51    1.89
   0 -19  -4    0.98    1.77
   0 -19  -5   -0.96    1.72
   0 -19   5   -1.54    2.03
   0 -19  -6    0.48    1.69
  -1   0  28   -3.76    5.97
  -1   0  27   -7.07    7.47
  -1   0  26   -3.39    5.38
   1   0 -25   -0.58    1.91
  -1   0  25   -3.17    5.02
   1   0 -24   -0.56    1.72
  -1   0  24   -2.96    4.69
   1   0 -23    1.08    1.49
  -1   0  23    5.52    4.88
  -1   0  22   -2.56    4.05
   1   0 -22   -0.51    1.82
   1   0 -21   -0.49    1.49
  -1   0  21    2.37    3.74
  -1   0  20    2.19    2.99
   1   0 -20    0.46    1.37
  -1   0  20   -0.82    2.04
   1   0 -19   -0.87    1.58
  -1   0  19    2.01    3.56
  -1   0  19   -0.77    1.72
  -1   0  18   -0.72    1.52
   1   0 -18   -1.23    1.38
  -1   0  17   -0.68    1.24
  -1   0  17   -2.22    4.31
  -1   0  17   -3.38    3.28
  -1   0  16   -2.07    4.01
  -1   0  16    0.65    1.54
   1   0 -16   -0.97    2.29
  -1   0  16    1.57    3.29
  -1   0  15    0.61    1.19
   1   0 -15    1.73    1.95
  -1   0  15    2.86    2.54
  -1   0  15    1.92    3.05
  -1   0  14   -1.77    3.13
  -1   0  14    0.57    1.36
   1   0 -14    0.72    1.60
  -1   0  14    1.29    2.05
   1   0 -13    0.62    1.39
  -1   0  13   -1.19    2.11
  -1   0  13   -1.63    3.16
  -1   0  13    1.08    1.21
  -1   0  13   -0.58    0.67
  -1   0  12    1.49    2.36
  -1   0  12    2.14    2.81
  -1   0  12    1.29    0.75
  -1   0  12    2.15    0.89
   1   0 -12   -0.54    1.43
  -1   0  12    4.52    1.56
   1   0 -11    2.41    2.52
  -1   0  11    0.35    0.51
  -1   0  11   -0.95    1.50
   1   0 -11    1.67    1.87
  -1   0  11   -1.35    2.39
  -1   0  11   -0.25    0.68
   1   0 -11   -0.10    0.49
   1   0 -11    0.93    1.21
  -1   0  11    0.47    1.12
  -1   0  10   -0.65    0.58
   1   0 -10   -0.56    0.48
  -1   0  10   -0.86    1.92
  -1   0  10   -0.03    0.18
  -1   0  10    0.23    0.57
   1   0 -10   -1.11    2.14
   1   0 -10   -0.42    1.20
  -1   0  10    1.21    2.35
  -1   0  10    0.43    0.77
   1   0 -10    1.60    1.78
  -1   0   9   -0.40    0.90
   1   0  -9    2.21    1.84
  -1   0   9    0.82    0.56
   1   0  -9   -1.01    2.25
  -1   0   9    2.17    2.10
  -1   0   9   -0.77    1.36
  -1   0   9   -0.03    0.14
   1   0  -9   -0.36    1.09
  -1   0   9    0.61    0.51
   1   0  -9   -0.08    0.35
  -1   0   8   -0.67    1.18
   1   0  -8   -0.69    1.63
   1   0  -8    0.60    0.89
  -1   0   8    0.74    0.50
   1   0  -8   -0.90    1.89
  -1   0   8    0.42    0.47
  -1   0   8   -0.96    2.27
  -1   0   8    1.83    1.09
   1   0  -8    0.07    0.36
  -1   0   7   -0.32    0.43
   1   0  -7    0.27    0.99
   1   0  -7   -0.43    0.84
   1   0  -7   -0.06    0.31
  -1   0   7   -0.13    0.38
  -1   0   7    0.59    1.05
   1   0  -7   -0.63    1.23
  -1   0   7    0.33    1.05
  -1   0   7   -0.83    1.87
   1   0  -6   -1.72    1.50
  -1   0   6    0.12    0.40
  -1   0   6    0.29    0.73
  -1   0   6   -0.14    0.37
   1   0  -6    1.53    1.01
   1   0  -6   -0.23    0.80
   1   0  -6    0.22    0.30
  -1   0   6    0.71    1.60
  -1   0   6    0.51    1.21
   1   0  -5    0.59    0.75
  -1   0   5   -0.26    0.67
  -1   0   5    0.12    0.30
  -1   0   5   -0.60    1.58
   1   0  -5   -0.51    1.28
   1   0  -5    0.34    0.81
  -1   0   5    1.31    1.38
  -1   0   5    0.23    0.39
   1   0  -4    1.21    0.76
   1   0  -4   -0.53    0.91
   1   0  -4   -0.44    1.10
  -1   0   4   -0.49    2.33
  -1   0   4    0.11    0.36
  -1   0   4   -0.10    0.31
  -1   0   4    0.37    1.74
  -1   0   3    0.08    0.35
  -1   0   3    0.96    1.63
   1   0  -3   -0.08    0.19
  -1   0   3    0.12    0.30
   1   0  -3   -0.17    0.83
   1   0  -3   -0.36    0.86
   1   0  -3    0.53    0.63
  -1   0   2    0.31    0.31
   1   0  -2   -0.40    0.65
   1   0   2   -1.11    1.37
   1   0   2    0.17    0.45
  -1   0  -2    0.16    0.24
   1   0   2    0.29    0.73
   1   0   2   -0.10    0.27
  -1   0  -2    0.10    0.12
  -1   0  -2   -0.13    0.29
   1   0   3   -0.52    0.76
   1   0   3   -0.39    2.02
  -1   0  -3    0.12    0.33
  -1   0  -3   -0.07    0.21
  -1   0  -3    0.37    0.87
  -1   0  -3    0.20    0.56
   1   0   3    0.47    1.28
   1   0   3   -0.08    0.15
  -1   0  -3    0.08    0.19
  -1   0  -3   -0.11    0.58
   1   0   4    1.65    0.36
   1   0   4    1.68    0.39
  -1   0  -4    2.41    0.98
  -1   0  -4    1.67    0.41
  -1   0  -4    1.94    0.55
  -1   0  -4    2.36    1.46
   1   0   4    2.65    1.41
  -1   0  -4    1.24    0.58
   1   0   4    1.50    1.50
  -1   0  -4    1.36    0.59
  -1   0  -5   -0.38    0.60
  -1   0  -5    0.19    0.51
   1   0   5   -0.44    0.97
   1   0   5    0.06    0.22
  -1   0  -5   -0.07    0.26
  -1   0  -5   -0.58    1.29
   1   0   5   -0.62    1.47
   1   0   5   -0.19    0.45
  -1   0  -5    0.34    0.39
  -1   0  -5   -0.68    0.97
  -1   0  -5   -0.18    0.25
   1   0   5   -0.04    0.26
  -1   0  -6   -0.05    0.24
  -1   0  -6    0.92    0.68
  -1   0  -6   -0.13    0.41
  -1   0  -6    0.80    1.14
   1   0   6   -0.75    1.87
   1   0   6   -0.55    1.16
  -1   0  -6    0.68    1.42
   1   0   6    0.17    0.25
   1   0   6    0.23    0.31
  -1   0  -6    0.24    0.49
  -1   0  -6   -0.09    0.32
   1   0   6   -0.45    0.64
   1   0   7    0.53    0.72
   1   0   7   -0.18    0.34
  -1   0  -7   -0.46    0.97
  -1   0  -7   -0.12    0.39
  -1   0  -7   -1.57    1.96
   1   0   7    0.41    0.29
  -1   0  -7    0.13    0.26
   1   0   7    1.34    1.30
  -1   0  -7    0.79    0.91
  -1   0  -7   -0.29    0.64
   1   0   8    0.60    0.76
   1   0   8    0.21    0.38
   1   0   8    0.54    1.27
  -1   0  -8   -1.20    0.82
  -1   0  -8   -0.30    0.50
  -1   0  -8    0.07    0.29
  -1   0  -8   -0.36    0.58
  -1   0  -8    0.52    1.17
  -1   0  -8   -0.33    0.79
  -1   0  -8    1.77    1.98
   1   0   8   -0.80    1.42
  -1   0  -9   -0.18    0.54
  -1   0  -9    0.58    1.31
   1   0   9   -0.95    1.83
  -1   0  -9   -0.99    1.57
   1   0   9    0.68    0.90
   1   0   9    0.61    1.28
   1   0   9   -0.12    0.37
  -1   0  -9   -1.21    0.68
  -1   0  -9    0.38    0.79
  -1   0  -9    0.33    0.75
  -1   0  -9    0.08    0.36
  -1   0 -10    1.28    0.54
  -1   0 -10    6.55    3.00
  -1   0 -10    2.58    1.21
   1   0  10    1.43    0.59
  -1   0 -10    2.25    0.78
   1   0  10    1.91    1.16
  -1   0 -10    1.95    0.88
   1   0  10    3.48    1.93
  -1   0 -10    3.31    1.27
   1   0  10    2.16    2.43
  -1   0 -10    1.93    1.79
   1   0  11   -1.22    2.36
   1   0  11    1.60    2.00
   1   0  11   -0.42    0.89
  -1   0 -11    0.26    0.75
  -1   0 -11   -0.69    1.55
  -1   0 -11    1.19    2.31
  -1   0 -11   -0.48    1.21
  -1   0 -11   -0.40    0.95
  -1   0 -11   -0.50    0.71
   1   0  11   -0.29    0.51
  -1   0 -12    0.95    1.12
  -1   0 -12   -0.55    0.72
   1   0  12   -2.68    2.12
   1   0  12    0.46    1.22
   1   0  12   -1.38    2.67
  -1   0 -13   -0.30    0.94
   1   0  13   -3.05    2.96
   1   0  13    5.06    2.40
  -1   0 -13   -0.38    1.33
  -1   0 -14   -1.77    1.48
   1   0  14    2.24    2.17
  -1   0 -14    2.58    1.19
   1   0  14   -1.68    3.51
  -1   0 -15   -0.35    1.10
   1   0  15   -1.23    1.95
   1   0  15    1.84    2.51
   1   0  16    2.02    3.57
   1   0  16    1.35    2.83
  -1   0 -16   -0.37    1.10
   1   0  17   -1.48    2.61
   1   0  17    2.19    3.46
  -1   0 -17   -0.79    1.22
   1   0  18    3.29    3.19
   1   0  18    4.71    4.56
  -1   0 -18   -0.42    1.37
  -1   0 -19    0.45    1.27
   1   0  19   -2.53    4.46
   1   0  19   -1.79    3.17
  -1   0 -20    1.89    1.54
   1   0  20    3.90    3.79
   1   0  20    5.39    5.23
   1   0  21    2.87    5.07
   1   0  21    2.11    4.42
  -1   0 -21   -1.49    1.58
  -1   0 -22    0.52    1.49
   1   0  22   -2.28    3.61
   1   0  22    3.03    5.36
   1   0  23    7.38    5.50
  -1   0 -23   -1.64    1.62
   1   0  24   -2.71    3.03
  -1   0 -24   -0.57    1.74
  -1   0 -25   -1.77    1.84
   1   0  25   -5.82    5.65
   1   0  26   -3.12    6.05
   1   0  27   -3.33    4.58
  -1   1  28    3.85    6.84
  -1   1  27   -3.65    7.63
  -1  -1  27   -6.97    6.75
   1  -1 -27    3.27    2.26
  -1  -1  26    3.27    6.34
   1  -1 -26   -0.63    1.93
  -1  -1  25    3.06    4.85
   1  -1 -25   -1.21    1.76
  -1   1  25   -6.44    5.70
  -1  -1  24    5.71    4.52
   1  -1 -24    0.58    1.67
   1   1 -23    0.52    1.69
   1  -1 -23    3.35    1.78
  -1  -1  23    2.65    3.64
  -1   1  23   -2.80    4.43
  -1  -1  22   -2.52    4.46
  -1   1  22    2.60    5.44
   1   1 -22    0.49    1.35
   1  -1 -22    2.66    1.84
  -1   1  21    3.57    2.34
  -1   1  21   -2.41    4.66
  -1  -1  21   -2.33    4.12
   1   1 -21   -0.94    1.39
   1  -1 -21    2.02    1.50
   1   1 -20    0.44    1.22
  -1  -1  20   -2.15    3.81
  -1   1  20   -0.84    1.77
   1  -1 -20   -0.48    1.74
  -1   1  20    2.27    3.59
   1   1 -19   14.64    3.69
  -1  -1  19   33.23    5.24
  -1  -1  19   21.81    6.72
  -1   1  19   32.71    5.31
  -1   1  19    4.18    5.24
  -1  -1  18   -2.36    4.93
  -1  -1  18   -0.69    1.65
   1   1 -18   -0.39    1.21
  -1  -1  18   -5.46    2.88
  -1   1  18    0.76    1.59
  -1   1  18    3.83    3.72
  -1  -1  17   15.40    8.67
  -1   1  17   45.08    7.93
  -1   1  17   33.30    9.42
  -1  -1  17   56.05    8.05
   1  -1 -17   32.28    7.63
   1   1 -17   46.38    7.13
  -1  -1  17   38.35    9.35
  -1   1  16    9.80    4.05
  -1  -1  16    1.52    2.40
  -1  -1  16   11.64    2.87
  -1  -1  16    2.05    3.81
  -1   1  16   10.82    2.92
   1  -1 -16    7.64    2.78
   1   1 -16   10.98    2.16
  -1  -1  15   19.38    4.96
  -1  -1  15   24.57    6.49
  -1  -1  15   17.23    3.18
   1  -1 -15   17.88    3.32
  -1   1  15   26.75    3.91
  -1   1  15   13.35    4.44
   1   1 -15   -0.94    2.73
  -1  -1  14    4.29    1.79
  -1  -1  14    1.74    3.41
  -1   1  14    1.80    3.24
  -1   1  14   12.07    3.86
  -1  -1  14   10.05    3.48
  -1   1  14    4.25    1.82
   1  -1 -14    1.52    1.55
   1   1 -14    3.52    2.84
  -1  -1  13   33.84    5.15
  -1   1  13   36.07    5.02
  -1   1  13   43.21    6.14
   1  -1 -13   45.98    5.85
  -1   1  13   25.91    6.83
   1   1 -13    2.45    5.00
  -1   1  13   34.91    8.26
  -1  -1  13   46.44    6.06
  -1  -1  13   39.36    7.37
  -1  -1  13   23.97    7.53
  -1  -1  12    1.04    1.43
  -1  -1  12   -1.45    2.81
  -1   1  12    1.16    0.73
  -1  -1  12    0.92    0.62
   1  -1 -12    0.37    1.15
  -1   1  12    1.10    1.51
  -1   1  12    0.95    0.65
  -1   1  12   -1.52    3.19
  -1  -1  12    0.47    0.91
   1   1 -12   -1.51    2.07
  -1   1  12    0.53    0.85
  -1  -1  12    0.76    0.70
  -1  -1  11  193.87   22.73
   1  -1 -11  236.69   26.09
  -1   1  11  127.39   24.73
  -1  -1  11  180.47   22.83
  -1   1  11  182.62   24.82
   1   1 -11  204.01   24.65
   1   1 -11  177.70   22.57
   1   1 -11  216.00   25.93
  -1  -1  11  195.88   24.77
  -1   1  11  179.09   22.92
  -1   1  11  193.45   23.62
  -1   1  11  180.50   22.71
   1  -1 -11  183.47   23.10
   1  -1 -11  220.07   24.96
  -1  -1  11  205.97   23.52
  -1  -1  11  135.90   24.81
  -1   1  10   32.55   10.63
   1  -1 -10   61.85    9.05
   1   1 -10   60.80    9.15
   1  -1 -10   66.19   11.52
  -1   1  10   47.99   10.51
   1   1 -10   52.66   10.37
   1  -1 -10   60.41    9.48
  -1  -1  10   58.87    9.73
  -1  -1  10   70.53   10.90
  -1   1  10   80.38    9.14
  -1  -1  10   62.51    9.36
   1  -1 -10   63.91   10.78
  -1  -1  10   33.84   10.46
  -1  -1  10   64.60    9.29
  -1   1  10   57.61    9.88
   1   1 -10   46.56   10.90
   1   1 -10    8.86    9.24
  -1   1  10   59.41    9.41
  -1   1  10   58.10    9.24
  -1  -1   9   27.64    4.02
   1  -1  -9   13.35    4.71
  -1   1   9   28.31    4.61
  -1  -1   9   13.55    5.02
  -1  -1   9   24.83    4.39
   1   1  -9   15.11    5.12
   1  -1  -9   18.03    5.17
   1   1  -9   25.95    3.86
  -1   1   9   17.00    4.94
   1   1  -9    1.72    3.98
  -1  -1   9   19.95    4.95
   1   1  -9   18.78    4.94
  -1   1   9   10.10    5.05
  -1   1   9   22.76    4.05
   1  -1  -9   31.25    3.79
  -1   1   9   26.03    3.75
  -1   1   9   26.99    3.98
   1  -1  -9   23.83    4.12
  -1   1   8    4.35    0.69
  -1  -1   8    5.45    2.64
  -1   1   8    0.40    0.93
  -1   1   8    4.08    1.05
  -1   1   8    5.34    0.97
   1   1  -8    3.62    2.73
   1  -1  -8    4.25    1.67
   1  -1  -8    2.70    2.20
   1  -1  -8    5.88    2.38
  -1   1   8    1.43    1.78
  -1  -1   8    5.19    1.05
   1   1  -8    3.28    0.76
  -1  -1   8    7.21    2.26
  -1   1   8    1.99    2.29
   1   1  -8    0.65    1.45
   1   1  -8   -0.52    1.72
   1  -1  -8    4.55    1.09
  -1  -1   8    3.98    1.31
  -1  -1   7   67.45    9.15
   1  -1  -7   75.32    8.91
   1   1  -7    0.46    8.53
  -1   1   7   62.01    9.84
  -1   1   7   62.62    9.27
  -1   1   7   40.20    9.86
   1  -1  -7   68.64   10.16
   1  -1  -7   66.58    8.51
  -1   1   7   67.92    8.87
   1  -1  -7   76.08    9.62
   1   1  -7   67.97    8.64
  -1  -1   7   77.10    8.95
  -1   1   7   69.45    8.74
   1   1  -7   76.74   10.08
  -1  -1   7   48.21    9.89
  -1   1   7   63.56    8.52
  -1  -1   7   69.81    9.92
   1   1  -6    3.64    0.89
   1  -1  -6    2.74    1.45
   1  -1  -6    5.59    1.07
   1  -1  -6    3.16    1.79
  -1   1   6    5.03    1.07
   1   1  -6    5.04    1.63
  -1   1   6    4.76    0.81
  -1  -1   6    2.02    2.04
  -1   1   6    2.81    1.69
   1   1  -6    0.41    1.71
   1  -1  -6    4.73    0.80
  -1   1   6    4.83    1.45
  -1  -1   6    5.96    0.96
  -1  -1   6    5.32    1.92
  -1   1   6    5.56    0.99
  -1  -1   6    2.80    1.21
   1   1  -6    4.10    1.71
  -1  -1   6    2.88    1.16
   1  -1  -5    4.65    1.58
  -1   1   5    5.55    1.15
   1   1  -5    4.35    1.01
  -1   1   5    3.96    1.83
   1  -1  -5    7.02    1.23
  -1  -1   5    2.27    1.77
   1   1  -5    7.95    1.81
  -1   1   5    6.56    1.12
  -1  -1   5    4.72    1.33
  -1  -1   5    2.80    1.92
   1  -1  -5   -0.56    1.64
   1   1  -5    1.46    1.97
  -1   1   5    6.01    1.52
   1  -1  -5    5.62    0.96
  -1  -1   5    6.79    1.05
  -1  -1   5    4.88    1.67
   1   1  -5    4.93    1.84
   1  -1  -5    8.03    1.24
  -1   1   5    5.93    0.96
  -1   1   4    1.23    0.47
   1  -1  -4    1.68    1.04
  -1   1   4   -0.89    1.42
   1   1  -4    0.28    0.69
  -1  -1   4    0.45    1.55
   1  -1  -4    0.94    0.29
   1  -1  -4    0.49    0.47
  -1  -1   4   -0.30    1.00
  -1  -1   4    1.01    1.17
  -1   1   4    1.35    0.42
   1  -1  -4    0.76    0.41
   1   1  -4   -0.64    1.31
   1   1  -4    1.89    1.09
   1  -1  -4    0.98    1.29
  -1  -1   4    1.01    0.35
  -1   1   4    1.57    0.30
   1   1  -4    1.23    0.39
  -1  -1   3   27.88    3.62
  -1  -1   3    0.27    3.61
  -1  -1   3   22.07    4.43
  -1   1   3   25.91    3.57
   1  -1  -3   24.80    3.59
   1   1  -3   23.21    4.16
   1  -1  -3   29.33    3.78
   1  -1  -3   27.08    3.70
  -1   1   3   27.51    3.78
  -1  -1   3   24.57    4.25
  -1   1   3   27.28    3.66
   1   1  -3    0.56    3.76
   1   1  -3   24.67    3.61
   1  -1  -3   19.14    4.11
  -1   1   3   11.98    4.32
   1   1  -3   30.28    4.12
  -1  -1   3   25.34    3.60
   1   1  -3   27.19    3.60
  -1   1   2    2.73    0.61
   1  -1  -2    0.59    0.27
  -1  -1   2    0.23    0.51
   1  -1  -2    1.38    0.35
  -1   1   2    1.39    0.31
  -1   1   2    0.03    0.06
  -1  -1   2    0.24    1.21
  -1   1   2    0.92    0.22
   1   1  -2    1.69    0.25
   1   1  -2    0.19    0.34
  -1  -1   2    1.77    0.31
   1  -1  -2    1.89    0.25
   1   1  -2   -0.22    0.40
  -1   1   2    1.93    0.23
  -1  -1   2    1.63    0.28
  -1  -1   2    2.60    1.20
   1   1  -2   -0.21    1.01
   1   1   1   35.38    1.01
   1  -1   1   32.99    1.20
  -1   1  -1   -0.08    0.12
   1  -1   1   32.53    1.45
   1   1   1   -0.30    0.47
  -1  -1  -1   31.72    0.85
   1   1   1    0.10    0.08
  -1   1  -1   -0.06    0.10
   1   1   2    0.28    1.25
   1  -1   2    0.30    0.52
  -1   1  -2    0.37    0.24
   1   1   2    0.16    0.80
  -1  -1  -2    0.95    0.45
   1  -1   2    0.90    0.79
  -1  -1  -2    0.64    0.26
   1   1   2    0.44    0.40
   1  -1   2    0.55    1.30
   1   1   2    0.42    0.17
   1  -1   2    0.97    0.31
  -1  -1  -2    0.40    0.50
  -1  -1  -2    0.52    0.24
  -1   1  -2   -0.13    0.35
  -1   1  -3    0.65    0.29
   1  -1   3    0.71    0.32
   1  -1   3   -1.54    1.61
  -1   1  -3    0.64    0.43
  -1  -1  -3    1.05    0.69
   1   1   3    1.54    1.88
   1   1   3    0.79    0.26
   1  -1   3    0.22    1.07
   1  -1   3    1.01    0.76
  -1   1  -3    0.37    0.93
  -1  -1  -3    1.08    0.78
   1   1   3    1.04    1.40
  -1   1  -3    0.58    0.63
  -1  -1  -3    0.93    0.44
  -1  -1  -3    1.10    0.88
  -1  -1  -3    0.94    0.35
   1   1   4    4.29    0.80
  -1   1  -4    2.36    1.48
  -1   1  -4    2.85    1.14
   1   1   4    4.41    1.52
  -1  -1  -4    7.04    1.84
  -1  -1  -4    2.45    0.92
   1  -1   4    6.51    2.14
   1  -1   4    3.38    0.75
   1  -1   4    2.08    1.00
   1   1   4    5.51    1.87
  -1  -1  -4    3.72    0.96
   1  -1   4    3.79    1.48
  -1  -1  -4    3.85    0.69
  -1   1  -4    3.55    0.90
   1  -1   4    4.82    0.72
  -1   1  -4    5.17    0.96
  -1  -1  -4    3.72    0.77
  -1   1  -4    3.76    0.99
  -1   1  -4    5.09    0.85
   1   1   4    3.18    0.72
  -1  -1  -4    6.45    1.51
   1  -1   4    4.23    0.82
   1   1   4    4.49    1.03
   1   1   5    0.42    0.34
  -1  -1  -5   -0.18    0.60
  -1   1  -5    0.11    0.34
  -1   1  -5   -0.32    0.81
  -1   1  -5    0.52    0.48
   1  -1   5    0.60    0.31
   1   1   5   -0.62    1.84
   1   1   5    0.48    1.14
  -1   1  -5    1.15    1.45
  -1   1  -5    0.40    0.64
   1  -1   5    0.80    0.31
  -1  -1  -5    0.71    0.89
   1   1   5    0.84    0.56
  -1  -1  -5   -0.57    1.36
   1  -1   5    0.83    1.28
   1   1   5    1.19    0.32
  -1   1  -5    0.37    0.50
   1  -1   5   -0.62    1.39
  -1  -1  -5    0.77    0.24
  -1  -1  -5    0.71    0.35
  -1  -1  -5    0.66    0.65
  -1   1  -6    4.24    1.62
   1   1   6    4.22    2.03
  -1  -1  -6    5.05    1.74
  -1  -1  -6    4.57    1.19
   1   1   6    4.54    0.91
   1   1   6    5.26    1.61
  -1   1  -6    4.55    1.26
   1  -1   6    4.70    1.93
   1   1   6    1.49    1.71
   1   1   6    4.20    1.20
   1   1   6    4.78    0.85
  -1  -1  -6    4.19    0.77
   1  -1   6    4.13    0.86
  -1   1  -6    4.27    1.15
  -1  -1  -6    5.77    1.35
  -1  -1  -6   10.16    2.66
  -1   1  -6    2.73    1.99
  -1   1  -6    3.93    0.98
   1  -1   6    3.60    0.87
   1  -1   6    5.23    2.60
  -1  -1  -6    6.97    0.88
  -1   1  -6    3.88    1.14
  -1  -1  -6    4.82    0.96
  -1  -1  -7   30.46    6.67
   1   1   7   32.80    5.24
   1   1   7   33.66    5.61
   1   1   7   31.09    6.46
   1  -1   7   34.21    5.19
   1  -1   7   28.00    6.76
  -1   1  -7   33.00    5.34
  -1  -1  -7   31.49    5.08
  -1  -1  -7   28.09    5.57
  -1   1  -7   39.13    5.70
  -1  -1  -7   31.25    5.10
  -1  -1  -7   29.94    5.51
   1  -1   7   32.21    5.19
  -1  -1  -7   36.70    5.31
  -1   1  -7   35.29    5.60
   1  -1   7   38.18    5.60
   1  -1   7   32.84    6.40
  -1   1  -7   31.12    5.42
   1   1   7   33.28    6.80
  -1   1  -7   28.80    5.87
   1   1   7   35.20    6.05
   1   1   7   33.74    5.16
  -1  -1  -7   30.74    6.05
  -1   1  -7   24.37    6.37
   1   1   8    1.62    1.06
  -1  -1  -8   -0.29    0.79
   1   1   8    0.53    1.25
  -1   1  -8    0.62    0.91
   1  -1   8    0.56    0.74
  -1   1  -8    0.48    0.74
  -1   1  -8    1.35    0.57
  -1   1  -8    0.51    1.14
   1  -1   8    0.08    0.37
  -1  -1  -8    0.57    0.24
  -1  -1  -8    0.54    0.17
   1  -1   8    0.37    0.30
   1  -1   8    1.53    1.60
  -1  -1  -8    0.43    0.46
   1   1   8   -0.12    0.36
  -1  -1  -8   -0.88    1.85
  -1  -1  -8   -0.54    1.29
   1   1   8   -0.07    0.24
  -1   1  -8    0.62    0.61
   1   1   8    0.85    1.65
  -1   1  -8   -0.89    1.72
  -1  -1  -8    0.36    0.90
  -1   1  -9    4.61    1.23
   1   1   9    4.99    0.94
  -1   1  -9    5.64    1.94
  -1  -1  -9    3.27    1.47
   1  -1   9    4.80    1.54
  -1  -1  -9    6.13    1.55
  -1  -1  -9    5.41    1.19
   1  -1   9    9.46    2.46
  -1   1  -9    5.95    2.71
   1   1   9    9.16    2.53
  -1   1  -9    6.14    1.57
  -1   1  -9    3.07    1.38
  -1  -1  -9    4.86    2.07
   1   1   9    5.83    1.56
  -1  -1  -9    4.64    0.92
  -1   1  -9    5.67    1.52
   1  -1   9    5.54    1.02
   1   1   9    4.58    1.08
   1   1   9    2.99    2.48
   1  -1   9    5.05    1.03
  -1  -1  -9    2.96    2.46
   1  -1   9    6.28    2.94
  -1  -1 -10    5.44    3.02
   1  -1  10   13.39    3.12
  -1   1 -10    6.56    3.27
   1   1  10   10.74    1.51
   1  -1  10    7.99    1.56
   1   1  10    4.98    2.41
   1   1  10    8.51    2.16
  -1   1 -10    7.58    2.13
  -1   1 -10    6.51    2.09
   1   1  10    5.66    3.11
   1  -1  10   12.24    2.27
  -1   1 -10    8.80    1.81
  -1   1 -10    5.25    1.93
  -1  -1 -10   11.44    2.40
  -1  -1 -10   12.14    1.86
   1   1  10   10.61    1.71
   1  -1  10    1.04    2.40
  -1  -1 -10    4.55    1.94
  -1  -1 -10    5.93    2.51
  -1   1 -10    4.34    2.08
   1  -1  10    9.32    1.55
   1   1  11   83.91   18.63
  -1  -1 -11  106.05   18.01
   1   1  11  106.82   16.84
   1   1  11  123.15   17.57
   1  -1  11   96.56   18.78
  -1   1 -11  112.85   18.00
  -1   1 -11  105.11   19.03
  -1   1 -11   86.87   17.28
  -1  -1 -11  104.03   17.33
  -1  -1 -11  108.24   18.99
  -1   1 -11   97.02   16.96
   1   1  11  119.15   18.38
  -1  -1 -11  101.68   17.52
  -1  -1 -11  108.94   16.99
  -1   1 -11   84.69   17.26
   1  -1  11  107.27   18.17
  -1   1 -11  106.09   17.36
   1  -1  11  125.05   16.75
   1   1  12   18.99    4.75
  -1   1 -12   15.69    3.89
   1  -1  12   19.50    4.90
   1   1  12   22.46    4.17
   1   1  12   17.00    5.48
   1   1  12   19.35    3.35
  -1   1 -12   21.38    3.59
   1  -1  12   13.45    5.07
  -1   1 -12   16.91    3.99
  -1  -1 -12   20.31    3.56
   1  -1  13   50.60   11.30
  -1   1 -13   28.94    9.06
  -1  -1 -13   65.93    9.05
   1   1  13   69.62    9.65
   1   1  13   26.65   10.25
   1   1  13   58.51   10.60
   1  -1  13   59.99   10.67
  -1   1 -13   62.70    8.97
   1   1  14    1.14    2.21
  -1  -1 -14    0.35    0.96
  -1  -1 -14    0.33    0.88
   1   1  14    3.45    3.05
   1   1  14    2.88    1.70
  -1   1 -14   -0.31    0.95
   1  -1  14   -1.10    2.47
   1  -1  14    1.64    2.59
   1   1  15   31.45    7.32
  -1  -1 -15   34.00    5.80
   1  -1  15   23.56    7.61
   1   1  15   16.95    7.35
  -1   1 -15   31.99    5.55
   1  -1  15   32.06    7.37
  -1  -1 -15   33.18    5.63
  -1  -1 -16   17.37    3.17
   1  -1  16    3.94    4.66
   1   1  16   14.32    6.00
  -1   1 -16   14.26    2.97
   1  -1  16    9.45    4.28
   1   1  16   19.38    5.35
   1   1  17   83.50   16.50
   1   1  17   53.10   16.49
   1  -1  17   59.88   16.74
   1  -1  17   97.20   16.74
  -1   1 -17   95.39   14.22
  -1  -1 -17   90.58   14.24
  -1   1 -18    6.50    1.95
   1  -1  18   -2.31    4.13
  -1  -1 -18    6.99    2.08
   1   1  18    1.66    3.28
   1   1  18    2.39    5.05
   1  -1  18    1.60    2.61
  -1  -1 -19   44.90    7.70
   1   1  19   41.65   10.27
   1   1  19   23.04    9.86
   1  -1  19   22.49   10.50
   1  -1  19   46.21   10.54
  -1   1 -19   51.62    7.76
   1   1  20    2.72    4.86
   1  -1  20    5.35    5.63
  -1   1 -20    4.08    1.75
   1   1  20    3.94    3.88
  -1  -1 -20    4.41    1.90
   1  -1  20   13.49    5.54
   1  -1  21    2.84    4.57
  -1  -1 -21    2.58    2.00
   1   1  21   15.30    6.04
   1  -1  21    6.26    4.44
  -1   1 -21    8.10    2.25
   1  -1  22   -3.01    5.83
  -1  -1 -22   -1.62    1.66
  -1   1 -22    0.50    1.63
   1   1  22    2.37    3.74
   1  -1  23   -2.43    4.29
   1  -1  23    3.18    5.03
  -1   1 -23    0.52    1.54
   1   1  23   -2.56    4.52
  -1  -1 -23    0.56    1.61
  -1  -1 -24    2.36    1.74
   1   1  24   -2.75    4.86
   1  -1  24   -2.61    4.13
   1   1  25   -2.95    5.22
  -1  -1 -25   -0.61    1.81
   1  -1  25    2.87    3.93
   1   1  26    3.16    5.59
   1  -1  26   -6.14    4.85
  -1  -1 -26   -0.63    1.79
  -1  -1 -27    0.65    2.13
   1   1  27   -3.37    5.96
   1  -1  27   -3.28    5.79
   1  -2 -28    3.48    2.20
   1  -2 -27    6.06    2.59
  -1  -2  27    3.50    5.61
   1  -2 -26    5.23    2.37
  -1  -2  26    3.22    5.74
  -1   2  26    3.47    5.54
   1  -2 -25    5.03    2.48
  -1  -2  25    3.01    4.81
  -1   2  25    3.27    4.53
  -1   2  24   21.84    9.21
   1  -2 -24   22.31    4.17
  -1  -2  24    2.81    5.06
  -1  -2  23   -2.61    3.58
   1  -2 -23    1.73    1.89
  -1   2  23    2.90    5.14
  -1  -2  22   14.91    6.86
   1  -2 -22    5.52    2.32
  -1   2  22    2.70    4.85
   1  -2 -21   53.96    9.86
  -1   2  21   77.59   11.27
  -1   2  21   35.03   12.45
  -1  -2  21   57.50   13.27
  -1  -2  20   31.87    9.62
  -1  -2  20   26.48    9.81
   1   2 -20   37.81    6.52
  -1   2  20   27.74    9.51
  -1   2  20   40.25    7.56
  -1  -2  19   29.37    8.76
  -1   2  19   46.34    7.42
   1   2 -19   49.32    6.35
  -1  -2  19   35.42    6.74
  -1   2  19   23.93    8.92
  -1  -2  19    4.98    6.76
  -1  -2  18   28.80    8.32
  -1  -2  18   51.70    7.15
   1   2 -18   36.93    6.05
  -1   2  18   42.30    7.10
   1  -2 -18   28.70    6.71
  -1  -2  18    9.31    7.33
  -1   2  18   23.96    8.60
  -1   2  17    2.97    1.66
  -1  -2  17   -2.18    4.56
   1   2 -17    0.35    1.04
  -1  -2  17    0.62    1.30
  -1   2  17    1.82    2.50
   1  -2 -17   -0.64    2.09
   1   2 -16    6.55    1.55
   1  -2 -16    2.17    1.79
  -1  -2  16    4.05    3.98
  -1  -2  16    1.51    2.48
  -1  -2  16   10.41    2.43
  -1   2  16    1.41    1.80
  -1   2  16    8.50    4.51
  -1  -2  15   15.12    5.04
   1   2 -15   19.03    3.26
  -1   2  15   23.51    4.25
  -1   2  15   21.60    5.89
  -1  -2  15   16.80    6.08
  -1  -2  15   17.28    3.76
   1  -2 -15   10.18    3.30
   1   2 -14   12.80    2.31
  -1  -2  14   17.48    4.57
  -1  -2  14   11.54    2.71
  -1   2  14    5.71    3.71
   1   2 -14    0.90    2.90
  -1  -2  14    6.85    4.12
   1  -2 -14    9.91    2.55
  -1   2  14   12.68    3.18
  -1  -2  13   24.41    3.78
  -1   2  13   20.85    3.95
   1   2 -13    0.84    3.16
  -1  -2  13   14.69    4.56
  -1  -2  13   10.94    4.57
  -1   2  13   20.53    2.98
  -1  -2  13   14.88    2.91
   1   2 -13   23.16    3.13
   1  -2 -13   19.58    3.33
  -1   2  13   19.69    5.51
  -1  -2  12    0.95    0.68
  -1  -2  12    1.42    2.24
   1  -2 -12    0.64    0.95
  -1   2  12    0.40    0.66
  -1   2  12    0.56    1.08
  -1   2  12   -1.17    1.86
   1   2 -12    0.23    0.75
  -1  -2  12    1.02    1.80
   1   2 -12    0.16    0.51
  -1  -2  12    0.43    0.97
   1   2 -12   -1.56    2.47
  -1   2  11   11.73    3.88
   1   2 -11   14.47    4.68
   1  -2 -11   15.57    2.65
  -1  -2  11   15.41    2.91
   1   2 -11   -0.72    2.70
   1   2 -11    9.28    2.69
  -1   2  11   12.46    2.35
  -1  -2  11   13.95    3.88
  -1   2  11   11.31    2.48
  -1  -2  11   15.45    2.31
   1   2 -11   13.88    2.43
  -1  -2  11   16.03    2.53
   1   2 -11   13.72    2.32
   1   2 -11    7.64    3.20
  -1  -2  11    7.63    3.98
   1  -2 -11   13.86    3.93
  -1   2  11   11.60    2.96
   1  -2 -11   11.95    4.34
  -1   2  10    5.78    2.53
   1  -2 -10    2.19    2.13
   1   2 -10    0.28    0.57
  -1   2  10    1.51    0.50
  -1   2  10    2.69    0.90
   1   2 -10    1.11    2.15
  -1   2  10    2.09    0.51
  -1  -2  10   -1.13    2.21
   1  -2 -10    1.69    0.94
  -1  -2  10    3.29    1.00
  -1  -2  10    1.54    0.66
   1  -2 -10    3.54    2.22
  -1  -2  10    0.73    0.93
   1   2 -10    2.14    1.79
  -1  -2  10    3.31    1.86
   1   2 -10    2.01    1.99
  -1   2  10    1.46    1.30
  -1   2  10    0.18    0.56
  -1  -2   9  119.91   17.32
   1   2  -9    3.09   15.66
  -1  -2   9  121.96   15.83
  -1  -2   9   92.05   17.48
  -1   2   9  115.98   15.75
  -1   2   9  129.13   16.00
  -1  -2   9  105.72   15.63
   1  -2  -9  156.57   17.15
   1  -2  -9  126.04   15.76
  -1  -2   9  127.56   16.22
   1  -2  -9  130.35   16.13
   1   2  -9  133.76   18.28
  -1   2   9  129.65   16.78
   1   2  -9  144.18   17.46
  -1  -2   9  127.73   16.41
  -1   2   9  116.42   17.66
  -1   2   9  165.00   15.93
   1   2  -9  125.14   15.90
   1  -2  -9  114.27   17.54
   1  -2  -9  134.16   18.24
  -1   2   9  127.11   16.19
   1  -2  -8   12.76    2.31
   1   2  -8   13.47    2.17
   1  -2  -8    7.89    3.12
   1   2  -8    9.01    2.99
  -1   2   8   11.90    2.05
  -1  -2   8   13.86    2.15
  -1   2   8   12.79    3.51
   1  -2  -8    8.03    3.31
   1   2  -8    5.67    2.63
  -1  -2   8   10.51    2.54
  -1  -2   8    5.30    3.06
   1  -2  -8   14.82    2.08
   1  -2  -8    8.90    2.66
  -1  -2   8   14.50    2.60
  -1   2   8   10.75    2.34
  -1  -2   8   11.51    3.15
   1   2  -8    8.14    3.27
  -1   2   8   22.71    2.35
  -1   2   8   11.99    2.22
  -1  -2   8   10.95    1.96
  -1   2   8   10.82    2.70
  -1  -2   7  106.68   12.60
   1   2  -7   80.37   12.14
  -1   2   7   98.38   11.46
   1  -2  -7   80.74   12.62
   1  -2  -7   89.96   11.29
   1  -2  -7   91.15   11.08
   1  -2  -7   91.42   13.01
  -1   2   7   90.09   11.23
   1   2  -7   98.75   11.17
  -1   2   7   82.06   11.06
  -1  -2   7   68.92   12.40
  -1  -2   7   29.41   11.37
   1   2  -7   92.93   11.17
  -1  -2   7   89.32   11.55
   1  -2  -7  112.03   12.28
   1   2  -7   -0.52   10.94
   1  -2  -7   94.10   11.02
  -1   2   7  133.27   11.33
  -1   2   7   67.31   12.29
  -1  -2   7   79.20   10.97
  -1  -2   7   87.35   11.11
  -1   2   7   93.99   11.89
  -1   2   6  101.09   13.19
  -1   2   6  137.19   13.23
  -1  -2   6   91.15   12.98
   1  -2  -6  103.34   13.24
   1   2  -6   91.16   13.92
   1  -2  -6   75.19   14.14
   1  -2  -6  104.69   13.41
   1  -2  -6   90.61   13.06
  -1  -2   6  106.78   14.14
  -1   2   6   90.41   13.06
  -1   2   6   96.98   13.72
  -1   2   6  107.32   13.37
  -1  -2   6   96.96   13.42
  -1   2   6   74.97   14.06
  -1  -2   6   94.13   13.09
   1   2  -6    1.88   12.96
   1  -2  -6  101.75   13.01
   1   2  -6  103.19   13.14
   1   2  -6  109.09   13.13
   1  -2  -6  104.36   13.93
  -1  -2   6   78.33   14.16
   1  -2  -5    1.22    1.48
   1  -2  -5    2.48    0.54
   1   2  -5    2.32    0.63
  -1  -2   5    1.21    1.31
   1   2  -5    2.42    0.49
  -1  -2   5    1.19    1.47
   1  -2  -5    1.40    0.64
   1   2  -5    2.78    1.26
   1   2  -5    2.34    0.57
  -1  -2   5    2.01    0.47
  -1  -2   5    1.86    0.58
  -1  -2   5    1.89    0.80
  -1   2   5    1.96    0.62
  -1   2   5    2.89    0.84
   1  -2  -5    1.62    0.44
   1  -2  -5    1.32    0.60
   1   2  -5   -0.42    1.28
  -1   2   5    0.92    0.90
  -1  -2   5    1.58    1.54
  -1   2   5    3.56    0.59
   1  -2  -5    2.71    1.19
  -1   2   5    2.87    0.56
  -1   2   5    0.59    1.70
  -1   2   5    1.97    0.50
   1  -2  -4  354.57   56.17
  -1   2   4  430.66   56.05
  -1  -2   4  358.84   56.02
  -1  -2   4  422.14   56.05
  -1   2   4  336.59   56.00
   1   2  -4  339.07   56.47
  -1   2   4  397.31   56.07
  -1  -2   4  346.17   55.96
   1   2  -4  372.04   56.03
  -1   2   4  369.07   56.18
  -1   2   4  387.73   56.00
   1   2  -4  314.78   56.42
   1   2  -4  368.60   56.03
   1  -2  -4  364.37   56.07
   1  -2  -4  365.84   56.02
  -1  -2   4  380.60   56.58
  -1   2   4  322.61   56.35
   1   2  -4  342.38   55.95
   1  -2  -4  284.69   56.48
  -1  -2   4  291.16   56.57
   1  -2  -4  338.01   55.96
   1   2  -4  366.51   55.98
   1   2  -3  613.46   92.81
   1   2  -3  562.68   93.13
  -1  -2   3  486.06   93.16
  -1  -2   3  572.02   92.76
   1  -2  -3  558.47   92.75
  -1  -2   3  579.48   92.79
   1  -2  -3  599.31   92.82
  -1   2   3  599.89   92.95
  -1   2   3  592.26   92.80
   1  -2  -3  612.66   92.94
  -1   2   3  629.16   92.82
  -1  -2   3  578.78   93.17
  -1   2   3  605.73   92.75
  -1  -2   3  507.90   93.12
   1  -2  -3  619.63   92.80
   1  -2  -3  622.80   92.76
  -1   2   3  722.55   92.84
   1   2  -3  611.11   92.80
   1   2  -3  560.57   92.77
  -1  -2   3  668.81   92.83
  -1   2   2 1479.07  231.24
  -1  -2   2 1413.96  231.22
   1  -2  -2 1623.37  231.41
  -1  -2   2 1587.73  231.27
   1  -2  -2 1411.39  231.21
  -1  -2   2 1423.80  231.23
  -1   2   2 1733.57  231.28
   1   2  -2 1822.19  231.52
  -1   2   2 1160.44  231.38
  -1   2   2 1590.71  231.20
  -1  -2   2 1542.16  231.52
   1  -2  -2 1459.19  231.19
   1   2  -2 1517.82  231.44
   1   2  -2 1484.37  231.24
  -1  -2   2 1375.16  231.50
  -1   2   2 1463.89  231.19
   1   2  -2 1482.15  231.24
   1  -2  -2 1531.81  231.26
  -1  -2   2 1574.41  231.20
   1  -2  -2 1459.05  231.24
   1  -2  -1  223.68   31.62
   1   2  -1  200.69   31.57
   1   2  -1  218.45   31.60
  -1  -2   1  195.61   31.56
  -1  -2   1  228.23   31.78
  -1  -2   1  209.99   31.59
  -1   2   1  253.54   31.65
  -1   2   1  197.95   31.56
   1  -2  -1   83.68   31.65
   1  -2  -1  203.37   31.54
   1  -2  -1  205.35   31.57
  -1   2   1  199.86   31.54
   1  -2  -1  205.39   31.57
   1   2  -1  262.51   31.74
   1   2   0  544.67   87.65
  -1  -2   0  544.55   87.69
  -1   2   0  832.36   87.82
   1   2   0  568.75   87.69
  -1   2   0  602.28   87.73
  -1  -2   0  539.61   87.64
   1  -2   0  607.60   87.71
   1  -2   0  552.46   87.66
  -1  -2   0  550.50   87.68
   1  -2   0  530.73   87.63
   1   2   0  560.49   87.71
   1  -2   1  609.94   98.05
  -1   2  -1  670.88   98.02
  -1  -2  -1  631.66   97.96
   1   2   1  608.05   97.95
  -1   2  -1  859.42   98.07
  -1  -2  -1  609.57   97.98
  -1  -2  -1  597.28   97.92
   1  -2   1  688.23   98.01
   1  -2   1  604.92   97.99
  -1   2  -1  611.20   97.99
  -1  -2  -1  697.90   98.03
   1  -2   1  634.48   97.98
   1  -2   1  648.06   97.96
  -1  -2  -1  611.42   97.97
  -1   2  -1  611.06   97.98
   1   2   1  598.16   97.98
   1  -2   2   81.30   10.51
  -1   2  -2   72.22   10.50
  -1   2  -2   79.64   10.47
   1  -2   2   70.43   10.90
  -1   2  -2   64.83   10.46
   1  -2   2   65.18   10.55
   1  -2   2   75.07   10.44
  -1  -2  -2   56.08   10.56
   1   2   2   54.44   10.67
   1  -2   2   69.39   10.66
  -1  -2  -2   67.40   10.56
  -1   2  -2   61.67   10.50
  -1   2  -2   69.96   10.60
   1   2   2   67.46   10.42
   1   2   2   64.42   10.46
   1   2   2   65.60   10.89
   1   2   2   27.83   10.69
  -1  -2  -2   63.13   10.44
  -1  -2  -2   66.20   10.42
   1   2   3  562.91   80.93
  -1   2  -3  517.53   80.87
   1   2   3  567.42   81.44
   1  -2   3  549.32   81.42
   1   2   3  514.45   80.70
   1   2   3  490.98   81.21
   1  -2   3  544.83   80.71
   1   2   3  501.80   80.74
  -1  -2  -3  510.87   80.71
  -1   2  -3  556.85   81.42
  -1   2  -3  494.10   80.70
   1  -2   3  525.04   80.71
  -1  -2  -3  529.33   81.05
  -1  -2  -3  569.99   81.43
  -1  -2  -3  487.05   80.75
   1  -2   3  487.13   81.04
  -1  -2  -3  496.43   80.72
  -1   2  -3  605.74   80.80
   1   2   3  610.66   80.95
  -1  -2  -3  513.77   80.71
  -1   2  -3  544.80   81.00
  -1  -2  -3  513.47   80.91
   1  -2   3  508.49   80.90
  -1  -2  -4  832.90  121.85
   1   2   4  729.24  121.57
  -1  -2  -4  786.88  120.89
  -1   2  -4  784.84  120.98
   1  -2   4  789.50  121.81
  -1   2  -4  771.16  120.86
  -1   2  -4  805.57  121.81
   1   2   4  916.86  121.29
   1  -2   4  719.41  120.92
   1  -2   4  815.61  120.86
  -1   2  -4  776.45  121.12
  -1  -2  -4  712.16  120.94
   1   2   4  782.93  120.89
   1  -2   4  793.16  120.91
   1  -2   4  726.72  121.14
   1  -2   4  796.53  121.42
  -1  -2  -4  745.56  121.01
  -1  -2  -4  802.30  120.91
  -1   2  -4  812.30  121.29
   1   2   4  859.59  121.20
  -1  -2  -4  812.60  120.91
   1   2   4  800.35  121.86
   1   2   4  760.57  120.92
  -1  -2  -4  804.36  121.18
  -1  -2  -4  785.78  121.36
   1   2   5   53.46    6.08
   1   2   5   32.78    6.28
   1  -2   5   37.48    6.64
   1  -2   5   41.25    5.40
  -1   2  -5   41.22    5.97
  -1   2  -5   47.31    5.59
  -1  -2  -5   41.04    6.09
   1   2   5   40.21    5.36
  -1  -2  -5   47.97    5.36
   1   2   5   42.27    5.39
   1  -2   5   32.46    5.41
  -1  -2  -5   47.34    6.78
  -1   2  -5    0.23    5.21
   1  -2   5   47.72    5.30
  -1   2  -5   43.76    5.72
   1  -2   5   40.03    5.40
   1  -2   5   42.10    6.20
   1  -2   5   40.81    5.82
  -1   2  -5   34.72    6.43
  -1  -2  -5   38.94    5.75
   1   2   5   39.96    6.67
   1   2   5   45.00    5.78
  -1   2  -5   45.32    5.44
  -1  -2  -5   37.15    5.54
  -1  -2  -5   43.33    5.46
   1   2   6   22.10    3.11
   1  -2   6   21.69    3.09
  -1  -2  -6   14.01    3.71
   1   2   6   21.09    3.76
  -1  -2  -6   20.89    4.43
  -1  -2  -6   22.07    3.57
   1   2   6   20.47    3.09
   1  -2   6   19.72    2.97
  -1  -2  -6   16.91    3.29
   1   2   6   13.17    4.05
   1   2   6   17.25    4.49
   1   2   6   20.90    3.15
   1  -2   6   18.28    3.09
  -1   2  -6   18.44    4.29
   1   2   6   23.92    3.58
  -1   2  -6   22.40    3.81
  -1  -2  -6   24.68    3.09
  -1   2  -6   19.00    3.41
  -1   2  -6    0.86    3.03
  -1   2  -6   23.32    3.19
   1  -2   6   23.24    4.72
  -1   2  -6   17.29    3.28
  -1  -2  -6   22.18    3.20
   1  -2   6   20.81    3.99
  -1  -2  -7  104.76    9.82
  -1  -2  -7   93.31   11.06
   1  -2   7   73.79   11.09
   1  -2   7   86.13    9.84
   1   2   7   90.09    9.85
  -1  -2  -7   79.38   10.17
  -1  -2  -7   80.99   10.44
  -1   2  -7   85.09   10.22
   1   2   7   75.53   11.70
   1   2   7   80.66    9.88
   1   2   7  105.87   10.58
   1   2   7   82.24    9.79
  -1   2  -7   84.50   10.35
   1   2   7  101.21   11.05
   1  -2   7   90.32   12.02
   1  -2   7   82.54    9.64
  -1   2  -7   -0.68    9.60
  -1   2  -7   85.81    9.93
  -1   2  -7  101.04   10.96
  -1   2  -7   88.95   11.75
  -1  -2  -7   97.97   11.94
   1   2   7   75.37   11.52
  -1  -2  -7   85.06    9.93
   1  -2   7   94.31    9.81
  -1   2  -8  151.40   17.71
   1   2   8  139.04   15.25
  -1   2  -8  152.81   15.47
   1  -2   8  149.74   15.25
  -1  -2  -8  137.62   16.07
  -1   2  -8   -0.79   14.99
  -1  -2  -8  163.86   17.87
  -1   2  -8  149.25   16.50
   1  -2   8  141.29   17.18
   1   2   8  175.63   16.92
  -1  -2  -8  148.52   15.04
  -1  -2  -8  163.97   16.89
   1   2   8  161.95   16.16
  -1  -2  -8  145.51   15.81
  -1   2  -8  161.26   16.03
   1  -2   8  147.83   15.31
   1   2   8  141.61   15.38
  -1  -2  -8  143.95   15.44
  -1  -2  -8  139.69   15.13
   1   2   8  126.44   17.35
   1  -2   8  137.19   15.05
  -1   2  -8  155.15   15.90
  -1   2  -9    0.35    0.99
  -1  -2  -9    0.43    0.91
  -1   2  -9    0.45    1.55
  -1  -2  -9   -0.35    0.54
   1   2   9    0.10    0.36
   1   2   9    0.63    1.33
  -1  -2  -9    0.38    0.22
  -1   2  -9   -0.55    1.29
   1   2   9   -1.04    1.84
   1   2   9    0.15    0.47
   1  -2   9   -0.23    0.52
  -1  -2  -9    0.31    0.81
   1   2   9    0.39    0.86
  -1  -2  -9    0.98    2.06
  -1   2  -9    0.55    0.54
  -1   2  -9    0.68    0.80
  -1  -2  -9    0.16    0.22
   1  -2   9    0.87    1.95
   1  -2   9    0.22    0.16
   1  -2   9    0.10    0.32
  -1  -2  -9    0.62    1.39
  -1   2  -9    0.99    2.08
   1  -2  10   18.18    5.68
   1   2  10   32.04    4.47
  -1   2 -10   18.61    5.86
   1   2  10   27.31    4.28
  -1   2 -10   31.10    4.54
  -1  -2 -10   33.79    5.86
  -1  -2 -10   29.56    4.16
  -1   2 -10   28.56    4.93
  -1  -2 -10   29.29    6.60
  -1  -2 -10   29.38    4.92
  -1   2 -10   26.45    4.88
   1  -2  10   29.60    4.34
  -1  -2 -10   29.66    5.18
  -1   2 -10   22.53    5.26
   1   2  10   35.50    5.21
   1   2  10   34.26    5.88
   1  -2  10   33.45    5.87
   1  -2  10   30.77    4.32
  -1  -2 -10   31.62    4.53
   1   2  10   24.78    6.51
  -1   2 -10    0.51    4.31
  -1   2 -11    0.57    1.62
   1  -2  11    1.14    2.01
   1  -2  11    3.23    2.02
  -1  -2 -11    1.19    2.30
  -1   2 -11    2.21    1.26
  -1  -2 -11    0.38    0.90
  -1  -2 -11    1.75    0.92
   1   2  11    2.13    0.72
   1   2  11    0.94    1.12
  -1   2 -11    2.39    2.32
   1   2  11    0.83    1.47
  -1  -2 -11    1.45    1.52
  -1   2 -11   -0.91    0.77
   1  -2  11    0.62    0.59
   1   2  11    1.32    2.34
  -1   2 -12   20.98    4.53
   1  -2  12   24.68    6.25
   1   2  12   28.04    4.06
  -1  -2 -12   36.25    4.90
   1  -2  12   34.77    3.97
  -1   2 -12   33.91    4.30
   1   2  12   30.20    4.91
   1   2  12   26.17    5.73
  -1  -2 -12   32.68    4.31
   1   2  12   25.05    6.73
  -1   2 -12   -0.63    3.92
   1  -2  12   29.55    5.72
   1   2  13    2.78    1.39
  -1   2 -13    2.68    1.59
   1   2  13   -0.20    0.65
  -1  -2 -13    1.12    0.98
   1  -2  13    1.44    1.98
   1  -2  13    5.03    2.39
   1  -2  13    1.20    0.68
   1   2  13    3.14    2.19
   1   2  13    1.63    3.15
  -1   2 -13    0.27    0.76
   1   2  14    5.40    1.98
   1   2  14    8.16    3.31
   1  -2  14    7.76    2.91
   1  -2  14    3.24    3.50
   1   2  14    3.56    3.56
  -1   2 -14    5.00    1.60
  -1  -2 -14    6.69    1.70
  -1   2 -15   14.65    3.01
   1   2  15   10.33    4.33
   1  -2  15   14.58    4.67
   1  -2  15   15.92    5.71
  -1  -2 -15   17.70    3.23
   1   2  15    9.71    5.36
   1  -2  16    5.85    3.90
   1  -2  16    5.40    3.35
   1   2  16    2.10    3.47
  -1  -2 -16    6.15    2.03
  -1  -2 -16    7.59    2.09
   1   2  16    7.12    3.33
  -1   2 -16    6.86    1.88
   1   2  17   -4.53    5.06
   1  -2  17   -2.94    2.33
   1   2  17   -1.57    3.28
  -1  -2 -17    0.43    1.28
  -1   2 -17    0.73    1.13
   1  -2  17   -4.23    4.73
   1   2  18    1.72    2.35
   1  -2  18   -2.28    4.42
  -1  -2 -18    0.45    1.60
   1  -2  18    1.60    2.52
   1   2  18   -2.42    5.06
  -1   2 -18    0.39    1.14
  -1  -2 -19    1.44    1.26
   1   2  19   -5.16    5.00
  -1   2 -19   -0.41    1.17
   1   2  19    1.87    2.96
   1  -2  19   -2.45    4.74
   1  -2  19    1.77    3.12
  -1  -2 -20   45.49    7.80
  -1   2 -20   45.57    7.61
   1  -2  20   51.62   10.93
   1   2  20   38.78   10.69
   1  -2  20   21.17   10.04
   1   2  21   15.51    6.63
   1  -2  21   26.86    7.27
   1  -2  21   -2.82    5.49
  -1  -2 -21   27.66    4.64
  -1   2 -21   26.43    4.48
   1  -2  22   -2.99    6.27
   1   2  22    2.40    3.80
   1  -2  22    2.23    3.54
  -1  -2 -22    5.59    2.14
   1  -2  23   -3.16    5.64
   1   2  23    5.18    5.47
   1  -2  23    4.80    4.71
  -1  -2 -23    6.97    2.37
  -1  -2 -24    4.85    2.22
   1  -2  24    3.33    5.92
   1   2  24   -2.79    4.97
   1  -2  25   19.80    7.83
  -1  -2 -25    6.30    2.70
  -1  -2 -26    9.80    2.88
   1  -2  26   -3.02    4.89
   1  -2  27   -6.45    5.71
  -1  -2 -27    1.35    1.93
   1  -3 -27    1.40    2.23
  -1  -3  27   -6.91    6.69
   1  -3 -26   -1.35    2.00
  -1  -3  26    3.24    5.74
   1  -3 -25    1.30    1.98
  -1  -3  25   -3.04    5.37
  -1  -3  24   11.33    7.43
   1  -3 -24   -1.87    1.86
  -1   3  23   -3.00    6.71
   1  -3 -23    7.18    2.52
  -1  -3  23   -2.64    3.62
  -1   3  22    2.80    3.84
  -1  -3  22   -2.45    4.74
  -1  -3  21   13.96    7.42
  -1   3  21   34.29    6.02
  -1   3  21   10.38    7.01
  -1  -3  21   20.43    8.12
  -1  -3  20    2.10    3.72
  -1   3  20    2.71    2.58
  -1  -3  20   -5.26    5.51
  -1   3  20   -2.45    3.88
   1  -3 -19   -0.70    2.04
  -1  -3  19    1.94    3.44
  -1  -3  19   -2.47    4.38
  -1   3  19    2.26    4.39
  -1   3  19   -4.28    2.46
  -1  -3  18   10.70    5.49
   1  -3 -18   13.90    3.67
  -1   3  18   21.89    4.33
  -1   3  18    6.23    4.53
   1   3 -18   17.53    3.07
  -1  -3  18    2.31    4.20
   1  -3 -17    1.09    1.64
  -1   3  17    1.94    3.12
  -1  -3  17    1.64    2.94
   1   3 -17    5.35    1.65
  -1   3  17    6.93    2.63
  -1  -3  17    2.14    3.43
  -1   3  16   15.96    5.94
   1   3 -16   22.62    3.62
  -1  -3  16   16.91    3.98
   1  -3 -16   18.41    3.90
  -1   3  16   20.44    4.45
  -1  -3  16    5.96    5.01
  -1  -3  16   14.99    5.37
   1   3 -15    1.15    0.92
  -1  -3  15    5.48    2.88
   1  -3 -15    2.49    1.50
  -1   3  15    2.07    1.57
  -1  -3  15    1.01    1.35
  -1  -3  15    5.49    3.55
  -1   3  15    3.29    2.92
  -1  -3  14   84.65   21.20
   1   3 -14  124.78   19.16
  -1   3  14  118.90   19.98
   1  -3 -14  123.98   19.42
  -1  -3  14  139.05   19.70
  -1   3  14   77.65   20.72
  -1  -3  14  137.04   21.49
  -1  -3  13   34.45    4.32
   1   3 -13   -0.87    3.38
  -1  -3  13   32.66    3.45
   1  -3 -13   26.40    3.86
  -1  -3  13   30.54    5.94
   1   3 -13   32.23    3.52
  -1   3  13   22.43    6.03
   1   3 -13   31.26    3.65
  -1  -3  13   26.24    6.62
  -1   3  13   28.63    4.60
  -1  -3  12   51.89    5.67
  -1   3  12   48.91    5.07
  -1   3  12   41.46    5.98
   1   3 -12    0.81    4.63
   1   3 -12   45.52    4.90
   1   3 -12   46.85    4.94
   1   3 -12   42.08    4.96
   1  -3 -12   56.45    5.46
  -1  -3  12   45.99    7.29
  -1  -3  12   53.92    4.94
  -1   3  12   25.66    6.50
  -1  -3  12   34.93    7.51
  -1   3  11   32.72    5.82
   1   3 -11   34.36    5.00
  -1  -3  11   27.64    7.05
  -1  -3  11   39.79    5.00
   1  -3 -11   29.62    7.25
   1   3 -11   36.30    5.04
   1  -3 -11   40.33    5.32
  -1  -3  11   32.15    6.57
  -1   3  11   33.45    5.08
   1   3 -11   37.04    5.11
  -1   3  11   37.93    4.92
  -1  -3  11   36.64    5.50
  -1   3  11   26.86    6.76
   1   3 -11   -0.76    4.85
   1   3 -11   29.84    6.16
   1  -3 -11   20.78    6.28
   1   3 -11   27.62    7.06
  -1   3  11   30.54    4.86
   1   3 -10   44.20    7.35
  -1  -3  10   30.23    8.19
  -1   3  10   41.58    6.67
  -1   3  10   35.60    8.51
   1   3 -10   43.15    6.78
   1  -3 -10   36.41    6.88
   1   3 -10   41.41    7.87
   1   3 -10   44.62    6.81
   1  -3 -10   36.27    8.14
  -1   3  10   49.57    6.74
   1   3 -10   58.42    9.43
  -1   3  10   47.91    6.77
  -1  -3  10   53.09    7.27
   1  -3 -10   61.77    8.03
  -1   3  10   47.24    7.12
  -1  -3  10   50.35    7.39
  -1   3  10   55.06    7.76
  -1   3  10   44.56    6.86
  -1  -3  10   40.91    8.31
   1   3 -10    1.41    6.65
   1  -3 -10   48.79    8.99
  -1  -3  10   48.01    6.76
   1  -3 -10   50.03    6.70
   1   3 -10   51.24    6.83
  -1   3   9    1.95    0.69
  -1  -3   9    0.74    1.43
  -1  -3   9    0.42    0.28
   1   3  -9    0.30    0.52
   1  -3  -9   -0.88    1.84
   1   3  -9    0.76    1.09
   1   3  -9    2.00    1.94
   1  -3  -9    0.21    0.65
   1   3  -9   -0.65    1.37
   1  -3  -9    1.31    0.39
   1  -3  -9   -0.98    2.46
  -1  -3   9    0.94    0.50
  -1   3   9    1.43    0.52
  -1  -3   9    0.29    0.68
  -1   3   9    0.82    0.75
   1  -3  -9   -0.11    0.39
  -1  -3   9    2.43    1.54
   1   3  -9   -1.23    1.46
   1   3  -9    0.15    0.47
  -1   3   9    1.90    1.30
   1   3  -9    0.94    0.57
  -1   3   9   -0.97    2.29
  -1   3   9    0.40    0.49
  -1   3   9   -0.13    0.46
  -1  -3   9   -1.95    2.31
   1  -3  -9    1.00    0.97
  -1  -3   8  110.60   12.79
  -1   3   8  125.22   13.37
   1   3  -8   29.29   13.08
  -1  -3   8  102.81   14.74
   1   3  -8  126.36   13.06
  -1   3   8  125.76   13.94
  -1  -3   8  122.23   12.99
   1   3  -8  111.54   13.55
  -1   3   8  124.66   12.96
   1   3  -8  107.45   14.06
   1  -3  -8  121.58   15.19
  -1  -3   8  124.67   14.61
  -1   3   8  104.19   12.89
   1   3  -8  110.14   12.94
  -1  -3   8    0.52   12.66
  -1   3   8   69.88   14.20
   1  -3  -8  119.02   14.99
  -1  -3   8  115.10   13.31
   1   3  -8  126.69   13.03
  -1   3   8  139.30   13.03
   1  -3  -8  132.30   14.13
   1   3  -8  112.29   15.09
  -1   3   8  119.64   13.08
   1  -3  -8  119.12   12.92
   1  -3  -8  119.16   13.16
   1  -3  -8  117.19   12.81
  -1  -3   7    7.32    2.22
   1   3  -7    6.36    2.55
   1   3  -7    6.48    1.31
  -1   3   7    6.21    1.26
   1  -3  -7    8.55    2.72
  -1   3   7    1.64    1.87
  -1  -3   7    6.14    1.30
   1  -3  -7    7.88    2.11
   1  -3  -7    6.38    1.17
   1   3  -7    7.17    1.31
  -1   3   7    8.63    1.31
  -1  -3   7   -0.51    1.71
  -1   3   7    5.92    1.33
   1   3  -7    5.44    1.97
   1   3  -7    4.34    1.86
  -1  -3   7    5.87    1.39
  -1   3   7    7.39    1.35
  -1  -3   7    6.33    1.17
  -1   3   7    8.84    1.87
  -1   3   7    5.44    1.46
   1  -3  -7    3.07    2.16
   1  -3  -7    6.85    1.44
  -1  -3   7    7.25    2.56
   1   3  -7    6.86    1.26
   1  -3  -7    8.42    1.31
   1   3  -6   27.74    3.97
   1  -3  -6   33.66    4.85
  -1   3   6   23.77    3.89
  -1  -3   6    0.49    3.79
  -1   3   6   36.71    4.07
   1  -3  -6   20.59    4.96
   1   3  -6   25.74    3.94
  -1  -3   6   23.04    4.03
  -1   3   6   25.34    4.14
   1   3  -6   25.62    4.66
   1  -3  -6   24.65    3.82
  -1  -3   6   27.11    3.84
  -1   3   6   28.57    4.53
  -1   3   6   30.26    3.90
  -1   3   6   25.77    3.96
  -1  -3   6   25.92    4.79
   1  -3  -6   28.73    4.20
   1   3  -6   23.77    3.83
   1  -3  -6   27.80    3.93
  -1  -3   6   30.34    5.07
   1  -3  -6   25.90    4.01
  -1  -3   6   25.60    3.93
   1  -3  -5   65.25   10.03
   1  -3  -5   64.22   10.12
  -1  -3   5   64.30   10.14
  -1  -3   5   12.00   10.05
  -1  -3   5   69.22   10.78
   1  -3  -5   56.24   10.64
  -1   3   5   67.66   10.28
  -1   3   5   65.66   10.02
   1   3  -5   69.07    9.98
  -1   3   5   64.70   10.54
  -1  -3   5   68.66   10.95
   1   3  -5   64.90   10.04
   1  -3  -5   65.95   10.01
   1   3  -5   72.82   10.69
  -1   3   5   79.38   10.17
  -1   3   5   68.08   10.09
   1   3  -5   66.73   10.10
  -1  -3   5   59.05   10.06
  -1   3   5   66.01   10.10
  -1  -3   5   71.92   10.11
  -1  -3   5   59.65   10.00
   1  -3  -5   69.26   10.09
   1   3  -5   72.29   10.14
   1  -3  -5   75.71   10.32
   1   3  -4    5.06    1.60
   1  -3  -4    1.73    1.62
  -1  -3   4    6.01    1.68
  -1   3   4    6.48    1.15
  -1  -3   4    4.33    1.16
   1  -3  -4    5.96    1.22
   1   3  -4    6.95    1.18
  -1   3   4    4.04    1.42
   1  -3  -4    8.24    1.17
  -1   3   4    7.13    1.23
  -1  -3   4    2.32    1.57
  -1  -3   4    7.63    1.27
  -1  -3   4    6.08    1.20
  -1   3   4    6.46    1.20
   1  -3  -4    7.51    1.42
  -1   3   4    8.97    1.35
   1   3  -4    3.99    1.15
   1  -3  -4    6.82    1.13
  -1  -3   4    5.07    1.11
  -1   3   4    6.08    1.36
   1   3  -4    6.03    1.19
   1  -3  -4    6.40    1.19
   1  -3  -3   17.75    2.65
  -1   3   3   14.62    2.54
  -1  -3   3   15.64    2.61
   1  -3  -3   15.81    2.55
  -1   3   3   22.15    2.78
  -1  -3   3   13.45    2.55
   1  -3  -3   15.42    2.57
   1  -3  -3   17.46    2.63
  -1   3   3   17.13    2.94
   1  -3  -3   15.38    2.73
  -1   3   3   12.90    2.59
  -1  -3   3   15.39    2.63
   1   3  -3   12.03    2.79
  -1   3   3   16.58    2.62
  -1  -3   3    8.42    2.80
  -1  -3   3   13.82    2.95
   1   3  -3   15.99    2.61
   1   3  -3   17.99    2.64
  -1   3   3   15.73    2.83
  -1   3   2  179.03   24.94
   1  -3  -2  174.17   25.20
   1   3  -2  172.83   25.11
  -1   3   2  154.68   25.04
  -1  -3   2  174.03   24.93
   1  -3  -2  152.40   25.00
  -1  -3   2  179.34   25.30
  -1   3   2  148.96   25.00
   1  -3  -2  163.52   25.02
   1  -3  -2  156.92   25.04
  -1   3   2  191.56   25.12
  -1  -3   2  152.65   25.01
   1   3  -2  145.45   25.01
  -1  -3   2  165.61   25.22
  -1   3   2  154.96   24.97
   1   3  -2  158.96   25.04
   1  -3  -2  148.69   24.96
  -1  -3   2  145.59   25.00
  -1  -3   1   17.05    2.81
   1   3  -1   17.77    2.88
   1   3  -1   18.23    2.78
   1  -3  -1   22.24    2.89
  -1  -3   1   14.93    2.77
   1  -3  -1   14.76    2.73
  -1  -3   1   24.85    3.03
   1  -3  -1    9.31    2.91
   1   3  -1   17.12    2.83
   1  -3  -1   17.10    2.77
  -1   3   1   18.85    2.86
   1  -3  -1   15.20    2.81
   1  -3   0    2.97    4.17
   1   3   0   32.54    4.39
  -1  -3   0   34.63    4.28
   1   3   0   29.85    4.26
  -1  -3   0   29.34    4.22
   1  -3   0   29.89    4.33
   1  -3   0   37.16    4.41
  -1  -3   0   30.94    4.35
   1  -3   0   31.99    4.36
   1  -3   0   33.09    4.29
  -1   3   0   31.75    4.36
  -1  -3   0   25.82    4.25
   1   3   0   29.13    4.35
   1  -3   0   27.67    4.23
   1  -3   0   30.24    4.35
  -1  -3   0   29.12    4.31
   1  -3   1   34.41    4.68
  -1  -3  -1   29.19    4.60
  -1   3  -1   32.15    4.61
   1   3   1   27.00    4.55
   1  -3   1   30.21    4.62
   1  -3   1   25.83    4.56
  -1  -3  -1   27.87    4.57
  -1  -3  -1   26.52    4.57
  -1  -3  -1   28.28    4.55
   1  -3   1   26.74    4.63
  -1   3  -1   27.72    4.60
  -1   3  -1   32.00    4.67
  -1  -3  -1   27.02    4.56
   1   3   1   27.61    4.60
   1  -3   1   28.89    4.59
  -1   3  -1   26.48    4.55
   1  -3   1   27.46    4.58
  -1   3  -2   21.17    3.08
   1  -3   2   14.88    3.09
   1   3   2   13.51    3.27
  -1   3  -2   16.02    3.00
  -1   3  -2   22.73    3.07
  -1  -3  -2   19.73    2.99
   1   3   2   16.04    2.97
  -1   3  -2   20.24    2.98
   1   3   2   19.58    2.95
   1   3   2   17.38    3.00
   1  -3   2   30.16    3.24
  -1  -3  -2   14.53    2.94
   1  -3   2    8.77    3.12
   1  -3   2   19.48    3.02
  -1  -3  -2   12.36    3.06
   1  -3   2   20.29    3.03
  -1  -3  -2   18.49    2.95
   1  -3   2   17.40    3.04
  -1  -3  -2   18.70    3.09
  -1   3  -2   17.80    3.08
  -1  -3  -3    3.01    0.71
   1   3   3    3.08    0.79
  -1  -3  -3    2.85    0.93
   1   3   3    3.42    0.82
  -1   3  -3    1.95    0.83
  -1   3  -3    2.00    0.68
   1  -3   3    4.44    1.11
  -1   3  -3    4.84    1.12
   1  -3   3    5.23    0.97
   1  -3   3    3.42    0.79
   1   3   3    5.01    1.69
   1   3   3    4.39    1.05
  -1   3  -3    7.81    1.81
  -1  -3  -3    3.49    0.77
  -1  -3  -3    2.65    0.72
   1  -3   3    4.03    1.20
  -1   3  -3    4.09    0.88
   1   3   3    3.44    0.73
   1  -3   3    4.25    1.55
   1   3   3    3.87    0.92
  -1  -3  -3    4.45    1.24
  -1   3  -3    3.17    0.81
  -1  -3  -3    2.08    0.70
   1   3   3    4.81    1.68
  -1   3  -4   44.56    7.56
   1  -3   4   77.72    7.83
  -1  -3  -4   43.87    7.61
  -1  -3  -4   46.83    7.60
  -1   3  -4   51.13    7.69
   1   3   4   36.78    8.21
   1  -3   4   47.17    7.54
  -1  -3  -4   48.98    7.60
   1  -3   4   45.49    8.40
   1   3   4   52.95    8.55
  -1  -3  -4   53.54    7.92
   1   3   4   46.17    7.70
   1   3   4   43.00    7.55
  -1   3  -4   50.53    7.81
  -1  -3  -4   47.63    7.58
  -1   3  -4   48.43    7.91
   1  -3   4   47.02    7.85
  -1   3  -4   55.00    8.54
  -1  -3  -4   42.02    7.63
  -1  -3  -4   47.05    8.06
  -1  -3  -4   60.21    8.62
   1   3   4   47.85    7.82
   1   3   4   54.74    7.97
   1   3   4   44.43    7.62
   1  -3   4   40.20    7.99
  -1   3  -4   51.26    7.58
  -1  -3  -5    7.93    2.67
   1  -3   5    0.27    1.79
  -1   3  -5   11.26    2.38
  -1  -3  -5   10.15    1.93
  -1   3  -5   12.48    2.22
   1  -3   5   21.08    2.08
  -1  -3  -5   11.49    1.90
  -1  -3  -5   13.49    1.93
   1  -3   5    8.09    2.42
  -1   3  -5   13.39    1.99
   1  -3   5    6.28    2.62
  -1  -3  -5    9.70    1.96
  -1  -3  -5    8.96    2.43
  -1  -3  -5   12.29    1.90
   1   3   5   10.86    2.37
   1   3   5   12.50    2.09
   1  -3   5   13.62    2.00
   1   3   5   14.33    1.91
   1   3   5    3.00    2.37
   1   3   5   11.47    1.94
   1   3   5    9.80    2.14
  -1  -3  -5   12.60    2.33
   1  -3   5   13.13    1.88
  -1   3  -5   14.27    2.03
   1  -3   5   11.21    2.27
   1   3   5    5.64    2.67
  -1   3  -5    5.21    2.54
  -1  -3  -6    6.70    2.47
  -1  -3  -6    5.03    1.72
  -1   3  -6    3.48    1.00
   1  -3   6    4.04    0.98
  -1  -3  -6    5.98    1.01
   1   3   6    7.90    2.69
  -1   3  -6    5.08    1.30
   1   3   6    3.01    1.91
   1  -3   6    6.56    2.03
   1   3   6    2.97    1.03
   1   3   6    3.77    1.30
  -1   3  -6    5.10    1.13
   1  -3   6    6.78    2.68
   1   3   6    4.54    0.93
  -1  -3  -6    3.21    1.06
  -1  -3  -6    4.85    1.43
  -1   3  -6    6.59    1.63
   1  -3   6    3.80    0.95
   1   3   6    4.47    0.99
   1   3   6    4.40    1.57
  -1  -3  -6    4.39    0.96
  -1  -3  -6    3.87    1.03
  -1   3  -6    4.78    2.20
   1  -3   6    6.26    1.01
   1  -3   7   25.06    3.55
   1  -3   7   17.13    4.48
  -1   3  -7   24.11    3.86
   1  -3   7   22.45    3.63
  -1  -3  -7   22.77    3.89
   1  -3   7   13.49    3.72
   1   3   7   19.08    3.98
  -1  -3  -7   17.78    4.77
   1   3   7   21.35    3.63
   1   3   7   20.76    4.35
  -1   3  -7   21.68    3.64
   1   3   7   22.77    3.61
  -1   3  -7   20.12    4.17
  -1  -3  -7   21.53    3.70
  -1  -3  -7   36.33    3.85
  -1  -3  -7   17.92    4.05
   1   3   7   23.80    3.85
  -1   3  -7   20.15    3.95
  -1  -3  -7   22.43    4.52
  -1   3  -7   18.12    4.78
  -1   3  -7   12.89    3.80
   1   3   7   19.38    5.09
   1  -3   7   23.11    3.67
   1   3   8  137.15   20.49
   1  -3   8  137.13   19.31
   1   3   8  126.67   19.43
  -1   3  -8   28.56   19.37
  -1  -3  -8  123.44   20.37
   1  -3   8  128.96   20.72
  -1   3  -8  136.60   19.50
   1   3   8  136.58   20.01
  -1  -3  -8  148.84   21.34
  -1  -3  -8  131.42   20.07
  -1  -3  -8  126.97   19.71
   1   3   8  130.51   19.69
   1   3   8  132.17   19.43
  -1  -3  -8  150.82   19.43
  -1  -3  -8  124.01   19.52
   1  -3   8  151.94   19.52
  -1   3  -8  130.22   19.75
  -1   3  -8  133.38   19.88
   1   3   8  107.61   20.92
  -1   3  -8  138.92   20.26
  -1   3  -8  135.47   21.20
   1  -3   8  128.43   19.46
   1   3   9   -0.41    1.03
   1   3   9    1.11    1.96
   1   3   9    0.55    0.51
  -1   3  -9    0.35    1.01
   1   3   9    0.53    0.66
  -1  -3  -9    0.46    0.90
   1  -3   9    1.71    2.02
   1  -3   9   -0.15    0.61
  -1   3  -9    0.17    0.54
  -1  -3  -9    0.98    1.89
   1   3   9    0.66    1.17
  -1  -3  -9    0.09    0.34
  -1  -3  -9    0.89    0.94
   1  -3   9    0.62    0.47
   1   3   9    0.14    0.42
   1  -3   9   -0.06    0.28
  -1   3  -9   -0.94    1.17
  -1   3  -9    2.13    1.39
  -1   3  -9    0.32    0.76
  -1  -3  -9    0.19    0.57
  -1  -3  -9   -2.56    1.52
   1  -3  10   14.41    2.10
  -1   3 -10   20.80    4.62
   1   3  10   14.85    2.86
  -1   3 -10   -0.53    2.05
  -1   3 -10   13.08    2.11
  -1  -3 -10    9.71    3.68
   1   3  10   14.26    2.45
  -1   3 -10   12.73    2.58
   1   3  10   12.80    2.03
   1   3  10   12.84    2.08
   1  -3  10    3.93    2.84
   1   3  10   13.07    3.34
  -1   3 -10   13.58    3.10
   1   3  10   12.88    2.00
   1   3  10    3.72    3.06
   1  -3  10   16.56    3.54
  -1  -3 -10    9.57    2.08
  -1  -3 -10   10.90    3.10
  -1  -3 -10   11.42    2.80
  -1  -3 -10    9.59    2.35
  -1   3 -10   12.23    2.53
  -1  -3 -10   12.48    1.83
  -1  -3 -11   33.24    4.38
  -1  -3 -11   26.34    5.12
  -1  -3 -11   34.56    4.02
   1  -3  11   28.13    5.99
   1   3  11   24.96    6.18
  -1   3 -11   38.24    6.80
   1  -3  11   44.66    6.15
  -1   3 -11   27.83    3.84
   1   3  11   35.33    3.91
   1   3  11   38.43    4.89
  -1  -3 -11   42.43    7.04
   1  -3  11   32.62    3.75
  -1   3 -11   28.70    4.38
  -1   3 -11   -0.58    3.50
   1   3  11   29.28    5.52
   1  -3  12   29.47    8.34
  -1   3 -12   47.35    6.89
   1  -3  12   44.57    8.32
  -1  -3 -12   35.68    7.10
   1   3  12   22.89    8.38
  -1  -3 -12   42.08    6.87
  -1   3 -12   37.40    7.21
   1   3  12   42.64    6.78
   1   3  12   38.03    8.23
   1  -3  12   42.11    6.65
   1   3  12   43.34    7.46
   1  -3  13    3.30    0.88
  -1  -3 -13    2.50    1.09
   1   3  13   -1.68    3.52
   1   3  13    5.79    1.96
   1  -3  13    1.02    1.82
   1   3  13   -1.10    1.76
   1  -3  13   -1.42    2.77
  -1   3 -13    2.84    1.06
   1   3  14   75.97   17.58
   1  -3  14  110.69   16.02
  -1   3 -14  100.16   16.22
   1  -3  14   94.77   17.80
   1   3  14   45.54   17.69
   1  -3  14   94.51   18.76
   1   3  14  117.93   17.13
  -1  -3 -14  108.52   16.34
  -1  -3 -15   19.69    3.62
   1  -3  15    9.92    4.72
  -1   3 -15   20.93    3.57
   1   3  15   14.98    5.25
   1  -3  15   22.76    6.65
   1   3  15   11.86    5.68
   1   3  16   10.67    5.98
   1  -3  16   20.29    5.50
  -1  -3 -16   20.12    3.72
   1   3  16   19.58    5.86
   1  -3  16    7.71    4.86
  -1   3 -16   18.94    3.51
   1  -3  17   23.51    6.16
   1   3  17   21.07    6.52
  -1  -3 -17   21.27    4.14
   1  -3  17   20.89    7.30
  -1   3 -17   18.42    3.87
  -1  -3 -18   16.38    3.48
  -1   3 -18   17.46    3.33
   1   3  18   10.67    5.22
   1  -3  18    9.02    5.56
   1  -3  18   12.75    5.11
  -1  -3 -19    4.94    2.11
  -1   3 -19    6.67    1.89
   1   3  19    5.83    3.55
   1  -3  19    7.02    4.48
   1  -3  19    2.42    4.78
   1  -3  20    2.62    5.53
  -1  -3 -20    3.65    2.07
   1   3  20    8.48    4.80
   1  -3  20    9.49    4.56
  -1  -3 -21    7.12    2.57
   1  -3  21    8.19    4.97
   1   3  21    4.60    4.58
   1  -3  21    8.39    6.34
   1   3  22    2.49    3.95
   1  -3  22   -2.97    5.26
  -1  -3 -22   -2.30    1.78
   1  -3  23    6.28    6.14
  -1  -3 -23    4.81    2.33
   1  -3  23    7.27    5.14
  -1  -3 -24    0.63    1.79
   1  -3  24   -3.32    6.43
   1  -3  24    2.60    4.11
  -1  -3 -25   -0.65    2.19
   1  -3  25   -2.79    4.93
   1  -3  26    2.98    5.77
  -1  -3 -26   -0.68    1.77
  -1  -3 -27    4.86    2.56
   1  -4 -27   -2.15    2.15
  -1  -4  26    3.19    5.05
   1  -4 -26   -1.39    1.98
  -1  -4  25    2.99    5.29
   1  -4 -25    1.34    2.06
  -1  -4  24    5.58    5.87
   1  -4 -24    3.86    2.19
  -1  -4  23   -2.60    5.04
   1  -4 -23    0.62    1.82
  -1  -4  22    2.42    4.29
  -1  -4  21    2.24    3.55
  -1   4  21   -0.98    2.19
  -1  -4  21    5.56    5.82
  -1  -4  20   -2.62    4.63
  -1  -4  20    4.15    4.02
  -1   4  20    0.93    2.21
  -1  -4  19    3.84    3.39
  -1   4  19   -2.35    4.55
   1  -4 -19    0.63    1.80
  -1  -4  19   -2.46    4.35
  -1   4  19    0.88    1.98
  -1   4  18    2.21    3.91
  -1  -4  18    3.54    3.71
   1  -4 -18    1.10    1.67
  -1   4  18    3.35    2.22
  -1  -4  18    2.30    4.47
   1  -4 -17   -0.98    1.65
  -1  -4  17    1.63    3.64
  -1   4  17   -0.80    2.00
   1  -4 -16   -0.45    1.42
  -1   4  16    0.76    1.58
  -1  -4  16    1.98    3.51
  -1   4  16   -1.88    3.33
  -1  -4  16    5.97    3.73
  -1   4  15    2.87    1.91
  -1   4  15    1.75    2.42
  -1  -4  15   -1.83    3.25
  -1  -4  15    6.83    3.07
  -1  -4  15    1.16    0.95
   1   4 -15    2.97    1.20
   1  -4 -15    3.62    1.53
   1   4 -14   -0.25    0.73
  -1  -4  14    0.56    0.87
  -1  -4  14    2.49    2.41
   1  -4 -14    0.36    0.85
  -1   4  14   -1.62    2.87
  -1   4  14    0.68    1.61
  -1  -4  14   -3.31    3.46
  -1  -4  13    1.18    1.07
   1   4 -13   -0.22    0.71
   1   4 -13    0.64    0.76
  -1   4  13   -0.64    1.24
  -1  -4  13   -1.51    2.92
  -1  -4  13   -2.27    2.01
   1  -4 -13    0.64    1.14
  -1  -4  13    0.53    0.81
  -1   4  13   -4.48    3.34
   1   4 -13    0.45    0.66
  -1  -4  12   -1.37    2.16
   1  -4 -12    1.47    0.96
  -1  -4  12    2.05    1.99
   1   4 -12    0.77    1.61
  -1   4  12   -0.61    1.18
   1   4 -12    0.42    0.68
  -1  -4  12   -0.36    0.80
   1   4 -12   -0.21    0.57
  -1  -4  12    1.38    0.71
   1   4 -12    1.01    0.68
  -1   4  12    1.40    2.93
  -1  -4  11    2.83    2.11
  -1  -4  11    0.17    0.74
   1   4 -11    1.27    0.64
  -1  -4  11    0.96    0.95
   1   4 -11    1.19    2.83
   1  -4 -11    2.96    2.06
   1  -4 -11    0.27    0.80
   1   4 -11    0.69    1.22
   1   4 -11    0.70    1.74
  -1   4  11    0.16    0.61
  -1   4  11    0.57    1.20
   1  -4 -11    8.20    3.46
   1   4 -11    0.80    0.64
  -1  -4  11    1.23    2.17
   1   4 -11    0.20    0.69
  -1   4  11   -0.16    0.51
   1   4 -10    4.13    1.03
  -1   4  10    0.53    1.17
  -1   4  10    2.92    1.22
   1  -4 -10    3.65    0.80
   1   4 -10    3.83    1.08
  -1   4  10    3.18    0.93
  -1  -4  10    8.76    3.40
   1  -4 -10    5.29    1.86
   1  -4 -10    5.20    1.03
   1  -4 -10    4.28    2.46
  -1   4  10    4.36    1.01
  -1  -4  10    2.93    0.98
  -1   4  10    2.35    2.52
  -1   4  10    4.19    0.99
  -1   4  10    2.29    0.95
  -1  -4  10    2.53    2.18
   1   4 -10    1.22    1.89
   1   4 -10    3.66    1.03
   1  -4 -10    4.69    1.26
   1  -4 -10    3.79    2.86
   1   4 -10    4.47    2.03
   1   4 -10    4.38    2.92
  -1  -4  10    3.96    1.21
   1   4 -10    4.25    1.60
   1   4  -9    2.59    0.74
  -1  -4   9   -0.75    1.80
   1  -4  -9    1.80    1.90
   1  -4  -9    3.82    0.81
  -1  -4   9    3.87    2.31
  -1   4   9    1.93    0.64
   1   4  -9    1.49    0.70
   1  -4  -9    4.40    1.47
  -1  -4   9    2.26    0.87
   1  -4  -9    2.94    1.05
  -1   4   9    1.97    1.32
  -1   4   9    2.53    0.77
  -1   4   9    1.37    0.80
   1  -4  -9    1.21    0.51
  -1   4   9    2.43    0.97
  -1  -4   9    0.98    0.76
   1   4  -9    1.28    0.73
   1   4  -9    6.95    2.95
  -1  -4   9   -0.60    1.92
   1  -4  -9   -0.97    1.90
  -1  -4   9    1.93    0.59
  -1   4   9    2.49    0.71
   1   4  -9    1.95    1.30
  -1   4   9   -1.09    2.29
  -1  -4   9    2.33    0.64
   1   4  -9    4.64    2.02
  -1  -4   8    0.21    0.32
   1   4  -8   -0.17    0.64
  -1   4   8   -0.55    0.56
   1   4  -8    0.23    0.47
  -1  -4   8   -0.84    1.99
  -1   4   8   -0.29    0.64
   1  -4  -8   -0.10    0.35
  -1  -4   8   -0.31    0.68
  -1  -4   8    1.25    0.55
   1  -4  -8    0.85    1.78
   1  -4  -8   -0.15    0.44
  -1   4   8   -0.26    0.52
   1   4  -8    0.89    1.86
  -1  -4   8    0.60    1.65
  -1   4   8    0.79    0.55
   1   4  -8    0.52    1.30
   1   4  -8   -0.36    0.97
   1  -4  -8    1.73    1.81
   1  -4  -8    0.46    1.09
  -1   4   8    1.38    1.03
  -1  -4   8   -0.66    1.38
  -1  -4   8   -0.12    0.41
  -1   4   8    0.62    0.46
   1   4  -8    0.36    0.55
   1  -4  -8   -0.21    0.65
  -1  -4   7   -0.70    1.57
   1   4  -7   -2.36    2.24
   1  -4  -7    0.32    0.33
  -1  -4   7   -0.58    1.21
   1  -4  -7    0.19    0.54
  -1   4   7   -0.17    0.51
   1  -4  -7    0.76    1.59
   1  -4  -7    0.74    0.42
   1   4  -7    0.45    1.01
  -1  -4   7    0.35    0.48
  -1  -4   7    0.11    0.28
   1   4  -7   -0.18    0.49
  -1  -4   7    0.60    0.61
   1   4  -7    0.33    0.49
   1  -4  -7    0.81    1.80
  -1  -4   7   -0.59    1.14
  -1   4   7    0.92    0.47
   1   4  -7    0.96    1.01
  -1  -4   7    0.36    0.37
  -1   4   7    0.24    0.40
  -1   4   7    2.10    1.29
   1   4  -7    0.29    0.37
   1  -4  -7    1.36    0.75
  -1   4   7    0.47    0.49
  -1   4   7    1.09    0.72
   1  -4  -7    1.76    1.15
   1  -4  -6   -0.66    1.56
  -1   4   6    0.62    0.52
   1  -4  -6    0.59    0.42
   1  -4  -6    0.43    0.90
  -1   4   6    0.47    0.49
  -1   4   6   -0.38    1.04
   1  -4  -6    1.05    0.51
  -1  -4   6    1.77    1.48
   1   4  -6    0.32    0.62
  -1  -4   6   -0.54    1.29
  -1  -4   6    0.50    1.04
   1  -4  -6   -0.25    0.52
  -1  -4   6   -0.15    0.60
  -1   4   6   -0.26    0.68
   1   4  -6    0.68    1.52
   1   4  -6    1.89    0.71
  -1   4   6    0.33    0.41
   1   4  -6    0.79    0.93
   1   4  -6    0.46    0.51
   1  -4  -6    0.68    0.56
   1  -4  -6    0.53    0.39
  -1  -4   6    1.23    0.45
   1  -4  -6   -0.74    1.66
  -1  -4   6    0.56    0.46
  -1   4   6    0.30    0.40
  -1  -4   6    0.31    0.44
   1   4  -6    0.28    0.81
   1   4  -5    0.15    0.53
   1   4  -5   -0.14    0.39
  -1   4   5    0.42    0.38
  -1  -4   5    0.35    0.33
   1  -4  -5    0.58    0.38
   1  -4  -5   -0.23    0.48
   1  -4  -5   -0.23    0.33
  -1   4   5    0.69    0.72
   1  -4  -5   -0.31    0.52
   1  -4  -5    0.88    1.21
   1   4  -5    0.33    0.48
  -1   4   5    0.72    0.49
  -1  -4   5   -0.15    0.51
  -1   4   5   -0.15    0.46
   1   4  -5    0.32    0.92
  -1  -4   5    1.28    1.17
  -1  -4   5    0.31    0.34
   1   4  -5   -0.49    0.77
  -1  -4   5   -0.41    0.62
   1  -4  -5   -0.55    1.31
  -1   4   5    0.30    0.36
   1  -4  -5    0.32    0.39
   1   4  -5   -0.26    0.50
  -1   4   5   -0.25    0.62
  -1  -4   4    8.42    2.07
  -1   4   4    8.99    1.61
  -1  -4   4    8.16    1.53
  -1  -4   4   10.87    2.34
  -1   4   4    8.10    1.57
   1  -4  -4    8.03    1.62
  -1  -4   4    6.67    1.34
   1  -4  -4    5.67    2.29
   1  -4  -4    9.51    1.77
   1   4  -4    7.22    1.55
  -1   4   4    8.83    1.52
   1   4  -4   10.29    1.85
   1  -4  -4    8.04    1.50
   1   4  -4    9.77    1.93
  -1  -4   4    8.32    1.59
  -1  -4   4    9.86    1.66
  -1   4   4    6.70    1.86
   1  -4  -4    9.98    1.66
   1  -4  -4   10.07    1.59
  -1   4   4    9.50    1.66
  -1   4   4    7.90    1.85
   1  -4  -3    9.32    1.65
  -1   4   3    6.69    1.64
  -1   4   3    8.42    1.67
   1  -4  -3    9.39    1.64
  -1   4   3    9.92    1.50
   1  -4  -3    7.18    1.60
  -1  -4   3    8.95    2.06
   1   4  -3    8.79    1.67
  -1   4   3    6.19    1.86
   1   4  -3    8.41    1.75
  -1   4   3    8.32    1.55
   1   4  -3    8.36    1.76
   1  -4  -3    9.26    1.58
  -1   4   3    8.45    1.98
  -1  -4   3    7.38    1.58
   1   4  -3   11.44    1.89
  -1  -4   3    7.40    1.66
  -1  -4   3    7.02    1.60
  -1  -4   3   12.62    2.21
   1  -4  -3    9.38    1.80
  -1  -4   3    9.46    1.48
   1  -4  -2    1.20    0.69
   1  -4  -2    0.58    0.41
  -1  -4   2    0.65    0.72
   1   4  -2    0.12    0.51
  -1   4   2    1.11    0.52
  -1  -4   2    0.18    0.76
  -1  -4   2    0.74    0.50
   1  -4  -2    1.56    0.52
  -1  -4   2    0.74    0.53
   1   4  -2    1.24    0.60
   1  -4  -2    2.09    0.54
  -1   4   2    0.71    0.54
   1   4  -2    1.15    0.54
   1  -4  -2    1.37    0.65
  -1   4   2    1.03    0.53
   1   4  -2    1.51    0.72
  -1  -4   2    1.43    0.59
  -1   4   2    0.69    0.35
  -1  -4   2    1.26    0.34
   1   4  -1    8.33    1.92
   1  -4  -1    8.75    1.86
  -1  -4   1   12.08    1.82
  -1  -4   1   10.02    1.93
   1  -4  -1   10.38    1.86
   1   4  -1   12.42    1.87
  -1  -4   1   19.01    2.19
   1  -4  -1   18.82    2.26
   1  -4  -1    7.21    2.12
  -1   4   1   11.60    2.00
   1  -4  -1    7.18    2.05
  -1  -4   1   12.13    2.00
   1  -4  -1   11.96    2.00
   1   4  -1   10.00    2.01
  -1  -4   1    9.14    1.87
  -1  -4   1    8.92    1.90
   1  -4   0    0.88    0.56
   1  -4   0    0.38    0.79
   1  -4   0    0.81    0.68
   1   4   0    1.18    0.64
  -1  -4   0    0.60    0.41
  -1   4   0    0.67    0.58
   1  -4   0    1.58    0.62
   1   4   0    0.49    0.59
   1  -4   0    0.89    0.47
   1  -4   0    0.82    0.52
  -1  -4   0    0.52    0.47
  -1  -4   0    0.12    0.48
   1   4   0    0.14    0.56
  -1  -4   0    0.14    0.49
  -1  -4   0    0.41    0.36
  -1  -4   0    0.39    0.45
  -1  -4  -1    0.79    0.55
  -1  -4  -1    0.34    0.50
   1   4   1    0.15    0.56
   1  -4   1    1.21    0.51
  -1  -4  -1    0.71    0.51
  -1   4  -1    0.93    0.57
   1  -4   1    0.60    0.61
   1  -4   1    0.28    0.52
  -1   4  -1    0.52    0.49
   1  -4   1    0.12    0.48
  -1  -4  -1    0.83    0.40
  -1  -4  -1    0.99    0.61
  -1  -4  -1    0.50    0.48
   1  -4   1    0.58    0.62
   1   4   1    0.13    0.48
   1  -4   1    1.36    0.84
   1  -4   2   63.72    7.64
   1   4   2   61.59    7.92
  -1  -4  -2   42.78    7.41
  -1  -4  -2   47.03    7.41
  -1  -4  -2   42.14    7.42
   1  -4   2   49.97    7.49
  -1  -4  -2   43.06    7.60
  -1   4  -2   47.91    7.51
  -1   4  -2   49.72    7.47
  -1  -4  -2   49.09    7.56
   1   4   2   48.92    7.50
  -1   4  -2   41.64    7.40
  -1  -4  -2   41.03    7.44
   1  -4   2   48.43    7.49
  -1   4  -2   46.64    7.52
   1  -4   2   43.85    7.49
   1   4   2   44.29    7.45
   1  -4   2   53.98    7.85
   1  -4   2   40.66    7.40
   1  -4   2   46.07    7.57
  -1   4  -3   12.30    2.18
   1  -4   3   14.48    2.40
  -1  -4  -3   12.21    2.17
   1  -4   3   17.23    2.40
  -1   4  -3   12.12    2.29
   1   4   3   14.79    2.32
  -1   4  -3   10.90    2.22
   1  -4   3   11.67    2.88
   1   4   3   18.90    3.16
   1   4   3    4.68    2.52
  -1  -4  -3   13.99    2.68
   1  -4   3   16.42    2.58
   1  -4   3   13.24    2.25
   1  -4   3   10.95    2.17
  -1  -4  -3   10.81    2.16
  -1   4  -3   14.35    2.34
   1   4   3   11.71    2.35
  -1  -4  -3   12.51    2.19
  -1   4  -3   11.66    2.37
  -1  -4  -3   13.17    2.47
   1   4   3    9.46    2.10
   1   4   3   13.53    2.32
  -1   4  -4    2.37    1.57
  -1   4  -4    2.52    0.73
   1  -4   4    3.12    1.13
  -1   4  -4    2.30    0.94
  -1   4  -4    3.34    0.89
   1   4   4    2.53    1.52
  -1   4  -4    2.67    0.66
   1  -4   4    4.51    0.86
  -1  -4  -4    3.07    1.43
  -1  -4  -4    3.54    0.86
   1   4   4    4.39    0.87
   1   4   4    3.48    0.89
  -1  -4  -4    1.21    0.78
  -1   4  -4    5.59    1.19
   1  -4   4    3.27    1.30
   1   4   4    2.56    0.93
  -1  -4  -4    2.92    0.79
  -1  -4  -4    4.06    1.19
  -1  -4  -4    4.53    0.91
   1  -4   4    4.58    1.90
   1   4   4    0.99    1.08
  -1   4  -4    2.46    1.12
   1   4   4    1.43    0.78
   1  -4   4    4.59    0.95
   1  -4   4    5.23    1.04
   1   4   5    0.16    0.42
  -1  -4  -5   -0.28    0.44
   1  -4   5   -0.42    1.18
  -1  -4  -5    0.13    0.44
   1  -4   5   -0.16    0.53
   1   4   5    0.39    1.08
  -1   4  -5   -0.18    0.56
   1   4   5    0.54    0.60
  -1  -4  -5   -0.31    0.82
  -1  -4  -5    0.41    0.97
   1   4   5    0.63    1.41
  -1  -4  -5    0.16    0.48
  -1   4  -5    2.31    1.71
  -1   4  -5   -0.23    0.69
   1  -4   5    0.27    0.36
   1  -4   5    0.85    0.87
   1   4   5    0.11    0.37
  -1   4  -5   -1.20    0.92
  -1  -4  -5    0.24    0.42
   1   4   5    0.60    0.57
  -1  -4  -5    0.56    1.54
  -1   4  -5   -0.12    0.33
   1  -4   5    0.92    0.57
   1  -4   5   -0.13    0.35
  -1  -4  -6    0.17    0.58
  -1  -4  -6   -0.36    0.85
   1  -4   6   -0.50    1.26
   1  -4   6   -0.16    0.55
   1  -4   6    0.41    0.38
   1   4   6    0.31    0.69
   1   4   6    0.33    0.52
   1   4   6    0.24    0.40
   1   4   6   -0.46    1.21
   1  -4   6    0.70    0.62
   1   4   6    0.22    0.52
  -1  -4  -6    0.66    1.17
   1  -4   6   -0.37    0.92
  -1  -4  -6   -0.13    0.48
  -1   4  -6   -0.35    0.93
  -1   4  -6   -0.16    0.42
  -1  -4  -6    0.14    0.43
  -1   4  -6    0.26    0.66
  -1  -4  -6    0.47    1.05
  -1  -4  -6    0.43    0.49
  -1   4  -6    0.19    0.55
  -1   4  -6   -0.68    1.43
  -1  -4  -6   -0.17    0.52
   1  -4   7    0.36    1.11
   1  -4   7    0.30    0.50
   1   4   7    1.17    0.58
  -1   4  -7    1.18    0.85
  -1  -4  -7    2.88    1.26
  -1   4  -7    0.77    0.58
   1   4   7   -0.55    1.23
   1  -4   7    0.86    0.48
  -1  -4  -7    0.84    0.48
  -1  -4  -7    0.63    0.71
   1   4   7    1.45    0.75
  -1   4  -7   -0.21    0.67
   1  -4   7    1.32    0.62
   1   4   7    1.26    0.49
  -1  -4  -7    0.77    1.49
   1  -4   7    0.23    0.45
  -1   4  -7    3.93    2.33
   1   4   7    1.40    0.92
  -1  -4  -7    1.50    0.74
  -1  -4  -7    0.37    0.67
   1  -4   7   -2.47    1.76
  -1   4  -7    0.41    0.92
  -1  -4  -7    1.61    1.28
  -1  -4  -7    0.56    0.53
  -1   4  -8    1.78    1.99
   1  -4   8    2.16    1.71
  -1  -4  -8    3.14    0.80
  -1  -4  -8    1.37    1.15
  -1  -4  -8   -0.20    0.58
   1  -4   8    0.92    0.53
   1  -4   8    2.02    0.69
  -1   4  -8   -0.47    1.05
  -1   4  -8    0.26    0.59
  -1   4  -8    1.96    1.01
  -1  -4  -8    0.59    1.04
  -1   4  -8    2.59    0.79
   1  -4   8    0.24    0.39
   1  -4   8    0.35    1.08
   1   4   8    0.39    0.82
   1   4   8    2.52    1.73
  -1  -4  -8    0.74    0.73
   1  -4   8    0.49    0.44
  -1  -4  -8   -0.14    0.49
  -1  -4  -8   -1.74    2.06
   1   4   8    1.35    0.50
   1   4   8    1.32    0.79
   1   4   8    0.17    0.54
  -1  -4  -9    2.91    2.33
  -1  -4  -9    3.02    0.98
   1  -4   9    0.87    0.80
   1  -4   9    1.91    0.66
   1   4   9    1.15    2.26
   1   4   9    3.19    0.83
  -1  -4  -9   -0.51    1.12
  -1   4  -9    3.97    1.50
  -1   4  -9    4.69    1.83
   1   4   9    4.36    2.18
  -1  -4  -9    1.94    1.58
  -1  -4  -9    3.36    0.79
  -1   4  -9    4.16    0.99
   1   4   9    3.71    1.12
   1  -4   9    1.70    1.94
  -1   4  -9    2.43    1.01
  -1   4  -9    2.98    2.51
   1   4   9    1.88    0.80
  -1  -4  -9    2.81    1.15
   1   4   9    4.30    1.57
   1   4  10   -1.29    2.49
  -1   4 -10   -0.35    0.84
   1   4  10   -0.82    1.13
   1   4  10    0.94    1.18
   1  -4  10    1.95    1.89
  -1   4 -10    0.57    1.42
  -1   4 -10   -2.19    2.12
  -1  -4 -10   -0.63    0.97
  -1   4 -10   -0.22    0.64
  -1  -4 -10    0.22    0.38
  -1  -4 -10    2.10    1.75
  -1   4 -10   -0.19    0.63
  -1  -4 -10   -0.23    0.87
  -1  -4 -10   -1.07    1.70
   1  -4  10   -1.78    0.81
   1   4  10   -0.17    0.53
   1   4  11    2.57    1.48
  -1   4 -11    0.40    0.98
   1  -4  11    2.56    1.92
  -1  -4 -11    2.10    1.19
   1  -4  11    2.18    0.81
   1  -4  11   -1.12    1.98
  -1  -4 -11    2.34    2.28
  -1   4 -11    2.69    0.98
   1   4  11    3.79    2.60
  -1  -4 -11    0.75    1.34
  -1   4 -11    0.23    0.72
  -1  -4 -11    1.01    0.95
   1   4  11    2.85    3.19
   1   4  11    1.40    0.67
  -1   4 -12    0.47    0.71
   1  -4  12    2.48    2.78
   1   4  12   -1.05    2.20
  -1  -4 -12    1.09    0.90
  -1   4 -12    1.36    0.79
   1  -4  12    1.87    1.96
   1   4  12    2.23    1.47
   1  -4  12    0.19    0.83
   1  -4  13   -1.40    2.23
   1   4  13    4.22    1.80
  -1  -4 -13    1.47    1.06
   1  -4  13    0.56    0.83
   1  -4  13    5.12    2.57
   1   4  13    3.47    2.43
  -1   4 -13    2.47    0.96
  -1   4 -13    0.74    0.86
  -1   4 -14   -0.27    0.92
   1   4  14    0.65    1.45
  -1   4 -14    0.52    0.76
  -1  -4 -14   -0.63    0.94
   1  -4  14   -1.14    2.21
   1   4  14    2.59    2.71
   1  -4  14    0.19    0.74
   1  -4  14    1.58    3.06
   1   4  15   -1.44    2.29
  -1  -4 -15    2.08    1.24
  -1   4 -15    1.74    1.13
   1  -4  15   -1.73    3.63
   1  -4  15    4.98    3.27
  -1  -4 -16   -0.38    0.95
   1  -4  16   -1.36    2.40
   1   4  16    1.56    3.02
   1  -4  16    1.91    3.70
  -1   4 -16    0.93    1.20
   1  -4  17    4.49    3.99
  -1  -4 -17    4.66    1.82
   1  -4  17    4.14    4.38
   1   4  17    5.16    3.67
   1   4  18    3.78    3.36
  -1  -4 -18    2.35    1.71
   1  -4  18    2.23    4.33
   1  -4  18    1.62    2.89
   1  -4  19    2.43    5.07
  -1  -4 -19    0.51    1.57
   1  -4  19    3.50    3.10
   1  -4  20    5.66    4.48
  -1  -4 -20    1.08    1.67
   1  -4  21    8.30    4.92
  -1  -4 -21   -2.26    2.16
   1  -4  21   -2.77    5.80
   1  -4  22   -5.93    6.63
  -1  -4 -22   -1.77    1.94
   1  -4  22    2.23    3.07
   1  -4  23    4.79    4.24
   1  -4  23   -3.13    6.07
  -1  -4 -23    0.62    1.83
  -1  -4 -24    1.29    2.20
   1  -4  24    2.57    4.08
  -1  -4 -25   -1.34    2.06
   1  -4  25   -3.46    6.71
   1  -4  25    2.75    5.33
   1  -4  26   -3.00    4.75
  -1  -4 -26   -0.69    2.06
   1  -5 -26    0.71    1.95
  -1  -5  26   -3.22    3.59
   1  -5 -25   -0.69    2.03
  -1  -5  25    3.01    4.76
   1  -5 -24    4.63    2.35
  -1  -5  24    8.45    6.35
  -1  -5  23    5.25    4.71
  -1  -5  22    5.85    6.11
  -1  -5  22   -2.44    4.32
  -1  -5  21   -5.53    5.78
  -1   5  21    3.02    2.26
  -1  -5  21    2.27    3.59
   1  -5 -20   13.24    3.90
  -1  -5  20    7.82    6.29
  -1  -5  20   14.72    6.00
  -1   5  20   24.88    5.12
  -1  -5  19   -2.44    4.32
  -1  -5  19   -1.95    2.66
   1  -5 -19   -0.59    1.61
  -1   5  19    0.91    2.03
   1  -5 -18   46.86    8.10
  -1  -5  18   29.67   10.42
  -1   5  18   46.44    8.77
  -1  -5  18   46.65   10.45
   1  -5 -17    0.97    1.49
  -1  -5  17    2.12    4.75
  -1   5  17   -0.81    1.82
  -1  -5  17    4.96    3.70
  -1   5  16    2.01    4.09
  -1  -5  16   19.96    2.83
  -1  -5  16    5.89    4.31
  -1   5  16   14.08    3.70
   1  -5 -16   12.25    3.06
  -1  -5  16   21.25    5.61
  -1   5  15    5.61    4.68
  -1  -5  15   21.72    6.44
  -1   5  15   34.87    5.32
  -1  -5  15   18.84    3.50
   1  -5 -15   18.93    3.84
  -1  -5  15   27.83    6.24
  -1   5  14  101.07   16.45
  -1  -5  14  110.05   15.39
  -1  -5  14   66.34   17.50
  -1  -5  14  117.09   18.12
  -1   5  14   46.82   16.91
   1  -5 -14   95.47   15.69
   1   5 -13   57.29    9.40
  -1  -5  13   39.31   11.22
  -1  -5  13   52.20   11.10
  -1  -5  13   57.93    9.31
  -1   5  13   65.03   10.39
   1  -5 -13   60.62    9.63
   1   5 -12  127.25   19.24
  -1  -5  12  124.27   21.08
   1  -5 -12  120.36   19.47
  -1  -5  12   93.20   21.14
   1   5 -12  116.18   19.31
  -1   5  12  130.03   20.22
  -1  -5  12  125.28   19.25
  -1   5  11  101.46   15.51
  -1  -5  11   96.28   14.63
  -1   5  11   90.60   14.60
  -1   5  11  105.94   14.66
   1   5 -11   79.34   16.48
   1   5 -11   93.70   14.55
   1  -5 -11   85.38   14.76
   1  -5 -11   71.05   15.89
   1   5 -11   90.84   14.68
   1  -5 -11  106.26   16.95
  -1  -5  11   54.80   15.86
  -1  -5  11   92.35   16.19
  -1   5  10   65.07    9.99
   1  -5 -10   58.26   10.08
   1  -5 -10   61.78    9.94
   1   5 -10   75.89   12.37
  -1  -5  10   64.10   10.09
  -1  -5  10   72.79   12.14
  -1  -5  10   60.07    9.97
  -1  -5  10   63.27   11.43
   1   5 -10   59.96   10.43
   1   5 -10   71.10   11.08
   1  -5 -10   74.90   12.21
  -1   5  10   48.86    9.88
  -1   5  10   64.63   10.75
   1   5 -10   66.36   10.07
   1   5 -10   71.34    9.92
   1  -5 -10   65.98   11.79
   1  -5 -10   58.61    9.80
   1   5  -9   -0.98    2.33
   1  -5  -9    0.49    0.44
  -1  -5   9    1.53    1.71
   1  -5  -9    0.92    1.78
  -1  -5   9    0.62    0.70
  -1  -5   9    1.91    1.85
   1  -5  -9    0.95    2.13
  -1  -5   9    1.75    0.63
  -1   5   9    0.64    0.61
   1  -5  -9    0.48    1.14
  -1  -5   9    0.19    0.83
  -1   5   9    1.36    0.90
  -1   5   9    0.51    1.14
   1   5  -9    0.39    1.08
   1   5  -9   -0.22    0.57
   1   5  -9    1.65    1.51
   1  -5  -9    0.49    0.73
  -1   5   9    0.75    0.57
   1  -5  -9    0.90    0.61
  -1   5   9    0.96    0.56
  -1   5   9    0.96    0.63
   1  -5  -8  134.25   16.93
  -1   5   8  122.67   14.86
  -1   5   8  114.05   14.99
  -1  -5   8  116.50   14.82
   1  -5  -8  129.23   14.98
   1   5  -8  122.15   16.84
  -1  -5   8  121.52   14.97
   1  -5  -8  133.18   15.14
  -1   5   8  131.17   15.41
  -1  -5   8  123.25   14.93
   1   5  -8   61.16   15.05
   1   5  -8  124.01   15.46
  -1  -5   8  125.52   14.87
  -1   5   8  130.45   15.81
  -1  -5   8  125.57   16.36
  -1  -5   8   95.59   16.26
  -1  -5   8    4.75   14.57
  -1   5   8  127.68   15.01
   1  -5  -8  104.34   14.76
   1   5  -8  115.56   15.70
   1  -5  -8  138.03   15.85
  -1   5   8  116.92   14.96
   1  -5  -8  110.84   16.61
   1   5  -8  122.38   15.07
   1  -5  -7   14.89    4.91
   1  -5  -7   25.69    4.09
  -1   5   7   23.34    4.01
   1  -5  -7   32.47    4.12
   1   5  -7   24.00    5.39
  -1   5   7   27.59    3.95
  -1  -5   7   28.77    4.09
  -1   5   7   30.07    4.67
   1  -5  -7   28.12    3.97
  -1  -5   7   30.31    3.95
  -1  -5   7    5.70    4.06
  -1   5   7   34.78    4.52
  -1  -5   7   26.46    5.13
   1   5  -7   29.23    4.41
   1  -5  -7   23.43    4.22
   1  -5  -7   27.54    5.34
   1   5  -7    4.25    3.79
   1   5  -7   24.58    4.09
   1  -5  -7   22.19    3.87
  -1  -5   7   29.70    3.99
  -1  -5   7   25.49    3.91
   1  -5  -7   27.58    4.69
  -1  -5   7   24.12    4.00
   1   5  -7   25.91    4.64
  -1   5   7   23.79    4.00
  -1   5   7   27.10    4.05
  -1  -5   7   26.54    5.25
   1  -5  -6  182.61   24.69
   1   5  -6  216.33   24.12
  -1  -5   6  162.70   23.38
   1  -5  -6  120.36   24.37
   1  -5  -6  179.68   24.17
   1  -5  -6  188.02   23.57
   1   5  -6   20.05   23.15
   1  -5  -6  183.71   23.40
   1   5  -6  186.11   23.60
  -1   5   6  180.16   23.39
   1  -5  -6  194.12   23.79
  -1   5   6  175.53   24.02
   1   5  -6  190.97   24.86
  -1  -5   6  179.16   23.49
  -1   5   6  197.93   23.89
   1  -5  -6  180.63   23.51
  -1  -5   6  195.36   23.32
   1   5  -6  186.37   23.81
  -1   5   6  190.53   23.55
  -1  -5   6  209.11   24.56
  -1  -5   6  167.78   24.42
  -1   5   6  174.12   23.52
  -1  -5   6  216.60   23.63
  -1  -5   6  189.68   23.45
   1  -5  -6  179.05   23.40
   1   5  -5    1.73    0.83
  -1  -5   5    3.33    1.54
   1   5  -5    2.81    0.86
  -1  -5   5    3.29    0.77
   1  -5  -5    2.03    0.72
   1  -5  -5    0.53    1.43
   1  -5  -5    2.54    0.87
   1   5  -5    1.20    0.95
  -1  -5   5    4.43    1.60
  -1   5   5    1.91    0.65
   1   5  -5    2.24    1.69
  -1   5   5    3.45    0.92
   1  -5  -5    2.62    0.74
  -1   5   5    2.63    0.78
   1  -5  -5    2.49    0.73
  -1  -5   5    2.46    0.71
  -1  -5   5    1.73    0.47
   1  -5  -5    2.74    1.35
  -1   5   5    2.13    0.99
  -1   5   5    2.80    1.07
   1  -5  -5    1.61    0.73
  -1  -5   5    2.44    0.86
  -1  -5   5    2.29    0.84
  -1  -5   4   19.27    3.31
   1  -5  -4   12.66    3.19
  -1   5   4   18.41    2.80
   1   5  -4   15.60    2.74
  -1  -5   4   16.12    2.78
  -1  -5   4   14.95    3.16
  -1   5   4   16.04    2.64
   1  -5  -4   16.07    2.63
   1   5  -4   13.81    2.86
   1   5  -4   17.00    2.87
   1  -5  -4   14.62    2.73
  -1   5   4   12.10    3.03
   1  -5  -4   15.05    2.71
  -1  -5   4   16.21    2.70
   1  -5  -4   15.43    2.68
  -1  -5   4   14.22    2.65
  -1   5   4   16.43    2.55
   1  -5  -4   16.63    2.88
  -1   5   4   13.46    2.73
   1   5  -4   15.04    2.83
  -1   5   4   11.58    2.89
  -1  -5   4   12.81    2.68
   1   5  -3    3.60    0.84
  -1  -5   3    1.06    0.54
  -1  -5   3    2.48    1.05
  -1   5   3    2.28    0.60
   1  -5  -3    1.57    0.71
   1   5  -3    0.33    0.57
   1  -5  -3    1.56    1.08
  -1  -5   3    1.73    0.46
  -1   5   3    1.86    0.69
  -1   5   3    1.74    0.46
   1   5  -3    1.89    0.79
  -1  -5   3    2.76    0.78
  -1  -5   3    1.51    0.60
   1  -5  -3    2.30    0.64
  -1  -5   3    0.38    0.56
  -1  -5   3    2.13    1.02
  -1   5   3    1.35    0.78
   1   5  -3    3.87    0.95
   1  -5  -3    1.38    0.61
  -1   5   3    1.58    0.69
   1  -5  -3    1.87    0.65
   1  -5  -3    1.82    0.78
   1  -5  -2  121.56   17.67
   1   5  -2  130.22   17.27
  -1  -5   2  125.12   17.55
  -1  -5   2   76.54   17.13
  -1   5   2  110.75   17.46
  -1  -5   2  127.98   17.12
  -1  -5   2  106.07   17.29
   1  -5  -2  101.14   17.25
  -1  -5   2  112.51   17.30
  -1  -5   2  104.81   17.36
   1  -5  -2  137.67   17.46
   1  -5  -2  109.14   17.34
  -1   5   2  117.92   17.37
   1   5  -2  105.54   17.24
   1   5  -2  110.24   17.36
  -1  -5   2   98.36   17.26
   1   5  -2  116.79   17.46
   1  -5  -2  119.65   17.49
  -1   5   2  104.36   17.35
   1  -5  -2  108.42   17.24
   1   5  -2  117.62   17.75
   1   5  -1   88.19   12.36
  -1   5   1   79.62   12.25
  -1  -5   1   82.65   12.19
   1  -5  -1   73.60   12.10
   1  -5  -1   79.60   12.22
   1  -5  -1  106.13   12.43
   1  -5  -1   37.19   12.22
   1   5  -1   78.96   12.25
  -1   5   1   74.75   12.23
   1  -5  -1   70.09   12.34
  -1  -5   1   77.77   12.04
   1  -5  -1   80.54   12.24
  -1  -5   1   72.37   12.04
  -1   5   1   82.71   12.22
  -1  -5   1   71.46   12.12
  -1  -5   1   84.84   12.26
  -1  -5   1   83.42   12.23
  -1  -5   1   77.27   12.18
   1   5  -1   76.65   12.03
   1  -5  -1   73.23   12.11
  -1  -5   1   80.53   12.08
   1   5   0   81.49   12.76
  -1  -5   0   86.82   12.70
  -1   5   0   83.08   12.72
  -1  -5   0   73.33   12.56
   1  -5   0   78.34   12.72
   1  -5   0  132.52   13.16
  -1  -5   0   74.63   12.67
   1  -5   0   87.18   12.76
  -1  -5   0   90.47   12.62
  -1  -5   0   80.22   12.71
  -1   5   0   71.07   12.63
   1  -5   0   72.78   12.56
   1  -5   0   88.65   12.75
  -1  -5   0   76.86   12.64
   1   5   0   80.24   12.79
  -1  -5   0   70.59   12.61
  -1  -5  -1   12.76    2.19
   1  -5   1   16.44    2.37
  -1  -5  -1   12.66    2.19
  -1  -5  -1   11.82    2.10
   1  -5   1   14.15    2.29
   1  -5   1   16.19    2.45
   1  -5   1   16.58    2.31
  -1   5  -1   12.30    2.21
   1  -5   1    8.56    2.15
   1  -5   1    9.55    2.12
   1   5   1   14.19    2.31
  -1  -5  -1   12.67    2.25
  -1  -5  -1   10.56    2.18
  -1  -5  -1   10.42    2.19
  -1   5  -1   10.13    2.22
   1   5   1    9.34    2.19
  -1  -5  -2   18.08    3.47
   1   5   2   18.16    3.38
  -1   5  -2   18.06    3.32
  -1  -5  -2   19.58    3.32
  -1   5  -2   21.35    3.36
   1  -5   2   21.69    3.52
   1  -5   2   16.80    3.37
  -1  -5  -2   17.49    3.34
   1   5   2   26.08    3.76
  -1  -5  -2   18.90    3.31
  -1   5  -2   21.47    3.49
  -1  -5  -2   21.21    3.59
   1   5   2   15.31    3.34
   1  -5   2   19.63    3.40
   1  -5   2   23.86    3.49
   1  -5   2   19.04    3.36
  -1  -5  -2   19.43    3.34
   1  -5   2   25.10    3.48
  -1  -5  -2   18.11    3.37
   1   5   3   -0.19    0.54
   1  -5   3    1.08    0.67
  -1  -5  -3    0.95    0.59
   1  -5   3    1.51    0.79
   1   5   3    0.86    0.65
  -1   5  -3    1.41    0.77
  -1  -5  -3    0.50    0.51
   1  -5   3    1.77    0.61
  -1  -5  -3    1.38    0.57
   1   5   3    1.15    1.10
  -1   5  -3    1.94    0.88
  -1   5  -3    0.16    0.46
   1   5   3    0.97    0.61
   1  -5   3    1.28    0.64
  -1   5  -3    1.34    0.90
  -1   5  -3    0.68    0.63
  -1  -5  -3    0.29    0.84
  -1  -5  -3    1.06    0.76
   1  -5   3    1.60    0.88
   1   5   3    0.90    0.50
   1   5   4  111.43   18.17
  -1   5  -4  122.27   18.23
  -1   5  -4  116.45   18.31
  -1  -5  -4  119.20   18.13
  -1  -5  -4  108.52   18.15
   1  -5   4  107.68   18.30
  -1  -5  -4  113.87   18.52
  -1  -5  -4  110.05   18.05
  -1  -5  -4  109.32   18.11
   1  -5   4  112.98   18.10
   1   5   4  108.95   18.04
  -1  -5  -4  119.33   18.44
  -1   5  -4  110.60   18.19
   1  -5   4  153.78   18.30
   1  -5   4  129.59   18.20
  -1   5  -4  115.32   18.24
  -1   5  -4  108.88   18.08
   1   5   4  110.93   18.20
   1   5   4  117.09   18.31
   1  -5   4  120.03   18.52
  -1  -5  -5    2.79    0.74
   1  -5   5    1.88    0.74
   1   5   5    2.78    0.91
  -1   5  -5    1.15    1.50
   1  -5   5    4.88    1.02
  -1   5  -5    5.10    1.13
  -1  -5  -5    2.28    0.85
   1   5   5    2.30    0.74
   1   5   5    4.80    1.11
  -1   5  -5    1.81    0.62
  -1  -5  -5    2.14    1.10
   1   5   5    6.09    1.31
   1  -5   5    3.04    1.23
  -1  -5  -5    4.22    1.40
  -1   5  -5    3.77    1.09
   1  -5   5    2.18    0.87
  -1  -5  -5    2.00    0.79
   1  -5   5    4.06    1.06
  -1  -5  -5    3.35    0.85
  -1   5  -5    4.49    1.32
   1  -5   5    2.13    1.29
  -1   5  -5    2.46    0.97
  -1  -5  -6    6.29    2.34
  -1   5  -6    8.31    2.18
  -1  -5  -6   10.53    2.10
  -1  -5  -6   11.70    2.50
   1   5   6   11.53    2.40
  -1  -5  -6   12.09    2.03
  -1  -5  -6    7.89    2.80
  -1  -5  -6   13.04    2.12
   1  -5   6    9.85    1.97
  -1   5  -6    7.48    2.81
  -1   5  -6   10.03    1.95
  -1   5  -6   13.25    2.24
  -1   5  -6    9.02    2.38
   1   5   6   10.45    1.95
   1  -5   6    8.80    1.84
   1   5   6   11.85    2.12
   1  -5   6   10.43    2.88
   1  -5   6   15.86    2.24
   1  -5   6   12.61    2.13
  -1  -5  -6   13.00    2.06
   1   5   6   10.43    2.18
  -1  -5  -6   11.18    2.05
   1   5   6    6.92    2.74
   1  -5   7   30.21    4.17
   1   5   7   29.68    4.29
  -1  -5  -7   29.19    4.20
  -1   5  -7   41.71    5.10
  -1   5  -7   28.19    4.53
   1  -5   7   28.56    4.27
  -1  -5  -7   26.57    5.55
  -1  -5  -7   40.11    4.47
   1  -5   7   53.23    4.71
  -1  -5  -7   32.31    4.32
  -1   5  -7   32.22    4.40
  -1  -5  -7   30.20    4.87
   1   5   7   20.52    5.02
   1  -5   7   30.04    4.07
  -1  -5  -7   29.53    4.33
  -1  -5  -7   31.55    4.21
  -1   5  -7   25.23    4.21
  -1   5  -7   29.78    5.78
   1   5   7   34.17    4.19
   1   5   7   32.13    4.73
   1  -5   7    0.92    3.91
   1  -5   7   32.33    5.49
   1   5   7   33.26    4.52
  -1  -5  -7   24.88    4.95
  -1  -5  -8  206.11   34.18
  -1   5  -8  216.58   35.59
   1  -5   8  206.69   35.17
  -1   5  -8  228.07   34.72
  -1   5  -8  224.20   34.24
   1  -5   8  209.65   33.98
  -1  -5  -8  227.36   34.09
   1   5   8  210.09   34.15
  -1   5  -8  183.83   34.15
  -1  -5  -8  206.52   34.71
  -1  -5  -8  217.25   34.20
  -1   5  -8  207.83   34.40
   1   5   8  259.20   34.75
   1   5   8  220.19   34.33
  -1  -5  -8  193.66   34.83
   1  -5   8  282.12   34.17
   1  -5   8  200.30   34.11
  -1  -5  -8  213.69   34.08
   1   5   8  210.34   34.04
  -1  -5  -8  303.39   34.35
   1  -5   8  210.08   34.02
   1   5   8  175.60   34.98
  -1  -5  -8  252.27   35.82
  -1   5  -9    1.83    1.00
  -1   5  -9    1.21    0.88
  -1   5  -9    1.00    1.25
   1   5   9    0.90    1.01
  -1  -5  -9   -1.08    1.41
  -1  -5  -9    0.86    0.61
   1  -5   9    1.21    0.75
   1   5   9   -0.31    0.73
   1   5   9    0.42    0.52
  -1  -5  -9   -0.17    0.53
  -1   5  -9    0.99    1.75
  -1  -5  -9    0.65    1.71
   1  -5   9   -2.55    2.23
  -1  -5  -9    0.72    0.76
  -1   5 -10   59.97   10.87
  -1   5 -10   64.25    9.10
  -1   5 -10   57.43    9.77
   1   5  10   48.72   10.24
  -1  -5 -10   43.04    9.76
   1  -5  10   50.35    8.92
  -1  -5 -10   53.32    9.01
   1   5  10   56.49    8.94
   1  -5  10   46.71   10.37
  -1  -5 -10   59.47   10.92
   1   5  10   63.66    9.65
  -1   5 -11   34.72    5.21
   1   5  11   23.91    4.96
   1  -5  11   34.56    5.12
  -1  -5 -11   23.05    5.93
   1  -5  11   33.40    6.54
   1  -5  11   31.00    6.86
   1   5  11   31.67    5.78
  -1  -5 -11   32.51    7.11
  -1  -5 -11   33.94    5.24
   1   5  11   17.47    6.07
   1  -5  12   61.10    9.92
  -1  -5 -12   54.72    8.23
   1   5  12   42.37    8.66
   1  -5  12   33.85    9.55
  -1   5 -12   51.22    8.14
   1  -5  12   49.34    8.01
   1   5  12   37.69    9.50
   1   5  13   58.18   10.79
   1  -5  13   63.10   11.87
  -1   5 -13   60.56   10.08
   1  -5  13   66.87   10.01
   1  -5  13   48.53   11.97
  -1  -5 -13   65.66   10.24
   1   5  13   46.39   11.58
   1   5  14  169.36   22.96
  -1  -5 -14  134.29   21.96
   1  -5  14  109.11   23.98
   1   5  14  100.12   23.62
   1  -5  14  139.44   21.73
   1  -5  14  134.49   23.60
  -1   5 -14  144.49   21.89
   1  -5  15   12.19    5.69
  -1  -5 -15   18.74    3.90
   1  -5  15   22.19    3.68
   1  -5  15   21.65    5.83
   1  -5  16   80.23   14.83
   1  -5  16   77.59   15.79
  -1  -5 -16   74.70   12.56
  -1  -5 -17   12.58    2.70
   1  -5  17   13.49    4.97
   1  -5  17    2.05    3.57
   1  -5  18   23.07    6.72
   1  -5  18   13.41    6.74
  -1  -5 -18   23.51    4.52
  -1  -5 -19    0.51    1.61
   1  -5  19   -2.40    5.37
   1  -5  19    1.78    2.81
   1  -5  20   22.97    6.89
  -1  -5 -20   21.61    4.64
   1  -5  20   18.00    7.50
   1  -5  21    2.77    5.36
   1  -5  21    2.06    3.26
  -1  -5 -21    1.17    1.74
  -1  -5 -22    2.44    1.99
   1  -5  22    4.52    4.02
   1  -5  22    5.88    5.71
   1  -5  23   -2.42    3.33
  -1  -5 -23   -1.27    1.96
   1  -5  23   -3.11    5.51
  -1  -5 -24    0.66    2.11
   1  -5  24    2.60    4.60
  -1  -5 -25    2.75    2.11
   1  -5  25   -2.78    5.37
   1  -5  25    6.90    7.72
   1   5  26   11.29    7.75
  -1  -5 -26    3.56    2.53
   1  -5  26    2.96    4.10
  -1   6  27    1.19    1.78
   1  -6 -26    5.87    2.65
  -1  -6  26   -3.24    4.47
   1  -6 -25    5.66    2.68
  -1  -6  25    3.04    4.87
  -1  -6  24   16.65    7.72
  -1  -6  23    5.18    4.65
  -1  -6  22   17.49    8.03
  -1  -6  22   26.57    8.13
   1  -6 -21    6.24    2.69
  -1  -6  21    2.76    4.43
  -1  -6  21    4.49    3.64
  -1   6  20    9.83    3.40
  -1  -6  20   -5.20    5.44
  -1  -6  20    2.08    3.30
   1  -6 -20    6.41    2.44
   1  -6 -19   26.02    4.69
  -1  -6  19    9.65    5.30
  -1  -6  19   17.09    6.83
  -1   6  19   22.41    5.18
  -1   6  18    0.89    2.22
   1  -6 -18    1.05    1.55
  -1  -6  18   -3.64    3.22
  -1  -6  17   16.88    3.38
  -1  -6  17   12.74    5.75
  -1   6  17   17.63    4.48
  -1  -6  17   18.49    6.00
   1  -6 -17   22.74    4.07
   1  -6 -16   39.60    6.21
  -1  -6  16   30.61    5.61
  -1   6  16   28.75    6.61
  -1  -6  16   34.02    8.22
  -1  -6  16   37.36    9.15
   1  -6 -15   -0.40    1.06
  -1  -6  15    1.42    1.94
  -1   6  15   -0.76    1.47
  -1  -6  15    1.79    3.17
  -1  -6  15    1.16    0.95
  -1  -6  14   10.40    3.51
   1  -6 -14    6.36    1.74
  -1   6  14    6.46    2.48
  -1  -6  14    1.64    2.40
  -1  -6  14    4.79    1.45
  -1  -6  13    1.50    2.65
   1   6 -13    0.29    0.85
  -1  -6  13    1.19    2.10
  -1  -6  13    1.13    0.89
  -1   6  13   -2.03    1.70
   1  -6 -13   -0.35    1.17
  -1  -6  12    4.32    2.71
   1   6 -12    1.41    0.97
   1  -6 -12    4.56    1.38
  -1  -6  12   -2.72    2.64
  -1  -6  12    0.68    0.93
  -1   6  12    5.76    2.04
  -1  -6  11   44.06    9.46
  -1   6  11   53.55    7.97
  -1   6  11   42.26    7.88
  -1  -6  11   45.34    7.90
   1   6 -11   45.64    9.73
   1  -6 -11   50.52    8.12
  -1   6  11   55.91    8.87
  -1  -6  11   40.44    9.64
   1   6 -11   53.36    8.08
   1  -6 -10   13.45    4.96
   1  -6 -10   30.09    5.95
  -1   6  10   28.12    4.81
   1   6 -10   31.56    5.08
   1  -6 -10   19.61    4.03
  -1   6  10   22.31    3.94
   1  -6 -10   23.89    3.95
   1   6 -10   18.86    3.99
  -1   6  10   25.16    3.99
  -1  -6  10   20.81    5.53
   1   6 -10   19.27    5.46
  -1  -6  10   29.98    5.72
   1  -6 -10   22.12    3.76
  -1  -6  10   20.74    3.92
   1  -6  -9   13.28    2.50
  -1  -6   9   10.38    2.32
  -1  -6   9    7.10    3.02
  -1   6   9   14.16    2.40
   1   6  -9   12.58    3.87
   1  -6  -9   13.49    2.34
   1   6  -9   13.29    2.74
   1  -6  -9    8.40    3.30
  -1   6   9   10.78    2.29
   1   6  -9   13.72    2.48
   1   6  -9    9.29    2.85
   1  -6  -9   11.32    2.14
  -1   6   9   15.18    3.13
  -1  -6   9    4.73    3.25
   1  -6  -9   15.84    4.11
   1   6  -8   81.19   11.38
  -1   6   8   64.76   10.94
   1   6  -8   68.26   12.34
  -1  -6   8   77.29   11.00
   1  -6  -8   70.42   12.32
  -1   6   8   71.66   11.54
   1  -6  -8   69.25   10.85
   1  -6  -8   60.78   10.77
   1  -6  -8   69.07   10.93
  -1  -6   8   75.96   10.90
   1  -6  -8   49.87   11.94
   1  -6  -8   72.04   11.06
  -1  -6   8   54.44   11.90
   1   6  -8   62.53   11.42
  -1   6   8   69.52   10.83
  -1  -6   8   75.74   12.05
  -1   6   8   78.16   11.38
   1   6  -8   69.70   11.03
  -1   6   8   64.34   10.93
  -1  -6   8   61.27   10.79
  -1  -6   8   65.90   10.93
  -1   6   7    3.19    1.01
   1  -6  -7    0.85    1.69
   1   6  -7    2.88    1.24
   1   6  -7    1.59    1.17
   1  -6  -7    4.18    1.14
  -1  -6   7    2.65    1.02
   1  -6  -7    0.96    0.91
  -1  -6   7    2.40    1.41
  -1  -6   7    3.70    1.81
   1  -6  -7    3.61    2.02
   1  -6  -7    2.36    0.80
   1  -6  -7    2.75    0.94
   1   6  -7    4.55    2.20
  -1   6   7    4.19    1.05
  -1   6   7    1.83    1.13
  -1  -6   7    3.90    0.90
  -1  -6   7    3.67    0.90
   1  -6  -7    3.19    0.87
  -1  -6   7    3.48    2.03
  -1   6   7    0.89    1.02
  -1  -6   7    2.85    1.03
  -1   6   7    3.14    0.88
   1  -6  -6  245.33   35.74
  -1  -6   6  254.40   35.81
  -1  -6   6  188.03   36.41
  -1   6   6  217.13   36.16
   1  -6  -6  230.75   36.01
   1  -6  -6  221.34   35.85
  -1   6   6  223.35   36.21
   1   6  -6  227.44   35.99
  -1  -6   6  234.26   36.56
   1   6  -6  228.65   36.11
  -1  -6   6  266.58   35.93
  -1   6   6  230.79   35.72
   1  -6  -6  226.45   35.83
   1  -6  -6  243.81   35.76
  -1  -6   6  223.41   35.80
   1   6  -6  205.23   36.66
   1  -6  -6  198.29   36.55
  -1  -6   6  221.56   35.74
  -1   6   6  227.22   35.86
  -1   6   6  249.93   35.89
   1  -6  -6  171.53   36.09
  -1   6   5   10.19    1.50
   1   6  -5    6.46    1.64
   1  -6  -5    4.22    1.88
  -1   6   5    7.39    1.56
  -1   6   5    6.10    1.66
  -1  -6   5    7.92    1.73
  -1  -6   5    8.90    2.34
   1  -6  -5   10.83    1.73
   1   6  -5    6.93    1.76
   1  -6  -5    4.56    2.05
  -1  -6   5    2.40    1.83
  -1  -6   5    8.49    1.63
   1   6  -5    5.97    2.46
  -1  -6   5    9.28    1.68
   1   6  -5   10.85    2.03
  -1  -6   5    9.06    1.76
   1  -6  -5    7.52    1.82
  -1   6   5    4.18    1.81
   1  -6  -5    8.55    1.70
  -1   6   5    5.02    1.78
  -1   6   5    7.74    1.71
   1  -6  -5   10.74    1.65
   1  -6  -5    6.24    1.64
  -1  -6   5    9.11    1.35
   1   6  -5    8.76    1.93
   1   6  -4  190.03   25.43
  -1   6   4  162.45   25.02
  -1  -6   4  149.22   25.10
  -1  -6   4  137.52   24.68
   1  -6  -4  134.36   24.59
   1  -6  -4  150.47   24.71
   1  -6  -4  169.48   24.75
  -1  -6   4  168.02   24.52
   1   6  -4  159.15   24.79
   1  -6  -4  149.57   24.74
   1  -6  -4  176.79   25.27
  -1  -6   4  159.97   24.71
   1   6  -4  156.62   24.78
   1   6  -4  177.58   24.85
  -1  -6   4  148.11   24.68
  -1   6   4  148.64   24.77
  -1   6   4  147.26   24.62
   1  -6  -4  160.76   24.88
  -1   6   4  165.79   24.53
  -1   6   4  146.88   24.74
  -1  -6   4  175.11   24.85
   1   6  -4  169.24   24.92
  -1  -6   4  183.61   25.31
  -1  -6   3    3.71    1.36
  -1   6   3    4.78    1.19
  -1  -6   3    5.79    1.32
   1  -6  -3    3.52    1.20
  -1  -6   3    4.89    1.15
  -1   6   3    6.12    0.95
   1   6  -3    6.15    1.40
   1   6  -3    3.72    1.23
   1   6  -3    3.49    1.43
  -1  -6   3    3.42    1.07
   1  -6  -3    5.52    1.23
  -1  -6   3    4.67    1.15
  -1  -6   3    4.59    0.91
  -1  -6   3    5.60    1.58
  -1   6   3    3.60    1.29
   1  -6  -3    3.94    1.33
   1  -6  -3    5.21    1.23
  -1   6   3    5.60    1.31
   1   6  -3    4.63    1.18
   1   6  -3    3.91    1.08
   1  -6  -3    4.19    1.14
   1  -6  -3    5.67    1.15
  -1   6   2   40.16    7.25
  -1  -6   2   40.93    7.16
  -1   6   2   43.04    7.23
  -1  -6   2   47.71    7.40
  -1  -6   2   45.42    7.20
  -1  -6   2   38.81    7.00
   1   6  -2   40.72    7.24
   1   6  -2   54.13    7.72
  -1  -6   2   39.99    7.18
   1  -6  -2   46.53    7.34
   1   6  -2   39.54    7.20
  -1   6   2   45.50    7.28
   1   6  -2   48.19    7.37
   1   6  -2   44.99    7.09
   1  -6  -2   44.04    7.22
   1   6  -2   42.07    7.59
   1  -6  -2   44.61    7.15
   1  -6  -2   69.55    7.58
  -1  -6   2   42.25    7.15
   1  -6  -2   48.17    7.14
   1  -6  -1  105.38   17.21
   1  -6  -1  112.03   17.23
   1  -6  -1  111.78   17.33
  -1  -6   1  109.25   17.16
  -1   6   1  109.03   17.29
   1  -6  -1  180.38   17.85
  -1   6   1  125.62   17.38
  -1  -6   1  100.50   17.23
   1  -6  -1  108.39   17.10
  -1  -6   1  107.77   17.13
   1   6  -1  111.11   17.39
   1  -6  -1   51.45   17.31
   1   6  -1  112.44   17.44
  -1  -6   1  116.53   17.32
  -1  -6   1  124.51   17.38
   1  -6  -1   95.95   17.43
   1  -6  -1  117.79   17.38
  -1  -6   1  111.42   17.32
  -1  -6   1  109.40   17.28
   1   6  -1  115.11   17.11
   1  -6   0  929.99   86.30
   1   6   0  543.14   85.81
   1  -6   0  546.94   85.74
  -1  -6   0  599.21   85.64
  -1   6   0  561.04   85.75
  -1  -6   0  528.02   85.71
   1  -6   0  561.56   85.78
  -1  -6   0  560.36   85.72
  -1  -6   0  546.21   85.74
  -1   6   0  519.53   85.62
   1  -6   0  589.70   85.81
   1  -6   0  538.04   85.58
  -1  -6   0  535.19   85.59
  -1  -6   0  519.06   85.65
  -1  -6   0  489.42   85.66
  -1  -6  -1  427.25   69.72
   1  -6   1  457.25   69.72
  -1  -6  -1  457.34   69.70
   1   6   1  456.51   69.82
  -1   6  -1  431.47   69.53
  -1  -6  -1  421.29   69.69
  -1  -6  -1  434.02   69.63
   1  -6   1  441.70   69.74
  -1  -6  -1  446.53   69.76
  -1   6  -1  451.68   69.74
  -1  -6  -1  420.92   69.77
   1  -6   1  443.67   69.76
   1  -6   1  435.34   69.65
   1  -6   1  494.59   69.82
   1  -6   1  657.19   70.09
  -1  -6  -2  154.62   23.79
  -1  -6  -2  141.14   23.96
   1  -6   2  147.26   23.83
   1  -6   2  159.42   23.88
  -1  -6  -2  140.49   23.82
   1   6   2  149.89   23.92
  -1  -6  -2  144.82   23.85
  -1  -6  -2  158.79   23.81
   1  -6   2  159.90   23.91
  -1   6  -2  151.00   23.94
  -1  -6  -2  158.53   23.84
   1  -6   2  148.59   23.84
   1   6   2  114.11   23.84
   1  -6   2  153.34   23.92
  -1   6  -2  163.01   23.80
   1  -6   2  216.41   24.17
  -1   6  -2  147.78   23.83
  -1   6  -3    1.45    0.75
  -1  -6  -3    0.42    0.55
  -1   6  -3   -0.19    0.62
  -1  -6  -3    0.17    0.58
   1  -6   3    0.43    0.57
  -1  -6  -3    0.19    0.53
   1  -6   3    0.38    0.53
   1  -6   3   -0.25    0.85
  -1  -6  -3    1.36    0.67
   1   6   3    0.93    0.76
  -1  -6  -3    0.31    0.74
  -1  -6  -3    0.31    0.81
   1  -6   3    1.14    0.96
   1   6   3    0.24    0.51
   1  -6   3    0.71    0.70
   1   6   3    2.33    1.46
  -1   6  -3    2.45    0.97
   1  -6   4   56.39    8.24
   1  -6   4   48.23    8.12
  -1  -6  -4   45.85    8.42
  -1  -6  -4   54.57    8.17
   1  -6   4   43.96    8.24
   1  -6   4   74.53    8.48
  -1   6  -4   46.67    8.15
   1   6   4   45.50    8.18
   1  -6   4   40.82    8.35
  -1   6  -4   54.56    8.34
  -1   6  -4   61.53    8.37
  -1  -6  -4   45.75    8.13
  -1  -6  -4   53.39    8.16
  -1  -6  -4   56.37    8.12
   1   6   4   42.53    8.01
  -1  -6  -4   40.64    8.40
   1   6   4   60.99    8.43
  -1   6  -4   49.28    8.26
   1   6   4   45.86    8.22
   1  -6   5   91.70   19.49
  -1  -6  -5  126.56   19.34
   1   6   5  123.87   19.32
   1  -6   5  202.04   19.81
  -1  -6  -5   96.61   19.70
   1  -6   5  137.97   19.50
  -1  -6  -5  121.31   19.79
   1  -6   5  106.04   19.78
  -1  -6  -5  104.13   19.17
   1  -6   5  122.04   19.43
  -1  -6  -5  134.19   19.44
  -1  -6  -5  127.57   19.46
  -1   6  -5  127.27   19.51
   1   6   5  134.90   19.70
   1  -6   5  120.30   19.36
  -1   6  -5  131.80   19.55
  -1   6  -5  117.95   19.58
   1   6   5  128.61   19.56
  -1  -6  -5  130.07   19.42
   1   6   5  118.80   19.47
  -1   6  -5  134.53   19.59
   1  -6   6   41.99    8.38
   1  -6   6   43.42    9.04
   1   6   6   48.95    8.39
  -1  -6  -6   64.41    9.31
   1   6   6   47.98    8.61
  -1  -6  -6   46.98    8.92
  -1   6  -6   57.97    8.72
  -1  -6  -6   46.78    8.45
  -1   6  -6   55.32    8.84
  -1   6  -6   53.77    8.66
   1  -6   6   49.00    8.28
  -1   6  -6   51.38    8.61
  -1  -6  -6   50.29    8.55
   1  -6   6   46.31    8.48
  -1  -6  -6   51.51    8.43
   1   6   6   60.73    8.91
   1  -6   6   94.22    9.05
   1  -6   6   66.04    8.64
  -1  -6  -6   60.17    8.59
   1   6   6   55.76    8.61
   1  -6   7    0.44    0.75
  -1   6  -7   -0.61    0.77
   1  -6   7    0.63    1.40
   1   6   7    0.90    0.71
   1   6   7    0.24    0.67
   1   6   7    0.39    0.87
   1   6   7    0.66    0.62
  -1   6  -7    0.78    1.11
   1  -6   7    1.59    0.94
  -1   6  -7   -0.27    0.77
  -1  -6  -7    2.18    1.36
  -1   6  -7    0.83    0.93
  -1  -6  -7    0.97    0.84
  -1   6  -7    3.12    1.95
  -1  -6  -7    0.52    0.65
  -1  -6  -7   -0.49    1.15
  -1  -6  -7    0.79    0.61
  -1  -6  -7    0.72    0.79
   1  -6   7   -0.18    0.56
   1   6   8   85.51   14.79
  -1  -6  -8  148.87   15.14
  -1   6  -8   98.11   14.80
  -1  -6  -8   83.72   14.66
   1  -6   8   86.03   14.63
   1   6   8   83.81   14.65
  -1  -6  -8   93.01   14.60
   1  -6   8   73.16   15.51
   1  -6   8   81.28   14.51
   1   6   8   94.68   15.10
  -1   6  -8  102.86   15.24
  -1  -6  -8   80.12   15.77
  -1   6  -8   90.89   16.04
  -1  -6  -8   78.34   15.14
  -1   6  -8   90.96   14.89
   1  -6   8  128.15   14.84
  -1  -6  -8   87.48   14.55
  -1   6  -9    0.49    1.40
  -1  -6  -9    0.40    0.60
  -1  -6  -9    0.95    1.85
  -1   6  -9    0.98    2.46
  -1  -6  -9    1.33    0.88
  -1   6  -9    0.57    0.78
   1  -6   9   -1.70    2.33
  -1  -6  -9    1.37    0.80
   1  -6   9    1.61    0.84
  -1  -6  -9    1.84    0.75
   1   6   9    1.91    2.26
   1   6   9   -0.47    0.99
   1   6   9    0.74    0.79
   1  -6  10   14.54    4.40
   1   6  10   11.57    4.34
  -1   6 -10   19.08    3.33
  -1   6 -10   26.01    5.39
  -1  -6 -10   15.51    3.23
   1  -6  10   17.36    3.21
   1   6  10   21.10    3.96
   1   6  10   14.87    3.16
  -1  -6 -10   19.10    3.14
  -1  -6 -11   29.24    5.49
   1  -6  11   31.87    5.41
  -1   6 -11   28.97    5.45
   1   6  11   31.82    6.04
   1  -6  11   27.51    6.92
   1  -6  11   38.99    7.17
   1   6  11   35.08    5.44
   1   6  12    3.02    1.77
   1  -6  12    3.40    1.32
   1  -6  12    2.95    2.36
  -1   6 -12    2.12    1.09
   1  -6  12    6.21    2.97
  -1  -6 -12    1.90    1.13
   1  -6  13   -0.25    0.90
   1  -6  13    3.24    2.41
   1   6  13    0.65    1.45
  -1   6 -13    0.94    0.92
   1  -6  13   -1.40    2.71
  -1  -6 -13    0.34    1.10
   1  -6  14    1.18    2.09
   1  -6  14    1.47    1.06
  -1  -6 -14    1.43    1.18
   1  -6  14   -1.57    3.04
  -1   6 -14    0.95    1.02
  -1  -6 -15   26.27    4.67
   1  -6  15   23.76    4.34
   1  -6  15   18.90    6.60
   1  -6  15   26.04    6.53
  -1  -6 -16    2.03    1.23
   1  -6  16    2.82    3.17
   1  -6  16   -1.90    3.02
   1  -6  17   10.69    4.60
  -1  -6 -17    6.93    2.15
   1  -6  17   -2.05    3.73
  -1  -6 -18   11.66    2.89
   1  -6  18    4.42    3.89
   1  -6  19   31.23   10.47
   1  -6  19   39.73   10.08
  -1  -6 -19   47.99    7.96
   1  -6  20   -5.14    4.98
   1  -6  20    1.94    2.67
  -1  -6 -21    5.98    2.50
   1  -6  21   12.52    5.59
   1  -6  21   13.70    6.60
   1  -6  22    2.93    5.23
  -1  -6 -22    5.63    2.51
   1  -6  22    2.24    3.60
   1  -6  23    3.11    5.52
  -1  -6 -23    7.83    2.74
   1  -6  23   -2.45    4.37
   1  -6  24    9.81    6.94
   1  -6  24    2.62    4.78
  -1  -6 -24    8.82    2.88
   1  -6  25    2.80    5.00
  -1  -6 -25    5.64    2.76
   1  -6  25    3.43    6.11
   1   6  25    5.36    6.03
   1  -6  26   -5.64    4.54
  -1  -7  25   -2.99    4.73
   1  -7 -25    0.72    2.36
  -1  -7  24   -2.80    4.97
  -1  -7  23   -2.62    5.08
  -1  -7  22    2.44    3.86
   1  -7 -22   -0.75    1.97
  -1  -7  22   -2.90    3.98
  -1  -7  21   -5.50    4.36
   1  -7 -21    0.68    1.87
  -1  -7  21   -2.27    3.12
  -1  -7  20   -2.11    3.35
  -1   7  20    7.06    3.00
  -1  -7  20    2.60    5.04
   1  -7 -20    1.27    1.90
  -1  -7  19    1.96    3.46
  -1  -7  19   -2.44    4.72
  -1   7  19   -0.96    2.00
   1  -7 -19    2.30    1.70
   1  -7 -18    0.52    1.55
  -1   7  18    1.82    2.16
  -1  -7  18   -2.28    4.03
  -1  -7  18    3.70    3.59
   1  -7 -17   16.09    3.44
  -1   7  17   12.90    3.95
  -1  -7  17   17.04    2.98
  -1  -7  17    6.84    4.21
  -1  -7  17   10.52    5.47
  -1  -7  16    1.95    3.46
   1  -7 -16    0.90    1.35
  -1   7  16    2.44    2.05
  -1  -7  16    1.58    2.80
  -1  -7  16    2.07    1.05
  -1  -7  15   14.34    2.82
  -1  -7  15   20.28    5.43
  -1  -7  15    3.59    4.08
  -1   7  15   20.11    4.11
   1  -7 -15   13.40    3.11
   1  -7 -14    1.57    1.16
  -1  -7  14   -2.66    2.57
  -1  -7  14   -0.25    1.08
  -1   7  14    0.73    1.42
   1   7 -13   30.63    6.45
  -1  -7  13   48.09    6.55
  -1   7  13   41.57    7.42
  -1  -7  13   38.92    8.39
   1  -7 -13   36.54    6.64
  -1  -7  13   30.14    8.53
  -1  -7  12    2.01    1.03
  -1   7  12    3.26    1.86
   1   7 -12   -0.32    0.91
   1  -7 -12    1.04    1.10
  -1  -7  12   -1.37    2.42
  -1  -7  12    1.11    1.96
   1   7 -11   60.45    9.88
  -1  -7  11   35.80   10.96
  -1   7  11   65.22    9.83
  -1  -7  11   53.39   11.20
  -1   7  11   62.95    9.81
   1  -7 -11   56.28    9.88
  -1  -7  11   60.20    9.76
  -1   7  11   66.64   10.60
   1  -7 -10   20.12    3.48
  -1  -7  10   16.71    3.59
  -1   7  10   18.20    3.63
   1  -7 -10   17.83    3.75
   1   7 -10   23.05    4.50
  -1  -7  10   19.51    5.16
   1  -7 -10   21.43    3.65
  -1   7  10   27.68    3.85
  -1   7  10   23.26    4.47
  -1  -7  10   25.47    5.32
   1   7 -10   18.64    3.75
   1  -7  -9   10.43    2.58
  -1  -7   9   10.53    3.83
  -1   7   9   10.98    2.48
  -1  -7   9   10.62    3.49
   1  -7  -9   14.28    2.46
   1   7  -9   12.08    2.79
   1  -7  -9    8.88    2.40
  -1   7   9   16.94    2.70
  -1   7   9   19.58    3.39
   1  -7  -9   13.19    2.35
  -1  -7   9   18.59    2.71
   1   7  -9   11.39    2.56
   1   7  -9   11.20    3.00
  -1  -7   8    6.47    1.42
   1  -7  -8    6.96    1.50
  -1   7   8    6.18    1.60
  -1   7   8    6.38    2.01
   1  -7  -8    5.29    1.37
  -1  -7   8    7.08    1.69
  -1   7   8    6.41    1.56
   1   7  -8    8.30    2.17
   1   7  -8    5.67    1.75
  -1  -7   8    8.80    1.73
   1  -7  -8    4.37    1.64
   1  -7  -8    9.23    2.02
  -1  -7   8    6.69    2.59
  -1  -7   8    5.92    2.41
  -1  -7   8    5.39    1.46
   1  -7  -8    8.89    1.60
  -1   7   7  131.21   19.17
   1   7  -7  108.79   20.06
  -1   7   7  100.71   19.42
  -1  -7   7  104.65   18.94
  -1  -7   7  101.92   19.86
   1   7  -7  125.64   19.32
  -1  -7   7  138.90   19.09
   1  -7  -7  126.93   19.33
   1   7  -7  124.39   19.28
  -1   7   7  127.32   19.58
   1  -7  -7  122.65   19.10
   1  -7  -7  125.83   18.98
  -1  -7   7  111.32   19.87
  -1   7   7  111.91   19.10
   1   7  -7  121.22   19.41
   1  -7  -7  108.91   19.09
  -1  -7   7  117.83   19.06
  -1  -7   7  147.12   19.23
   1  -7  -7  120.69   18.98
   1   7  -6   14.57    2.60
  -1   7   6   14.87    2.52
  -1  -7   6   10.89    2.37
   1  -7  -6   11.60    2.56
  -1  -7   6   14.32    3.21
  -1   7   6   12.98    2.27
   1  -7  -6   10.75    2.25
  -1  -7   6   12.23    2.25
  -1  -7   6    8.87    2.93
  -1   7   6   14.23    2.16
   1  -7  -6   12.32    2.26
   1  -7  -6   15.04    2.50
  -1  -7   6   11.31    2.33
   1   7  -6   18.88    2.86
  -1  -7   6   14.54    2.37
   1   7  -6    3.15    2.66
  -1   7   6   13.55    2.44
   1   7  -6   11.10    2.52
   1  -7  -6   12.18    2.34
  -1   7   6   16.23    2.84
  -1   7   6    2.26    2.24
  -1  -7   5   43.52    7.62
  -1  -7   5   41.14    6.80
   1   7  -5   48.91    7.19
  -1  -7   5   45.52    7.15
   1   7  -5   45.14    7.29
  -1  -7   5   46.74    7.05
  -1   7   5   37.60    7.07
   1  -7  -5   40.49    7.05
   1   7  -5   44.49    7.14
  -1   7   5   44.32    7.37
   1   7  -5   41.17    7.15
  -1   7   5   44.64    6.82
   1  -7  -5   48.38    7.28
   1  -7  -5   41.06    7.07
  -1  -7   5   44.26    7.04
   1  -7  -5   44.06    7.03
   1  -7  -5   46.39    6.98
   1   7  -5   39.50    7.70
  -1   7   5   38.31    7.06
  -1  -7   5   30.12    7.41
  -1  -7   5   43.13    7.05
  -1   7   5   38.75    6.92
   1   7  -4    4.05    1.68
   1  -7  -4    2.76    1.02
   1   7  -4    2.10    1.10
  -1  -7   4    5.08    0.86
  -1  -7   4    6.82    1.88
   1   7  -4    5.91    1.28
   1  -7  -4    2.13    1.06
  -1  -7   4    3.98    1.13
  -1   7   4    2.57    1.23
  -1  -7   4    4.65    1.58
   1   7  -4    7.32    1.60
   1  -7  -4    3.49    1.10
   1   7  -4    4.12    1.21
  -1   7   4    3.70    1.22
  -1   7   4    4.74    0.86
   1  -7  -4    6.86    1.39
  -1   7   4    3.68    1.17
  -1  -7   4    2.04    0.97
  -1  -7   4    3.41    1.14
  -1  -7   4    3.07    1.08
   1  -7  -4    3.62    1.08
   1   7  -3   10.73    1.95
  -1  -7   3   10.71    2.04
   1  -7  -3    8.83    1.87
   1   7  -3   11.10    2.63
  -1  -7   3    8.68    2.04
   1  -7  -3   11.44    2.06
   1  -7  -3   16.67    2.32
   1   7  -3   11.17    2.79
  -1  -7   3    7.06    1.87
  -1  -7   3    5.74    1.72
   1   7  -3   12.04    2.31
   1   7  -3   10.61    2.09
  -1  -7   3    9.23    2.31
   1  -7  -3   10.31    1.99
  -1   7   3   11.83    2.14
  -1   7   3    8.43    2.03
  -1  -7   3    9.72    2.21
   1  -7  -3   13.31    2.12
   1   7  -3    9.69    2.20
  -1   7   3   11.15    2.11
  -1  -7   3   10.19    1.99
   1   7  -2    3.04    0.80
   1   7  -2    2.99    1.17
   1  -7  -2    1.39    0.82
  -1   7   2    3.78    1.04
  -1  -7   2    2.10    0.82
  -1  -7   2    3.80    0.99
   1  -7  -2    2.14    0.65
   1  -7  -2    1.25    0.78
  -1  -7   2    2.49    0.69
   1  -7  -2    1.07    0.77
   1  -7  -2    1.94    0.83
   1  -7  -2    3.41    1.02
   1  -7  -2    3.76    1.10
  -1  -7   2    0.87    0.85
  -1   7   2    5.02    1.13
  -1  -7   2    2.43    0.94
  -1   7   2    4.46    1.14
  -1  -7   2    2.01    0.88
   1   7  -2    3.13    0.98
  -1  -7   2    4.21    1.01
  -1   7   1   43.26    6.81
  -1  -7   1   38.12    6.64
   1  -7  -1   45.74    6.80
  -1  -7   1   44.49    6.91
  -1  -7   1   47.21    6.93
  -1  -7   1   40.58    6.80
  -1  -7   1   42.19    6.86
  -1  -7   1   41.32    6.85
   1  -7  -1   15.15    6.78
   1  -7  -1   61.70    7.23
   1   7  -1   40.53    7.01
  -1  -7   1   38.66    6.67
  -1   7   1   47.34    6.95
   1   7  -1   52.66    7.08
   1  -7  -1   40.06    6.63
   1  -7  -1   43.16    6.80
   1  -7  -1   43.61    6.93
   1  -7  -1   47.65    6.94
   1  -7  -1   40.19    6.94
   1  -7   0    1.52    1.96
  -1  -7   0   10.64    2.15
   1  -7   0   18.36    2.64
  -1  -7   0   11.86    1.87
  -1  -7   0   12.17    2.17
  -1   7   0   11.63    2.17
   1  -7   0   12.76    2.13
   1  -7   0   10.42    1.96
   1  -7   0   11.88    2.20
   1  -7   0   10.44    2.13
  -1  -7   0    9.18    2.02
   1  -7   0   13.21    2.25
  -1  -7   0   11.19    2.05
  -1   7   0   11.15    1.97
   1   7   0   12.48    2.31
  -1  -7   0    9.50    2.14
  -1  -7   0   11.26    1.96
   1  -7   1    0.61    0.67
  -1  -7  -1    1.01    0.50
  -1  -7  -1    1.10    0.73
   1  -7   1    0.53    0.62
  -1  -7  -1    1.25    0.73
   1  -7   1    0.99    0.74
   1  -7   1    0.70    0.71
  -1   7  -1    0.69    0.67
  -1   7  -1    1.25    0.46
   1   7   1    1.34    0.83
   1  -7   1    1.28    1.08
   1  -7   1    0.45    0.58
  -1  -7  -1    0.70    0.70
  -1  -7  -1    0.22    0.63
  -1  -7  -1    1.21    0.71
   1  -7   2    1.44    1.00
  -1   7  -2    2.54    1.05
   1  -7   2    1.74    0.89
   1   7   2    2.98    1.10
  -1  -7  -2    1.76    0.80
   1   7   2    1.23    0.81
  -1   7  -2    2.05    0.84
   1  -7   2    1.24    0.80
  -1  -7  -2    3.55    1.10
   1  -7   2    2.23    0.73
   1  -7   2    0.94    0.74
  -1  -7  -2    0.95    0.70
   1  -7   2    2.21    1.00
  -1  -7  -2    2.47    0.72
  -1  -7  -2    0.22    0.67
   1  -7   3   53.84    5.72
  -1  -7  -3   31.10    5.20
  -1  -7  -3   34.42    5.25
   1   7   3   21.35    5.21
  -1   7  -3   31.45    5.17
   1  -7   3   16.46    5.49
   1   7   3   31.72    5.32
   1  -7   3   38.82    5.36
   1  -7   3   27.88    5.34
  -1   7  -3   33.16    5.38
  -1  -7  -3   28.69    5.40
   1  -7   3   34.08    5.23
   1   7   3   22.45    5.64
  -1  -7  -3   31.57    5.24
  -1  -7  -3   30.65    5.15
   1  -7   3   26.84    5.21
  -1  -7  -4   40.38    5.87
   1  -7   4   49.28    6.13
  -1  -7  -4   32.37    6.09
  -1  -7  -4   37.72    5.75
   1   7   4   32.28    5.90
   1   7   4   31.41    5.84
   1  -7   4   27.09    5.85
   1  -7   4   30.44    5.73
   1  -7   4   37.28    5.87
  -1  -7  -4   40.28    5.89
   1  -7   4   31.83    5.78
  -1  -7  -4   30.28    5.76
   1  -7   4   32.98    6.11
  -1   7  -4   35.68    5.95
  -1   7  -4   35.05    5.80
  -1  -7  -4   32.13    5.76
  -1  -7  -5    1.51    0.85
  -1  -7  -5    1.73    0.83
   1   7   5    1.86    1.02
  -1  -7  -5    1.41    0.88
  -1   7  -5    0.64    1.01
   1  -7   5    2.36    0.86
   1  -7   5    5.65    1.43
  -1   7  -5    1.83    0.95
  -1  -7  -5    1.58    0.79
   1  -7   5    3.60    1.17
   1  -7   5    1.37    1.18
   1  -7   5    0.92    1.30
   1  -7   5    1.97    0.87
   1   7   5    2.77    1.00
  -1   7  -5    1.74    0.84
  -1   7  -5    0.88    0.95
  -1  -7  -5    0.44    1.13
   1   7   5    2.66    0.79
  -1   7  -6   16.51    3.17
   1  -7   6   13.94    2.86
  -1  -7  -6   15.02    2.94
  -1   7  -6   18.90    3.11
   1   7   6   13.42    2.89
   1  -7   6   15.85    2.89
  -1  -7  -6   13.97    3.31
  -1  -7  -6   20.28    3.06
   1   7   6   18.07    3.29
  -1   7  -6   14.95    3.00
   1  -7   6   13.12    2.74
  -1  -7  -6   16.97    2.82
   1  -7   6    6.78    3.55
  -1   7  -6   13.29    2.91
  -1  -7  -6   12.59    2.77
   1  -7   6   12.02    3.46
   1   7   6   14.47    3.04
   1  -7   6   28.08    3.48
  -1   7  -7  126.52   20.22
  -1   7  -7  123.67   20.05
  -1  -7  -7  126.58   19.79
  -1   7  -7  129.89   20.05
  -1  -7  -7  116.46   19.83
   1  -7   7  115.73   19.79
   1   7   7  116.76   20.04
  -1  -7  -7  114.13   20.39
   1   7   7  132.03   20.01
   1   7   7  125.98   20.25
  -1  -7  -7  177.62   20.27
  -1   7  -7  125.51   20.05
   1  -7   7  109.79   19.85
  -1  -7  -7  115.97   19.91
   1  -7   7  183.30   20.19
   1  -7   7  100.40   20.47
  -1  -7  -8    0.61    0.77
  -1   7  -8    0.86    1.19
  -1  -7  -8    0.29    0.91
   1  -7   8   -0.75    1.69
  -1   7  -8    0.63    0.94
  -1  -7  -8    0.68    0.81
  -1   7  -8    1.37    1.12
  -1  -7  -8   -0.28    0.80
  -1   7  -8   -0.32    0.89
   1   7   8    1.80    1.18
   1   7   8   -0.57    0.78
   1  -7   8    2.04    0.99
  -1  -7  -9   26.74    4.59
  -1  -7  -9   24.68    4.69
  -1   7  -9   28.65    4.86
  -1  -7  -9   27.97    4.59
   1  -7   9   19.88    5.55
   1   7   9   25.34    4.68
   1  -7   9   27.23    4.69
  -1   7  -9   29.13    5.28
  -1   7  -9   21.86    4.68
   1   7   9   25.14    5.10
  -1  -7  -9   32.08    4.69
   1   7  10    4.29    1.67
  -1  -7 -10    3.59    1.15
   1  -7  10    4.99    1.36
  -1  -7 -10    1.55    1.14
  -1   7 -10    5.29    1.51
   1  -7  10    2.95    2.27
   1   7  10    3.14    1.21
   1   7  11   38.31    6.53
  -1  -7 -11   38.97    6.01
   1  -7  11   32.32    5.81
  -1   7 -11   38.61    6.01
   1   7  11   37.02    5.87
   1  -7  11   29.94    7.00
   1  -7  11   13.37    6.41
  -1  -7 -12    3.42    1.46
  -1   7 -12    2.05    1.22
   1  -7  12    7.13    3.04
   1  -7  12    2.43    1.18
   1  -7  12    1.26    3.01
   1  -7  13   26.81    7.80
  -1  -7 -13   39.65    6.25
  -1   7 -13   33.27    6.08
   1  -7  13   35.46    7.75
   1  -7  13   33.94    5.94
   1  -7  14    6.03    3.32
   1  -7  14    9.39    2.21
  -1   7 -14    9.94    2.29
  -1  -7 -14    8.01    2.28
   1  -7  14   13.94    4.94
   1  -7  15   23.14    4.39
   1  -7  15   25.93    7.31
  -1  -7 -15   24.19    4.68
   1  -7  15   33.28    7.20
  -1  -7 -16    6.87    2.05
   1  -7  16    4.32    3.10
   1  -7  16    5.73    3.45
   1  -7  16    3.55    1.58
  -1  -7 -17    4.07    1.69
   1  -7  17    3.11    3.06
   1  -7  17    2.06    3.30
  -1  -7 -18    2.88    1.53
   1  -7  18   -4.43    4.30
   1  -7  18    3.41    3.02
   1  -7  19    3.67    3.56
  -1  -7 -19    0.52    1.36
   1  -7  19    2.41    4.66
   1  -7  20    5.91    3.82
  -1  -7 -20    6.74    2.48
   1  -7  20   -7.72    4.99
   1  -7  21    2.12    3.76
   1  -7  21    2.74    4.86
   1  -7  22   13.60    6.26
   1  -7  22    2.93    4.71
  -1  -7 -22    5.14    2.43
   1  -7  23    2.48    4.81
  -1  -7 -23    1.34    1.93
   1  -7  23    3.10    4.25
   1  -7  24   -3.26    6.31
  -1  -7 -24   -0.70    2.52
   1  -7  24    5.30    4.68
   1  -7  25   -3.42    6.05
   1  -7  25   -2.83    4.48
  -1  -7 -25   -1.44    2.00
  -1  -8  25   -3.09    4.25
  -1  -8  24    5.79    5.67
  -1  -8  23   -2.71    3.05
  -1  -8  22   -2.90    6.06
  -1  -8  22   -2.53    3.46
   1  -8 -22    2.94    2.40
  -1  -8  21    2.35    3.72
   1  -8 -21   -0.69    2.18
   1  -8 -20    2.51    1.98
  -1  -8  20    6.57    4.92
  -1  -8  19   -2.03    3.59
  -1   8  19   -0.98    2.33
   1  -8 -19    1.15    1.70
  -1  -8  19   -2.44    5.10
   1  -8 -18   -0.54    1.53
  -1  -8  18   -1.88    2.58
  -1   8  18    0.93    2.08
  -1  -8  18    2.28    3.12
  -1  -8  18   -0.58    1.17
   1  -8 -17    2.48    1.52
  -1  -8  17   -1.74    2.75
  -1  -8  17    0.29    1.11
  -1  -8  17   -4.25    4.76
  -1   8  17    2.64    2.31
  -1  -8  16   -0.28    1.11
  -1  -8  16    1.61    2.84
  -1   8  16   -0.83    1.74
   1  -8 -16   -0.93    1.43
  -1  -8  16    1.95    3.78
  -1   8  15    3.15    1.98
  -1  -8  15   -0.57    1.16
  -1  -8  15    4.44    2.87
  -1  -8  15    7.21    4.51
   1  -8 -15    1.32    1.45
  -1  -8  14    1.66    2.62
  -1  -8  14   -0.28    1.14
  -1  -8  14    2.72    2.63
  -1   8  14   -0.75    1.45
   1  -8 -14   -0.42    1.14
  -1  -8  13    9.97    3.73
   1   8 -13    2.86    1.41
  -1  -8  13    2.55    1.33
  -1  -8  13    7.57    4.18
   1  -8 -13    3.53    1.74
  -1   8  13    6.29    2.28
   1   8 -12    1.41    1.26
   1  -8 -12    2.23    1.19
  -1  -8  12   -1.14    2.22
  -1  -8  12    4.13    3.09
  -1  -8  12    1.38    1.09
  -1   8  12    1.32    1.66
   1  -8 -11    1.41    1.09
  -1  -8  11    3.16    2.52
  -1  -8  11    2.20    1.13
  -1   8  11    4.34    1.93
  -1  -8  11    1.24    2.43
  -1   8  10   -0.31    0.81
   1  -8 -10   -1.00    1.23
  -1   8  10    0.58    1.03
  -1  -8  10    0.95    2.39
  -1  -8  10   -0.27    0.99
   1  -8 -10    0.90    0.95
  -1  -8  10   -1.09    1.93
   1  -8  -9   -0.63    0.86
  -1   8   9   -0.61    1.00
  -1  -8   9    2.91    2.30
  -1  -8   9    1.72    1.80
  -1   8   9    0.53    1.03
   1  -8  -9   -0.66    0.88
  -1   8   9   -0.60    0.82
  -1  -8   9    1.07    1.02
   1   8  -9    0.40    1.08
  -1   8   8    0.50    1.18
   1   8  -8    0.35    0.84
  -1  -8   8   -0.26    0.98
  -1  -8   8    0.77    1.72
  -1   8   8    0.92    0.73
   1  -8  -8   -0.21    0.73
   1   8  -8   -0.38    1.09
  -1  -8   8    0.24    0.66
  -1   8   8   -0.30    0.81
   1  -8  -8   -0.60    0.95
   1  -8  -7    2.55    1.18
  -1  -8   7    2.73    1.73
  -1   8   7    2.25    1.41
  -1   8   7    2.63    1.07
   1  -8  -7    0.80    0.78
   1   8  -7    1.91    1.08
  -1  -8   7    0.66    0.71
   1   8  -7    2.24    1.14
  -1  -8   7    3.38    1.03
   1  -8  -7    3.67    1.26
  -1   8   7    3.36    1.19
  -1  -8   7    1.02    0.97
   1   8  -6    0.29    0.96
  -1  -8   6    0.48    0.76
  -1  -8   6    0.50    0.84
   1   8  -6    1.46    1.15
   1  -8  -6    0.34    0.77
  -1   8   6    2.06    1.13
  -1  -8   6    0.61    1.28
  -1  -8   6    0.67    0.77
  -1   8   6    0.58    0.91
   1  -8  -6   -0.59    0.70
  -1   8   6   -0.30    0.64
   1  -8  -6   -0.27    0.77
  -1  -8   5    1.36    0.75
   1   8  -5    1.74    0.97
  -1  -8   5    1.06    1.41
   1  -8  -5    0.97    0.88
   1   8  -5    2.67    1.10
   1  -8  -5    2.17    0.88
  -1   8   5    1.42    0.93
   1   8  -5    1.43    1.31
  -1   8   5    1.22    0.93
  -1   8   5    2.57    1.15
  -1  -8   5    2.97    1.10
   1  -8  -5    0.26    0.79
  -1  -8   5    0.48    0.79
   1  -8  -4   12.75    2.91
  -1  -8   4   21.61    3.73
   1   8  -4   11.66    3.15
  -1  -8   4   18.09    3.05
   1  -8  -4   16.15    2.88
  -1   8   4   16.39    3.14
  -1   8   4   17.45    3.12
  -1  -8   4   14.30    2.90
   1  -8  -4   16.86    3.11
  -1  -8   4   12.73    2.93
   1   8  -4   16.12    3.09
  -1   8   4   20.72    3.25
   1   8  -4   15.72    2.95
  -1  -8   3    5.16    1.40
   1  -8  -3    6.12    1.46
  -1  -8   3    8.01    1.72
   1   8  -3    7.21    1.65
  -1   8   3    7.79    1.65
  -1  -8   3    3.39    1.34
   1  -8  -3    5.60    1.42
  -1   8   3    4.21    1.41
  -1   8   3    5.15    1.53
   1   8  -3    9.41    1.98
   1  -8  -3    7.00    1.65
  -1  -8   3    6.26    1.89
  -1   8   2    2.61    0.83
   1  -8  -2    0.57    0.84
   1   8  -2    0.60    0.72
  -1   8   2   -0.27    0.90
   1   8  -2   -0.34    0.99
  -1  -8   2    1.66    0.73
  -1  -8   2    0.68    0.79
   1  -8  -2    0.22    0.69
   1  -8  -2    0.21    0.79
  -1   8   1   13.23    2.25
  -1  -8   1   12.15    2.11
   1   8  -1    7.90    2.24
   1  -8  -1   10.61    2.33
  -1  -8   1   11.36    2.25
   1  -8  -1   10.41    2.35
  -1   8   1   11.15    2.40
   1  -8  -1   12.59    2.25
   1  -8  -1   11.92    2.27
  -1  -8   1   10.60    2.27
   1   8  -1   12.81    2.52
  -1   8   0    8.91    1.92
   1   8   0   14.08    2.37
   1  -8   0    8.49    2.23
   1  -8   0   10.34    2.20
  -1   8   0   12.37    2.26
  -1  -8   0   10.53    2.13
   1  -8   0   11.17    2.05
  -1  -8   0    8.33    1.91
  -1  -8   0   11.44    2.18
   1  -8   0   11.45    2.15
   1  -8   1    1.58    0.90
   1  -8   1    0.67    0.87
  -1  -8  -1    2.24    0.75
   1  -8   1    2.90    1.31
  -1  -8  -1    0.21    0.71
  -1  -8  -1    2.79    1.05
   1   8   1    1.54    0.95
   1  -8   1    2.77    0.85
   1  -8   1    3.02    0.95
   1  -8   2    3.50    0.97
   1   8   2    4.65    1.31
  -1  -8  -2    3.17    1.14
   1  -8   2    2.10    1.10
   1  -8   2    3.25    1.50
  -1  -8  -2    1.79    0.88
   1  -8   2    2.93    1.28
  -1  -8  -2    3.76    1.04
   1  -8   2    2.85    1.14
   1  -8   3    8.67    2.19
   1  -8   3   13.32    2.67
   1  -8   3    8.88    2.09
  -1   8  -3   12.56    2.49
   1   8   3   11.85    2.36
   1  -8   3    9.14    2.42
  -1  -8  -3   11.62    2.26
   1   8   4   17.89    3.28
  -1   8  -4   20.88    3.17
   1  -8   4   18.03    3.08
  -1  -8  -4   19.88    3.12
  -1  -8  -4   20.91    3.23
   1  -8   4   15.06    3.46
   1  -8   4   18.77    3.19
   1  -8   4   31.91    3.88
   1  -8   4   17.27    3.29
  -1   8  -4   19.24    3.39
   1   8   4    2.70    2.86
  -1  -8  -5   28.65    4.83
  -1   8  -5   31.96    5.00
   1  -8   5   25.77    5.43
   1  -8   5   42.86    5.49
   1   8   5   26.83    5.01
  -1  -8  -5   29.21    4.94
   1  -8   5   20.68    4.85
  -1   8  -5   27.33    5.11
   1  -8   5   26.30    4.82
   1   8   5   30.46    5.20
   1   8   6   -0.37    1.03
   1  -8   6   -0.31    1.11
  -1  -8  -6    0.29    0.82
  -1   8  -6   -1.04    1.16
  -1   8  -6   -0.86    1.04
   1   8   6    0.95    0.94
   1  -8   6   -0.55    0.87
  -1  -8  -6    1.51    0.85
   1  -8   6   -0.71    0.76
   1  -8   6    0.57    1.63
   1   8   7    0.32    0.88
   1  -8   7   -0.56    0.89
  -1   8  -7    1.05    0.96
  -1   8  -7    0.94    1.14
  -1  -8  -7    0.44    0.74
  -1  -8  -7    1.19    1.03
   1  -8   7   -0.67    1.50
   1  -8   7    1.40    0.79
  -1   8  -7    1.42    1.20
   1  -8   7    1.52    0.97
  -1  -8  -8   -0.31    0.98
   1   8   8    0.96    0.84
  -1  -8  -8    0.45    0.83
  -1   8  -8    0.36    0.99
   1  -8   8   -0.77    2.02
  -1   8  -8    1.08    0.98
   1  -8   8   -0.28    0.92
   1  -8   9    0.90    2.24
  -1   8  -9    1.47    1.05
   1  -8   9    2.29    1.18
   1   8   9   -0.64    1.02
  -1  -8  -9   -0.24    0.87
  -1  -8  -9    0.64    1.05
  -1   8  -9    0.73    1.16
   1  -8  10   -0.89    1.73
   1  -8  10    0.29    0.88
  -1  -8 -10   -1.01    0.92
   1  -8  10    1.02    1.97
   1   8  10   -0.32    0.99
  -1   8 -10    0.75    1.15
  -1   8 -10    0.37    1.02
  -1  -8 -10    1.71    1.00
   1  -8  11   -1.15    2.03
  -1  -8 -11    0.35    1.01
   1  -8  11   -0.97    1.71
  -1   8 -11   -0.76    1.04
   1  -8  11    0.29    1.06
  -1   8 -11    1.55    1.15
   1   8  11    0.97    0.99
  -1  -8 -12    5.17    1.73
  -1   8 -12    5.37    1.73
   1  -8  12   10.15    3.69
   1  -8  12    2.68    1.51
   1  -8  12    9.43    3.18
  -1   8 -12    3.63    1.75
   1  -8  13   -1.42    2.76
  -1   8 -13    1.17    1.12
  -1  -8 -13    0.39    1.19
   1  -8  13    1.16    2.05
   1  -8  13    1.81    1.15
   1  -8  14    3.34    1.51
  -1   8 -14    3.17    1.59
  -1  -8 -14    6.11    1.84
   1  -8  14   -1.59    2.86
   1  -8  14    5.02    3.02
   1  -8  15    1.74    3.53
   1  -8  15   13.60    4.56
   1  -8  15    6.40    2.01
  -1  -8 -15    7.72    2.08
   1  -8  16    9.59    5.05
   1  -8  16    2.74    1.39
  -1  -8 -16    2.26    1.54
   1  -8  16    4.41    3.52
  -1  -8 -17    0.95    1.31
   1  -8  17   -2.07    3.27
   1  -8  17   -1.61    3.37
   1  -8  18    3.47    3.36
  -1  -8 -18    0.50    1.38
   1  -8  19    4.82    5.40
  -1  -8 -19    1.61    1.51
   1  -8  19    5.60    3.92
   1  -8  20   -2.57    4.98
   1  -8  20    6.00    4.18
  -1  -8 -20   -0.58    1.65
  -1  -8 -21   -1.89    1.82
   1  -8  21   -2.14    2.95
   1  -8  21   -2.74    4.34
   1  -8  22   -2.34    3.21
   1  -8  22   -2.93    5.17
  -1  -8 -22    0.66    1.88
  -1  -8 -23   -0.68    2.11
   1  -8  23   -2.51    3.44
   1  -8  23   -3.09    4.24
  -1  -8 -24   -0.71    2.03
   1  -8  24    2.67    3.66
   1  -8  24   -3.25    4.45
   1  -8  25    6.80    6.10
  -1  -9  24    2.92    4.63
   1  -9 -23    4.08    2.57
  -1  -9  23    2.73    4.87
  -1  -9  22   -2.56    4.04
   1  -9 -22   -0.75    2.21
   1  -9 -21    0.68    1.95
  -1  -9  21    4.77    5.33
   1  -9 -20    0.64    1.83
  -1  -9  20    2.22    3.51
  -1  -9  19    2.06    3.27
   1  -9 -19    1.18    2.09
   1  -9 -18   12.18    3.34
  -1  -9  18   15.39    2.82
  -1  -9  18    5.74    4.41
  -1   9  18    8.58    3.62
  -1  -9  17    3.08    1.46
   1  -9 -17    0.52    1.46
  -1   9  17    3.61    2.39
  -1  -9  17    3.54    3.72
  -1  -9  16    8.18    4.11
   1  -9 -16    0.98    1.39
  -1   9  16    5.97    2.46
  -1  -9  16    2.16    1.43
   1  -9 -15   41.89    6.15
  -1  -9  15   21.13    7.16
  -1   9  15   37.07    6.77
  -1  -9  15   26.61    5.42
  -1  -9  14   -0.31    1.28
  -1  -9  14   -1.42    2.51
   1  -9 -14   -0.44    1.21
  -1   9  14   -0.76    1.59
   1  -9 -13  170.85   28.67
  -1   9  13  225.96   29.67
  -1  -9  13  183.52   28.49
  -1  -9  13  140.44   30.04
  -1   9  12    5.38    2.47
  -1  -9  12    6.37    1.81
  -1  -9  12    9.52    3.54
   1  -9 -12    5.95    1.97
   1   9 -12    7.56    2.22
   1  -9 -11   16.60    3.77
   1   9 -11   23.31    4.19
  -1   9  11   22.53    4.56
  -1  -9  11   19.06    3.69
   1  -9 -11   19.42    3.58
  -1  -9  11   15.18    4.85
  -1  -9  10    6.89    3.02
   1  -9 -10    3.59    1.61
   1  -9 -10    6.92    1.58
   1   9 -10    5.75    1.86
  -1  -9  10    3.90    1.53
  -1   9  10    7.03    2.23
  -1  -9   9   76.86   13.19
  -1  -9   9   84.12   14.59
   1  -9  -9   86.86   13.13
  -1   9   9   81.07   13.74
   1   9  -9   81.25   13.51
   1  -9  -9   80.32   13.33
  -1   9   8   32.57    5.15
   1   9  -8   25.49    4.76
  -1  -9   8   25.96    5.65
  -1  -9   8   19.56    4.33
   1  -9  -8   27.08    4.57
   1  -9  -8   23.92    4.29
   1  -9  -7   94.46   15.56
   1   9  -7   97.44   15.79
   1  -9  -7   98.25   15.73
  -1  -9   7   93.22   15.50
  -1   9   7  102.28   15.91
   1  -9  -7   97.06   15.39
   1  -9  -6    1.83    1.12
   1  -9  -6    0.59    0.91
  -1  -9   6   -0.83    0.90
  -1   9   6    0.41    0.86
   1   9  -6   -0.82    1.03
  -1  -9   5    0.81    0.80
  -1   9   5   -0.32    0.85
  -1   9   5    0.37    0.88
   1  -9  -5    0.28    0.84
   1   9  -5    0.40    0.96
   1  -9  -5   -0.45    0.73
   1  -9  -5    0.34    0.86
   1  -9  -4    2.50    0.96
  -1   9   4    1.60    1.08
  -1   9   4    0.98    0.82
   1   9  -4    3.40    1.23
   1   9  -4    1.20    1.17
   1  -9  -4    1.63    0.97
  -1  -9   4    1.87    1.01
   1  -9  -4    1.91    1.03
  -1  -9   3    8.61    2.13
  -1   9   3   12.50    2.27
   1  -9  -3   12.12    2.30
   1  -9  -3   10.43    2.10
   1  -9  -3    8.10    2.10
   1   9  -3    7.52    2.20
   1   9  -3   11.88    2.48
   1   9  -2    0.78    0.97
   1  -9  -2    0.71    0.72
   1  -9  -2   -0.25    0.79
   1  -9  -2    0.89    0.75
   1   9  -2    0.34    0.90
  -1  -9   2   -0.26    0.76
   1  -9  -1    0.72    0.70
   1  -9  -1    1.67    0.87
   1   9  -1    0.69    1.03
  -1  -9   1    0.25    0.72
   1  -9  -1    0.58    0.77
  -1  -9   0    3.63    1.17
   1   9   0    1.73    1.06
   1  -9   0    4.09    1.09
   1   9   1    1.39    1.03
  -1  -9  -1   -0.47    0.75
  -1  -9  -1    0.52    0.78
  -1  -9  -2   -0.23    0.60
   1   9   2   -0.70    1.07
  -1  -9  -2   -0.23    0.68
  -1  -9  -2   -0.26    0.86
   1   9   3    1.41    1.06
   1  -9   3    1.41    0.99
  -1  -9  -3    0.88    0.83
  -1  -9  -3    1.26    0.99
  -1   9  -4    2.28    1.25
   1  -9   4    0.29    0.99
  -1  -9  -4    1.17    0.91
   1   9   4    1.06    1.06
  -1  -9  -4    0.99    0.80
  -1  -9  -5    0.92    1.03
  -1  -9  -5    1.95    0.96
   1  -9   5    2.37    1.13
   1   9   5    1.42    1.05
  -1   9  -5    1.55    1.17
  -1  -9  -6    5.38    1.64
   1  -9   6    5.71    1.75
  -1  -9  -6    8.96    1.74
  -1   9  -6    5.48    1.78
   1   9   6    3.93    1.60
   1  -9   7   59.75   10.17
  -1  -9  -7   62.30   10.05
   1   9   7   62.46   10.31
  -1   9  -7   64.37   10.41
  -1  -9  -7   60.67   10.22
   1   9   8   14.41    2.99
   1  -9   8   13.71    2.89
  -1  -9  -8   13.56    2.98
  -1   9  -8   11.60    2.95
  -1  -9  -8   14.57    2.73
   1   9   9   43.26    7.90
   1  -9   9   45.88    8.92
  -1  -9  -9   43.58    7.90
  -1  -9  -9   52.33    7.76
  -1   9  -9   44.76    7.99
   1  -9   9   46.14    7.84
  -1   9  -9   46.92    8.02
  -1  -9 -10   17.38    3.07
   1   9  10   13.01    3.10
  -1   9 -10   13.39    3.31
   1  -9  10   16.59    4.39
  -1   9 -10   15.59    3.27
  -1  -9 -10   16.82    3.25
   1  -9  10   14.19    3.04
   1  -9  11   30.05    6.86
  -1  -9 -11   30.14    5.66
  -1   9 -11   29.44    5.73
  -1   9 -11   34.52    5.82
   1   9  11   30.69    5.57
   1  -9  11   28.71    5.48
  -1  -9 -11   34.43    5.48
   1  -9  12   -0.65    1.47
  -1  -9 -12   -0.40    1.26
   1  -9  12   -1.09    2.28
  -1   9 -12    0.42    1.15
  -1   9 -12    0.87    1.25
  -1   9 -13  129.20   20.59
   1  -9  13  129.16   22.25
   1  -9  13  121.34   20.35
  -1   9 -13  125.84   20.62
  -1  -9 -13  135.93   20.61
   1  -9  14    3.60    1.61
   1  -9  14    3.92    3.24
  -1   9 -14    9.53    2.18
  -1  -9 -14    8.71    2.32
  -1   9 -14    6.44    2.07
  -1  -9 -15   26.98    4.74
   1  -9  15   19.63    4.21
   1  -9  15   24.03    6.48
   1  -9  16    0.65    1.27
  -1  -9 -16    1.43    1.57
   1  -9  16    1.53    2.70
   1  -9  17    6.57    4.15
   1  -9  17    4.55    1.64
  -1  -9 -17    3.02    1.71
   1  -9  18    1.77    3.14
  -1  -9 -18    2.11    1.70
  -1  -9 -19    3.35    1.88
   1  -9  19    9.47    4.54
   1  -9  20    2.07    3.29
  -1  -9 -20    1.78    1.84
   1  -9  21    6.65    4.67
  -1  -9 -21    3.22    2.12
  -1  -9 -22   -1.34    2.13
   1  -9  22    2.37    4.59
  -1  -9 -22    1.37    2.16
   1  -9  23   10.13    5.30
  -1  -9 -23   -0.70    2.08
   1  -9  24    8.10    5.37
  -1 -10  24    2.94    4.03
   1 -10 -24    0.88    2.20
  -1 -10  23    2.76    4.40
   1 -10 -23    4.13    2.59
  -1 -10  22   10.32    6.15
   1 -10 -22    3.03    2.32
  -1 -10  21    4.82    5.28
   1 -10 -21   12.11    3.50
  -1 -10  20   13.49    6.23
   1 -10 -20   13.11    3.60
  -1 -10  19    2.14    3.87
   1 -10 -19    6.66    2.70
   1 -10 -18    1.72    1.83
  -1 -10  18    3.98    3.86
  -1 -10  18    1.35    1.36
   1 -10 -17    0.54    1.48
  -1 -10  17    0.33    1.49
  -1 -10  17   -1.84    2.91
  -1  10  16    3.49    2.19
   1 -10 -16    2.57    1.73
  -1 -10  16    8.51    4.32
  -1 -10  16    6.68    1.90
   1  10 -16    6.17    2.37
   1  10 -15    0.55    1.74
  -1 -10  15    0.67    1.23
  -1  10  15    0.82    1.96
   1 -10 -15    3.93    1.79
  -1 -10  15    1.57    2.79
   1 -10 -14    0.47    1.43
  -1 -10  14    0.33    1.31
  -1  10  14    1.55    1.84
   1  10 -14   -0.53    1.46
  -1 -10  14    1.45    2.29
  -1  10  13   16.01    3.49
   1 -10 -13   12.04    2.77
  -1 -10  13    7.97    2.35
   1  10 -13   10.35    2.88
   1 -10 -12   25.88    4.90
   1  10 -12   24.20    5.04
  -1 -10  12   26.90    4.76
  -1  10  12   23.86    5.28
   1 -10 -11   13.75    3.64
  -1 -10  11   16.96    3.57
   1  10 -11   21.40    4.03
  -1  10  11   18.42    4.11
   1 -10 -11   19.85    3.47
  -1  10  10   11.84    3.23
   1 -10 -10   16.89    2.81
   1  10 -10   12.18    3.14
   1 -10 -10   13.92    3.02
  -1 -10  10   10.38    2.74
  -1  10   9   55.22   10.04
   1 -10  -9   61.36    9.76
   1 -10  -9   59.26    9.49
  -1 -10   9   55.19    9.60
   1  10  -9   57.76    9.95
   1 -10  -8    3.53    1.20
   1  10  -8    2.35    1.60
  -1  10   8    2.01    1.34
  -1 -10   8    3.76    1.43
   1 -10  -8    3.19    1.45
  -1  10   7    1.39    1.06
   1  10  -7    0.93    1.34
   1 -10  -7    1.69    1.19
  -1 -10   7    1.22    1.13
   1 -10  -7    2.04    1.18
   1 -10  -7    1.24    0.92
  -1  10   6   21.39    4.45
   1  10  -6   27.59    4.73
   1 -10  -6   20.01    4.35
   1 -10  -6   24.68    4.36
   1 -10  -6   27.00    4.23
  -1 -10   6   20.67    4.22
   1  10  -5   72.84   10.33
   1 -10  -5   59.13    9.94
   1 -10  -5   58.10    9.85
  -1 -10   5   53.91    9.78
   1 -10  -5   60.59    9.75
  -1 -10   4    7.30    1.60
   1 -10  -4    5.12    1.51
   1 -10  -4    6.36    1.53
   1  10  -4    4.48    1.76
   1 -10  -4    2.73    1.35
  -1 -10   3   18.24    3.72
   1 -10  -3   19.35    3.74
   1 -10  -3   22.08    3.74
   1  10  -3   18.06    3.86
   1  10  -3   25.05    4.27
  -1 -10   2   57.63   10.10
   1 -10  -2   62.78   10.11
   1  10  -2   69.88   10.45
   1 -10  -2   60.03   10.11
   1 -10  -1   87.66   13.83
   1  10  -1   90.67   14.12
   1 -10  -1   82.13   13.78
  -1 -10   1   84.91   13.82
  -1 -10   0  210.89   33.10
   1  10   0  217.87   33.38
   1 -10   0  206.73   33.06
   1  10   1   22.25    4.04
  -1 -10  -1   19.30    3.74
  -1 -10  -1   21.26    3.71
   1 -10   1   18.52    3.59
  -1 -10  -2   64.22   10.15
   1 -10   2   56.38   10.12
  -1 -10  -2   65.17   10.09
   1  10   2   60.70   10.31
  -1 -10  -3  133.41   20.88
   1 -10   3  119.15   20.96
  -1 -10  -3  134.73   21.03
  -1 -10  -3  132.25   20.95
   1  10   3  144.85   21.26
   1  10   4   30.80    7.00
  -1 -10  -4   42.04    7.03
  -1 -10  -4   46.85    6.99
  -1  10  -4   41.86    7.22
  -1 -10  -4   46.56    6.91
   1 -10   4   37.73    6.97
   1  10   5  139.52   21.54
  -1 -10  -5  135.42   21.39
   1 -10   5  124.90   21.32
  -1  10  -5  137.64   21.61
  -1 -10  -5  135.54   21.26
  -1  10  -6    9.20    2.43
  -1 -10  -6    9.11    2.09
   1  10   6    7.16    2.24
  -1 -10  -6    8.67    2.19
   1 -10   6    9.92    2.25
  -1 -10  -7   76.98   13.01
   1  10   7   68.19   13.00
   1 -10   7   81.84   13.00
  -1  10  -7   81.54   13.22
  -1 -10  -7   88.09   12.89
   1 -10   8   19.17    3.85
   1  10   8   20.00    4.02
  -1 -10  -8   17.34    3.90
  -1 -10  -8   23.36    3.84
  -1  10  -8   21.61    4.20
   1 -10   9    1.37    1.14
   1  10   9    1.60    1.21
  -1  10  -9    2.73    1.37
  -1 -10  -9    0.55    1.03
  -1 -10  -9    3.05    1.50
  -1 -10 -10   -0.40    1.26
   1 -10  10    1.03    1.12
  -1 -10 -10    0.86    1.09
  -1  10 -10    1.38    1.26
   1  10  10    0.80    1.19
   1  10  11   70.62   11.73
  -1  10 -11   72.69   11.92
   1 -10  11   68.74   11.60
  -1 -10 -11   70.30   11.73
  -1 -10 -11   72.59   11.52
   1 -10  11   63.58   13.00
   1 -10  12   93.14   15.11
  -1 -10 -12   90.02   13.03
  -1  10 -12   85.40   13.37
   1 -10  12   77.83   13.03
  -1 -10 -12   63.66   13.04
  -1  10 -13    3.42    1.71
   1 -10  13    1.23    2.60
   1 -10  13    1.42    1.42
  -1 -10 -13    5.34    1.95
  -1  10 -13    0.46    1.40
  -1  10 -14   12.93    2.89
  -1 -10 -14    6.03    2.52
   1 -10  14   13.36    4.73
  -1  10 -14   10.29    2.59
   1 -10  14   10.72    2.51
  -1 -10 -15   29.11    5.28
   1 -10  15   24.24    4.92
   1 -10  15   27.90    7.28
  -1 -10 -16    4.06    1.86
   1 -10  16    1.77    1.38
   1 -10  16   -1.58    3.08
  -1 -10 -17    1.60    1.52
   1 -10  17    1.70    2.69
   1 -10  17   -0.71    1.31
   1 -10  18    3.66    3.24
  -1 -10 -18    0.56    1.59
   1 -10  19    1.96    3.10
  -1 -10 -19   -0.58    1.53
  -1 -10 -20    1.23    1.69
   1 -10  20   -2.10    3.71
   1 -10  21   -2.24    3.08
  -1 -10 -21    3.30    2.40
  -1 -10 -22    5.58    2.43
   1 -10  22   -2.40    3.39
  -1 -10 -22   12.34    3.14
   1 -10  23    2.56    4.11
  -1 -10 -23    5.71    2.69
   1 -11 -23    2.51    2.50
   1 -11 -22    0.77    2.28
   1 -11 -21    3.63    2.29
   1 -11 -20    0.67    1.84
   1 -11 -19    0.63    1.89
  -1 -11  19    1.44    1.35
  -1 -11  18    0.36    1.32
   1 -11 -18   -0.60    1.63
  -1 -11  17    3.94    1.69
   1 -11 -17    2.27    1.62
   1  11 -16   -0.59    1.68
   1 -11 -16    2.71    1.61
  -1 -11  16    1.08    1.31
   1  11 -15   -1.16    1.72
  -1 -11  15   -1.43    1.41
   1 -11 -15    2.59    1.58
  -1  11  14   17.45    4.10
   1  11 -14   16.01    3.58
   1 -11 -14   12.39    3.18
  -1 -11  14   10.06    2.78
  -1 -11  13    7.09    2.31
   1  11 -13   17.43    3.36
   1 -11 -13    7.09    2.58
  -1  11  13   11.17    3.27
   1 -11 -12   24.08    4.52
   1  11 -12   24.24    5.00
  -1  11  12   18.82    5.07
   1 -11 -12   27.18    4.95
  -1 -11  12   26.69    4.72
  -1 -11  11    2.10    1.61
   1 -11 -11    5.20    2.00
  -1  11  11    6.51    2.32
   1 -11 -11    6.55    1.78
   1  11 -11    8.63    2.46
   1  11 -10   14.93    3.39
   1 -11 -10   12.46    3.03
   1 -11 -10   15.25    2.89
  -1  11  10   12.10    3.29
  -1 -11  10   11.89    2.89
   1  11  -9   13.63    3.45
   1 -11  -9   18.72    3.43
  -1 -11   9   12.00    3.14
   1 -11  -9   16.98    3.05
   1 -11  -8   -1.10    1.10
   1 -11  -8    0.38    1.25
   1  11  -8    0.52    1.30
  -1 -11   8   -2.04    1.43
   1  11  -7   26.19    4.60
   1 -11  -7   18.00    4.08
  -1 -11   7   25.30    4.13
   1 -11  -7   19.09    3.87
   1  11  -6    4.56    1.85
   1 -11  -6    2.83    1.42
   1 -11  -6    6.03    1.55
  -1 -11   6    3.26    1.43
   1 -11  -5   -1.11    1.07
  -1 -11   5    0.65    1.03
   1  11  -5    2.00    1.37
   1 -11  -5   -0.34    1.11
   1  11  -4    4.43    1.81
  -1 -11   4    2.89    1.62
   1 -11  -4    2.82    1.16
   1 -11  -4    3.62    1.32
   1 -11  -3    7.62    1.88
  -1 -11   3    5.35    1.73
   1 -11  -3    8.35    1.87
   1 -11  -2    3.67    1.35
  -1 -11   2    3.39    1.31
   1 -11  -2    4.38    1.38
   1  11  -2    4.29    1.73
   1 -11  -1    0.29    0.93
  -1 -11   1    0.30    0.92
   1 -11  -1   -0.30    0.95
   1  11  -1   -0.43    1.13
  -1 -11   0    0.30    0.91
   1 -11   0   -0.31    0.90
   1  11   0    1.30    1.28
  -1 -11   0    1.64    1.19
   1 -11   0   -0.28    0.89
  -1 -11  -1    4.18    1.52
   1 -11   1    6.51    1.57
   1  11   1    4.77    1.78
   1 -11   1    3.58    1.53
  -1 -11  -1    5.50    1.57
  -1 -11  -2    0.63    1.03
   1 -11   2   -0.33    1.03
  -1 -11  -2    0.57    1.00
   1  11   2    0.43    1.19
  -1 -11  -2    0.66    1.08
  -1 -11  -3   -0.28    0.95
  -1 -11  -3    0.68    1.08
  -1 -11  -3    0.31    1.07
   1  11   3    0.44    1.34
   1 -11   3   -0.34    1.14
   1 -11   4    1.74    1.19
  -1 -11  -4    2.12    1.41
  -1 -11  -4    2.68    1.13
   1  11   4    0.87    1.42
  -1 -11  -4    3.34    1.25
   1  11   5    1.32    1.27
  -1 -11  -5    2.10    1.18
  -1 -11  -5    1.83    1.25
   1 -11   5    1.40    1.29
  -1  11  -5    0.47    1.31
  -1 -11  -6   19.56    3.68
  -1  11  -6   16.35    3.77
   1  11   6   16.26    3.73
  -1 -11  -6   16.55    3.38
   1 -11   6   19.65    3.60
   1 -11   7    4.31    1.54
  -1 -11  -7    2.95    1.30
   1  11   7    1.32    1.41
  -1 -11  -7    5.42    1.79
  -1  11  -7    5.38    1.89
  -1 -11  -8   -0.30    1.05
   1 -11   8   -0.37    1.45
   1  11   8    0.88    1.16
  -1  11  -8    1.49    1.52
  -1 -11  -8   -0.40    1.26
   1  11   9   11.06    3.30
  -1 -11  -9   18.24    3.26
   1 -11   9   13.15    3.23
  -1 -11  -9   24.70    3.78
  -1  11  -9   17.05    3.69
  -1 -11 -10    6.81    2.23
   1 -11  10    6.67    2.12
  -1 -11 -10    7.98    1.93
  -1  11 -10    8.61    2.51
   1  11  10    7.51    2.21
   1 -11  11   13.04    2.95
   1  11  11   11.94    2.92
  -1 -11 -11   13.14    2.79
  -1 -11 -11   13.24    3.04
  -1  11 -11   11.31    3.01
  -1 -11 -12   24.71    5.47
  -1 -11 -12   40.25    5.53
   1 -11  12   26.28    5.48
  -1  11 -12   27.70    5.74
   1 -11  13   11.84    2.73
  -1 -11 -13    8.56    2.70
  -1  11 -13   10.54    2.90
   1 -11  14   -0.76    1.42
  -1 -11 -14    1.98    1.91
   1 -11  15    2.66    1.67
  -1 -11 -15    1.03    1.60
  -1 -11 -16    2.15    1.90
   1 -11  16    6.04    2.03
   1 -11  17    2.29    1.51
  -1 -11 -17   -0.56    1.60
  -1 -11 -18    0.59    1.54
   1 -11  18   -0.38    1.49
  -1 -11 -19    4.91    2.45
  -1 -11 -20   -1.28    1.96
   1 -11  20    4.34    3.84
   1 -11  21    4.64    4.49
  -1 -11 -21   -0.68    2.00
  -1 -11 -22   -0.70    2.14
   1 -11  22    2.47    4.37
  -1 -11 -22    3.65    2.58
  -1 -11 -23   -1.54    2.20
   1 -12 -21   -0.74    1.85
   1 -12 -20   -0.70    1.92
   1 -12 -19    1.31    1.72
  -1 -12  19   -0.38    1.37
  -1 -12  18    0.76    1.42
   1 -12 -18   -1.88    2.11
  -1 -12  17    0.38    1.44
   1 -12 -17    1.19    1.95
  -1 -12  16   -0.38    1.58
   1 -12 -16   -1.72    1.76
  -1 -12  15    1.14    1.50
   1  12 -15    0.62    1.77
   1 -12 -15   -0.55    1.73
   1  12 -14    4.89    2.12
  -1 -12  14    0.76    1.46
   1 -12 -14    0.53    1.67
   1 -12 -13    0.50    1.43
  -1 -12  13   -0.38    1.50
   1  12 -13   -1.21    1.97
   1 -12 -12    1.63    1.32
   1 -12 -12    0.48    1.53
  -1 -12  12    1.14    1.51
   1  12 -12    0.59    1.83
   1  12 -11    1.17    1.54
   1 -12 -11    0.96    1.33
  -1 -12  11   -0.38    1.49
   1 -12 -11    0.93    1.42
   1  12 -10   -0.58    1.59
  -1 -12  10    0.38    1.39
   1 -12 -10   -0.89    1.53
   1 -12 -10    0.31    1.06
  -1 -12   9   -0.74    1.62
   1 -12  -9   -0.86    1.39
   1 -12  -9    1.21    1.31
   1  12  -9    0.57    1.51
   1 -12  -8   -0.41    1.30
   1 -12  -8    1.20    1.08
   1  12  -8   -0.57    1.55
  -1 -12   8   -0.36    1.49
  -1 -12   7    4.68    1.72
   1  12  -7    5.63    2.28
   1 -12  -7    2.98    1.39
   1 -12  -7    5.56    1.84
   1 -12  -6    2.29    1.29
   1  12  -6    1.11    1.61
  -1 -12   6    1.77    1.32
   1 -12  -6    3.00    1.32
   1 -12  -5   -0.30    1.18
  -1 -12   5    0.70    1.30
   1  12  -5    1.09    1.55
   1 -12  -5    1.11    1.24
  -1 -12   4    5.51    1.76
   1 -12  -4    4.99    1.81
   1 -12  -4    5.26    1.60
   1 -12  -3    1.73    1.23
   1 -12  -3    1.58    1.23
  -1 -12   3   -0.68    1.14
   1 -12  -2    7.00    1.72
  -1 -12   2    6.01    1.78
   1 -12  -2    3.85    1.61
   1 -12  -1    0.32    1.09
  -1 -12   1    0.99    1.16
   1 -12  -1    0.33    1.10
   1 -12   0   12.11    2.77
   1  12   0   15.21    3.23
  -1 -12   0   18.29    3.15
   1 -12   0   13.23    3.07
   1 -12   0   13.07    2.91
  -1 -12   0   12.89    2.88
  -1 -12  -1    0.32    1.06
  -1 -12  -1    1.41    1.30
   1 -12   1    0.36    1.13
   1  12   1    0.48    1.07
  -1 -12  -1    0.35    1.14
  -1 -12  -2    4.69    1.59
  -1 -12  -2    6.54    1.80
   1  12   2    6.22    1.98
  -1 -12  -2    4.30    1.51
   1 -12   2    2.91    1.47
  -1 -12  -3   -1.20    1.06
   1  12   3    3.35    1.61
  -1 -12  -3    1.02    1.14
  -1 -12  -3    0.37    1.10
   1 -12   3   -0.37    1.31
  -1 -12  -4    2.00    1.31
   1  12   4    5.28    1.90
   1 -12   4    1.50    1.28
  -1 -12  -4    2.69    1.44
   1 -12   5    1.13    1.40
   1  12   5    0.96    1.26
  -1 -12  -5   -0.33    1.13
  -1 -12  -5    0.40    1.25
   1 -12   6    6.15    2.07
  -1 -12  -6    4.19    1.78
   1  12   6   10.62    2.45
  -1  12  -6    9.43    2.52
  -1 -12  -6    6.50    2.06
   1  12   7    0.97    1.22
  -1  12  -7   -0.53    1.41
   1 -12   7    3.12    1.49
  -1 -12  -7    3.53    1.40
  -1 -12  -7    0.42    1.38
  -1 -12  -8    2.89    1.49
  -1 -12  -8    2.15    1.51
  -1  12  -8    1.08    1.51
   1  12   8    3.87    1.69
   1 -12   8    0.78    1.41
   1  12   9    0.97    1.38
   1 -12   9   -0.39    1.43
  -1 -12  -9    0.44    1.56
  -1  12  -9    1.10    1.57
  -1 -12  -9    0.32    1.20
  -1 -12 -10    0.46    1.58
   1 -12  10    0.79    1.29
   1  12  10    0.97    1.39
  -1  12 -10    3.32    2.01
  -1 -12 -10    0.99    1.23
  -1 -12 -11    0.68    1.24
  -1 -12 -11    0.94    1.29
   1 -12  11   -2.40    1.82
   1  12  11    2.41    1.53
  -1  12 -11    0.56    1.54
  -1  12 -12    3.42    1.95
  -1 -12 -12    2.93    1.73
  -1 -12 -12    2.78    1.53
   1 -12  12    1.21    1.54
  -1 -12 -13   -0.71    1.35
  -1 -12 -13   -1.01    1.45
  -1  12 -13   -0.57    1.50
   1 -12  13   -0.40    1.50
  -1 -12 -14   -0.53    1.51
   1 -12  14   -1.63    1.91
  -1 -12 -15    1.09    1.73
   1 -12  15   -1.21    1.69
   1 -12  16   -0.41    1.52
  -1 -12 -16   -1.13    1.96
   1 -12  17    0.81    1.75
  -1 -12 -17    0.59    1.55
  -1 -12 -18    1.23    1.77
   1 -12  18   -2.79    1.63
  -1 -12 -19   -0.64    1.68
  -1 -12 -20    0.67    1.76
  -1 -12 -21   -0.70    1.99
   1 -13 -20   -1.43    1.81
   1 -13 -19    4.11    2.20
  -1 -13  19    1.59    1.70
   1 -13 -18   13.69    3.51
  -1 -13  18   10.02    2.88
   1 -13 -17    0.63    1.79
  -1 -13  17   -0.80    1.57
  -1 -13  16   12.10    3.16
   1 -13 -16   16.20    3.81
   1 -13 -15    0.58    1.30
   1  13 -15    1.33    1.82
  -1 -13  15    0.40    1.59
  -1 -13  14    8.91    2.70
   1 -13 -14   12.22    3.12
   1  13 -14    8.55    3.00
   1 -13 -13   -0.53    1.98
   1  13 -13    3.25    2.06
  -1 -13  13   -0.80    1.59
   1 -13 -13    0.36    1.46
   1 -13 -12   36.94    7.73
  -1 -13  12   39.25    7.46
   1  13 -12   48.23    8.22
   1 -13 -12   47.94    7.45
   1  13 -11    3.18    2.01
   1 -13 -11   -0.99    1.74
   1 -13 -11   -0.34    1.27
  -1 -13  11   -0.40    1.61
   1  13 -10  100.88   16.16
   1 -13 -10   96.00   15.74
   1 -13 -10   97.42   15.42
  -1 -13  10   89.48   15.52
   1 -13  -9   -0.65    1.26
  -1 -13   9   -0.79    1.50
   1 -13  -9    0.46    1.31
   1  13  -9   -0.62    1.70
   1 -13  -8   28.17    4.84
   1  13  -8   21.60    5.24
  -1 -13   8   28.84    4.98
   1 -13  -8   23.86    4.98
   1 -13  -7   12.80    3.10
   1 -13  -7   12.61    2.77
  -1 -13   7   10.34    2.81
   1  13  -7   13.35    3.36
   1 -13  -6   35.46    6.37
  -1 -13   6   35.84    6.49
   1 -13  -6   39.96    6.68
   1  13  -6   36.45    7.00
   1 -13  -5    0.40    1.22
  -1 -13   5    0.74    1.28
   1 -13  -5   -1.32    1.35
  -1 -13   4    8.82    2.43
   1 -13  -4   15.71    2.68
   1 -13  -4    8.07    2.51
  -1 -13   3   19.97    3.64
   1 -13  -3   14.20    3.41
   1 -13  -3   18.27    3.54
   1 -13  -2    2.09    1.36
  -1 -13   2    1.08    1.21
   1 -13  -2    1.09    1.32
   1 -13  -2    0.36    1.04
   1 -13  -1    5.57    1.73
   1 -13  -1    4.26    1.54
   1 -13  -1    6.29    1.88
  -1 -13   1    3.89    1.66
  -1 -13   1    2.77    1.76
   1 -13   0    0.36    1.12
  -1 -13   0    1.16    1.44
   1 -13   0   -0.38    1.24
  -1 -13   0    0.35    1.14
  -1 -13   0    2.58    1.34
  -1 -13  -1   -0.76    1.34
   1 -13   1    0.77    1.18
  -1 -13  -1   -0.68    1.31
   1 -13   1    1.11    1.40
  -1 -13  -1    0.38    1.12
   1 -13   2   -1.18    1.55
  -1 -13  -2   -0.33    1.24
  -1 -13  -2   -0.39    1.20
  -1 -13  -2    0.37    1.22
   1 -13   3   -0.40    1.30
  -1 -13  -3    0.37    1.17
   1  13   3    0.52    1.37
  -1 -13  -3    0.40    1.23
  -1 -13  -4   -0.41    1.23
   1 -13   4    0.40    1.22
  -1 -13  -4   -0.36    1.13
   1  13   4    1.05    1.43
  -1 -13  -5   34.30    5.61
   1  13   5   26.75    5.77
  -1 -13  -5   32.29    5.71
   1 -13   5   28.33    5.61
   1  13   6    8.40    2.49
   1 -13   6    9.83    2.48
  -1 -13  -6    4.88    1.91
  -1 -13  -6    7.44    2.19
  -1 -13  -7    6.26    2.02
  -1 -13  -7    9.35    2.07
   1  13   7    3.15    1.90
   1 -13   7    5.81    2.07
  -1 -13  -8   50.95    7.22
  -1  13  -8   43.07    7.65
  -1 -13  -8   39.94    7.28
   1  13   8   32.10    7.27
   1 -13   8   37.93    7.20
  -1 -13  -9   -1.04    1.30
   1  13   9   -2.10    1.67
  -1 -13  -9   -0.47    1.59
   1 -13   9    0.42    1.44
  -1  13  -9   -0.59    1.69
  -1  13 -10   74.99   12.84
  -1 -13 -10   66.92   12.53
  -1 -13 -10   83.57   12.38
   1  13  10   65.76   12.57
   1 -13  10   81.09   12.55
  -1 -13 -11    2.02    1.81
  -1 -13 -11    3.62    1.72
   1 -13  11    2.54    1.71
  -1  13 -11    5.47    2.15
   1 -13  12   13.74    3.61
  -1  13 -12   17.11    4.13
  -1 -13 -12   17.45    3.60
  -1 -13 -12   22.37    4.10
  -1 -13 -13    5.28    1.85
  -1  13 -13    8.03    2.49
   1 -13  13    4.29    1.93
  -1 -13 -13    2.15    1.89
   1 -13  14   11.26    3.02
  -1 -13 -14   13.92    3.40
   1 -13  15    2.15    1.71
  -1 -13 -15    3.47    1.88
   1 -13  16   13.99    3.66
  -1 -13 -16   22.16    4.35
   1 -13  17   -0.43    1.69
  -1 -13 -17    1.25    1.84
   1 -13  18   22.71    4.29
  -1 -13 -18   17.42    4.50
  -1 -13 -19    0.67    1.84
  -1 -13 -20    1.40    1.85
  -1 -14  20   -0.84    1.49
  -1 -14  19    6.33    2.28
   1 -14 -18    2.73    2.20
  -1 -14  18    2.94    1.90
  -1 -14  17    0.42    1.47
   1 -14 -17    6.58    2.62
  -1 -14  16    2.12    1.74
   1 -14 -16    7.61    2.76
   1 -14 -15    2.43    2.11
   1  14 -15    2.84    2.19
  -1 -14  15    0.42    1.72
   1 -14 -14    3.52    2.25
   1  14 -14    4.24    2.28
  -1 -14  14    6.42    2.13
   1 -14 -13    1.13    1.80
   1  14 -13    4.19    2.33
   1 -14 -13    4.51    1.75
  -1 -14  13    3.40    1.79
   1  14 -12    1.38    1.89
   1 -14 -12    1.63    1.67
  -1 -14  12   -0.42    1.67
   1 -14 -12    0.74    1.44
   1 -14 -11    1.57    1.61
   1  14 -11    2.05    1.96
  -1 -14  11    0.85    1.69
   1 -14 -11    0.72    1.29
  -1 -14  10    1.27    1.70
   1 -14 -10   -0.51    1.70
   1  14 -10    0.68    1.61
   1 -14 -10   -0.71    1.34
  -1 -14   9   -0.42    1.58
   1  14  -9    1.34    1.91
   1 -14  -9    0.70    1.21
   1 -14  -9    1.47    1.55
   1  14  -8    1.98    1.95
   1 -14  -8   -1.42    1.40
  -1 -14   8    2.06    1.78
   1 -14  -8    0.70    1.23
   1  14  -7    1.30    1.93
  -1 -14   7   -0.81    1.73
   1 -14  -7    2.09    1.38
   1 -14  -7    4.11    1.81
  -1 -14   6   38.43    7.33
   1 -14  -6   43.70    7.51
   1 -14  -6   44.59    7.32
  -1 -14   5    0.79    1.50
   1 -14  -5    0.43    1.55
   1 -14  -5    1.07    1.38
  -1 -14   4   25.36    5.09
   1 -14  -4   27.67    5.18
   1 -14  -4   28.56    5.03
   1 -14  -3    6.30    1.84
   1 -14  -3    3.07    1.61
  -1 -14   3    4.25    1.78
   1 -14  -3    4.82    1.84
   1 -14  -2    0.39    1.07
   1 -14  -2   -0.38    1.30
   1 -14  -2    0.78    1.35
  -1 -14   2   -3.06    1.58
   1 -14  -1   59.61   10.30
  -1 -14   1   58.22   10.32
   1 -14  -1   68.41   10.35
  -1 -14   1   59.11   10.26
   1 -14   0   54.35    9.57
   1 -14   0   63.66    9.64
  -1 -14   0   49.13    9.46
  -1 -14   0   62.08    9.70
  -1 -14   0   55.73    9.49
  -1 -14  -1   50.65    8.99
  -1 -14  -1   61.65    9.27
   1 -14   1   57.84    9.19
  -1 -14  -1   53.13    9.11
   1 -14   1   46.39    9.06
  -1 -14  -2   16.09    2.99
   1 -14   2    8.73    2.77
  -1 -14  -2   11.77    2.79
  -1 -14  -3   24.58    4.27
   1 -14   3   18.09    4.13
  -1 -14  -3   19.05    4.20
  -1 -14  -4    1.33    1.42
   1 -14   4    2.13    1.41
  -1 -14  -4    1.55    1.39
  -1 -14  -5    2.67    1.77
  -1 -14  -5    7.73    2.09
   1 -14   5    4.30    1.93
  -1 -14  -6   36.89    7.74
  -1 -14  -6   49.21    7.77
   1 -14   6   48.30    7.93
  -1 -14  -7    0.37    1.32
  -1 -14  -7    0.95    1.52
   1 -14   7    1.75    1.70
   1 -14   8   10.44    2.53
  -1 -14  -8    9.67    2.41
  -1 -14  -8    6.87    2.48
   1 -14   9   -0.44    1.52
  -1 -14  -9    2.25    1.46
  -1 -14  -9   -1.51    1.55
  -1  14 -10   26.23    5.01
  -1 -14 -10   20.81    4.55
  -1 -14 -10   20.68    4.21
   1 -14  10   20.48    4.47
  -1 -14 -11    2.68    1.91
  -1  14 -11    2.59    1.79
  -1 -14 -11    4.62    1.89
   1 -14  11   -0.89    1.78
  -1  14 -12    1.31    2.03
   1 -14  12    0.90    1.66
  -1 -14 -12    4.76    1.93
  -1 -14 -12    1.11    1.54
  -1 -14 -13    3.99    1.89
  -1 -14 -13    4.56    2.42
   1 -14  13    0.91    1.82
  -1 -14 -14   -0.59    1.75
   1 -14  14   -1.35    1.86
  -1 -14 -15   16.47    3.39
   1 -14  15   -0.45    1.75
   1 -14  16    0.89    1.75
  -1 -14 -16    3.15    2.01
   1 -14  17    1.80    1.68
  -1 -14 -17    0.65    1.73
  -1 -14 -18    0.68    2.28
   1 -14  18    2.21    1.54
   1 -14  19    1.73    1.80
   1 -15 -17    1.38    2.32
  -1 -15  17    1.75    1.85
   1 -15 -16    0.67    1.75
  -1 -15  16   -1.34    1.69
   1 -15 -15    1.28    1.68
  -1 -15  15   -1.33    1.53
  -1 -15  14   -0.88    1.89
   1  15 -14   -3.00    2.23
   1 -15 -14    0.62    1.70
  -1 -15  13    3.15    1.91
   1  15 -13   -0.74    1.95
   1 -15 -13    0.60    1.83
   1 -15 -13   -0.79    1.50
   1 -15 -12    1.96    1.61
  -1 -15  12    5.81    2.16
   1  15 -12    1.47    2.22
   1 -15 -12    2.87    1.81
   1 -15 -11    3.89    2.07
  -1 -15  11    3.11    1.91
   1 -15 -11    4.60    1.84
   1  15 -11    6.55    2.59
  -1 -15  10    4.41    1.91
   1 -15 -10    2.25    1.61
   1 -15 -10    6.44    2.30
   1  15 -10    0.72    1.94
   1 -15  -9    4.47    1.64
   1 -15  -9    1.56    1.77
  -1 -15   9    0.44    1.72
   1  15  -9    1.42    2.05
  -1 -15   8    0.43    1.68
   1 -15  -8    0.74    1.35
   1 -15  -8    0.50    1.43
  -1 -15   7    2.14    1.63
   1 -15  -7    0.49    1.54
   1 -15  -7   -0.37    1.29
   1 -15  -6   -0.75    1.29
  -1 -15   6   -0.42    1.68
   1 -15  -6   -0.47    1.29
   1 -15  -5    3.05    1.46
   1 -15  -5    0.46    1.50
  -1 -15   5    0.42    1.56
  -1 -15   4    3.72    1.62
   1 -15  -4    1.77    1.53
   1 -15  -4    2.32    1.39
  -1 -15   3    1.23    1.34
   1 -15  -3    0.40    1.30
  -1 -15   2    1.84    1.59
  -1 -15   2    0.81    1.41
   1 -15  -2   -0.40    1.32
   1 -15  -2    2.52    1.53
  -1 -15   1   -0.91    1.56
  -1 -15   1    1.19    1.47
   1 -15  -1   -0.85    1.54
   1 -15  -1   -0.41    1.37
   1 -15   0   -0.86    1.48
   1 -15   0   -0.83    1.55
  -1 -15   0    0.39    1.24
  -1 -15   0   -0.44    1.49
   1 -15   1   -0.43    1.30
  -1 -15  -1    0.44    1.50
  -1 -15  -1   -0.39    1.19
   1 -15   1    1.73    1.49
  -1 -15  -2    0.90    1.33
   1 -15   2   -1.30    1.45
   1 -15   2   -0.44    1.48
  -1 -15  -2    0.43    1.40
  -1 -15  -3    1.38    1.61
  -1 -15  -3    0.85    1.37
   1 -15   3    4.48    1.83
  -1 -15  -4   -0.47    1.49
   1 -15   4   -0.45    1.47
  -1 -15  -4    1.24    1.30
  -1 -15  -5    0.97    1.55
  -1 -15  -5   -2.44    1.69
   1 -15   5   -1.82    1.67
   1 -15   6    3.21    1.81
  -1 -15  -6    3.46    1.98
  -1 -15  -6    6.03    2.08
  -1 -15  -7    3.58    1.73
  -1 -15  -7    2.03    1.77
   1 -15   7    3.69    1.88
   1 -15   8    4.13    1.87
  -1 -15  -8    3.57    1.79
  -1 -15  -8    3.65    1.93
  -1 -15  -9    3.99    1.77
   1 -15   9    2.78    1.92
  -1 -15  -9    4.82    2.16
   1 -15  10    5.15    2.25
  -1 -15 -10    3.86    2.19
  -1 -15 -10    8.39    2.21
   1 -15  11   -0.47    1.98
  -1  15 -11    1.37    1.88
  -1 -15 -11    0.57    1.74
  -1 -15 -11    1.63    1.55
   1 -15  12   -2.35    1.87
  -1  15 -12    0.69    1.91
  -1 -15 -12    0.84    1.53
  -1 -15 -12   -2.34    1.97
   1 -15  13    2.37    1.84
  -1 -15 -13    6.75    2.05
  -1 -15 -13    1.81    2.25
  -1 -15 -14   -1.72    1.52
  -1 -15 -14    0.62    1.91
   1 -15  14    0.95    1.96
   1 -15  15    4.22    2.06
  -1 -15 -15    5.78    2.78
  -1 -15 -16   -0.66    1.90
   1 -15  16   -0.94    1.97
   1 -15  17    1.85    1.81
   1 -16 -15   -0.67    1.68
  -1 -16  15    0.47    1.65
   1  16 -14   -0.79    1.98
   1 -16 -14   -0.65    1.78
  -1 -16  14   -1.86    1.95
  -1 -16  13   -2.32    1.72
   1  16 -13    0.78    2.31
   1 -16 -13    1.88    2.10
   1 -16 -13    1.25    1.71
   1 -16 -12   -0.61    2.04
  -1 -16  12   -1.39    1.94
   1  16 -12    4.65    2.45
   1 -16 -12    0.83    1.47
   1 -16 -11   -1.17    1.80
  -1 -16  11   -0.46    1.79
   1  16 -11    3.07    2.35
   1 -16 -11   -0.81    1.57
   1 -16 -10    1.59    1.70
   1 -16 -10    0.57    1.63
  -1 -16  10    1.84    1.86
   1 -16  -9    0.40    1.38
  -1 -16   9    1.37    1.74
   1 -16  -9    3.30    1.91
   1 -16  -8    5.14    1.73
  -1 -16   8   -0.45    1.77
   1 -16  -8    1.07    1.54
   1 -16  -7    0.40    1.47
  -1 -16   7   -1.35    1.82
   1 -16  -7   -0.52    1.63
  -1 -16   6   -0.89    1.77
   1 -16  -6    1.00    1.43
   1 -16  -6   -2.00    1.67
   1 -16  -5   -0.41    1.48
   1 -16  -5    1.94    1.73
  -1 -16   5    3.09    1.75
   1 -16  -4    0.41    1.34
  -1 -16   4   -1.31    1.76
  -1 -16   3    2.98    1.84
   1 -16  -3    1.68    1.71
  -1 -16   3    3.46    1.79
   1 -16  -2   -0.86    1.32
  -1 -16   2    2.93    1.82
  -1 -16   2    2.11    1.67
   1 -16  -1    3.12    1.92
   1 -16  -1    5.65    1.94
  -1 -16   1    6.23    2.28
  -1 -16   1    3.35    1.79
  -1 -16   0   -0.42    1.39
   1 -16   0    0.44    1.56
  -1 -16   0   -0.47    1.62
   1 -16   0    0.45    1.48
   1 -16   1    4.59    1.93
  -1 -16  -1    3.71    1.87
   1 -16   1    2.25    1.75
  -1 -16  -2    1.38    1.72
   1 -16   2    4.14    1.84
   1 -16   2    0.46    1.62
   1 -16   3    3.73    2.19
   1 -16   3   10.30    2.59
  -1 -16  -3    5.36    2.23
  -1 -16  -3   10.26    2.58
  -1 -16  -4   -1.00    1.43
  -1 -16  -4    0.44    1.62
   1 -16   4   -0.47    1.57
  -1 -16  -5    2.60    1.71
   1 -16   5    0.47    1.66
  -1 -16  -5    3.57    1.70
  -1 -16  -6   -1.28    1.66
  -1 -16  -6   -0.52    1.77
   1 -16   6   -1.89    1.84
  -1 -16  -7    1.69    1.66
   1 -16   7    6.68    2.36
  -1 -16  -7    1.61    1.85
  -1 -16  -8    5.06    1.93
   1 -16   8    1.92    1.75
  -1 -16  -8    1.66    1.74
  -1 -16  -9   -0.84    1.56
  -1 -16  -9    2.27    1.85
   1 -16   9   -1.46    2.07
   1 -16  10    0.98    1.89
  -1 -16 -10    2.33    1.88
  -1 -16 -10    3.81    1.87
  -1 -16 -11    0.86    1.52
   1 -16  11   -0.49    1.88
  -1 -16 -11   -2.40    2.07
  -1 -16 -12    0.62    1.95
  -1 -16 -12   -1.33    1.57
   1 -16  12   -0.50    1.93
   1 -16  13    0.49    1.78
  -1 -16 -13   -1.27    1.88
  -1 -16 -13    0.44    1.75
  -1 -16 -14    1.31    2.43
   1 -16  14   -0.49    1.91
  -1 -16 -14   -1.80    1.75
   1 -16  15   -1.97    1.93
   1  17 -14   -0.82    2.35
   1  17 -13   11.44    3.33
   1 -17 -13    3.49    1.97
   1 -17 -12    9.62    2.59
   1 -17 -12    5.75    2.84
  -1 -17  12    9.54    2.69
   1 -17 -11   10.24    2.40
  -1 -17  11    2.43    2.03
   1 -17 -11    5.56    2.40
   1 -17 -10    2.39    1.84
  -1 -17  10   -0.48    1.92
   1 -17 -10    1.68    1.56
   1 -17  -9   12.94    2.73
   1 -17  -9    6.38    2.78
  -1 -17   9    8.20    2.72
  -1 -17   8   -1.44    1.70
   1 -17  -8    0.42    1.44
   1 -17  -8   -1.13    1.84
   1 -17  -7   14.66    3.57
   1 -17  -7   19.66    4.04
  -1 -17   7   15.51    3.76
   1 -17  -6    6.89    2.38
   1 -17  -6    4.21    1.97
  -1 -17   6    4.20    2.06
  -1 -17   5    1.39    1.86
   1 -17  -5    2.57    1.75
  -1 -17   4   -2.30    2.09
   1 -17  -4    0.87    1.61
  -1 -17   4   -0.53    1.83
  -1 -17   3   -0.52    1.89
  -1 -17   3    0.90    1.63
   1 -17  -3    0.44    1.48
  -1 -17   2   -0.51    2.03
   1 -17  -2    1.80    1.63
  -1 -17   1   -0.44    1.45
   1 -17  -1    1.38    1.42
  -1 -17   1    3.02    1.92
  -1 -17   0   -0.99    1.80
   1 -17   0    0.47    1.50
   1 -17   0   -0.47    1.73
  -1 -17  -1   -0.49    1.69
   1 -17   1   -0.47    1.68
   1 -17   1   -0.95    1.60
  -1 -17  -2   -0.97    1.75
   1 -17   2    2.92    1.93
   1 -17   2    0.48    1.53
  -1 -17  -3   -0.47    1.74
   1 -17   3    0.49    1.59
   1 -17   3    0.49    1.56
   1 -17   4    3.43    1.76
  -1 -17  -4    0.46    1.78
  -1 -17  -5    1.37    1.65
  -1 -17  -5    2.70    1.81
   1 -17   5   -1.48    1.65
   1 -17   6    0.99    1.67
  -1 -17  -6    1.66    1.81
  -1 -17  -6    0.90    1.64
  -1 -17  -7    3.97    2.12
   1 -17   7   -0.50    1.91
  -1 -17  -7    1.78    1.71
  -1 -17  -8    1.78    1.66
   1 -17   8   -1.01    2.04
  -1 -17  -8   -2.33    1.90
   1 -17   9    4.06    2.16
  -1 -17  -9    3.58    2.38
  -1 -17  -9    3.55    2.01
  -1 -17 -10    0.61    1.81
  -1 -17 -10    0.89    1.65
   1 -17  10   -0.51    1.81
  -1 -17 -11    3.15    2.28
   1 -17  11    7.18    2.60
  -1 -17 -11    4.08    1.92
  -1 -17 -12    1.86    1.85
  -1 -17 -12    0.65    2.00
   1 -17  12    2.57    2.17
   1 -18 -11    2.68    1.85
   1 -18 -10    0.44    1.57
   1 -18 -10    3.78    2.34
   1 -18  -9    1.22    1.90
   1 -18  -9    3.06    1.86
  -1 -18   9    2.49    1.88
   1 -18  -8   -0.59    2.04
  -1 -18   8   -1.96    1.93
   1 -18  -8    0.44    1.56
   1 -18  -7    7.03    2.26
  -1 -18   7    4.39    2.26
  -1 -18   6   -1.46    1.97
   1 -18  -6   -1.33    1.73
   1 -18  -5    4.93    2.16
  -1 -18   5    6.29    2.48
  -1 -18   5   10.13    2.86
  -1 -18   4    6.10    2.41
  -1 -18   4    5.77    2.34
  -1 -18   3   16.01    4.00
  -1 -18   3   22.94    4.48
  -1 -18   2   -1.07    2.20
  -1 -18   2    0.93    1.77
  -1 -18   1   23.73    5.00
  -1 -18   0   -1.04    2.06
  -1 -18  -1    3.60    2.15
   1 -18   1    3.49    1.89
  -1 -18  -2    1.50    1.83
   1 -18   2    1.00    1.69
  -1 -18  -3   15.76    3.55
   1 -18   3   13.05    3.36
   1 -18   4    1.53    1.76
  -1 -18  -4    3.89    2.04
  -1 -18  -5    9.07    2.57
   1 -18   5    3.60    2.10
  -1 -18  -6    3.30    2.00
  -1 -18  -6    6.98    2.40
   1 -18   6    4.14    2.39
  -1 -18  -7   15.44    3.36
  -1 -18  -7   10.15    3.18
   1 -18   7   12.00    3.31
  -1 -18  -8    2.45    1.88
  -1 -18  -8    0.47    1.66
   1 -18   8   -0.52    1.90
  -1 -18  -9    0.63    1.93
  -1 -18  -9    1.87    1.58
  -1 -18 -10   -0.47    1.69
  -1 -19   5   -0.50    1.70
  -1 -19   5   -2.34    1.92
  -1 -19   4    1.15    2.18
  -1 -19   4   -0.49    1.78
  -1 -19   3   -0.49    2.09
  -1 -19   3    0.57    1.90
  -1 -19   2   -2.23    2.09
  -1 -19   1    1.10    2.00
  -1 -19   0    3.26    2.16
  -1 -19  -1   -0.53    1.84
   1 -19   2   -0.51    1.72
  -1 -19  -2    0.52    1.70
  -1 -19  -3   -1.03    1.91
   1 -19   3   -1.05    1.95
  -1 -19  -4   -1.01    1.70
   1 -19   4   -1.05    2.00
  -1 -19  -5   -0.50    1.80
  -2   0  28    7.76    6.96
  -2   0  27   -3.68    7.14
  -2   0  26   10.41    6.91
  -2   0  25    3.32    5.27
  -2   0  24    9.30    7.43
   2   0 -24   18.99    4.13
  -2   0  23   -2.89    4.57
   2   0 -23    1.07    1.52
   2   0 -22   75.20   12.68
  -2   0  22   90.07   13.86
  -2   0  22   48.43   15.27
  -2   0  21    2.49    4.83
   2   0 -21    0.48    1.33
  -2   0  21    0.86    1.81
  -2   0  20   38.61    6.49
   2   0 -20   22.37    5.12
  -2   0  20   42.44    9.72
  -2   0  19   -4.35    4.21
  -2   0  19    0.78    1.65
  -2   0  18   43.94   11.74
  -2   0  18   59.42   10.10
   2   0 -17   -1.14    2.54
  -2   0  17   -0.71    1.38
  -2   0  17    1.87    3.31
   2   0 -16   12.63    6.26
  -2   0  16   30.78    8.26
   2   0 -15   -1.95    2.31
  -2   0  15    1.59    2.18
  -2   0  15    3.25    1.85
   2   0 -14    7.17    3.36
  -2   0  14   23.61    4.04
  -2   0  14   20.21    5.43
  -2   0  13   -1.33    2.11
  -2   0  13   -0.59    1.33
  -2   0  13    0.87    0.62
   2   0 -13    1.67    1.98
   2   0 -12   25.26    8.72
  -2   0  12   53.72    8.40
  -2   0  12   50.48    8.96
  -2   0  12   63.51    8.36
  -2   0  12   46.57   10.20
   2   0 -11    0.11    0.51
   2   0 -11    0.67    1.59
  -2   0  11   -1.12    1.77
  -2   0  11   -0.20    0.59
  -2   0  11    1.01    0.66
   2   0 -11   -0.65    1.63
   2   0 -11   -0.96    1.52
  -2   0  11   -0.52    1.17
  -2   0  10  911.87  145.51
  -2   0  10 1079.20  145.51
   2   0 -10  496.11  145.71
  -2   0  10  719.45  146.69
  -2   0  10  943.11  146.10
   2   0 -10 1041.75  145.27
   2   0 -10 1175.48  146.66
   2   0 -10  870.92  146.85
  -2   0   9   -0.47    1.22
   2   0  -9   -0.87    2.07
  -2   0   9   -0.92    1.78
  -2   0   9    0.38    0.52
   2   0  -9   -0.55    1.55
   2   0  -9    0.09    0.36
  -2   0   9    0.42    0.47
   2   0  -9    0.58    1.29
   2   0  -8   59.73   11.79
   2   0  -8   77.87   10.41
  -2   0   8   68.03   10.62
  -2   0   8   61.33   11.85
  -2   0   8   54.73   10.97
  -2   0   8   65.07   10.60
   2   0  -8   37.60   10.86
   2   0  -8   73.89   11.48
  -2   0   7   -0.17    0.39
   2   0  -7   -0.89    1.54
  -2   0   7   -0.76    1.59
   2   0  -7   -1.04    1.01
   2   0  -7    0.76    1.47
  -2   0   7   -0.18    0.56
  -2   0   6  644.08   81.42
   2   0  -6  598.53   81.32
   2   0  -6  504.14   82.34
  -2   0   6  446.46   82.19
   2   0  -6  266.24   81.41
  -2   0   6  570.18   81.29
   2   0  -6  594.03   82.13
   2   0  -5    0.63    1.40
  -2   0   5   -0.14    0.38
   2   0  -5   -0.78    1.78
   2   0  -5   -0.14    0.32
  -2   0   5   -0.63    1.50
   2   0  -5    0.48    1.14
  -2   0   5   -0.20    0.72
   2   0  -4   77.53   22.25
  -2   0   4  160.78   22.41
  -2   0   4   91.16   22.73
  -2   0   4  210.54   22.19
   2   0  -4   31.32   22.02
  -2   0   4  225.48   22.09
   2   0  -4  213.15   22.17
   2   0  -4  152.58   22.88
  -2   0   3   -0.29    0.86
  -2   0   3   -0.08    0.37
  -2   0   3    0.37    0.58
   2   0  -3   -0.08    0.20
   2   0  -3    0.12    0.31
   2   0  -2 3129.91   30.35
   2   0  -2   47.34    6.26
  -2   0   2 3539.09   14.74
   2   0  -2   -0.27    5.44
   2   0  -2 2384.61   12.10
  -2   0   2    3.17    5.38
  -2   0   2 3869.58   32.81
  -2   0   1    0.23    0.32
   2   0   1    0.44    0.55
   2   0   2  704.48  104.59
  -2   0  -2  693.77  104.40
   2   0   2  710.90  104.46
  -2   0  -2  649.06  104.42
   2   0   2  360.46  104.91
   2   0   2  701.38  104.39
  -2   0  -2  701.80  104.54
   2   0   3    0.14    0.70
  -2   0  -3   -0.09    0.31
  -2   0  -3    0.58    0.44
   2   0   3   -0.23    1.10
  -2   0  -3   -0.56    0.63
   2   0   3   -0.08    0.36
   2   0   4   79.67   12.34
  -2   0  -4   74.23   12.43
   2   0   4   77.82   13.36
  -2   0  -4   78.66   12.24
  -2   0  -4   81.65   12.36
   2   0   4   85.81   12.53
  -2   0  -4   75.91   12.62
   2   0   4   69.41   12.71
  -2   0  -5    0.19    0.46
   2   0   5   -0.68    1.77
  -2   0  -5    0.74    0.56
   2   0   5   -0.41    1.16
  -2   0  -5    0.13    0.45
  -2   0  -5   -0.20    0.26
   2   0   5   -0.68    0.78
  -2   0  -5    0.61    0.87
   2   0   5   -0.04    0.23
   2   0   6  240.85   38.27
  -2   0  -6  243.26   38.91
  -2   0  -6  264.21   38.66
   2   0   6  244.08   39.25
   2   0   6  237.71   38.71
   2   0   6  234.13   38.32
  -2   0  -6  289.62   39.91
   2   0   6  277.19   40.01
  -2   0  -6  254.05   38.35
  -2   0  -6  262.24   38.67
  -2   0  -6  260.40   38.49
  -2   0  -7   -1.08    0.74
  -2   0  -7    0.17    0.50
   2   0   7   -0.69    0.30
  -2   0  -7   -0.25    0.66
   2   0   7   -2.74    2.29
   2   0   7    0.17    0.31
  -2   0  -7    1.69    1.30
  -2   0  -7    0.50    0.37
  -2   0  -7   -0.82    1.71
  -2   0  -8   41.17    6.75
  -2   0  -8   39.54    6.96
  -2   0  -8   21.96    7.58
  -2   0  -8   45.09    6.62
   2   0   8   40.07    6.55
  -2   0  -8   39.67    7.30
   2   0   8   27.08    7.82
  -2   0  -8   41.98    6.95
   2   0   8   28.97    7.60
   2   0   8   44.31    6.47
   2   0   9   -1.17    3.08
  -2   0  -9   -0.36    0.81
   2   0   9    0.25    0.33
  -2   0  -9   -0.54    1.04
  -2   0  -9    0.14    0.43
  -2   0  -9   -0.21    0.67
  -2   0  -9   -0.64    0.87
  -2   0  -9   -1.01    2.12
   2   0   9    0.34    0.34
   2   0   9   -0.88    1.71
  -2   0 -10   25.19    4.01
  -2   0 -10   20.03    5.62
  -2   0 -10   13.07    4.15
   2   0  10   29.71    3.80
   2   0  10   15.06    5.12
   2   0  10   13.07    5.39
   2   0  10   23.44    3.88
  -2   0 -10   21.55    4.80
  -2   0 -10   22.52    4.09
  -2   0 -10   19.23    4.26
   2   0  11   -1.15    1.82
  -2   0 -11    0.76    1.04
  -2   0 -11   -0.21    0.66
  -2   0 -11    0.46    1.09
   2   0  11   -0.77    1.49
   2   0  11   -0.14    0.50
  -2   0 -11    0.26    0.76
   2   0  12  312.04   45.99
  -2   0 -12  271.51   44.63
   2   0  12  235.93   46.45
  -2   0 -12  303.92   44.63
  -2   0 -13   -0.61    0.99
   2   0  13    1.49    2.89
   2   0  13    1.91    2.00
  -2   0 -13    0.30    0.92
  -2   0 -14   35.27    6.17
   2   0  14   26.29    7.95
   2   0  14   44.39    8.07
   2   0  15   -1.18    1.87
   2   0  15    3.59    3.18
  -2   0 -15   -0.71    1.01
  -2   0 -16   11.36    2.68
   2   0  16    9.05    3.97
   2   0  16   23.77    6.70
   2   0  17   -1.44    2.54
  -2   0 -17   -0.40    1.15
   2   0  17    2.15    2.94
   2   0  18   29.68    7.33
  -2   0 -18   30.69    5.22
   2   0  18   11.59    7.13
   2   0  19    1.69    2.68
   2   0  19   -2.52    5.26
  -2   0 -19   -0.45    1.30
   2   0  20    5.63    4.23
  -2   0 -20    2.39    1.81
  -2   0 -21    0.50    1.37
   2   0  22   13.15    5.67
   2   0  22   -3.05    5.03
  -2   0 -22   17.24    3.23
   2   0  23   -2.36    4.18
   2   0  23   -3.22    6.74
  -2   0 -23   -0.54    1.45
  -2   0 -24   21.54    4.70
   2   0  24   18.20    7.82
  -2   0 -25    1.77    1.98
   2   0  25   -2.79    4.41
   2   0  26   11.57    8.01
   2   0  26   -2.99    4.88
  -2   0 -26   19.51    3.72
   2   0  27   12.76    7.40
  -2  -1  28   -7.68    7.53
  -2   1  27   -3.76    6.65
  -2  -1  27    7.28    6.43
   2  -1 -26    1.26    1.88
  -2  -1  26   -6.83    6.62
  -2   1  26   -3.56    4.88
  -2  -1  25    3.20    5.66
   2  -1 -25    0.60    1.92
  -2   1  25    3.36    5.31
  -2   1  24    3.15    5.57
  -2  -1  24   -3.05    4.83
   2  -1 -24   -0.58    1.78
  -2   1  23    3.96    2.60
  -2   1  23   -2.94    4.65
   2  -1 -23    0.55    1.59
  -2  -1  23    2.85    5.04
  -2  -1  22    1.76    2.19
  -2  -1  22   -2.65    4.19
  -2   1  22    0.94    2.11
   2  -1 -22   -0.53    1.51
   2   1 -22    0.49    1.44
  -2   1  22   -2.79    3.82
   2   1 -21    1.85    1.68
  -2  -1  21   -2.45    3.88
  -2   1  21    1.79    2.13
  -2   1  21   -2.59    4.58
  -2  -1  21    1.66    1.86
  -2   1  20    2.40    3.31
  -2  -1  20    2.27    3.60
   2   1 -20    2.20    1.40
  -2   1  20    5.11    2.37
  -2  -1  20    1.57    1.90
  -2   1  19   11.30    5.49
  -2  -1  19    6.76    2.66
  -2   1  19   11.50    3.33
   2   1 -19    8.27    2.22
  -2  -1  19    2.09    3.51
  -2   1  18   22.69    4.71
  -2  -1  18   34.22    5.07
  -2   1  18    8.32    5.11
   2  -1 -18    7.80    4.25
  -2  -1  18   21.63    6.77
  -2  -1  17    0.68    1.63
  -2   1  17    3.81    3.02
  -2   1  17    0.75    1.70
  -2  -1  17    3.60    3.19
   2  -1 -17    1.00    2.10
  -2  -1  16   23.03    6.32
   2  -1 -16   24.74    4.54
  -2   1  16   38.00    4.94
   2   1 -16   -1.08    3.09
  -2  -1  16   40.68    4.87
  -2   1  16   40.95    7.74
   2   1 -15   -1.01    2.28
   2  -1 -15    0.73    1.73
  -2  -1  15    4.60    3.21
  -2   1  15    1.66    2.28
  -2   1  15    2.76    2.05
  -2  -1  15    3.09    1.84
   2  -1 -14    1.28    1.51
  -2   1  14   -0.65    1.36
  -2   1  14   -1.50    2.66
  -2   1  14    0.23    0.68
  -2  -1  14    1.39    3.11
   2   1 -14    0.95    2.13
  -2  -1  14    1.78    3.44
  -2  -1  14   -0.58    1.45
  -2   1  13    4.16    3.41
  -2   1  13    9.36    2.92
  -2  -1  13    9.83    4.52
  -2  -1  13   15.43    4.18
  -2  -1  13   10.67    2.05
  -2   1  13    9.83    1.94
   2  -1 -13    3.35    2.26
  -2  -1  13   14.36    2.94
  -2  -1  12    1.05    1.10
  -2  -1  12    3.00    3.14
   2   1 -12    0.56    0.62
   2  -1 -12    0.49    1.45
  -2  -1  12   -1.18    1.87
  -2  -1  12    0.67    0.75
  -2   1  12    0.59    0.63
  -2  -1  12    0.51    0.60
  -2   1  12    0.21    0.59
  -2   1  12    0.60    1.05
  -2   1  12   -1.28    2.47
  -2  -1  11    8.55    1.53
   2  -1 -11    1.24    3.07
   2  -1 -11    6.39    1.97
  -2   1  11    5.70    1.38
   2  -1 -11    1.01    2.15
  -2   1  11   10.01    2.38
  -2   1  11    5.79    1.07
  -2  -1  11    4.93    1.84
  -2   1  11    4.43    1.42
   2  -1 -11    9.21    2.65
   2   1 -11    1.24    3.09
   2  -1 -11    7.12    1.20
  -2  -1  11    2.73    3.70
   2   1 -11    6.79    1.27
  -2   1  11    3.50    2.76
  -2  -1  11    1.06    2.24
   2   1 -11    3.60    2.32
  -2  -1  11    7.26    1.52
  -2  -1  10  481.12   75.50
   2   1 -10  477.46   76.29
  -2  -1  10  555.51   75.10
  -2   1  10  496.98   75.65
   2  -1 -10  461.17   76.46
  -2   1  10  516.90   74.95
  -2  -1  10  393.65   76.20
  -2   1  10  461.25   75.04
  -2   1  10  347.50   76.16
  -2  -1  10  298.11   76.14
   2  -1 -10  478.88   75.34
   2   1 -10  507.42   74.79
   2  -1 -10  583.84   76.10
  -2   1  10  478.49   74.67
  -2  -1  10  472.03   74.96
  -2   1   9   16.77    2.55
   2   1  -9    0.66    3.04
  -2  -1   9   16.87    3.34
  -2   1   9   14.91    2.88
   2  -1  -9   19.55    4.51
  -2  -1   9   17.11    2.96
   2   1  -9   16.78    2.66
   2   1  -9   21.52    4.48
   2  -1  -9   16.20    2.50
  -2  -1   9   14.72    4.29
   2  -1  -9   17.92    3.83
   2   1  -9   16.14    3.67
  -2  -1   9   13.41    2.75
  -2  -1   9    8.88    3.97
  -2   1   9   17.43    3.50
  -2   1   9   13.73    4.22
   2  -1  -9   17.66    3.19
  -2   1   9   15.76    2.78
  -2  -1   8   86.81   10.24
   2  -1  -8   69.48   11.45
  -2  -1   8   57.00   11.01
  -2   1   8   80.44    9.59
  -2  -1   8   69.69   10.35
   2  -1  -8   84.09   11.02
   2   1  -8   80.90    9.69
   2   1  -8    0.60    9.54
  -2   1   8   86.93    9.91
   2   1  -8   88.55   10.98
  -2   1   8   50.34   10.96
  -2   1   8   74.25   10.57
  -2  -1   8   78.27    9.86
   2  -1  -8   81.02   10.19
   2   1  -8   74.68   11.35
  -2  -1   8   53.22   11.30
  -2   1   8   71.52    9.94
   2  -1  -8   74.71    9.55
   2  -1  -7   16.09    2.52
   2   1  -7   13.84    2.99
  -2  -1   7   11.20    3.26
   2   1  -7    0.55    2.51
   2   1  -7    7.05    2.87
  -2   1   7   11.59    2.16
   2  -1  -7   12.26    1.93
  -2   1   7   13.01    1.95
  -2   1   7   14.30    2.31
   2  -1  -7   11.45    3.47
   2  -1  -7   10.60    2.21
   2   1  -7   11.55    2.01
  -2   1   7   14.39    2.74
  -2   1   7    8.34    3.40
  -2  -1   7    9.13    2.49
   2  -1  -7   12.00    3.01
  -2  -1   7    6.93    3.35
  -2  -1   7   14.01    2.17
  -2   1   6   95.89   17.45
   2  -1  -6  160.55   16.46
   2   1  -6  151.94   16.11
   2   1  -6  160.90   17.90
   2  -1  -6  126.80   17.75
   2   1  -6    0.50   15.96
   2  -1  -6  147.56   16.52
  -2   1   6  152.56   16.42
  -2  -1   6  141.43   17.63
   2  -1  -6  169.68   17.69
  -2   1   6  167.63   16.33
  -2  -1   6   56.40   16.53
   2  -1  -6  149.33   16.03
  -2  -1   6  153.10   16.25
   2   1  -6  193.09   17.62
  -2  -1   5    4.52    2.23
   2   1  -5   10.19    1.59
   2   1  -5    9.15    1.45
   2   1  -5    2.77    2.23
   2   1  -5   13.38    2.63
   2  -1  -5    7.22    1.64
   2   1  -5    4.13    1.87
   2   1  -5    4.56    2.15
  -2   1   5   10.23    1.67
   2  -1  -5   11.18    1.88
   2  -1  -5   12.50    2.77
  -2   1   5    7.54    1.69
   2   1  -5   10.12    1.54
  -2  -1   5    1.27    2.17
  -2  -1   5   10.68    1.61
  -2  -1   4   -0.40    3.91
  -2   1   4   29.47    3.93
   2  -1  -4   28.36    4.08
   2   1  -4   34.39    3.88
   2   1  -4    5.89    3.93
  -2  -1   4   31.32    3.94
   2   1  -4    1.26    3.96
   2   1  -4   28.82    3.80
   2  -1  -4   10.81    4.37
  -2   1   4   29.64    4.13
  -2   1   4   33.97    4.04
  -2  -1   4   18.35    4.64
   2   1  -4   25.07    3.88
   2   1  -4   33.37    4.80
   2   1  -4   20.38    4.65
  -2  -1   4   25.27    3.90
  -2  -1   4   32.31    3.81
   2  -1  -4   29.31    4.12
   2  -1  -3    1.71    0.75
   2   1  -3    1.60    1.13
  -2  -1   3    0.37    0.97
   2   1  -3   -0.38    1.78
   2  -1  -3    2.94    0.61
   2   1  -3    4.53    0.64
  -2  -1   3    3.85    2.56
  -2  -1   3    2.95    0.71
  -2  -1   3    1.02    0.79
   2   1  -3    3.79    0.65
  -2   1   3    3.32    0.71
  -2  -1   3    2.27    0.64
   2  -1  -3    3.58    1.02
   2   1  -3    3.94    0.64
  -2   1   3    1.91    0.65
  -2   1   2  155.14   22.88
   2  -1  -2  114.57   22.69
  -2  -1   2   57.67   22.19
   2   1  -2  151.65   22.96
   2  -1  -2  165.14   23.00
  -2   1   2  151.87   22.11
   2  -1  -2  163.86   22.12
  -2  -1   2  157.86   22.12
   2   1  -2  118.69   22.45
   2   1  -2  114.00   22.69
   2  -1  -2  148.60   22.19
  -2  -1   2  145.92   22.83
  -2   1   2  146.90   22.13
   2   1  -2  159.58   22.10
  -2  -1   1    1.68    1.05
   2  -1  -1    1.22    0.72
  -2   1   1   -0.08    0.16
   2  -1  -1    0.70    0.41
   2   1  -1    0.91    0.54
  -2   1   1    2.15    1.26
  -2   1   1    1.49    0.29
  -2   1   1   -0.47    0.64
   2  -1  -1   -0.43    1.62
  -2  -1   1   -0.47    0.74
   2   1  -1   -0.44    1.74
  -2   1   1   -0.42    0.57
  -2  -1   1    1.57    1.14
  -2   1   0    0.34    0.47
  -2  -1   0   17.71    2.49
   2  -1   0   12.81    1.83
  -2  -1   0   12.37    1.80
   2   1   0   -0.36    0.50
  -2   1   0   12.17    2.20
   2   1   1    1.78    0.43
  -2  -1  -1    1.17    0.39
  -2  -1  -1   -0.51    1.84
   2  -1   1    0.14    0.65
  -2   1  -1    0.50    1.77
   2   1   1    1.46    0.61
   2   1   1    0.99    0.26
  -2  -1  -1    1.24    0.32
  -2  -1  -1    1.26    0.31
   2   1   2    1.74    0.38
  -2  -1  -2    1.97    0.49
   2   1   2    1.86    0.58
  -2   1  -2    1.35    0.52
   2  -1   2    2.06    0.78
  -2  -1  -2    2.46    0.46
   2  -1   2    1.36    0.99
  -2   1  -2    2.37    0.76
   2   1   2    1.79    1.19
  -2  -1  -2    2.00    0.61
   2   1   2    1.88    0.60
   2   1   2    0.31    0.86
   2  -1   2    1.20    0.99
  -2  -1  -2    2.29    0.48
  -2  -1  -3    0.21    0.35
  -2   1  -3   -0.26    0.49
   2  -1   3    0.16    0.27
  -2  -1  -3    0.46    0.34
  -2  -1  -3    0.37    0.58
   2   1   3   -0.12    0.45
   2  -1   3   -0.30    0.57
   2  -1   3   -0.23    0.79
  -2   1  -3    0.20    0.62
   2   1   3   -0.23    0.79
   2   1   3    0.16    0.21
  -2   1  -4    1.24    0.89
  -2  -1  -4    2.38    0.57
  -2   1  -4    2.75    0.83
  -2   1  -4    4.53    0.74
   2   1   4    4.23    1.41
   2   1   4    1.50    0.79
   2   1   4    2.85    1.72
  -2  -1  -4    3.28    0.94
  -2   1  -4    2.19    0.43
  -2  -1  -4    1.62    0.71
  -2  -1  -4    2.12    0.68
  -2  -1  -4    2.45    1.02
   2   1   4    2.78    0.58
   2  -1   4    3.96    1.99
   2  -1   4    2.64    0.63
   2  -1   4    2.16    1.04
   2  -1   4    1.95    0.88
   2  -1   5    1.35    1.61
  -2   1  -5    1.21    1.01
   2  -1   5    1.30    0.33
   2  -1   5    1.60    0.56
  -2  -1  -5    0.93    0.94
  -2  -1  -5    1.06    0.56
  -2  -1  -5    1.37    0.65
   2   1   5    0.43    1.19
  -2   1  -5    1.43    0.39
  -2   1  -5    1.17    0.61
  -2   1  -5    1.59    0.64
  -2  -1  -5    2.35    0.78
   2  -1   5    1.98    1.06
  -2   1  -5    1.90    0.59
   2   1   5    0.21    0.70
  -2  -1  -5    1.63    0.49
   2   1   5    0.68    1.87
   2  -1   5    0.48    0.82
   2   1   6    3.17    2.06
  -2   1  -6    1.09    1.21
   2  -1   6    4.36    0.72
  -2   1  -6    3.72    0.92
  -2  -1  -6    0.72    1.69
  -2  -1  -6    3.09    0.91
  -2  -1  -6    4.40    0.82
  -2   1  -6    3.12    0.98
  -2  -1  -6    2.88    1.00
   2  -1   6    3.77    0.87
   2  -1   6    1.51    1.43
   2   1   6    3.77    1.79
  -2  -1  -6    3.52    1.06
  -2   1  -6    4.83    0.81
   2  -1   6    1.58    1.63
   2  -1   6    3.02    0.74
   2  -1   6    2.02    1.20
  -2   1  -6    3.47    1.13
  -2   1  -6    5.76    2.34
  -2  -1  -6    6.67    1.62
  -2   1  -7   -0.82    1.59
  -2   1  -7    0.77    0.47
   2   1   7    3.67    2.71
  -2  -1  -7    0.70    0.41
   2  -1   7    0.75    0.36
  -2  -1  -7    0.81    1.82
  -2  -1  -7   -0.43    1.14
   2  -1   7    0.33    0.79
   2   1   7   -0.66    1.29
  -2   1  -7   -0.42    0.81
  -2   1  -7   -0.26    0.59
   2  -1   7    1.02    0.32
  -2  -1  -7    0.88    0.78
  -2   1  -7    0.25    0.53
  -2   1  -7    0.63    0.54
   2  -1   7   -0.61    1.52
   2  -1   7    1.83    1.91
  -2  -1  -7    0.78    0.25
  -2  -1  -7   -0.18    0.60
  -2  -1  -7    1.92    0.85
  -2  -1  -8    6.78    1.51
   2   1   8    4.74    2.41
  -2   1  -8    6.16    2.18
  -2  -1  -8    8.21    2.90
   2  -1   8   10.41    3.65
   2   1   8    7.31    3.26
  -2   1  -8    5.54    1.60
  -2  -1  -8    6.40    1.74
   2  -1   8    8.01    2.60
  -2   1  -8    5.63    1.41
  -2   1  -8    7.25    1.48
  -2   1  -8    6.80    1.72
  -2  -1  -8    9.72    1.21
  -2  -1  -8    5.22    1.61
  -2  -1  -8    7.74    1.37
  -2  -1  -8    3.48    1.81
   2  -1   8    5.51    1.22
  -2   1  -8    3.67    2.52
   2  -1   8    6.55    1.26
   2  -1   9    6.60    1.21
   2  -1   9    5.09    2.43
   2  -1   9    5.86    3.35
  -2   1  -9    6.89    1.49
  -2   1  -9    7.18    1.81
  -2   1  -9    6.26    1.44
  -2  -1  -9    6.11    1.75
  -2  -1  -9    5.54    2.10
  -2  -1  -9    5.53    1.61
  -2  -1  -9    3.03    2.82
   2  -1   9    7.32    1.22
   2   1   9    5.12    1.25
  -2  -1  -9    6.24    1.04
  -2   1  -9    4.07    3.06
  -2  -1  -9    7.75    1.59
  -2  -1  -9    8.39    1.41
   2   1   9    3.53    3.10
   2   1   9    4.64    2.62
  -2   1  -9    5.31    1.99
  -2   1  -9    5.10    1.62
   2   1  10   31.85    4.74
  -2  -1 -10   32.69    5.51
   2  -1  10   15.67    6.38
  -2   1 -10   28.23    5.34
   2  -1  10   23.45    6.14
   2  -1  10   33.29    4.76
  -2  -1 -10   32.88    5.36
   2   1  10   38.98    6.30
  -2  -1 -10   38.99    6.15
  -2   1 -10   28.58    5.03
  -2   1 -10   23.78    5.22
  -2  -1 -10   29.41    5.05
  -2  -1 -10   28.55    4.90
   2   1  10   26.79    4.82
  -2  -1 -10   17.77    6.12
   2  -1  10   27.80    4.74
  -2   1 -10   29.02    5.83
   2   1  10   27.51    7.03
  -2   1 -10   30.12    7.13
   2   1  10   17.99    6.10
  -2   1 -10   31.71    5.03
  -2  -1 -11   12.04    2.85
  -2   1 -11   10.03    2.63
   2   1  11   18.28    3.93
  -2  -1 -11   11.76    2.34
  -2  -1 -11   14.81    2.86
   2  -1  11   10.07    4.00
   2   1  11   12.19    4.28
  -2   1 -11   12.60    2.43
  -2   1 -11    9.94    2.50
  -2  -1 -11   11.84    2.50
   2   1  11   10.87    2.18
   2  -1  11   14.90    2.14
  -2  -1 -11    6.52    2.92
  -2   1 -12  134.04   23.29
  -2   1 -12  144.99   22.88
   2  -1  12  158.30   24.27
   2  -1  12  129.90   24.83
  -2   1 -12  120.77   22.98
   2  -1  12  156.98   22.55
  -2  -1 -12  148.24   22.80
  -2  -1 -12  138.21   22.90
   2   1  12  125.68   24.84
   2   1  12  151.07   24.14
   2  -1  13   15.88    4.79
   2   1  13   12.56    3.55
   2  -1  13   11.45    3.43
  -2   1 -13    6.75    1.99
   2   1  13   10.72    4.60
  -2  -1 -13   10.38    2.12
  -2  -1 -13    9.49    2.20
   2   1  14   26.96    9.13
   2  -1  14   39.34    8.65
  -2   1 -14   44.14    7.34
  -2  -1 -14   52.84    7.43
   2   1  14   49.19    9.03
  -2  -1 -14   40.01    7.36
   2  -1  14   31.88    9.17
   2  -1  15    3.55    3.76
   2   1  15   -1.84    3.31
   2   1  15    8.39    3.59
   2  -1  15    8.16    3.25
  -2   1 -15    3.40    1.45
  -2  -1 -15    4.76    1.57
  -2   1 -16   44.51    7.18
   2  -1  16   42.74    9.06
   2   1  16   38.15    9.02
   2  -1  16   44.47   10.39
  -2  -1 -16   43.86    7.24
   2   1  16   20.30    8.88
   2   1  17   24.17    7.83
  -2  -1 -17   17.16    4.02
   2   1  17   24.45    6.30
   2  -1  17   14.11    5.46
   2  -1  17   14.85    6.61
  -2   1 -17   27.46    4.32
   2   1  18   67.18   13.94
  -2   1 -18   77.12   11.45
  -2  -1 -18   65.17   11.38
   2  -1  18   41.23   13.72
   2   1  18   61.61   15.24
   2  -1  18   76.37   13.95
  -2   1 -19    0.43    1.50
   2  -1  19    5.07    4.22
   2   1  19    1.74    3.64
   2   1  19   -5.08    4.92
   2  -1  19    2.47    5.51
  -2  -1 -19    0.94    1.39
   2   1  20   18.91    6.18
   2  -1  20   13.33    6.85
   2   1  20   13.60    6.97
  -2   1 -20   19.65    3.89
   2  -1  20   10.95    5.27
  -2  -1 -20   17.74    3.81
   2  -1  21    2.84    5.53
   2  -1  21    8.05    4.24
  -2   1 -21    2.42    1.74
   2   1  21    2.91    5.16
  -2  -1 -21    2.59    1.85
   2   1  21    8.20    4.89
   2  -1  22   -3.02    5.36
   2   1  22    4.54    3.61
   2  -1  22    2.17    2.46
  -2   1 -22    4.55    2.19
  -2  -1 -22    4.33    1.87
   2   1  22   -3.07    5.97
   2  -1  23   -3.20    5.06
   2   1  23   -2.45    4.74
   2  -1  23   -4.67    4.13
  -2  -1 -23    1.13    1.68
  -2   1 -23    0.53    1.45
  -2   1 -24    0.55    1.62
  -2  -1 -24    1.17    1.86
   2  -1  24   -3.38    5.97
   2   1  24    5.27    5.51
   2   1  25    2.83    5.48
   2  -1  25   -2.75    4.35
  -2  -1 -25   -0.61    1.87
   2  -1  26   -5.78    6.47
   2  -1  26   -2.94    4.65
  -2  -1 -26    1.89    1.99
   2   1  26    9.08    6.77
   2   1  26   -5.78    4.57
  -2  -1 -27    0.65    1.87
   2  -1  27   12.57    7.03
   2  -2 -28   -0.70    1.91
   2  -2 -27    0.67    1.99
  -2  -2  27   -3.58    6.32
  -2   2  26   -3.59    6.35
   2  -2 -26    0.65    1.86
  -2  -2  26   -3.36    5.32
  -2   2  25   -3.44    5.44
  -2  -2  25   -6.31    6.60
   2  -2 -25    1.88    1.86
  -2  -2  24   -3.01    4.76
  -2   2  24   -3.24    5.12
   2  -2 -24    1.80    1.78
  -2  -2  23   -5.61    5.87
   2  -2 -23   -0.57    1.58
  -2   2  23    5.11    2.92
  -2   2  22    2.84    4.49
  -2  -2  22   -2.61    3.57
  -2   2  22    0.97    2.04
  -2   2  21   -1.85    2.54
  -2   2  21    2.69    6.02
  -2  -2  21    2.42    4.68
   2   2 -20   -0.42    1.26
  -2   2  20   -4.98    5.21
  -2   2  20    0.89    1.74
  -2  -2  20   -4.47    3.96
   2   2 -19    0.39    1.47
  -2  -2  19   -2.06    3.26
  -2   2  19   -0.85    1.91
  -2   2  19   -2.35    4.54
  -2  -2  19   -0.71    1.95
   2  -2 -18   -0.84    1.75
  -2  -2  18    1.35    1.60
  -2  -2  18   -1.94    3.43
   2   2 -18   -0.37    1.17
  -2   2  18    0.81    1.57
  -2   2  18   -2.16    3.82
  -2  -2  17   -0.64    1.35
   2  -2 -17   -0.74    2.28
  -2   2  17    0.78    1.52
  -2  -2  17    1.78    3.14
   2   2 -17   -0.34    1.16
  -2   2  17   -2.03    3.92
  -2  -2  16   -2.05    3.23
  -2   2  16    1.86    2.93
  -2  -2  16    0.61    1.44
  -2  -2  16    1.63    2.57
   2   2 -16    0.32    0.95
   2  -2 -16   -1.32    1.95
  -2   2  16   -0.75    1.67
  -2  -2  15   -3.80    4.75
  -2  -2  15   -1.48    2.04
   2  -2 -15   -0.56    1.66
  -2  -2  15   -0.58    1.53
   2   2 -15    1.04    2.47
  -2   2  14   -1.60    2.84
  -2  -2  14    5.51    3.08
  -2   2  14    1.36    1.53
  -2  -2  14    0.83    0.76
  -2  -2  14    1.76    3.68
  -2  -2  14    0.54    1.13
   2  -2 -14   -0.50    1.62
   2   2 -14    0.98    2.05
   2  -2 -13   -0.42    1.33
  -2   2  13    0.45    0.67
  -2  -2  13   -1.24    1.97
  -2  -2  13   -0.25    0.70
  -2  -2  13   -1.61    3.12
   2   2 -13    0.92    2.06
  -2   2  13    0.65    1.79
  -2  -2  13    0.51    1.21
  -2   2  13   -1.48    2.34
  -2  -2  12    2.11    1.12
   2   2 -12    2.72    0.88
  -2   2  12    1.36    1.92
   2  -2 -12    3.36    1.43
  -2  -2  12    3.37    1.40
  -2   2  12    2.46    1.61
   2   2 -12    0.87    2.32
  -2   2  12    4.05    1.05
  -2  -2  12    3.04    1.00
   2  -2 -12    6.24    2.43
  -2  -2  12    1.47    2.64
  -2  -2  12    8.02    3.04
   2  -2 -11    1.30    1.16
  -2   2  11    2.41    0.77
  -2  -2  11   -1.03    1.99
   2   2 -11    0.81    2.13
  -2  -2  11    1.06    0.66
   2  -2 -11   -0.33    1.31
   2   2 -11    0.15    0.62
  -2  -2  11    0.59    0.94
  -2  -2  11   -1.34    2.12
  -2   2  11    1.21    0.76
   2   2 -11   -1.69    1.90
  -2   2  11    0.68    0.48
  -2  -2  11    0.90    1.34
   2  -2 -11    3.18    2.65
   2  -2 -11    1.13    0.43
  -2   2  11    1.27    2.02
  -2   2  11   -0.59    1.47
   2   2 -11   -1.24    2.41
  -2   2  10    2.57    0.68
  -2   2  10    2.22    1.38
   2   2 -10    2.89    0.75
  -2  -2  10    4.62    1.47
  -2  -2  10    1.21    2.38
   2  -2 -10    1.01    2.31
  -2   2  10    4.33    1.02
  -2  -2  10    0.93    1.53
   2   2 -10    2.13    0.77
   2  -2 -10    2.96    0.63
  -2   2  10   -1.16    2.28
   2  -2 -10    5.03    1.90
   2   2 -10    4.74    2.02
   2   2 -10    0.76    1.75
  -2  -2  10    3.06    0.87
   2  -2 -10    4.56    1.30
  -2   2  10    3.94    1.18
  -2  -2  10    1.72    1.22
  -2  -2   9    3.23    2.41
  -2   2   9    0.90    0.41
   2  -2  -9   -0.97    2.03
  -2   2   9    1.93    0.71
   2  -2  -9    1.22    1.36
  -2   2   9   -1.07    1.70
   2  -2  -9   -0.25    0.73
   2   2  -9    0.88    0.44
  -2  -2   9    2.35    0.94
  -2   2   9    0.53    0.60
  -2  -2   9    0.85    0.50
  -2  -2   9    1.68    1.89
  -2  -2   9    0.83    1.15
  -2   2   9    1.04    1.17
   2  -2  -9    0.84    0.36
   2   2  -9    1.42    1.69
   2   2  -9    0.75    1.45
   2   2  -9    0.13    0.53
   2   2  -8   -0.24    0.55
   2  -2  -8   -0.92    1.92
  -2  -2   8   -0.53    1.33
  -2  -2   8    0.15    0.35
  -2   2   8   -0.49    1.27
   2  -2  -8   -0.26    0.30
  -2   2   8   -1.00    1.94
  -2   2   8    0.49    0.50
  -2  -2   8    0.36    0.90
  -2  -2   8   -0.95    2.26
   2   2  -8    0.53    1.19
   2   2  -8   -0.66    1.38
  -2  -2   8    0.76    0.57
   2   2  -8    0.10    0.34
   2  -2  -8   -0.26    0.58
   2   2  -8    1.36    1.70
   2  -2  -8    0.58    1.31
  -2   2   8    0.26    0.29
  -2  -2   8    1.51    1.68
  -2   2   8    1.23    0.75
   2  -2  -8    0.22    0.66
   2   2  -7    0.63    1.32
   2   2  -7    1.32    0.45
   2   2  -7    0.90    0.32
  -2  -2   7    1.26    0.48
  -2   2   7    1.80    0.95
   2  -2  -7    1.91    0.83
   2   2  -7    0.66    0.51
  -2  -2   7   -0.54    1.54
   2  -2  -7    2.88    1.71
  -2  -2   7    0.84    1.88
  -2   2   7    0.49    0.36
  -2   2   7    0.92    1.64
   2   2  -7   -0.61    1.46
  -2   2   7    1.04    0.55
   2  -2  -7    0.79    0.40
   2  -2  -7    1.41    0.71
  -2  -2   7    2.00    1.50
  -2  -2   7    1.88    0.59
   2   2  -7    1.44    1.33
   2  -2  -7    0.86    1.81
  -2   2   7    1.62    0.77
   2   2  -6    0.86    0.30
  -2   2   6    0.63    0.34
  -2   2   6    1.21    0.52
  -2  -2   6    0.52    1.64
   2   2  -6    0.88    0.35
   2   2  -6    0.57    1.34
   2   2  -6   -0.44    0.70
   2  -2  -6    0.22    0.55
   2  -2  -6    1.17    1.30
   2   2  -6   -1.70    1.67
   2  -2  -6    0.83    0.62
  -2  -2   6   -0.10    0.31
  -2   2   6    0.22    0.56
   2   2  -6    0.31    0.43
  -2  -2   6    2.88    1.97
   2   2  -6    1.31    1.38
  -2  -2   6   -0.60    1.56
  -2  -2   6    1.18    0.50
   2  -2  -6    0.69    0.35
   2  -2  -5    0.14    0.48
  -2  -2   5    1.99    1.76
   2   2  -5    0.08    0.27
  -2   2   5   -0.96    0.43
   2   2  -5    0.46    0.44
  -2   2   5    0.43    0.51
   2   2  -5    0.39    0.29
  -2   2   5   -0.07    0.28
   2  -2  -5   -0.17    0.28
  -2  -2   5    0.11    0.20
  -2  -2   5    0.75    0.45
  -2  -2   5   -0.08    0.27
  -2  -2   5   -0.54    1.12
  -2  -2   5   -1.22    1.81
   2   2  -5   -0.39    0.98
  -2  -2   5    0.24    0.27
   2   2  -5    0.50    1.18
   2  -2  -5    0.62    1.46
   2  -2  -5    0.20    0.45
   2   2  -5   -0.50    1.38
  -2  -2   4   -0.08    0.26
  -2  -2   4    0.47    1.29
  -2   2   4    0.32    0.34
  -2  -2   4    0.45    0.41
   2   2  -4    0.20    0.25
  -2  -2   4    0.13    0.22
  -2  -2   4   -0.92    1.36
   2   2  -4    0.36    0.89
   2  -2  -4    0.24    0.23
  -2  -2   4    0.74    0.40
  -2   2   4    0.24    0.28
  -2   2   4    0.23    0.57
   2   2  -4    0.41    0.40
  -2  -2   4    0.17    0.23
   2   2  -4    1.20    1.22
   2  -2  -4    0.19    0.51
  -2   2   4    0.19    0.32
   2   2  -4    0.43    1.13
   2  -2  -4    0.36    0.40
  -2  -2   4    0.66    0.63
  -2   2   4   -0.07    0.25
   2   2  -3    3.18    1.30
  -2  -2   3    2.81    0.67
   2   2  -3    2.65    0.61
   2  -2  -3    3.70    1.02
  -2   2   3    3.80    0.72
  -2  -2   3    1.05    1.10
  -2   2   3    2.98    0.62
  -2   2   3    3.28    0.59
   2  -2  -3    2.46    0.58
   2  -2  -3    2.82    0.63
   2  -2  -3    2.80    0.71
   2   2  -3    3.88    0.67
   2   2  -3    6.34    1.49
   2  -2  -3    2.30    0.56
   2  -2  -3    0.41    0.72
  -2  -2   3    2.76    0.65
  -2  -2   3    1.71    1.25
   2   2  -3    3.53    0.68
  -2   2   3    4.41    0.73
  -2  -2   3    4.02    0.64
  -2   2   2    3.86    0.75
  -2   2   2    4.03    0.79
   2   2  -2    5.33    0.84
   2   2  -2    4.63    1.91
  -2   2   2    1.51    1.02
  -2  -2   2    3.26    0.78
  -2   2   2    3.67    0.81
   2  -2  -2    3.51    1.72
   2  -2  -2    4.51    0.75
   2  -2  -2    3.63    0.76
   2   2  -2    3.27    1.73
  -2  -2   2    2.75    1.50
   2   2  -2    6.82    1.53
  -2  -2   2    4.92    0.81
   2  -2  -2    2.23    1.38
   2   2  -2    5.56    0.90
   2  -2  -2    5.33    0.88
   2  -2  -2    6.57    0.89
   2  -2  -2    3.61    0.80
   2   2  -2    4.15    0.82
  -2  -2   1    0.98    0.81
  -2   2   1   -0.06    0.21
  -2   2   1   -0.06    0.19
   2  -2  -1    0.60    0.72
  -2   2   1    0.41    0.92
   2   2  -1   -0.11    0.25
   2  -2  -1   -0.06    0.20
  -2   2   1    0.46    1.14
  -2   2   1    0.08    0.43
  -2  -2   1    0.42    0.99
   2   2  -1   -0.08    0.37
   2  -2  -1    0.42    1.04
  -2  -2   1    1.84    1.15
   2  -2  -1    0.11    0.19
   2  -2  -1    0.08    0.15
   2  -2  -1    0.07    0.25
  -2  -2   1    0.28    0.24
   2   2  -1    0.45    1.58
  -2   2   1    0.63    0.89
  -2  -2   1   -0.05    0.22
   2   2  -1    0.59    0.53
   2   2   0    3.98    0.71
  -2  -2   0    1.88    1.06
  -2  -2   0    2.57    0.49
   2  -2   0    3.61    1.24
  -2   2   0    4.54    1.30
   2   2   0    2.22    0.52
  -2  -2   0    2.28    0.51
  -2   2   0    2.73    0.54
  -2   2   0    3.48    0.73
  -2   2   0    2.27    0.49
   2  -2   0    2.88    0.53
   2  -2   0    3.58    0.62
   2   2   0    3.01    0.66
   2  -2   0    1.91    0.49
  -2   2   0    2.93    1.35
   2   2   0    2.46    1.08
  -2  -2   0    1.42    1.09
  -2   2  -1   -0.06    0.18
   2  -2   1    0.43    0.42
  -2   2  -1    0.48    1.26
  -2  -2  -1    0.12    0.19
   2  -2   1   -0.07    0.24
  -2  -2  -1   -0.50    0.96
  -2  -2  -1   -0.07    0.37
   2   2   1    0.04    0.18
   2  -2   1   -0.05    0.17
  -2  -2  -1    0.22    0.24
   2   2   1   -0.25    0.22
  -2  -2  -1   -0.14    0.18
  -2   2  -1   -0.27    0.45
   2   2   1    0.25    0.41
   2   2   1    0.08    0.27
  -2  -2  -2    0.58    0.46
   2  -2   2    0.55    0.58
   2   2   2    0.30    0.17
  -2  -2  -2    0.14    0.18
   2   2   2    0.44    0.33
  -2   2  -2    0.53    0.26
  -2   2  -2    1.18    0.64
   2   2   2    0.07    0.26
  -2  -2  -2    0.29    0.29
  -2  -2  -2    0.07    0.28
  -2   2  -2   -0.07    0.25
   2  -2   2    0.22    0.25
   2   2   2    0.16    0.55
  -2   2  -2    0.24    0.46
   2  -2   2    0.20    0.19
   2  -2   2    0.13    0.45
   2   2   2    0.13    0.24
   2  -2   3   11.53    2.71
   2   2   3   10.08    1.71
  -2  -2  -3    8.81    1.75
  -2   2  -3    8.15    1.66
  -2   2  -3    8.74    1.87
   2  -2   3    9.62    1.65
   2   2   3   10.74    1.77
   2  -2   3    9.82    1.97
   2   2   3   12.30    2.30
   2   2   3   10.40    1.84
  -2   2  -3   11.42    1.75
  -2   2  -3   14.62    2.14
   2  -2   3   12.05    2.22
  -2  -2  -3   10.90    1.74
  -2  -2  -3   12.23    2.05
  -2  -2  -4    0.08    0.39
   2  -2   4   -0.31    0.86
   2   2   4   -0.57    1.56
  -2  -2  -4    0.12    0.37
   2  -2   4   -0.88    1.56
   2   2   4   -0.87    1.68
   2  -2   4    0.84    0.78
   2  -2   4    1.13    1.54
  -2   2  -4    0.07    0.27
   2  -2   4    0.29    0.38
   2   2   4    0.46    0.53
  -2  -2  -4   -0.20    0.50
   2   2   4   -0.71    1.12
   2  -2   4    0.05    0.21
   2   2   4   -0.07    0.30
  -2   2  -4   -0.25    0.81
   2   2   4   -0.10    0.34
  -2  -2  -4    0.74    0.85
  -2   2  -4   -0.35    0.50
   2  -2   5    0.04    0.17
   2   2   5    0.25    0.31
  -2  -2  -5    0.47    0.53
  -2  -2  -5    0.71    0.70
   2   2   5   -0.10    0.34
  -2  -2  -5    0.47    0.44
  -2   2  -5   -1.20    0.95
   2  -2   5    0.26    0.67
   2   2   5   -0.47    1.17
   2  -2   5   -1.20    1.27
  -2  -2  -5   -0.31    0.82
  -2   2  -5   -0.21    0.61
   2  -2   5   -0.22    0.34
   2  -2   5   -0.67    1.60
   2   2   5    0.68    1.52
  -2   2  -5   -0.23    0.33
   2   2   6    4.77    2.00
  -2   2  -6    2.55    0.71
   2  -2   6    1.90    0.62
   2   2   6    1.87    0.55
   2  -2   6    1.05    0.33
   2  -2   6    0.31    0.96
   2   2   6    2.05    0.56
  -2  -2  -6    1.90    0.72
  -2   2  -6   -0.20    0.83
  -2  -2  -6    1.62    0.45
   2   2   6    2.91    1.61
  -2   2  -6    2.17    0.96
  -2  -2  -6    1.51    1.14
  -2   2  -6    2.17    1.82
   2  -2   6    2.52    0.58
  -2   2  -6    1.43    1.18
  -2  -2  -6    0.77    0.53
   2  -2   6    2.37    2.08
  -2   2  -6    1.60    0.40
  -2   2  -6    0.95    0.61
   2  -2   6    0.49    1.13
  -2  -2  -6    0.83    0.73
   2  -2   7    0.43    0.25
   2   2   7    0.71    1.26
  -2   2  -7   -0.27    0.65
  -2   2  -7    0.82    1.45
  -2  -2  -7    0.98    0.50
   2   2   7    1.84    2.30
   2   2   7    0.43    0.36
   2  -2   7    0.28    0.44
  -2   2  -7    1.37    0.71
  -2  -2  -7    1.75    1.04
  -2   2  -7    1.65    1.04
   2   2   7    0.11    0.35
   2  -2   7    0.35    0.96
  -2  -2  -7    0.44    0.31
  -2  -2  -7    1.62    1.93
   2  -2   7    0.80    0.42
  -2  -2  -7    1.13    0.68
   2  -2   7    1.83    2.04
  -2  -2  -7    0.64    0.80
   2  -2   7   -1.18    1.41
  -2   2  -7    0.46    0.54
  -2   2  -7    0.54    0.24
   2  -2   8    1.30    0.50
   2   2   8    2.55    1.90
  -2  -2  -8   -1.82    2.39
  -2   2  -8    0.17    0.50
  -2  -2  -8    0.36    0.82
  -2   2  -8    1.40    1.23
  -2   2  -8    1.90    0.81
  -2   2  -8    0.61    0.88
   2   2   8    0.48    0.38
  -2  -2  -8    0.55    0.33
  -2   2  -8    1.84    2.06
   2  -2   8    2.08    2.18
   2   2   8   -0.50    1.20
   2   2   8   -1.05    2.03
  -2  -2  -8    1.30    0.88
   2   2   8    0.78    0.45
  -2  -2  -8   -0.50    1.13
   2  -2   8    1.12    0.35
  -2   2  -8   -0.32    1.05
   2  -2   8    1.41    1.76
  -2  -2  -8    1.08    0.62
   2   2   9    3.82    0.83
  -2   2  -9   -0.38    1.37
   2   2   9    6.39    2.07
   2  -2   9    3.33    0.87
   2  -2   9    7.04    3.12
  -2   2  -9    3.05    2.19
  -2   2  -9    4.39    1.38
  -2  -2  -9    2.05    1.10
  -2   2  -9    3.19    1.24
  -2  -2  -9    2.95    1.23
  -2  -2  -9    1.12    1.35
  -2   2  -9    5.41    1.13
   2   2   9    3.97    0.91
   2   2   9    3.53    2.84
  -2  -2  -9    5.70    0.90
  -2  -2  -9    4.25    1.01
   2  -2   9    2.36    0.68
   2   2   9    7.85    3.05
  -2   2  -9    0.52    1.27
   2  -2   9    4.98    2.33
  -2  -2  -9    3.02    2.31
   2   2  10    1.12    1.98
  -2   2 -10   -0.58    1.29
  -2   2 -10   -0.21    0.66
   2   2  10    2.70    1.85
  -2   2 -10   -1.12    2.33
  -2  -2 -10   -1.83    1.52
  -2   2 -10    0.37    0.96
   2   2  10   -1.31    2.94
   2   2  10    0.12    0.42
   2  -2  10   -1.31    2.73
  -2  -2 -10   -0.46    0.89
  -2   2 -10   -0.44    1.39
   2  -2  10    0.95    2.00
  -2  -2 -10   -0.66    0.97
  -2   2 -10   -0.36    0.76
  -2  -2 -10   -1.11    2.14
  -2  -2 -10   -0.38    0.62
  -2   2 -11    1.41    0.86
  -2  -2 -11    0.42    0.72
  -2  -2 -11    0.66    1.49
   2  -2  11    0.39    0.57
   2   2  11    3.83    2.85
  -2   2 -11    1.24    1.04
   2   2  11   -0.76    1.21
  -2   2 -11   -1.50    1.37
   2  -2  11    1.09    2.11
  -2  -2 -11    1.42    1.16
  -2   2 -12    2.85    0.95
   2  -2  12    0.89    1.75
   2   2  12    0.87    1.97
   2  -2  12    1.56    0.66
  -2  -2 -12    1.16    1.09
  -2   2 -12    1.86    1.24
   2  -2  12    1.23    2.20
  -2  -2 -12    1.83    1.08
   2   2  12    2.84    2.52
  -2  -2 -12    0.92    0.87
  -2  -2 -13    1.53    0.99
   2   2  13    1.95    2.58
   2  -2  13    7.77    2.79
  -2   2 -13    1.97    1.08
   2   2  13    1.57    2.79
  -2  -2 -13    2.64    1.20
   2  -2  13   -1.39    2.48
   2   2  14    2.17    2.12
   2  -2  14    4.71    3.30
  -2  -2 -14    1.44    1.11
   2  -2  14    8.57    3.18
   2   2  14   10.37    4.54
  -2  -2 -14    2.13    1.32
  -2   2 -14    0.91    0.97
   2   2  15    3.66    2.59
   2  -2  15   -1.73    3.08
  -2  -2 -15    3.57    1.47
   2   2  15    1.91    4.02
  -2  -2 -15    1.90    1.31
  -2   2 -15    3.27    1.36
   2  -2  15    7.03    3.24
   2   2  16    2.68    2.81
   2  -2  16   -1.30    2.52
   2  -2  16   -1.91    3.38
   2   2  16    2.08    3.67
  -2   2 -16    0.70    0.96
  -2  -2 -16    1.63    1.16
  -2  -2 -17    2.59    1.66
   2  -2  17    2.07    4.05
   2  -2  17    5.65    3.57
  -2   2 -17    5.21    1.65
   2   2  17   -2.24    4.38
   2   2  17    5.89    3.54
   2   2  18   -1.61    2.21
  -2   2 -18    0.40    1.21
   2  -2  18    2.27    4.39
   2  -2  18    1.56    2.75
   2   2  18   -2.42    3.82
  -2  -2 -18   -0.46    1.35
   2   2  19    5.39    3.18
   2   2  19    5.17    5.41
   2  -2  19   -3.37    3.26
  -2   2 -19    2.09    1.40
   2  -2  19   -2.44    4.31
  -2  -2 -19    4.36    1.92
   2   2  20   -2.76    5.76
   2  -2  20   -5.23    5.47
   2  -2  20    1.82    2.87
   2   2  20   -1.95    2.68
  -2  -2 -20    1.02    1.71
  -2   2 -20    0.88    1.25
  -2  -2 -21   -0.53    1.70
  -2   2 -21    0.93    1.33
   2   2  21   -4.24    3.75
   2   2  21   -2.92    5.17
   2  -2  21   -2.82    5.46
   2  -2  21   -2.00    3.53
   2  -2  22    4.30    4.16
   2   2  22   -2.30    3.63
  -2   2 -22   -0.49    1.44
  -2  -2 -22   -0.56    1.60
   2  -2  22    2.99    4.73
   2  -2  23   -3.18    5.02
   2   2  23    2.48    4.38
  -2  -2 -23   -0.58    1.60
   2  -2  23    2.31    3.16
  -2  -2 -24   -2.44    2.07
   2  -2  24   -2.54    4.50
   2  -2  24   -3.36    7.53
   2   2  24    2.67    4.73
  -2  -2 -25    0.63    1.87
   2  -2  25   -2.72    3.72
   2  -2  25   -3.53    5.58
   2  -2  26   -2.90    3.98
   2   2  26    5.77    6.44
   2  -2  26   -5.78    6.46
  -2  -2 -26    0.65    1.71
  -2  -2 -27    2.02    2.22
   2  -3 -28    1.44    2.14
   2  -3 -27   -3.49    2.16
  -2  -3  27   -3.60    6.37
  -2   3  27   -1.18    1.59
   2  -3 -26   -1.35    2.06
  -2  -3  26    3.38    4.63
  -2  -3  25    3.17    5.61
   2  -3 -25    0.65    1.86
   2  -3 -24    0.62    1.91
  -2  -3  24    2.97    5.25
  -2   3  23    8.42    3.34
  -2  -3  23    2.76    4.46
  -2   3  23    3.11    5.00
  -2  -3  22    7.71    5.24
  -2   3  22    5.84    4.89
  -2   3  22   15.06    3.99
  -2  -3  21    2.38    3.77
  -2   3  21   -0.96    1.85
  -2   3  20    2.58    4.79
  -2   3  20   16.57    3.93
  -2  -3  20   11.01    5.15
  -2   3  19   -2.43    3.33
   2  -3 -19   -0.81    2.30
  -2   3  19    2.64    2.21
  -2   3  18    0.84    1.88
  -2  -3  18    1.91    3.03
  -2  -3  18   -2.33    4.11
  -2   3  18   -2.25    4.36
   2  -3 -18   -0.72    2.36
   2  -3 -17   21.00    4.61
  -2   3  17   15.44    4.65
  -2  -3  17   31.64    7.25
  -2  -3  17   13.07    6.30
   2   3 -17   24.23    4.02
  -2   3  17   14.78    6.16
   2   3 -16   12.42    2.75
  -2   3  16    5.92    4.60
   2  -3 -16   14.42    3.41
  -2  -3  16   19.27    3.55
  -2   3  16   13.17    3.68
  -2  -3  16    6.09    4.42
  -2  -3  16   19.31    5.62
  -2  -3  15   18.79    6.23
   2  -3 -15   13.83    3.46
  -2  -3  15   19.09    5.59
  -2   3  15   11.79    3.63
  -2  -3  15   15.89    3.57
  -2   3  15   12.88    5.76
   2   3 -15   17.61    3.08
  -2  -3  14    2.73    2.64
   2   3 -14    0.77    0.93
   2   3 -14   -1.01    2.26
  -2  -3  14    1.73    3.06
  -2   3  14   -1.71    2.70
  -2  -3  14    0.50    1.12
  -2   3  14   -0.71    1.59
   2  -3 -14   -0.41    1.14
   2   3 -13  429.51   19.02
  -2  -3  13  303.20   25.15
   2   3 -13  417.09   19.25
  -2   3  13  410.82   22.19
  -2  -3  13  444.91   21.05
   2  -3 -13  431.59   20.33
  -2  -3  13  374.68   24.72
   2  -3 -12   10.94    2.27
  -2   3  12    7.40    3.59
  -2  -3  12   13.02    2.46
   2   3 -12    1.81    2.56
  -2  -3  12    9.10    1.86
  -2  -3  12   10.26    3.65
  -2   3  12    9.65    2.52
  -2  -3  12    4.35    3.53
  -2   3  12    8.94    1.91
   2   3 -12    9.96    1.79
   2  -3 -12    7.48    2.67
   2   3 -12    8.94    1.83
   2   3 -12    9.21    1.90
   2   3 -11   69.44   13.74
   2  -3 -11   71.87   14.32
  -2  -3  11   63.97   13.03
  -2  -3  11   55.05   14.32
  -2  -3  11   86.13   12.56
   2   3 -11   77.88   14.80
  -2  -3  11   58.31   13.85
   2   3 -11   80.37   12.61
   2   3 -11   75.19   12.53
  -2  -3  11   75.58   12.61
   2   3 -11   82.48   12.61
   2  -3 -11   91.74   13.81
   2  -3 -11   77.82   12.84
  -2   3  11  107.53   12.73
  -2   3  11   46.19   13.94
  -2  -3  11   78.26   13.08
  -2   3  11   85.16   13.57
   2  -3 -11   73.18   14.67
  -2   3  11   78.81   12.67
   2   3 -10   35.91    5.46
  -2   3  10   70.56    6.01
  -2   3  10   33.88    6.36
  -2  -3  10   36.05    5.49
  -2   3  10   37.36    5.43
  -2  -3  10   41.93    7.39
  -2  -3  10   15.39    6.52
  -2  -3  10   15.54    5.92
   2  -3 -10   46.38    6.83
  -2  -3  10   36.69    5.98
  -2  -3  10   41.91    5.48
   2  -3 -10   26.37    6.98
  -2   3  10   15.32    6.72
  -2   3  10   36.08    5.80
   2   3 -10   45.97    5.57
   2   3 -10   44.67    7.10
   2  -3 -10   42.60    5.81
   2   3 -10    0.80    5.35
   2  -3 -10   39.43    5.39
  -2   3  10   40.36    5.60
   2   3 -10   43.29    5.49
  -2  -3   9    1.31    0.66
   2   3  -9    1.08    0.56
  -2   3   9    2.03    0.73
   2  -3  -9    1.01    1.61
  -2  -3   9    2.41    1.14
  -2   3   9    1.62    1.07
  -2  -3   9    2.10    2.36
   2  -3  -9    2.47    1.63
   2  -3  -9    1.32    0.55
   2  -3  -9    2.60    0.94
  -2  -3   9    2.55    2.09
  -2   3   9    2.07    0.67
  -2  -3   9    1.40    0.41
   2   3  -9   -0.75    1.46
  -2  -3   9   -0.83    1.86
  -2   3   9    1.16    0.69
   2   3  -9    1.42    0.57
  -2   3   9    0.30    0.66
   2   3  -9    4.13    2.12
  -2  -3   9    1.82    0.60
   2  -3  -8   61.52    9.03
   2   3  -8   67.16    8.88
   2  -3  -8   72.06    9.30
  -2  -3   8   59.05    9.24
   2  -3  -8   66.14   10.88
  -2   3   8   77.61    8.95
   2   3  -8   25.45    9.31
  -2  -3   8   51.98   10.44
  -2   3   8   64.82    9.73
  -2   3   8   71.33    9.27
  -2  -3   8   69.47    8.88
  -2  -3   8    0.63    8.70
  -2  -3   8   64.68    8.71
  -2   3   8   69.07    8.85
  -2   3   8   71.95    9.01
   2  -3  -8   70.70   10.13
   2   3  -8   67.12    8.92
  -2  -3   8   59.91   10.18
   2  -3  -8   67.83    8.85
  -2  -3   8   68.58    8.87
   2   3  -8   76.53   10.30
  -2   3   7  219.88   24.24
   2  -3  -7  226.41   23.66
   2   3  -7  225.43   23.81
   2  -3  -7  240.53   23.81
  -2  -3   7  202.62   24.19
   2   3  -7  233.47   23.85
  -2   3   7  260.03   23.86
  -2   3   7  225.23   24.84
  -2  -3   7  228.88   25.50
   2   3  -7   79.41   23.93
   2   3  -7  239.54   23.72
   2  -3  -7  246.03   25.44
   2  -3  -7  239.46   24.03
  -2   3   7  234.06   23.76
   2   3  -7  163.17   24.69
   2  -3  -7  207.21   25.96
  -2  -3   7  234.95   23.79
  -2  -3   7  218.96   23.63
   2  -3  -7  257.61   24.32
   2   3  -7  240.51   25.23
  -2   3   7  240.11   23.93
  -2  -3   7  216.67   23.73
  -2  -3   7  183.68   25.43
  -2   3   6   35.53    5.36
  -2  -3   6   35.51    5.29
   2   3  -6   30.72    6.07
   2  -3  -6   37.14    5.42
   2  -3  -6   38.10    5.60
   2   3  -6   42.51    6.18
  -2  -3   6   24.93    6.32
  -2  -3   6   42.77    6.54
   2  -3  -6   39.71    6.61
   2  -3  -6   35.46    5.21
  -2  -3   6   42.15    5.34
   2   3  -6   31.41    5.29
  -2  -3   6   30.98    5.19
  -2  -3   6   33.33    5.19
   2   3  -6   31.28    5.29
  -2   3   6   40.85    5.70
   2  -3  -6   38.99    5.33
  -2  -3   6    0.59    5.19
  -2   3   6   32.33    5.89
  -2   3   6   37.79    5.25
   2   3  -6   37.53    5.26
  -2   3   6   42.37    5.35
   2   3  -5   46.47    6.63
  -2  -3   5   48.24    6.61
   2   3  -5   46.54    6.48
  -2  -3   5   52.72    6.66
  -2   3   5   45.66    6.96
   2  -3  -5   23.48    7.27
  -2  -3   5   42.13    6.48
  -2  -3   5   35.01    7.47
  -2   3   5   46.87    6.55
  -2   3   5   50.26    6.63
   2   3  -5   64.81    7.53
   2  -3  -5   47.28    6.63
  -2   3   5   48.47    6.63
   2  -3  -5   42.18    6.52
  -2  -3   5   42.47    6.52
  -2  -3   5   45.85    7.51
   2   3  -5    4.93    6.47
   2  -3  -5   53.08    6.96
   2   3  -5   47.86    6.60
  -2  -3   5   45.39    6.60
  -2  -3   5   10.20    6.76
  -2   3   5   48.08    6.66
   2  -3  -5   45.18    6.68
   2   3  -5   53.36    7.49
   2  -3  -4  321.07   53.12
  -2  -3   4  388.69   53.25
  -2  -3   4  293.50   53.82
   2  -3  -4  346.46   53.12
   2  -3  -4  403.19   53.52
   2   3  -4  450.29   53.85
  -2   3   4  367.58   53.22
  -2  -3   4  133.03   53.19
   2   3  -4  378.42   53.77
  -2  -3   4  367.45   53.18
   2  -3  -4  354.24   53.24
   2   3  -4  353.61   53.19
   2  -3  -4  370.37   53.23
  -2   3   4  339.53   53.12
  -2   3   4  376.89   53.21
  -2   3   4  310.09   53.53
   2   3  -4  366.52   53.21
  -2   3   4  381.47   53.19
  -2  -3   4  333.01   53.14
  -2  -3   4  347.48   53.18
  -2  -3   4  344.16   53.90
  -2  -3   3    1.95    1.23
  -2  -3   3   -0.09    0.51
   2  -3  -3    0.26    0.25
   2  -3  -3    0.35    0.41
   2  -3  -3    0.44    0.41
   2   3  -3   -0.27    0.75
   2   3  -3    0.21    0.33
   2   3  -3    0.40    0.43
   2   3  -3    0.54    0.74
   2  -3  -3    0.47    0.28
  -2  -3   3    0.27    0.29
  -2   3   3    0.61    0.37
  -2   3   3    0.09    0.29
  -2   3   3    0.14    0.27
  -2  -3   3    0.61    0.32
  -2   3   3    0.63    0.38
   2  -3  -3    0.45    0.72
  -2  -3   3    1.11    1.13
   2  -3  -3   -0.25    0.56
  -2  -3   2  118.64   21.19
  -2  -3   2  132.88   20.72
   2   3  -2  145.02   20.68
   2   3  -2  154.06   21.71
   2  -3  -2  134.21   20.66
   2  -3  -2  108.12   21.34
  -2   3   2  134.78   20.67
   2  -3  -2  130.08   20.69
   2   3  -2  145.69   20.78
   2  -3  -2   30.54   20.74
  -2   3   2  144.76   20.76
  -2  -3   2  131.82   20.72
   2   3  -2  171.18   21.05
   2  -3  -2  162.64   20.71
   2   3  -2  169.11   21.14
   2  -3  -2  138.28   21.49
   2  -3  -2  134.39   20.73
   2   3  -2  139.12   20.74
  -2   3   2  139.72   20.73
   2   3  -2  112.65   21.42
   2   3  -1  145.21   23.09
  -2   3   1  145.69   22.98
  -2   3   1   98.64   22.77
  -2   3   1  189.98   23.04
  -2  -3   1  202.41   23.15
   2  -3  -1  163.92   23.12
   2  -3  -1  148.94   22.40
  -2  -3   1  133.66   22.31
  -2  -3   1  134.66   22.35
   2   3  -1  157.93   22.46
  -2   3   1  152.03   22.39
   2   3  -1  146.30   22.40
   2  -3  -1  144.46   22.33
  -2  -3   1  120.81   22.92
   2  -3  -1  131.27   22.31
   2  -3  -1  138.28   22.29
  -2  -3   1  147.85   23.02
   2   3  -1  146.59   22.34
  -2   3   1  138.42   22.32
   2   3  -1  191.69   22.66
  -2  -3   0    2.25    1.18
   2   3   0    2.18    0.59
  -2  -3   0    1.26    0.46
   2  -3   0    2.86    1.09
  -2   3   0    0.83    0.52
  -2  -3   0    2.62    1.21
   2  -3   0    1.95    0.48
  -2  -3   0    2.64    0.55
  -2   3   0    1.32    0.42
  -2   3   0    0.78    0.52
  -2  -3   0    1.71    0.57
  -2   3   0    2.55    1.28
   2  -3   0    1.99    0.44
   2   3   0    2.38    1.04
   2  -3   0    1.77    0.57
   2   3   0    1.98    0.62
   2   3   0    1.61    0.47
  -2  -3  -1    0.47    0.44
  -2  -3  -1    0.51    0.35
   2  -3   1    0.39    0.30
   2   3   1    0.75    0.32
  -2  -3  -1    0.43    0.32
   2  -3   1    0.61    0.46
   2  -3   1    1.40    0.46
   2  -3   1    0.68    0.39
   2   3   1    0.83    0.94
  -2  -3  -1    0.42    0.35
   2  -3   1    0.62    0.27
  -2   3  -1    0.26    0.42
  -2   3  -1    1.83    0.57
   2   3   1    0.97    0.44
   2   3   1    1.30    0.48
  -2  -3  -2    2.32    0.48
   2  -3   2    2.71    0.53
   2   3   2    1.90    0.86
  -2   3  -2    1.61    0.67
  -2   3  -2    2.49    0.64
  -2   3  -2    2.16    0.67
   2   3   2    1.73    0.56
  -2  -3  -2    2.10    0.61
  -2   3  -2    0.54    1.18
   2   3   2    2.05    0.63
  -2  -3  -2    2.30    0.72
  -2  -3  -2    1.84    0.58
   2  -3   2    3.25    1.03
  -2  -3  -2    2.96    0.63
   2  -3   2    2.24    0.72
   2  -3   2    2.25    0.63
   2  -3   2    2.13    0.60
  -2   3  -2    2.99    0.78
   2  -3   2    1.67    0.43
  -2   3  -3   16.03    2.46
  -2   3  -3   19.43    2.46
  -2  -3  -3    9.57    2.42
  -2  -3  -3   15.12    2.54
  -2  -3  -3   15.91    2.37
   2  -3   3   14.61    3.20
  -2   3  -3   15.57    2.38
   2  -3   3   11.95    2.50
   2   3   3   13.94    2.37
   2   3   3   13.63    2.29
  -2   3  -3   15.45    2.50
   2  -3   3   11.89    2.63
   2   3   3   18.13    3.36
  -2  -3  -3   11.96    2.18
  -2   3  -3   14.05    2.59
   2   3   3    9.76    2.67
   2  -3   3   12.25    2.24
  -2  -3  -3   16.77    2.34
  -2  -3  -3   11.93    2.24
   2  -3   4   27.55    4.63
  -2  -3  -4   24.22    4.19
  -2   3  -4   33.15    4.51
   2  -3   4   27.84    4.86
   2   3   4   29.06    4.34
  -2   3  -4   27.57    4.55
  -2  -3  -4   24.57    4.33
  -2  -3  -4   27.01    4.34
   2   3   4   31.54    4.44
  -2  -3  -4   36.01    4.73
   2  -3   4   22.21    4.25
  -2   3  -4   26.23    4.37
  -2   3  -4   28.38    4.36
   2  -3   4   21.87    5.29
   2   3   4   32.98    5.18
  -2   3  -4   29.93    4.71
  -2  -3  -4   24.71    4.66
   2   3   4   37.52    5.79
   2  -3   5    5.21    1.05
   2  -3   5    6.72    2.48
  -2  -3  -5    5.30    1.20
  -2   3  -5    7.19    1.47
   2  -3   5    4.65    1.11
  -2  -3  -5    5.29    1.23
   2   3   5    7.38    1.17
   2  -3   5    4.13    1.41
   2   3   5    4.37    1.14
   2  -3   5    8.96    2.08
  -2  -3  -5    8.21    1.24
  -2   3  -5    5.76    1.60
   2   3   5    8.99    2.46
  -2  -3  -5    5.47    1.14
  -2   3  -5    5.86    1.12
  -2  -3  -5    6.04    1.72
  -2  -3  -5    7.41    1.58
   2   3   5    9.50    2.77
  -2   3  -6   75.54   11.34
   2  -3   6   77.28   11.30
  -2   3  -6   75.88   11.53
  -2  -3  -6   67.81   11.50
   2  -3   6   69.73   11.28
  -2  -3  -6   74.05   11.38
   2  -3   6   71.29   11.44
  -2   3  -6   68.81   11.66
   2  -3   6   67.98   12.15
  -2  -3  -6   60.27   11.68
   2   3   6   71.82   11.43
  -2   3  -6   73.15   11.91
   2  -3   6   73.32   11.41
   2   3   6   56.04   12.30
   2  -3   6   79.91   12.98
  -2  -3  -6   70.45   11.47
   2   3   6   74.48   11.38
   2   3   6   86.84   11.99
  -2  -3  -6   64.57   11.88
   2   3   6   71.77   12.84
   2  -3   6   71.06   11.82
   2  -3   7    8.90    1.63
   2   3   7    9.66    2.45
   2   3   7    8.30    3.20
   2   3   7    9.32    3.07
   2   3   7    9.67    1.82
   2  -3   7   11.83    2.51
   2  -3   7   10.39    1.65
   2  -3   7    8.96    1.83
  -2  -3  -7   10.33    2.56
   2  -3   7    8.44    1.80
   2  -3   7    5.99    2.51
  -2  -3  -7    9.92    2.03
  -2   3  -7    7.06    1.92
   2   3   7   10.76    1.79
  -2  -3  -7   11.39    1.78
  -2   3  -7   10.90    2.50
  -2   3  -7    9.85    2.18
  -2   3  -7   10.32    1.70
   2  -3   7    6.41    3.01
  -2   3  -7   10.28    1.98
  -2  -3  -7    9.45    2.24
  -2  -3  -7   12.27    1.94
  -2   3  -7    9.05    3.21
  -2  -3  -8    9.97    3.30
  -2   3  -8   -0.63    1.71
   2   3   8   10.86    1.78
   2  -3   8   12.35    1.90
  -2  -3  -8   12.29    1.78
   2  -3   8   12.14    1.65
  -2  -3  -8    8.01    1.84
  -2   3  -8   19.34    4.19
  -2  -3  -8   11.84    2.15
   2   3   8   12.52    2.74
   2   3   8   10.20    1.81
  -2   3  -8    7.78    1.95
   2  -3   8    9.81    1.61
  -2  -3  -8    9.02    2.53
   2   3   8    7.25    2.97
   2  -3   8   17.73    4.30
   2  -3   8   12.80    1.91
  -2   3  -8   16.49    2.91
  -2  -3  -8    8.74    2.28
   2  -3   8   15.56    3.44
   2   3   8    9.45    3.54
  -2   3  -8   11.59    2.27
   2   3   9  202.84   16.16
   2   3   9  150.05   18.65
   2   3   9  237.79   18.29
  -2  -3  -9  200.80   19.46
   2   3   9  172.67   19.47
  -2   3  -9  201.93   16.36
   2  -3   9  190.98   16.18
  -2  -3  -9  192.12   16.35
  -2  -3  -9  262.97   16.30
  -2  -3  -9  201.90   16.73
   2   3   9  187.76   16.15
  -2  -3  -9  203.30   17.39
  -2   3  -9  202.76   19.56
  -2   3  -9  189.82   16.92
  -2   3  -9  187.98   16.69
  -2   3  -9  206.14   17.69
   2  -3   9  163.75   18.25
  -2  -3  -9  199.16   17.80
   2  -3   9  187.78   19.68
  -2   3 -10    0.83    0.64
   2   3  10    2.75    1.72
  -2  -3 -10   -1.10    3.14
  -2  -3 -10   -0.42    0.62
   2  -3  10    0.31    0.63
   2   3  10    0.15    0.48
  -2   3 -10    1.12    1.26
  -2   3 -10   -0.44    1.10
   2  -3  10    0.95    1.99
   2   3  10    0.60    0.56
  -2  -3 -10    1.86    1.39
  -2   3 -10    0.35    0.78
   2   3  10    1.18    1.87
  -2  -3 -10    0.31    0.86
  -2   3 -11    2.78    1.26
  -2  -3 -11    1.81    0.85
   2  -3  11    1.08    1.94
  -2  -3 -11    2.67    1.78
  -2  -3 -11    2.41    1.10
  -2   3 -11    2.27    0.92
   2   3  11    3.98    2.59
   2  -3  11    1.59    0.82
   2   3  11    3.92    2.08
  -2  -3 -12   71.43   11.21
   2  -3  12   50.15   12.62
  -2   3 -12   64.04   11.54
  -2  -3 -12   71.39   11.49
   2  -3  12   71.07   11.01
   2   3  12   81.02   12.83
   2   3  12   44.37   12.91
  -2   3 -12   72.73   11.19
   2  -3  13   63.41   13.54
   2   3  13   58.78   13.74
  -2   3 -13   57.49   11.64
  -2  -3 -13   66.80   11.30
   2  -3  13   81.74   13.14
   2   3  13   80.74   13.15
  -2   3 -13   73.88   11.35
   2  -3  13   72.84   11.12
   2   3  14   34.05   11.29
   2  -3  14   35.63   10.81
  -2  -3 -14   59.75    9.23
   2   3  14   61.82   11.17
   2  -3  14   62.91   11.17
  -2   3 -14   58.24    9.22
   2   3  15   48.83   16.82
  -2   3 -15   99.21   15.07
   2  -3  15   76.53   17.44
   2  -3  15  116.21   17.39
  -2  -3 -15   80.65   15.09
  -2  -3 -15  117.19   15.24
   2   3  15   83.54   16.77
   2   3  16   26.16    7.52
  -2   3 -16   34.31    5.94
  -2  -3 -16   34.37    6.13
   2  -3  16   40.41    8.34
  -2  -3 -16   32.47    5.95
   2   3  16   38.14    9.71
   2  -3  16   35.99    9.11
   2   3  17    4.57    5.50
   2  -3  17   20.14    5.77
  -2  -3 -17   19.21    3.88
   2  -3  17    8.21    5.58
   2   3  17   16.65    5.76
  -2   3 -17   22.10    3.68
   2   3  18   13.58    5.29
   2   3  18   -2.45    4.62
  -2  -3 -18   27.45    4.05
   2  -3  18    8.97    6.14
   2  -3  18   15.57    5.80
  -2   3 -18   19.37    3.46
   2  -3  19   15.13    5.40
   2  -3  19   12.05    6.25
   2   3  19    5.23    5.32
   2   3  19    7.42    4.47
  -2  -3 -19   14.48    3.05
  -2   3 -19    9.27    2.57
   2   3  20    2.02    3.20
   2  -3  20    1.84    2.92
   2  -3  20   -2.61    5.06
  -2  -3 -20   -1.58    1.91
   2   3  21   15.37    5.91
   2  -3  21   11.16    7.44
   2  -3  21   17.86    6.22
  -2  -3 -21    6.63    2.50
  -2  -3 -22    0.58    1.89
   2  -3  22   -2.13    3.77
   2  -3  22   -2.97    5.25
  -2  -3 -23    1.81    2.03
   2  -3  23    3.17    5.62
  -2  -3 -24   -1.25    2.10
   2  -3  24    7.52    4.86
   2  -3  24    6.68    6.99
  -2  -3 -25    1.95    2.07
   2  -3  25    2.68    5.20
   2  -3  25   -5.51    4.37
   2   3  25   -5.50    6.15
   2  -3  25  -10.53    6.80
  -2  -3 -26    0.67    2.25
   2  -3  26   -3.67    6.49
   2  -3  26   -2.93    4.01
  -2  -4  27   -7.09    6.89
  -2  -4  27    3.45    2.02
  -2   4  27   10.67    2.68
   2  -4 -27    8.63    2.91
  -2  -4  26    3.33    5.27
   2  -4 -26   -0.69    1.90
   2  -4 -25   15.38    4.00
  -2  -4  25   18.75    8.55
  -2  -4  24    2.92    4.03
  -2  -4  23   10.89    6.11
  -2   4  23   16.24    4.74
  -2  -4  22   -2.53    4.01
  -2   4  22    4.13    2.46
  -2  -4  21   25.85    9.14
  -2   4  21   43.34    8.03
  -2   4  20    1.88    2.25
  -2  -4  20    4.45    4.67
   2  -4 -20    1.57    2.08
  -2  -4  19   82.23   18.16
   2  -4 -19  125.88   16.14
  -2   4  19   37.51   16.93
  -2   4  19  138.12   16.86
  -2  -4  19   49.27   17.40
   2  -4 -18    6.77    2.42
  -2  -4  18    1.89    3.41
  -2  -4  18    2.31    3.71
  -2   4  18    2.35    4.21
  -2   4  18    6.08    2.83
  -2   4  17   43.92    7.71
  -2  -4  17   26.11    8.43
  -2  -4  17   30.30    9.88
   2  -4 -17   49.06    7.34
  -2   4  17   19.88    8.71
  -2   4  16   -4.13    4.32
  -2   4  16    0.80    1.79
  -2  -4  16    4.79    3.34
   2  -4 -16    0.98    1.55
  -2  -4  16    2.01    3.90
  -2   4  15    6.88    2.58
  -2  -4  15    1.49    2.79
   2  -4 -15    7.84    2.09
  -2   4  15    1.93    3.84
  -2  -4  15    9.32    4.74
   2  -4 -14   33.84    5.77
  -2  -4  14   17.65    6.75
  -2   4  14   17.94    7.06
   2   4 -14   35.12    5.44
  -2  -4  14   10.28    6.62
  -2   4  14   26.86    6.23
  -2  -4  14   40.81    5.40
   2   4 -13    0.22    0.69
   2  -4 -13   -0.35    0.97
   2   4 -13    0.93    1.64
  -2   4  13    3.49    1.66
  -2  -4  13    3.70    2.58
  -2  -4  13   -1.57    2.77
  -2  -4  13   -0.42    1.15
   2  -4 -13    2.13    1.68
  -2  -4  13    1.26    0.88
   2  -4 -12    6.69    2.30
  -2  -4  12    3.41    2.65
  -2  -4  12    4.99    1.26
  -2  -4  12    1.94    1.36
  -2   4  12    7.26    2.27
   2   4 -12    2.59    1.95
[truncated: 2,007,767 more chars]
