# Supplementary material for: Regulating photosalient behavior in dynamic metal-organic crystals
Source: Commun Chem. 2023 Jul 14;6:150. doi: 10.1038/s42004-023-00951-0 (PMC10349121; doi:10.1038/s42004-023-00951-0)
Supplement: Supplementary file 6 — Supplementary Data 3 [file 42004_2023_951_MOESM6_ESM.cif]

data_Zn6OH-AI
_audit_creation_date               2021-03-30
_audit_creation_method
;
Olex2 1.3-ac4
(compiled 2018.12.18 svn.r3554 for Rigaku Oxford Diffraction, GUI svn.r1)
;
_shelx_SHELXL_version_number       '2018/3'
_audit_contact_author_address      ?
_audit_contact_author_email        ?
_audit_contact_author_name         ''
_audit_contact_author_phone        ?
_publ_contact_author_id_orcid      ?
_publ_section_references
;
Dolomanov, O.V., Bourhis, L.J., Gildea, R.J, Howard, J.A.K. & Puschmann, H.
 (2009), J. Appl. Cryst. 42, 339-341.

Sheldrick, G.M. (2015). Acta Cryst. A71, 3-8.

Sheldrick, G.M. (2015). Acta Cryst. C71, 3-8.
;
_chemical_name_common              ?
_chemical_name_systematic          ?
_chemical_formula_moiety           '0.25(C96 H72 N4 O12 Zn2)'
_chemical_formula_sum              'C24.50 H19 N0.12 O3.50 Zn0.50'
_chemical_formula_weight           403.83
_chemical_melting_point            ?
_chemical_oxdiff_formula           'C24 H19 O3 Zn1'
loop_
  _atom_type_symbol
  _atom_type_description
  _atom_type_scat_dispersion_real
  _atom_type_scat_dispersion_imag
  _atom_type_scat_source
 'C' 'C' 0.0033 0.0016 'International Tables Vol C Tables 4.2.6.8 and 6.1.1.4'
 'H' 'H' 0.0000 0.0000 'International Tables Vol C Tables 4.2.6.8 and 6.1.1.4'
 'O' 'O' 0.0106 0.0060 'International Tables Vol C Tables 4.2.6.8 and 6.1.1.4'
 'Zn' 'Zn' 0.2839 1.4301 'International Tables Vol C Tables 4.2.6.8 and 6.1.1.4'
 'N' 'N' 0.0061 0.0033 'International Tables Vol C Tables 4.2.6.8 and 6.1.1.4'

_shelx_space_group_comment
;
The symmetry employed for this shelxl refinement is uniquely defined
by the following loop, which should always be used as a source of
symmetry information in preference to the above space-group names.
They are only intended as comments.
;
_space_group_crystal_system        'monoclinic'
_space_group_IT_number             14
_space_group_name_H-M_alt          'P 1 21/c 1'
_space_group_name_Hall             '-P 2ybc'
loop_
  _space_group_symop_operation_xyz
 'x, y, z'
 '-x, y+1/2, -z+1/2'
 '-x, -y, -z'
 'x, -y-1/2, z-1/2'

_cell_length_a                     7.8757(2)
_cell_length_b                     23.4713(8)
_cell_length_c                     20.5487(8)
_cell_angle_alpha                  90
_cell_angle_beta                   90.977(3)
_cell_angle_gamma                  90
_cell_volume                       3797.9(2)
_cell_formula_units_Z              8
_cell_measurement_reflns_used      13377
_cell_measurement_temperature      283(18)
_cell_measurement_theta_max        26.5830
_cell_measurement_theta_min        1.9880
_shelx_estimated_absorpt_T_max     0.933
_shelx_estimated_absorpt_T_min     0.872
_exptl_absorpt_coefficient_mu      0.703
_exptl_absorpt_correction_T_max    1.00000
_exptl_absorpt_correction_T_min    0.44156
_exptl_absorpt_correction_type     multi-scan
_exptl_absorpt_process_details
;
CrysAlisPro 1.171.40.35a (Rigaku Oxford Diffraction, 2018)
Empirical absorption correction using spherical harmonics,
 implemented in SCALE3 ABSPACK scaling algorithm.
;
_exptl_absorpt_special_details     ?
_exptl_crystal_colour              'clear yellowish yellow'
_exptl_crystal_colour_lustre       clear
_exptl_crystal_colour_modifier     yellowish
_exptl_crystal_colour_primary      yellow
_exptl_crystal_density_diffrn      1.413
_exptl_crystal_density_meas        ?
_exptl_crystal_density_method      ?
_exptl_crystal_description         needle
_exptl_crystal_F_000               1679
_exptl_crystal_size_max            0.2
_exptl_crystal_size_mid            0.15
_exptl_crystal_size_min            0.1
_exptl_transmission_factor_max     ?
_exptl_transmission_factor_min     ?
_diffrn_reflns_av_R_equivalents    0.1006
_diffrn_reflns_av_unetI/netI       0.0966
_diffrn_reflns_Laue_measured_fraction_full  0.995
_diffrn_reflns_Laue_measured_fraction_max  0.995
_diffrn_reflns_limit_h_max         9
_diffrn_reflns_limit_h_min         -9
_diffrn_reflns_limit_k_max         28
_diffrn_reflns_limit_k_min         -28
_diffrn_reflns_limit_l_max         24
_diffrn_reflns_limit_l_min         -24
_diffrn_reflns_number              34250
_diffrn_reflns_point_group_measured_fraction_full  0.995
_diffrn_reflns_point_group_measured_fraction_max  0.995
_diffrn_reflns_theta_full          25.242
_diffrn_reflns_theta_max           25.681
_diffrn_reflns_theta_min           1.982
_diffrn_ambient_environment        air
_diffrn_ambient_temperature        283(18)
_diffrn_detector                   'CCD plate'
_diffrn_detector_area_resol_mean   10.0000
_diffrn_detector_type              HyPix3000
_diffrn_measured_fraction_theta_full  0.995
_diffrn_measured_fraction_theta_max  0.995
_diffrn_measurement_details
;
List of Runs (angles in degrees, time in seconds):

  # Type    Start    End  Width  t~exp~   \w     \q     \k     \f   Frames
--------------------------------------------------------------------------
  1  \w     20.00  55.00   0.50   32.00    --  -14.97  30.00 -30.00   70
  2  \w    -37.00 -11.00   0.50   32.00    --  -14.97  30.00 -30.00   52
  3  \w    -57.00  41.00   0.50   32.00    --   16.22 -30.00 -60.00  196
  4  \w    -33.00  16.00   0.50   32.00    --  -14.97 -77.00 -30.00   98
  5  \w     43.00  96.00   0.50   32.00    --   16.22-169.00  18.00  106
  6  \w    -37.00  22.00   0.50   32.00    --  -14.97 -94.00 150.00  118
  7  \w     10.00  35.00   0.50   32.00    --   16.22-115.00 162.00   50
  8  \w    -42.00 -10.00   0.50   32.00    --  -14.97 -77.00 150.00   64
  9  \w     11.00  37.00   0.50   32.00    --   16.22  45.00  60.00   52
 10  \w     52.00  86.00   0.50   32.00    --   16.22  45.00  60.00   68
 11  \w     44.00  69.00   0.50   32.00    --   16.22 169.00  35.00   50
 12  \w     -1.00  83.00   0.50   32.00    --   16.22  45.00 120.00  168
 13  \w      4.00  72.00   0.50   32.00    --   16.22  45.00  90.00  136
 14  \w    -60.00 -35.00   0.50   32.00    --  -14.97 125.00 120.00   50
 15  \w    -91.00 -66.00   0.50   32.00    --  -14.97 169.00  35.00   50
 16  \w    -57.00 -32.00   0.50   32.00    --  -14.97 115.00-107.00   50
 17  \w    -66.00 -28.00   0.50   32.00    --  -14.97 125.00 -60.00   76
 18  \w    -66.00 -41.00   0.50   32.00    --  -14.97 -77.00 -30.00   50
 19  \w    -70.00 -45.00   0.50   32.00    --  -14.97-169.00  18.00   50
;
_diffrn_measurement_device         'four-circle diffractometer'
_diffrn_measurement_device_type   
 'XtaLAB Synergy, Single source at offset/far, HyPix3000'
_diffrn_measurement_method         '\w scans'
_diffrn_orient_matrix_type        
 'CrysAlisPro convention (1999,Acta A55,543-557)'
_diffrn_orient_matrix_UB_11        -0.0094298000
_diffrn_orient_matrix_UB_12        -0.0265999000
_diffrn_orient_matrix_UB_13        0.0159717000
_diffrn_orient_matrix_UB_21        -0.0124993000
_diffrn_orient_matrix_UB_22        -0.0135781000
_diffrn_orient_matrix_UB_23        -0.0305386000
_diffrn_orient_matrix_UB_31        0.0886649000
_diffrn_orient_matrix_UB_32        -0.0047046000
_diffrn_orient_matrix_UB_33        -0.0020232000
_diffrn_radiation_monochromator    mirror
_diffrn_radiation_probe            x-ray
_diffrn_radiation_type             MoK\a
_diffrn_radiation_wavelength       0.71073
_diffrn_source                     'micro-focus sealed X-ray tube'
_diffrn_source_type                'PhotonJet (Mo) X-ray Source'
_reflns_Friedel_coverage           0.000
_reflns_Friedel_fraction_full      .
_reflns_Friedel_fraction_max       .
_reflns_number_gt                  4490
_reflns_number_total               7178
_reflns_odcompleteness_completeness  99.01
_reflns_odcompleteness_iscentric   1
_reflns_odcompleteness_theta       26.32
_reflns_special_details
;
 Reflections were merged by SHELXL according to the crystal
 class for the calculation of statistics and refinement.
 
 _reflns_Friedel_fraction is defined as the number of unique
 Friedel pairs measured divided by the number that would be
 possible theoretically, ignoring centric projections and
 systematic absences.
;
_reflns_threshold_expression       'I > 2\s(I)'
_computing_cell_refinement         'CrysAlisPro 1.171.40.35a (Rigaku OD, 2018)'
_computing_data_collection         'CrysAlisPro 1.171.40.35a (Rigaku OD, 2018)'
_computing_data_reduction          'CrysAlisPro 1.171.40.35a (Rigaku OD, 2018)'
_computing_molecular_graphics      'Olex2 (Dolomanov et al., 2009)'
_computing_publication_material    'Olex2 (Dolomanov et al., 2009)'
_computing_structure_refinement    'ShelXL (Sheldrick, 2015)'
_computing_structure_solution      'ShelXT (Sheldrick, 2015)'
_refine_diff_density_max           0.667
_refine_diff_density_min           -0.553
_refine_diff_density_rms           0.069
_refine_ls_extinction_coef         .
_refine_ls_extinction_method       none
_refine_ls_goodness_of_fit_ref     1.047
_refine_ls_hydrogen_treatment      mixed
_refine_ls_matrix_type             full
_refine_ls_number_parameters       519
_refine_ls_number_reflns           7178
_refine_ls_number_restraints       0
_refine_ls_R_factor_all            0.1034
_refine_ls_R_factor_gt             0.0585
_refine_ls_restrained_S_all        1.047
_refine_ls_shift/su_max            0.002
_refine_ls_shift/su_mean           0.000
_refine_ls_structure_factor_coef   Fsqd
_refine_ls_weighting_details      
 'w=1/[\s^2^(Fo^2^)+(0.0591P)^2^] where P=(Fo^2^+2Fc^2^)/3'
_refine_ls_weighting_scheme        calc
_refine_ls_wR_factor_gt            0.1335
_refine_ls_wR_factor_ref           0.1519
_refine_special_details            ?
_olex2_refinement_description
;
1. Fixed Uiso
 At 1.2 times of:
  All C(H) groups
 At 1.5 times of:
  All O(H) groups
2.a Ternary CH refined with riding coordinates:
 C12(H12), C13(H13)
2.b Aromatic/amide H refined with riding coordinates:
 C35(H35), C25(H25), C16(H16), C34(H34), C22(H22), C21(H21), C24(H24),
 C32(H32), C39(H39), C15(H15), C18(H18), C40(H40), C28(H28), C17(H17), C9(H9),
 C49(H49), C42(H42), C1(H1), C29(H29), C38(H38), C44(H44), C31(H31), C46(H46),
 C37(H37), C8(H8), C43(H43), C48(H48), C47(H47), C2(H2), C6(H6), C7(H7A), C4(H4)
2.c Idealised tetrahedral OH refined as rotating group:
 O33(H33)
;
_atom_sites_solution_hydrogens     mixed
_atom_sites_solution_primary       dual
_atom_sites_solution_secondary     ?
loop_
  _atom_site_label
  _atom_site_type_symbol
  _atom_site_fract_x
  _atom_site_fract_y
  _atom_site_fract_z
  _atom_site_U_iso_or_equiv
  _atom_site_adp_type
  _atom_site_occupancy
  _atom_site_site_symmetry_order
  _atom_site_calc_flag
  _atom_site_refinement_flags_posn
  _atom_site_refinement_flags_adp
  _atom_site_refinement_flags_occupancy
  _atom_site_disorder_assembly
  _atom_site_disorder_group
 Zn1 Zn 0.68100(5) 0.62037(2) 0.19995(2) 0.04180(16) Uani 1 1 d . . . . .
 O2 O 0.8432(3) 0.67579(11) 0.23077(14) 0.0565(8) Uani 1 1 d . . . . .
 O1 O 0.6348(3) 0.72843(11) 0.27062(13) 0.0577(8) Uani 1 1 d . . . . .
 O5 O 0.8328(3) 0.57309(11) 0.15128(14) 0.0573(8) Uani 1 1 d . . . . .
 O6 O 0.7093(3) 0.48966(12) 0.12846(14) 0.0611(8) Uani 1 1 d . . . . .
 O7 O 1.4663(3) 0.44028(13) 0.04896(15) 0.0612(9) Uani 1 1 d . . . . .
 N4 N 0.4878(3) 0.64513(13) 0.14136(16) 0.0442(8) Uani 1 1 d . . . . .
 N3 N 0.5740(3) 0.57818(14) 0.27519(15) 0.0450(8) Uani 1 1 d . . . . .
 C35 C 0.3327(4) 0.64849(16) 0.0404(2) 0.0491(10) Uani 1 1 d . . . . .
 H35 H 0.328469 0.639184 -0.003567 0.059 Uiso 1 1 calc R . . . .
 C20 C 1.0015(4) 0.50105(15) 0.10724(17) 0.0364(9) Uani 1 1 d . . . . .
 C26 C 0.7869(5) 0.72012(17) 0.26008(18) 0.0480(10) Uani 1 1 d . . . . .
 O33 O 1.3026(4) 0.87844(15) 0.3249(2) 0.1029(13) Uani 1 1 d . . . . .
 H33 H 1.263467 0.909253 0.335975 0.154 Uiso 1 1 calc GR . . . .
 C19 C 0.8341(4) 0.52291(18) 0.13002(18) 0.0452(10) Uani 1 1 d . . . . .
 C25 C 1.1488(4) 0.52472(16) 0.13193(19) 0.0464(10) Uani 1 1 d . . . . .
 H25 H 1.142846 0.554938 0.161065 0.056 Uiso 1 1 calc R . . . .
 C27 C 0.9189(5) 0.76248(17) 0.28042(18) 0.0467(10) Uani 1 1 d . . . . .
 C36 C 0.1999(4) 0.67754(16) 0.06805(19) 0.0460(10) Uani 1 1 d . . . . .
 C16 C 0.5623(4) 0.52132(18) 0.27468(19) 0.0482(10) Uani 1 1 d . . . . .
 H16 H 0.585683 0.501955 0.236371 0.058 Uiso 1 1 calc R . . . .
 C34 C 0.4721(5) 0.63323(15) 0.0783(2) 0.0471(10) Uani 1 1 d . . . . .
 H34 H 0.559780 0.613538 0.058545 0.056 Uiso 1 1 calc R . . . .
 C22 C 1.1680(4) 0.43756(15) 0.04266(18) 0.0455(10) Uani 1 1 d . . . . .
 H22 H 1.174237 0.408834 0.011613 0.055 Uiso 1 1 calc R . . . .
 C23 C 1.3146(4) 0.46092(15) 0.06903(19) 0.0424(9) Uani 1 1 d . . . . .
 C21 C 1.0128(4) 0.45700(15) 0.06256(18) 0.0439(10) Uani 1 1 d . . . . .
 H21 H 0.914095 0.440414 0.045857 0.053 Uiso 1 1 calc R . . . .
 C24 C 1.3057(4) 0.50413(15) 0.1139(2) 0.0471(10) Uani 1 1 d . . . . .
 H24 H 1.404505 0.519428 0.132146 0.056 Uiso 1 1 calc R . . . .
 C32 C 0.8777(5) 0.81782(18) 0.29585(19) 0.0527(11) Uani 1 1 d . . . . .
 H32 H 0.764265 0.828802 0.295921 0.063 Uiso 1 1 calc R . . . .
 C41 C -0.2445(4) 0.73416(16) 0.0202(2) 0.0489(10) Uani 1 1 d . . . . .
 C50 C -0.3654(5) 0.76944(16) 0.0534(2) 0.0481(10) Uani 1 1 d . . . . .
 C39 C 0.0511(4) 0.69510(17) 0.0300(2) 0.0524(11) Uani 1 1 d . . . . .
 H39 H 0.056191 0.692158 -0.015102 0.063 Uiso 1 1 calc R . . . .
 C15 C 0.5175(5) 0.49051(17) 0.3282(2) 0.0536(11) Uani 1 1 d . . . . .
 H15 H 0.509568 0.451046 0.325536 0.064 Uiso 1 1 calc R . . . .
 C18 C 0.4864(4) 0.57666(17) 0.38613(19) 0.0521(11) Uani 1 1 d . . . . .
 H18 H 0.456608 0.596865 0.423161 0.062 Uiso 1 1 calc R . . . .
 C40 C -0.0911(4) 0.71501(17) 0.05522(19) 0.0509(10) Uani 1 1 d . . . . .
 H40 H -0.093713 0.717062 0.100392 0.061 Uiso 1 1 calc R . . . .
 C10 C 0.1206(5) 0.48267(18) 0.5797(2) 0.0521(11) Uani 1 1 d . . . . .
 C28 C 1.0907(5) 0.74728(19) 0.28211(19) 0.0566(11) Uani 1 1 d . . . . .
 H28 H 1.121413 0.709956 0.272736 0.068 Uiso 1 1 calc R . . . .
 C17 C 0.5331(4) 0.60481(17) 0.3309(2) 0.0482(10) Uani 1 1 d . . . . .
 H17 H 0.536899 0.644408 0.331920 0.058 Uiso 1 1 calc R . . . .
 C45 C -0.5153(5) 0.78577(17) 0.0196(2) 0.0539(11) Uani 1 1 d . . . . .
 C11 C 0.2181(5) 0.46405(18) 0.5257(2) 0.0568(11) Uani 1 1 d . . . . .
 C14 C 0.4839(5) 0.51758(18) 0.3861(2) 0.0552(11) Uani 1 1 d . . . . .
 C9 C 0.1199(5) 0.54016(19) 0.6007(2) 0.0625(12) Uani 1 1 d . . . . .
 H9 H 0.181398 0.567211 0.577899 0.075 Uiso 1 1 calc R . . . .
 C49 C -0.3434(5) 0.78796(18) 0.1185(2) 0.0584(11) Uani 1 1 d . . . . .
 H49 H -0.243910 0.778608 0.141096 0.070 Uiso 1 1 calc R . . . .
 C42 C -0.2786(5) 0.71919(19) -0.0426(2) 0.0601(12) Uani 1 1 d . . . . .
 H42 H -0.200472 0.696749 -0.064284 0.072 Uiso 1 1 calc R . . . .
 C1 C 0.1992(5) 0.4091(2) 0.5066(2) 0.0664(13) Uani 1 1 d . . . . .
 H1 H 0.259614 0.396750 0.470759 0.080 Uiso 1 1 calc R . . . .
 C29 C 1.2153(5) 0.7866(2) 0.2974(2) 0.0660(13) Uani 1 1 d . . . . .
 H29 H 1.328859 0.775672 0.297803 0.079 Uiso 1 1 calc R . . . .
 C38 C 0.3588(5) 0.67445(18) 0.1679(2) 0.0588(12) Uani 1 1 d . . . . .
 H38 H 0.367389 0.684505 0.211620 0.071 Uiso 1 1 calc R . . . .
 C44 C -0.5423(5) 0.76870(19) -0.0455(2) 0.0663(13) Uani 1 1 d . . . . .
 H44 H -0.640494 0.779886 -0.067842 0.080 Uiso 1 1 calc R . . . .
 C31 C 1.0031(5) 0.85751(18) 0.3113(2) 0.0613(12) Uani 1 1 d . . . . .
 H31 H 0.973533 0.894844 0.321221 0.074 Uiso 1 1 calc R . . . .
 C30 C 1.1724(6) 0.8412(2) 0.3119(2) 0.0656(12) Uani 1 1 d . . . . .
 C46 C -0.6375(5) 0.81856(19) 0.0534(3) 0.0689(13) Uani 1 1 d . . . . .
 H46 H -0.736583 0.829921 0.031805 0.083 Uiso 1 1 calc R . . . .
 C37 C 0.2175(5) 0.6899(2) 0.1338(2) 0.0665(13) Uani 1 1 d . . . . .
 H37 H 0.130885 0.709101 0.154828 0.080 Uiso 1 1 calc R . . . .
 C12 C 0.3548(6) 0.50508(18) 0.5012(2) 0.0689(14) Uani 1 1 d . . . . .
 H12 H 0.303847 0.541696 0.488844 0.083 Uiso 1 1 calc R . . . .
 C8 C 0.0303(5) 0.5564(2) 0.6538(2) 0.0731(14) Uani 1 1 d . . . . .
 H8 H 0.028174 0.594657 0.665672 0.088 Uiso 1 1 calc R . . . .
 C43 C -0.4260(5) 0.7361(2) -0.0756(2) 0.0690(13) Uani 1 1 d . . . . .
 H43 H -0.444382 0.724992 -0.118596 0.083 Uiso 1 1 calc R . . . .
 C5 C 0.0222(5) 0.44346(19) 0.6153(2) 0.0615(12) Uani 1 1 d . . . . .
 C48 C -0.4629(6) 0.81876(19) 0.1485(2) 0.0716(13) Uani 1 1 d . . . . .
 H48 H -0.444913 0.830257 0.191419 0.086 Uiso 1 1 calc R . . . .
 C47 C -0.6118(6) 0.8335(2) 0.1164(3) 0.0777(15) Uani 1 1 d . . . . .
 H47 H -0.694904 0.853794 0.138215 0.093 Uiso 1 1 calc R . . . .
 C13 C 0.4789(6) 0.4848(2) 0.4484(2) 0.0695(13) Uani 1 1 d . . . . .
 H13 H 0.462961 0.444095 0.439591 0.083 Uiso 1 1 calc R . . . .
 C2 C 0.0945(6) 0.3701(2) 0.5375(3) 0.0844(17) Uani 1 1 d . . . . .
 H2 H 0.081200 0.333473 0.520874 0.101 Uiso 1 1 calc R . . . .
 C6 C -0.0631(6) 0.4621(2) 0.6708(3) 0.0921(19) Uani 1 1 d . . . . .
 H6 H -0.125044 0.435942 0.694667 0.111 Uiso 1 1 calc R . . . .
 C7 C -0.0578(6) 0.5168(2) 0.6904(3) 0.0911(18) Uani 1 1 d . . . . .
 H7A H -0.112537 0.528001 0.728065 0.109 Uiso 1 1 calc R . . . .
 C4 C 0.0113(6) 0.3862(2) 0.5926(3) 0.0881(18) Uani 1 1 d . . . . .
 H4 H -0.052505 0.359685 0.615298 0.106 Uiso 1 1 calc R . . . .
 H7 H 1.546(7) 0.456(2) 0.070(3) 0.14(2) Uiso 1 1 d . . . . .

loop_
  _atom_site_aniso_label
  _atom_site_aniso_U_11
  _atom_site_aniso_U_22
  _atom_site_aniso_U_33
  _atom_site_aniso_U_23
  _atom_site_aniso_U_13
  _atom_site_aniso_U_12
 Zn1 0.0376(2) 0.0426(3) 0.0455(3) -0.0022(2) 0.00767(18) 0.00375(19)
 O2 0.0542(15) 0.0509(18) 0.064(2) -0.0145(15) 0.0048(13) -0.0077(14)
 O1 0.0501(15) 0.062(2) 0.061(2) -0.0053(15) 0.0033(13) -0.0052(14)
 O5 0.0490(14) 0.0480(18) 0.075(2) -0.0095(16) 0.0154(14) 0.0122(13)
 O6 0.0320(13) 0.078(2) 0.073(2) -0.0159(17) 0.0049(13) -0.0003(14)
 O7 0.0367(15) 0.076(2) 0.072(2) -0.0214(18) 0.0083(14) 0.0103(15)
 N4 0.0398(16) 0.0453(19) 0.048(2) -0.0033(17) 0.0050(14) 0.0072(15)
 N3 0.0433(16) 0.052(2) 0.039(2) 0.0041(17) 0.0045(14) 0.0015(16)
 C35 0.056(2) 0.051(3) 0.041(3) -0.005(2) 0.0061(19) 0.000(2)
 C20 0.0294(17) 0.039(2) 0.041(2) 0.0001(18) 0.0009(15) 0.0040(15)
 C26 0.054(2) 0.055(3) 0.034(2) 0.001(2) -0.0012(17) -0.005(2)
 O33 0.074(2) 0.083(3) 0.151(4) -0.034(3) -0.020(2) -0.0194(18)
 C19 0.0359(19) 0.057(3) 0.043(3) 0.001(2) 0.0040(16) 0.009(2)
 C25 0.043(2) 0.040(2) 0.056(3) -0.012(2) 0.0078(18) -0.0008(18)
 C27 0.055(2) 0.050(3) 0.035(2) -0.0025(19) 0.0039(17) -0.001(2)
 C36 0.046(2) 0.048(3) 0.043(3) -0.003(2) 0.0011(17) 0.0014(19)
 C16 0.050(2) 0.054(3) 0.040(3) -0.001(2) 0.0035(17) 0.001(2)
 C34 0.049(2) 0.044(2) 0.048(3) -0.004(2) 0.0096(19) 0.0005(18)
 C22 0.046(2) 0.046(2) 0.045(3) -0.0131(19) 0.0031(17) 0.0058(18)
 C23 0.0361(18) 0.041(2) 0.050(3) -0.0045(19) 0.0078(16) 0.0019(17)
 C21 0.0332(18) 0.049(2) 0.050(3) -0.007(2) -0.0016(16) 0.0001(17)
 C24 0.0319(18) 0.046(2) 0.063(3) -0.016(2) -0.0005(17) -0.0026(17)
 C32 0.055(2) 0.051(3) 0.052(3) -0.004(2) -0.0002(19) -0.001(2)
 C41 0.048(2) 0.052(3) 0.047(3) 0.008(2) -0.0023(18) 0.0033(19)
 C50 0.053(2) 0.043(2) 0.048(3) 0.014(2) 0.0018(18) 0.0036(19)
 C39 0.055(2) 0.063(3) 0.039(3) 0.001(2) -0.0047(18) 0.001(2)
 C15 0.066(3) 0.047(3) 0.048(3) -0.001(2) 0.007(2) 0.000(2)
 C18 0.066(2) 0.052(3) 0.038(3) -0.001(2) 0.0102(19) 0.006(2)
 C40 0.054(2) 0.061(3) 0.037(2) 0.001(2) -0.0020(17) 0.007(2)
 C10 0.051(2) 0.056(3) 0.049(3) 0.001(2) 0.0000(19) 0.001(2)
 C28 0.059(2) 0.057(3) 0.054(3) -0.013(2) 0.0011(19) 0.003(2)
 C17 0.047(2) 0.049(3) 0.049(3) 0.003(2) 0.0058(18) 0.0041(19)
 C45 0.054(2) 0.045(3) 0.062(3) 0.016(2) -0.001(2) 0.005(2)
 C11 0.067(3) 0.053(3) 0.050(3) 0.000(2) -0.001(2) 0.008(2)
 C14 0.072(3) 0.055(3) 0.039(3) 0.004(2) 0.010(2) 0.002(2)
 C9 0.052(2) 0.069(3) 0.066(3) -0.006(3) 0.010(2) -0.001(2)
 C49 0.066(3) 0.057(3) 0.052(3) 0.006(2) -0.005(2) 0.010(2)
 C42 0.060(2) 0.078(3) 0.043(3) 0.006(2) -0.0016(19) 0.013(2)
 C1 0.073(3) 0.063(3) 0.063(3) -0.002(3) 0.003(2) 0.000(3)
 C29 0.053(2) 0.073(3) 0.072(3) -0.019(3) -0.007(2) 0.000(2)
 C38 0.056(2) 0.081(3) 0.039(3) -0.013(2) -0.0004(18) 0.023(2)
 C44 0.057(3) 0.072(3) 0.069(3) 0.022(3) -0.016(2) 0.003(2)
 C31 0.074(3) 0.049(3) 0.061(3) -0.005(2) -0.002(2) 0.002(2)
 C30 0.070(3) 0.057(3) 0.069(3) -0.009(3) -0.007(2) -0.013(3)
 C46 0.061(3) 0.059(3) 0.088(4) 0.017(3) -0.003(3) 0.014(2)
 C37 0.054(2) 0.094(4) 0.053(3) -0.014(3) 0.004(2) 0.030(2)
 C12 0.086(3) 0.057(3) 0.064(3) 0.016(3) 0.024(3) 0.014(3)
 C8 0.067(3) 0.075(3) 0.077(4) -0.016(3) 0.020(3) -0.003(3)
 C43 0.071(3) 0.088(4) 0.048(3) 0.001(3) -0.013(2) 0.006(3)
 C5 0.053(2) 0.063(3) 0.069(3) -0.002(3) 0.011(2) -0.010(2)
 C48 0.087(3) 0.072(3) 0.056(3) -0.003(3) -0.002(3) 0.021(3)
 C47 0.088(3) 0.063(3) 0.082(4) 0.003(3) 0.014(3) 0.021(3)
 C13 0.092(3) 0.060(3) 0.056(3) 0.006(2) 0.011(3) 0.002(3)
 C2 0.067(3) 0.068(4) 0.119(5) -0.026(3) 0.006(3) -0.008(3)
 C6 0.075(3) 0.096(4) 0.106(5) -0.006(4) 0.043(3) -0.023(3)
 C7 0.074(3) 0.101(4) 0.099(5) -0.016(4) 0.036(3) -0.013(3)
 C4 0.069(3) 0.071(4) 0.126(5) -0.003(3) 0.023(3) -0.026(3)

_geom_special_details
;
 All esds (except the esd in the dihedral angle between two l.s. planes)
 are estimated using the full covariance matrix.  The cell esds are taken
 into account individually in the estimation of esds in distances, angles
 and torsion angles; correlations between esds in cell parameters are only
 used when they are defined by crystal symmetry.  An approximate (isotropic)
 treatment of cell esds is used for estimating esds involving l.s. planes.
;
loop_
  _geom_bond_atom_site_label_1
  _geom_bond_atom_site_label_2
  _geom_bond_distance
  _geom_bond_site_symmetry_2
  _geom_bond_publ_flag
 Zn1 O2 1.923(3) . ?
 Zn1 O5 1.924(2) . ?
 Zn1 N4 2.010(3) . ?
 Zn1 N3 2.031(3) . ?
 O2 C26 1.285(4) . ?
 O1 C26 1.236(4) . ?
 O5 C19 1.256(4) . ?
 O6 C19 1.255(4) . ?
 O7 C23 1.360(4) . ?
 O7 H7 0.85(6) . ?
 N4 C34 1.330(5) . ?
 N4 C38 1.350(4) . ?
 N3 C16 1.338(4) . ?
 N3 C17 1.349(4) . ?
 C35 H35 0.9300 . ?
 C35 C36 1.379(4) . ?
 C35 C34 1.382(5) . ?
 C20 C19 1.498(4) . ?
 C20 C25 1.375(5) . ?
 C20 C21 1.387(5) . ?
 C26 C27 1.493(5) . ?
 O33 H33 0.8200 . ?
 O33 C30 1.370(5) . ?
 C25 H25 0.9300 . ?
 C25 C24 1.383(4) . ?
 C27 C32 1.377(5) . ?
 C27 C28 1.399(5) . ?
 C36 C39 1.457(5) . ?
 C36 C37 1.387(5) . ?
 C16 H16 0.9300 . ?
 C16 C15 1.368(5) . ?
 C34 H34 0.9300 . ?
 C22 H22 0.9300 . ?
 C22 C23 1.381(5) . ?
 C22 C21 1.373(4) . ?
 C23 C24 1.374(5) . ?
 C21 H21 0.9300 . ?
 C24 H24 0.9300 . ?
 C32 H32 0.9300 . ?
 C32 C31 1.390(5) . ?
 C41 C50 1.442(5) . ?
 C41 C40 1.466(5) . ?
 C41 C42 1.359(5) . ?
 C50 C45 1.412(5) . ?
 C50 C49 1.415(5) . ?
 C39 H39 0.9300 . ?
 C39 C40 1.328(4) . ?
 C15 H15 0.9300 . ?
 C15 C14 1.377(5) . ?
 C18 H18 0.9300 . ?
 C18 C17 1.368(5) . ?
 C18 C14 1.387(5) . ?
 C40 H40 0.9300 . ?
 C10 C11 1.429(5) . ?
 C10 C9 1.416(5) . ?
 C10 C5 1.415(5) . ?
 C28 H28 0.9300 . ?
 C28 C29 1.379(5) . ?
 C17 H17 0.9300 . ?
 C45 C44 1.410(6) . ?
 C45 C46 1.422(5) . ?
 C11 C1 1.355(5) . ?
 C11 C12 1.536(5) . ?
 C14 C13 1.495(6) . ?
 C9 H9 0.9300 . ?
 C9 C8 1.364(5) . ?
 C49 H49 0.9300 . ?
 C49 C48 1.345(5) . ?
 C42 H42 0.9300 . ?
 C42 C43 1.393(5) . ?
 C1 H1 0.9300 . ?
 C1 C2 1.392(6) . ?
 C29 H29 0.9300 . ?
 C29 C30 1.361(6) . ?
 C38 H38 0.9300 . ?
 C38 C37 1.355(5) . ?
 C44 H44 0.9300 . ?
 C44 C43 1.351(5) . ?
 C31 H31 0.9300 . ?
 C31 C30 1.388(5) . ?
 C46 H46 0.9300 . ?
 C46 C47 1.355(6) . ?
 C37 H37 0.9300 . ?
 C12 H12 0.9800 . ?
 C12 C13 1.673(7) 3_666 ?
 C12 C13 1.548(5) . ?
 C8 H8 0.9300 . ?
 C8 C7 1.389(6) . ?
 C43 H43 0.9300 . ?
 C5 C6 1.403(6) . ?
 C5 C4 1.424(6) . ?
 C48 H48 0.9300 . ?
 C48 C47 1.380(6) . ?
 C47 H47 0.9300 . ?
 C13 H13 0.9800 . ?
 C2 H2 0.9300 . ?
 C2 C4 1.373(6) . ?
 C6 H6 0.9300 . ?
 C6 C7 1.347(6) . ?
 C7 H7A 0.9300 . ?
 C4 H4 0.9300 . ?

loop_
  _geom_angle_atom_site_label_1
  _geom_angle_atom_site_label_2
  _geom_angle_atom_site_label_3
  _geom_angle
  _geom_angle_site_symmetry_1
  _geom_angle_site_symmetry_3
  _geom_angle_publ_flag
 O2 Zn1 O5 98.40(11) . . ?
 O2 Zn1 N4 119.57(12) . . ?
 O2 Zn1 N3 111.17(12) . . ?
 O5 Zn1 N4 109.04(12) . . ?
 O5 Zn1 N3 112.59(12) . . ?
 N4 Zn1 N3 106.09(11) . . ?
 C26 O2 Zn1 118.0(2) . . ?
 C19 O5 Zn1 136.9(2) . . ?
 C23 O7 H7 110(4) . . ?
 C34 N4 Zn1 125.5(2) . . ?
 C34 N4 C38 116.3(3) . . ?
 C38 N4 Zn1 118.2(3) . . ?
 C16 N3 Zn1 120.6(2) . . ?
 C16 N3 C17 116.9(3) . . ?
 C17 N3 Zn1 121.9(3) . . ?
 C36 C35 H35 120.1 . . ?
 C36 C35 C34 119.8(4) . . ?
 C34 C35 H35 120.1 . . ?
 C25 C20 C19 119.2(3) . . ?
 C25 C20 C21 118.8(3) . . ?
 C21 C20 C19 122.0(3) . . ?
 O2 C26 C27 115.2(3) . . ?
 O1 C26 O2 123.6(4) . . ?
 O1 C26 C27 121.2(4) . . ?
 C30 O33 H33 109.5 . . ?
 O5 C19 C20 116.2(3) . . ?
 O6 C19 O5 125.5(3) . . ?
 O6 C19 C20 118.2(3) . . ?
 C20 C25 H25 119.6 . . ?
 C20 C25 C24 120.8(3) . . ?
 C24 C25 H25 119.6 . . ?
 C32 C27 C26 121.8(3) . . ?
 C32 C27 C28 117.8(4) . . ?
 C28 C27 C26 120.4(4) . . ?
 C35 C36 C39 121.8(4) . . ?
 C35 C36 C37 116.2(4) . . ?
 C37 C36 C39 122.0(3) . . ?
 N3 C16 H16 118.7 . . ?
 N3 C16 C15 122.7(4) . . ?
 C15 C16 H16 118.7 . . ?
 N4 C34 C35 123.7(3) . . ?
 N4 C34 H34 118.2 . . ?
 C35 C34 H34 118.2 . . ?
 C23 C22 H22 120.2 . . ?
 C21 C22 H22 120.2 . . ?
 C21 C22 C23 119.6(3) . . ?
 O7 C23 C22 118.2(3) . . ?
 O7 C23 C24 121.5(3) . . ?
 C24 C23 C22 120.3(3) . . ?
 C20 C21 H21 119.6 . . ?
 C22 C21 C20 120.8(3) . . ?
 C22 C21 H21 119.6 . . ?
 C25 C24 H24 120.2 . . ?
 C23 C24 C25 119.6(3) . . ?
 C23 C24 H24 120.2 . . ?
 C27 C32 H32 119.5 . . ?
 C27 C32 C31 121.0(4) . . ?
 C31 C32 H32 119.5 . . ?
 C50 C41 C40 119.3(4) . . ?
 C42 C41 C50 118.4(4) . . ?
 C42 C41 C40 122.3(4) . . ?
 C45 C50 C41 118.4(4) . . ?
 C45 C50 C49 118.0(4) . . ?
 C49 C50 C41 123.5(4) . . ?
 C36 C39 H39 117.8 . . ?
 C40 C39 C36 124.4(4) . . ?
 C40 C39 H39 117.8 . . ?
 C16 C15 H15 119.8 . . ?
 C16 C15 C14 120.4(4) . . ?
 C14 C15 H15 119.8 . . ?
 C17 C18 H18 120.5 . . ?
 C17 C18 C14 119.1(4) . . ?
 C14 C18 H18 120.5 . . ?
 C41 C40 H40 116.2 . . ?
 C39 C40 C41 127.6(4) . . ?
 C39 C40 H40 116.2 . . ?
 C9 C10 C11 122.2(4) . . ?
 C5 C10 C11 120.6(4) . . ?
 C5 C10 C9 117.2(4) . . ?
 C27 C28 H28 119.3 . . ?
 C29 C28 C27 121.3(4) . . ?
 C29 C28 H28 119.3 . . ?
 N3 C17 C18 123.5(4) . . ?
 N3 C17 H17 118.3 . . ?
 C18 C17 H17 118.3 . . ?
 C50 C45 C46 118.3(4) . . ?
 C44 C45 C50 120.1(4) . . ?
 C44 C45 C46 121.6(4) . . ?
 C10 C11 C12 116.9(4) . . ?
 C1 C11 C10 117.3(4) . . ?
 C1 C11 C12 125.2(4) . . ?
 C15 C14 C18 117.4(4) . . ?
 C15 C14 C13 120.7(4) . . ?
 C18 C14 C13 120.9(4) . . ?
 C10 C9 H9 119.5 . . ?
 C8 C9 C10 121.0(4) . . ?
 C8 C9 H9 119.5 . . ?
 C50 C49 H49 119.2 . . ?
 C48 C49 C50 121.6(4) . . ?
 C48 C49 H49 119.2 . . ?
 C41 C42 H42 118.7 . . ?
 C41 C42 C43 122.6(4) . . ?
 C43 C42 H42 118.7 . . ?
 C11 C1 H1 118.1 . . ?
 C11 C1 C2 123.8(4) . . ?
 C2 C1 H1 118.1 . . ?
 C28 C29 H29 119.9 . . ?
 C30 C29 C28 120.1(4) . . ?
 C30 C29 H29 119.9 . . ?
 N4 C38 H38 118.5 . . ?
 N4 C38 C37 123.0(4) . . ?
 C37 C38 H38 118.5 . . ?
 C45 C44 H44 119.9 . . ?
 C43 C44 C45 120.2(4) . . ?
 C43 C44 H44 119.9 . . ?
 C32 C31 H31 120.1 . . ?
 C30 C31 C32 119.7(4) . . ?
 C30 C31 H31 120.1 . . ?
 O33 C30 C31 122.8(4) . . ?
 C29 C30 O33 117.2(4) . . ?
 C29 C30 C31 120.0(4) . . ?
 C45 C46 H46 119.5 . . ?
 C47 C46 C45 121.0(4) . . ?
 C47 C46 H46 119.5 . . ?
 C36 C37 H37 119.5 . . ?
 C38 C37 C36 121.0(4) . . ?
 C38 C37 H37 119.5 . . ?
 C11 C12 H12 110.4 . . ?
 C11 C12 C13 119.4(4) . . ?
 C11 C12 C13 115.6(4) . 3_666 ?
 C13 C12 H12 110.4 . . ?
 C13 C12 H12 110.4 3_666 . ?
 C13 C12 C13 88.9(4) . 3_666 ?
 C9 C8 H8 119.5 . . ?
 C9 C8 C7 121.1(5) . . ?
 C7 C8 H8 119.5 . . ?
 C42 C43 H43 119.9 . . ?
 C44 C43 C42 120.3(4) . . ?
 C44 C43 H43 119.9 . . ?
 C10 C5 C4 118.4(4) . . ?
 C6 C5 C10 119.4(4) . . ?
 C6 C5 C4 122.2(4) . . ?
 C49 C48 H48 119.6 . . ?
 C49 C48 C47 120.8(5) . . ?
 C47 C48 H48 119.6 . . ?
 C46 C47 C48 120.3(4) . . ?
 C46 C47 H47 119.9 . . ?
 C48 C47 H47 119.9 . . ?
 C14 C13 C12 115.2(4) . 3_666 ?
 C14 C13 C12 118.0(4) . . ?
 C14 C13 H13 110.4 . . ?
 C12 C13 C12 91.1(4) . 3_666 ?
 C12 C13 H13 110.4 . . ?
 C12 C13 H13 110.4 3_666 . ?
 C1 C2 H2 120.3 . . ?
 C4 C2 C1 119.3(4) . . ?
 C4 C2 H2 120.3 . . ?
 C5 C6 H6 119.1 . . ?
 C7 C6 C5 121.9(5) . . ?
 C7 C6 H6 119.1 . . ?
 C8 C7 H7A 120.4 . . ?
 C6 C7 C8 119.3(5) . . ?
 C6 C7 H7A 120.4 . . ?
 C5 C4 H4 119.9 . . ?
 C2 C4 C5 120.2(4) . . ?
 C2 C4 H4 119.9 . . ?

_shelx_res_file
;
TITL exter23_a.res in P2(1)/c
    exter23.res
    created by SHELXL-2018/3 at 18:17:21 on 30-Mar-2021
REM Old TITL EXTER23 in P2(1)/c
REM SHELXT solution in P2(1)/c
REM R1 0.159, Rweak 0.023, Alpha 0.068, Orientation as input
REM Formula found by SHELXT: C42 O7 Zn
CELL 0.71073 7.8757 23.4713 20.5487 90 90.977 90
ZERR 8 0.0002 0.0008 0.0008 0 0.003 0
LATT 1
SYMM -X,0.5+Y,0.5-Z
SFAC C H O Zn N
UNIT 196 152 28 4 1

L.S. 10
PLAN  20
SIZE 0.2 0.15 0.1
BOND $H
list 4
fmap 2
acta
SHEL 999 0.82
OMIT 0 2 7
REM <olex2.extras>
REM <HklSrc "%.\\EXTER23.hkl">
REM </olex2.extras>

WGHT    0.059100
FVAR       0.12517
ZN1   4    0.680997    0.620366    0.199954    11.00000    0.03755    0.04263 =
         0.04546   -0.00225    0.00767    0.00375
O2    3    0.843180    0.675788    0.230766    11.00000    0.05422    0.05092 =
         0.06436   -0.01446    0.00476   -0.00773
O1    3    0.634785    0.728426    0.270619    11.00000    0.05015    0.06162 =
         0.06133   -0.00530    0.00327   -0.00518
O5    3    0.832813    0.573090    0.151285    11.00000    0.04902    0.04801 =
         0.07549   -0.00951    0.01541    0.01218
O6    3    0.709316    0.489661    0.128462    11.00000    0.03204    0.07831 =
         0.07312   -0.01586    0.00488   -0.00030
O7    3    1.466266    0.440282    0.048960    11.00000    0.03667    0.07565 =
         0.07155   -0.02136    0.00834    0.01026
N4    5    0.487765    0.645126    0.141361    11.00000    0.03979    0.04528 =
         0.04753   -0.00325    0.00499    0.00718
N3    5    0.573981    0.578180    0.275192    11.00000    0.04335    0.05231 =
         0.03937    0.00407    0.00452    0.00146
C35   1    0.332702    0.648485    0.040424    11.00000    0.05554    0.05088 =
         0.04120   -0.00520    0.00610    0.00020
AFIX  43
H35   2    0.328469    0.639184   -0.003567    11.00000   -1.20000
AFIX   0
C20   1    1.001518    0.501048    0.107239    11.00000    0.02942    0.03876 =
         0.04111    0.00015    0.00090    0.00399
C26   1    0.786857    0.720120    0.260082    11.00000    0.05426    0.05521 =
         0.03444    0.00059   -0.00122   -0.00529
O33   3    1.302598    0.878439    0.324884    11.00000    0.07431    0.08259 =
         0.15120   -0.03427   -0.01969   -0.01942
AFIX 147
H33   2    1.263467    0.909253    0.335975    11.00000   -1.50000
AFIX   0
C19   1    0.834065    0.522906    0.130018    11.00000    0.03593    0.05709 =
         0.04259    0.00093    0.00398    0.00870
C25   1    1.148820    0.524716    0.131925    11.00000    0.04327    0.04033 =
         0.05579   -0.01243    0.00777   -0.00076
AFIX  43
H25   2    1.142846    0.554938    0.161065    11.00000   -1.20000
AFIX   0
C27   1    0.918949    0.762479    0.280417    11.00000    0.05494    0.04976 =
         0.03549   -0.00245    0.00390   -0.00129
C36   1    0.199902    0.677544    0.068054    11.00000    0.04642    0.04846 =
         0.04307   -0.00302    0.00115    0.00139
C16   1    0.562336    0.521321    0.274675    11.00000    0.05045    0.05439 =
         0.03993   -0.00133    0.00354    0.00142
AFIX  43
H16   2    0.585683    0.501955    0.236371    11.00000   -1.20000
AFIX   0
C34   1    0.472063    0.633228    0.078283    11.00000    0.04930    0.04405 =
         0.04812   -0.00405    0.00959    0.00050
AFIX  43
H34   2    0.559780    0.613538    0.058545    11.00000   -1.20000
AFIX   0
C22   1    1.167961    0.437557    0.042656    11.00000    0.04584    0.04590 =
         0.04494   -0.01311    0.00313    0.00581
AFIX  43
H22   2    1.174237    0.408834    0.011613    11.00000   -1.20000
AFIX   0
C23   1    1.314597    0.460923    0.069028    11.00000    0.03614    0.04147 =
         0.04983   -0.00453    0.00782    0.00187
C21   1    1.012833    0.456999    0.062557    11.00000    0.03322    0.04885 =
         0.04961   -0.00748   -0.00161    0.00013
AFIX  43
H21   2    0.914095    0.440414    0.045857    11.00000   -1.20000
AFIX   0
C24   1    1.305663    0.504127    0.113946    11.00000    0.03194    0.04616 =
         0.06308   -0.01620   -0.00053   -0.00262
AFIX  43
H24   2    1.404505    0.519428    0.132146    11.00000   -1.20000
AFIX   0
C32   1    0.877715    0.817815    0.295847    11.00000    0.05474    0.05092 =
         0.05230   -0.00400   -0.00019   -0.00117
AFIX  43
H32   2    0.764265    0.828802    0.295921    11.00000   -1.20000
AFIX   0
C41   1   -0.244522    0.734156    0.020199    11.00000    0.04800    0.05197 =
         0.04653    0.00822   -0.00235    0.00330
C50   1   -0.365433    0.769444    0.053407    11.00000    0.05344    0.04277 =
         0.04814    0.01364    0.00175    0.00361
C39   1    0.051145    0.695102    0.029956    11.00000    0.05491    0.06294 =
         0.03919    0.00120   -0.00474    0.00117
AFIX  43
H39   2    0.056191    0.692158   -0.015102    11.00000   -1.20000
AFIX   0
C15   1    0.517475    0.490513    0.328212    11.00000    0.06588    0.04721 =
         0.04780   -0.00137    0.00682    0.00044
AFIX  43
H15   2    0.509568    0.451046    0.325536    11.00000   -1.20000
AFIX   0
C18   1    0.486351    0.576664    0.386127    11.00000    0.06624    0.05199 =
         0.03831   -0.00070    0.01018    0.00550
AFIX  43
H18   2    0.456608    0.596865    0.423161    11.00000   -1.20000
AFIX   0
C40   1   -0.091084    0.715014    0.055223    11.00000    0.05425    0.06105 =
         0.03718    0.00112   -0.00205    0.00696
AFIX  43
H40   2   -0.093713    0.717062    0.100392    11.00000   -1.20000
AFIX   0
C10   1    0.120553    0.482669    0.579717    11.00000    0.05139    0.05554 =
         0.04947    0.00111    0.00004    0.00066
C28   1    1.090673    0.747284    0.282111    11.00000    0.05866    0.05712 =
         0.05388   -0.01312    0.00114    0.00303
AFIX  43
H28   2    1.121413    0.709956    0.272736    11.00000   -1.20000
AFIX   0
C17   1    0.533106    0.604814    0.330938    11.00000    0.04657    0.04943 =
         0.04887    0.00306    0.00584    0.00413
AFIX  43
H17   2    0.536899    0.644408    0.331920    11.00000   -1.20000
AFIX   0
C45   1   -0.515318    0.785775    0.019622    11.00000    0.05430    0.04505 =
         0.06231    0.01617   -0.00051    0.00545
C11   1    0.218070    0.464050    0.525688    11.00000    0.06717    0.05265 =
         0.05044    0.00000   -0.00067    0.00803
C14   1    0.483947    0.517585    0.386050    11.00000    0.07199    0.05507 =
         0.03884    0.00417    0.00965    0.00168
C9    1    0.119866    0.540159    0.600681    11.00000    0.05247    0.06949 =
         0.06580   -0.00581    0.00964   -0.00059
AFIX  43
H9    2    0.181398    0.567211    0.577899    11.00000   -1.20000
AFIX   0
C49   1   -0.343391    0.787959    0.118516    11.00000    0.06577    0.05700 =
         0.05217    0.00554   -0.00457    0.01027
AFIX  43
H49   2   -0.243910    0.778608    0.141096    11.00000   -1.20000
AFIX   0
C42   1   -0.278614    0.719190   -0.042557    11.00000    0.05996    0.07754 =
         0.04278    0.00648   -0.00162    0.01307
AFIX  43
H42   2   -0.200472    0.696749   -0.064284    11.00000   -1.20000
AFIX   0
C1    1    0.199154    0.409107    0.506590    11.00000    0.07293    0.06339 =
         0.06305   -0.00218    0.00347    0.00011
AFIX  43
H1    2    0.259614    0.396750    0.470759    11.00000   -1.20000
AFIX   0
C29   1    1.215302    0.786553    0.297405    11.00000    0.05298    0.07258 =
         0.07227   -0.01876   -0.00722    0.00015
AFIX  43
H29   2    1.328859    0.775672    0.297803    11.00000   -1.20000
AFIX   0
C38   1    0.358820    0.674448    0.167911    11.00000    0.05637    0.08140 =
         0.03852   -0.01254   -0.00041    0.02328
AFIX  43
H38   2    0.367389    0.684505    0.211620    11.00000   -1.20000
AFIX   0
C44   1   -0.542323    0.768701   -0.045526    11.00000    0.05729    0.07232 =
         0.06884    0.02153   -0.01615    0.00347
AFIX  43
H44   2   -0.640494    0.779886   -0.067842    11.00000   -1.20000
AFIX   0
C31   1    1.003069    0.857513    0.311317    11.00000    0.07377    0.04904 =
         0.06092   -0.00487   -0.00224    0.00242
AFIX  43
H31   2    0.973533    0.894844    0.321221    11.00000   -1.20000
AFIX   0
C30   1    1.172427    0.841193    0.311915    11.00000    0.06977    0.05722 =
         0.06949   -0.00854   -0.00663   -0.01301
C46   1   -0.637483    0.818560    0.053375    11.00000    0.06052    0.05851 =
         0.08760    0.01686   -0.00321    0.01415
AFIX  43
H46   2   -0.736583    0.829921    0.031805    11.00000   -1.20000
AFIX   0
C37   1    0.217486    0.689901    0.133807    11.00000    0.05351    0.09351 =
         0.05260   -0.01368    0.00441    0.02981
AFIX  43
H37   2    0.130885    0.709101    0.154828    11.00000   -1.20000
AFIX   0
C12   1    0.354779    0.505082    0.501197    11.00000    0.08647    0.05723 =
         0.06373    0.01617    0.02368    0.01441
AFIX  13
H12   2    0.303847    0.541696    0.488844    11.00000   -1.20000
AFIX   0
C8    1    0.030289    0.556434    0.653791    11.00000    0.06721    0.07536 =
         0.07736   -0.01578    0.02040   -0.00329
AFIX  43
H8    2    0.028174    0.594657    0.665672    11.00000   -1.20000
AFIX   0
C43   1   -0.425985    0.736138   -0.075621    11.00000    0.07066    0.08795 =
         0.04790    0.00073   -0.01252    0.00608
AFIX  43
H43   2   -0.444382    0.724992   -0.118596    11.00000   -1.20000
AFIX   0
C5    1    0.022205    0.443464    0.615320    11.00000    0.05345    0.06279 =
         0.06871   -0.00218    0.01115   -0.01019
C48   1   -0.462872    0.818763    0.148540    11.00000    0.08666    0.07171 =
         0.05626   -0.00290   -0.00179    0.02082
AFIX  43
H48   2   -0.444913    0.830257    0.191419    11.00000   -1.20000
AFIX   0
C47   1   -0.611814    0.833510    0.116450    11.00000    0.08842    0.06334 =
         0.08180    0.00276    0.01431    0.02127
AFIX  43
H47   2   -0.694904    0.853794    0.138215    11.00000   -1.20000
AFIX   0
C13   1    0.478872    0.484801    0.448387    11.00000    0.09220    0.06016 =
         0.05650    0.00622    0.01143    0.00219
AFIX  13
H13   2    0.462961    0.444095    0.439591    11.00000   -1.20000
AFIX   0
C2    1    0.094545    0.370096    0.537462    11.00000    0.06656    0.06784 =
         0.11895   -0.02579    0.00601   -0.00801
AFIX  43
H2    2    0.081200    0.333473    0.520874    11.00000   -1.20000
AFIX   0
C6    1   -0.063074    0.462115    0.670769    11.00000    0.07513    0.09615 =
         0.10648   -0.00632    0.04254   -0.02284
AFIX  43
H6    2   -0.125044    0.435942    0.694667    11.00000   -1.20000
AFIX   0
C7    1   -0.057790    0.516845    0.690400    11.00000    0.07448    0.10068 =
         0.09922   -0.01646    0.03638   -0.01309
AFIX  43
H7A   2   -0.112537    0.528001    0.728065    11.00000   -1.20000
AFIX   0
C4    1    0.011264    0.386226    0.592647    11.00000    0.06858    0.07072 =
         0.12557   -0.00322    0.02256   -0.02554
AFIX  43
H4    2   -0.052505    0.359685    0.615298    11.00000   -1.20000
AFIX   0
H7    2    1.546493    0.456423    0.069672    11.00000    0.13505
HKLF 4


REM  exter23_a.res in P2(1)/c
REM wR2 = 0.1519, GooF = S = 1.047, Restrained GooF = 1.047 for all data
REM R1 = 0.0585 for 4490 Fo > 4sig(Fo) and 0.1034 for all 7178 data
REM 519 parameters refined using 0 restraints

END

WGHT      0.0591      0.0000

REM Highest difference peak  0.667,  deepest hole -0.553,  1-sigma level  0.069
Q1    1   0.3356  0.4780  0.4256  11.00000  0.05    0.67
Q2    1   0.2431  0.4899  0.4781  11.00000  0.05    0.67
Q3    1   0.6227  0.6184  0.2446  11.00000  0.05    0.40
Q4    1   0.6895  0.6641  0.2000  11.00000  0.05    0.35
Q5    1   0.9729  0.4507  0.1194  11.00000  0.05    0.27
Q6    1   1.1803  0.8543  0.3025  11.00000  0.05    0.27
Q7    1   0.7506  0.6130  0.2455  11.00000  0.05    0.27
Q8    1  -0.0670  0.3493  0.5816  11.00000  0.05    0.26
Q9    1   0.6889  0.5284  0.1179  11.00000  0.05    0.25
Q10   1   0.7274  0.6200  0.1479  11.00000  0.05    0.23
Q11   1   0.8711  0.7911  0.2609  11.00000  0.05    0.23
Q12   1   1.5067  0.7813  0.2797  11.00000  0.05    0.22
Q13   1   0.5913  0.4422  0.3303  11.00000  0.05    0.22
Q14   1   0.2909  0.6489 -0.0360  11.00000  0.05    0.22
Q15   1   0.8080  0.8188  0.3366  11.00000  0.05    0.21
Q16   1   0.8470  0.4644 -0.0039  11.00000  0.05    0.21
Q17   1   1.1106  0.8388  0.3439  11.00000  0.05    0.21
Q18   1   0.6798  0.5748  0.1926  11.00000  0.05    0.21
Q19   1  -0.0459  0.3924  0.6378  11.00000  0.05    0.20
Q20   1   0.6918  0.4988  0.1629  11.00000  0.05    0.20
;
_shelx_res_checksum                81253
_shelx_hkl_file
;
   0   0   2-0.06347 0.05940  12
   0   0  -2 1.17080 0.25022  12
   0   0   2 0.73370 0.14992   1
   0   0  -2-0.01872 0.02725   1
   0   0   3 0.04701 0.17754  12
   0   0   3 0.46763 0.20486   1
   0   0  -3 0.24546 0.10743   1
   0   0  -3 0.10156 0.30428  12
   0   0   4 16.1730 1.92517   1
   0   0  -4 14.2425 1.87915   1
   0   0   4 13.8061 1.96142  12
   0   0  -4 15.1419 1.98830  12
   0   0  -5 0.08666 0.38479  12
   0   0   5 0.47376 0.19445   1
   0   0   5 0.15262 0.27262  12
   0   0  -5 0.21529 0.14308   1
   0   0   6 13.7185 1.66161   1
   0   0   6 11.1928 1.67849  12
   0   0  -6 10.4104 1.71803  12
   0   0  -6 11.6749 1.56499   1
   0   0   7-0.08807 0.19488   1
   0   0   7 0.41497 0.34703  12
   0   0  -7 0.17134 0.18500   1
   0   0  -7-0.49607 0.54879  12
   0   0  -8 124.344 16.2875   1
   0   0   8 136.399 16.4240   1
   0   0  -8 155.753 16.6074  12
   0   0   8 136.417 16.4691  12
   0   0  -9-0.65034 0.71952  12
   0   0  -9 0.20901 0.21036   1
   0   0   9-0.83716 1.09460  18
   0   0   9 0.47995 0.33298   1
   0   0   9 0.39041 0.43544  12
   0   0 -10 0.90910 0.32159   1
   0   0  10 1.14674 0.51549  12
   0   0 -10 0.36416 0.55543  12
   0   0  10 0.41151 0.33520   1
   0   0 -11-0.08195 0.21693   1
   0   0  11 0.93709 0.62645  12
   0   0  11 0.31112 0.41149   1
   0   0  12 238.372 28.8546  12
   0   0  12 233.876 28.8619   1
   0   0  13 1.99136 0.78696  12
   0   0  13-0.19398 0.53848   1
   0   0  14 3.66922 0.97939  12
   0   0  14 2.35458 0.89304   1
   0   0  15 1.63692 1.01285  12
   0   0  15-0.23516 0.62276   1
   0   0  16 8.65641 1.75848   1
   0   0  16 7.12445 1.63446  12
   0   0  17 0.28466 0.71424   1
   0   0  17-0.45388 0.86977  12
   0   0  18 2.37797 1.13091  12
   0   0  18 0.30737 0.93405   1
   0   0  19 0.99410 1.00131  12
   0   0  19 0.65211 0.86755   1
   0   0  20 2.07160 1.15653  12
   0   0  20 2.41017 1.25048   1
   0   0  21-0.26973 0.98375  12
   0   0  22 2.52183 1.23255  12
   0  -1  -2 112.598 1.62574  13
   0   1  -2 100.703 1.43512  12
   0  -1  -2 116.702 1.37089  10
   0  -1  -2 108.292 1.87585  12
   0   1  -3 174.066 19.1125  12
   0  -1  -3 152.631 19.1515  12
   0   1   3 144.479 19.0894   1
   0  -1   3 173.492 19.0568   1
   0   1   3 143.965 19.1228  12
   0  -1   3 165.628 19.1008  12
   0  -1  -3 152.045 19.1006  13
   0  -1  -3 151.380 19.0696   1
   0   1   4 31.5518 4.24161  12
   0   1  -4 37.3942 4.24230  12
   0   1   4 29.3639 4.18627   1
   0  -1   4 32.9486 4.14867   1
   0  -1  -4 36.4082 4.24037  13
   0  -1  -4 29.6931 4.15222   1
   0  -1   4 40.2785 4.24782  12
   0  -1  -4 38.1265 4.30594  12
   0   1  -5 3.38518 0.58945  12
   0  -1  -5 2.70236 0.54632  13
   0  -1  -5 1.51913 0.38063   1
   0   1   5 1.56927 0.41129   1
   0  -1  -5 2.09388 0.56237  12
   0  -1   5 3.70067 0.56572  12
   0   1   5 1.46157 0.45903  12
   0  -1   5 2.78427 0.43341   1
   0   1   6 80.8425 11.0568  12
   0  -1  -6 95.8888 11.0821  13
   0   1   6 89.2622 11.0456   1
   0  -1   6 91.3812 10.9848   1
   0  -1  -6 89.0969 11.1418  12
   0  -1   6 93.9666 11.0758  12
   0  -1  -6 84.7154 10.9520   1
   0   1  -6 99.4944 11.1133  12
   0  -1   7 45.5665 5.81796  12
   0   1   7 49.5736 5.83008   1
   0  -1  -7 48.9348 5.84384  13
   0   1  -7 52.4240 5.90227  12
   0  -1  -7 47.9244 5.93866  12
   0  -1  -7 42.3626 5.68659   1
   0  -1   7 44.8713 5.73769   1
   0   1   7 41.3717 5.80815  12
   0  -1   8 113.439 14.2107  12
   0  -1  -8 124.008 14.3652  12
   0  -1  -8 109.377 14.0571   1
   0  -1   8 116.600 14.1451   1
   0   1   8 104.252 14.1997  12
   0   1  -8 131.649 14.3279  12
   0   1   8 110.349 14.1965   1
   0  -1  -8 128.081 14.2598  13
   0   1   9 32.9069 4.51657   1
   0  -1   9 33.5295 4.45361   1
   0  -1  -9 39.0965 4.72461  12
   0  -1  -9 36.5132 4.56915  13
   0  -1  -9 32.5910 4.34898   1
   0   1  -9 36.9236 4.62136  12
   0   1   9 31.2539 4.49502  12
   0  -1   9 37.9651 4.56490  12
   0  -1 -10 0.78325 0.55576  12
   0  -1  10 0.99861 0.54641  12
   0  -1 -10 0.72691 0.61922  13
   0   1 -10 1.20245 0.74192  12
   0  -1  10 1.87099 0.50327   1
   0   1  10 0.44730 0.46479  12
   0   1  10 1.20505 0.51749   1
   0  -1 -10 0.87100 0.35147   1
   0  -1  11 38.4374 4.97206   1
   0   1  11 41.4198 5.06243  12
   0   1  11 36.9775 5.03182   1
   0  -1 -11 39.3596 4.80425   1
   0  -1  11 32.8770 4.95147  12
   0   1  12 1.49864 0.61553   1
   0   1  12 4.79448 1.04166  12
   0  -1  12 1.35018 0.70574  12
   0  -1  12 2.25641 0.66432   1
   0   1  13 44.8658 6.04691   1
   0  -1  13 44.4783 5.97712  12
   0  -1  13 56.1947 6.09260   1
   0   1  13 38.7094 5.91509  12
   0   1  14 18.4101 2.87997   1
   0  -1  14 20.4846 2.84907   1
   0  -1  14 16.5732 2.76136  12
   0   1  14 18.7986 2.80125  12
   0  -1  15 96.9191 12.2034  12
   0   1  15 101.864 12.3714   1
   0   1  15 83.0789 12.1180  12
   0  -1  15 109.790 12.3283   1
   0  -1  16 28.9513 4.27254  12
   0   1  16 36.6026 4.57382   1
   0   1  16 28.2277 4.27069  12
   0  -1  16 29.6973 4.33258   1
   0  -1  17 20.2238 3.00343   1
   0   1  17 15.3694 2.88265   1
   0   1  17 18.9601 2.84995  12
   0  -1  17 16.9113 2.82473  12
   0  -1  18 4.79182 1.19239  12
   0  -1  18 1.75159 1.05368   1
   0   1  18 1.67313 1.10259  12
   0   1  19 0.24921 0.86295  12
   0  -1  19 0.75340 1.01033  12
   0  -1  19 1.26088 1.12121   1
   0  -1  20-1.35079 0.94328   1
   0  -1  20-0.52497 0.96331  12
   0   1  20 0.51501 1.06086  12
   0  -1  21 1.08458 1.07267   1
   0   1  21 3.20882 1.30534  12
   0   1  22 1.93829 1.35172  12
   0  -1  22 5.30645 1.54119   1
   0   1  23 3.44123 1.49698  12
   0   1  24 3.25667 1.43764  12
   0  -1  24-1.99313 4.09559   3
   0   2  -1 2.99818 0.57835   4
   0   2   1 403.917 4.76270   2
   0  -2  -1-0.07115 0.11922   2
   0   2  -1 312.375 4.93274   3
   0  -2   1 7.94294 0.82610   3
   0  -2  -2 37.9729 4.57416  13
   0  -2  -2 40.5726 4.64481  12
   0   2   2 36.4481 4.61687  12
   0   2   2 34.8751 4.51862  10
   0  -2  -2 39.0361 4.53406  10
   0   2   2 35.5458 4.55653  13
   0  -2  -3 21.4260 2.12855  13
   0  -2  -3 23.7505 2.06691  10
   0   2   3 22.6823 2.05533  10
   0   2   3 22.2434 2.11229  13
   0   2   3 21.9211 2.18221  12
   0  -2  -3 21.4951 2.21731  12
   0  -2  -4 705.257 85.4933  12
   0   2   4 664.108 85.4502  12
   0   2   4 697.198 85.4006  13
   0  -2  -4 755.535 85.4302  13
   0  -2  -4 757.909 85.3584  10
   0  -2  -4 643.378 85.3673   1
   0   2  -4 741.593 85.3989  12
   0  -2   5 3.42453 0.60865   1
   0   2  -5 4.82637 0.75751  12
   0   2   5 4.19701 0.75077  12
   0  -2   5 5.22089 0.77427  12
   0  -2  -5 5.22501 0.77502  13
   0  -2  -5 4.63962 0.84173  12
   0  -2  -5 3.18562 0.63908   1
   0  -2  -6 22.1376 2.96601   1
   0   2   6 16.2865 3.01086  12
   0  -2  -6 20.6993 3.04012  13
   0  -2   6 28.7600 3.09936  12
   0  -2   6 27.5551 2.98283   1
   0  -2  -6 21.0237 3.12606  12
   0   2  -6 26.6629 3.07988  12
   0  -2   7 11.2232 1.41551  12
   0   2   7 8.41670 1.41118  12
   0   2  -7 10.0779 1.43519  12
   0  -2  -7 11.0935 1.59929  12
   0  -2  -7 10.0327 1.42828  13
   0  -2  -7 6.98308 1.22081   1
   0  -2   7 7.99133 1.24038   1
   0  -2  -8 30.9614 4.06873   1
   0   2   8 34.6274 4.25075   1
   0   2   8 33.4457 4.26676  12
   0   2  -8 28.5192 4.18973  12
   0  -2  -8 42.2266 4.49966  12
   0  -2   8 28.8229 4.16555  12
   0  -2  -8 42.2864 4.32083  13
   0  -2   8 27.9356 4.07652   1
   0   2   9 0.85995 0.50091  12
   0   2   9 2.30065 0.58237   1
   0  -2   9 1.39102 0.42409   1
   0  -2   9 1.66424 0.61347  12
   0  -2  -9 0.94387 0.53672  13
   0   2  -9 1.39653 0.64544  12
   0  -2  -9 0.75644 0.56672  12
   0  -2  -9 0.94830 0.36690   1
   0  -2  10 22.6514 3.08905  12
   0  -2  10 21.1894 2.95716   1
   0  -2 -10 21.4162 2.87504   1
   0   2  10 19.2086 3.04725   1
   0  -2 -10 27.6642 3.19606  13
   0   2 -10 22.9690 3.13818  12
   0   2  10 19.3290 3.04295  12
   0  -2 -10 24.9038 3.32715  12
   0  -2  11 34.5771 4.71407  12
   0  -2  11 33.0845 4.61445   1
   0   2  11 37.4605 4.79711   1
   0  -2 -11 37.1571 4.52495   1
   0   2  11 34.4788 4.73516  12
   0  -2  12 7.02165 1.16760   1
   0   2  12 4.28058 1.14948  12
   0   2  12 7.51120 1.32286   1
   0  -2  12 5.72614 1.26940  12
   0   2  13 5.24445 1.22374  12
   0  -2  13 5.60421 1.14830   1
   0  -2  13 7.05091 1.36497  12
   0  -2  14 1.71967 0.68937   1
   0  -2  14 2.13223 0.89538  12
   0   2  14 5.56559 1.10683  12
   0  -2  15 11.9682 2.03496   1
   0  -2  15 17.7531 2.26823  12
   0   2  15 8.70867 1.96197  12
   0  -2  16 7.98403 1.68368   1
   0  -2  16 9.63572 1.78434  12
   0   2  16 9.20814 1.74758  12
   0   2  17 2.73859 1.09221  12
   0  -2  17 4.60454 1.20599   1
   0  -2  17 3.23737 1.21733  12
   0  -2  18 3.59407 1.19550   1
   0   2  18 4.54250 1.28542  12
   0  -2  18 4.62264 1.38169  12
   0   2  19 4.49469 1.34733  12
   0  -2  19 1.21441 0.91904   1
   0  -2  20-0.32611 0.94565   1
   0   2  20 1.29721 1.01850  12
   0  -2  21 0.34938 0.97578   1
   0   2  21 2.13470 1.22757  12
   0  -2  22-1.88756 4.46567   3
   0   2  22 1.65625 1.18111  12
   0  -2  22 0.37772 1.14306   1
   0  -2  23 1.57962 1.21797   1
   0   2  23 2.84742 1.37116  12
   0   2  24-0.29265 1.14840  12
   0   2  25 0.30143 1.15569  12
   0  -3   0 0.24208 0.20854   9
   0   3   0-0.03443 0.09549   9
   0   3   0 0.10850 0.15074   4
   0  -3   0 0.05375 0.18534   3
   0   3   0 0.17474 0.38352   3
   0  -3   1 162.192 17.6333   4
   0  -3  -1 135.460 17.7860   2
   0   3   1 147.897 17.6159  13
   0   3  -1 137.609 17.6605   4
   0   3  -1 141.407 17.5239   8
   0   3   1 166.310 17.6267   3
   0  -3   1 140.462 17.5261   8
   0   3  -1 130.171 17.8216   3
   0  -3  -1 153.152 17.6301  13
   0   3  -1 146.758 17.6142   9
   0  -3   1 149.418 17.8217   3
   0  -3  -2 12.7576 1.93420  12
   0   3   2 13.4503 1.78885  10
   0   3   2 12.1882 1.88473  12
   0  -3  -2 12.2316 1.83901  13
   0   3   2 11.7984 1.81649  13
   0  -3   2 11.1091 2.22875   3
   0   3  -2 8.05713 2.30369   4
   0  -3  -2 13.3165 1.80387  10
   0  -3   2 14.6520 2.25525   4
   0   3  -2 18.3840 1.80303   8
   0   3  -2 17.8646 1.79056   6
   0   3   2 12.7856 2.04606   2
   0   3  -3 202.146 11.6528   8
   0   3  -3 191.429 11.6298   6
   0  -3  -3 232.078 11.8287  13
   0   3   3 208.211 11.7663  13
   0  -3  -3 230.249 11.6835  10
   0   3   3 217.027 11.6549  10
   0   3   3 216.536 11.9471  12
   0  -3  -3 213.063 12.0004  12
   0  -3  -4 543.613 62.7012  10
   0  -3  -4 524.849 62.8718  12
   0   3   4 525.986 62.6952  10
   0  -3  -4 558.281 62.7876  13
   0   3   4 476.919 62.8114  12
   0   3   4 484.895 62.7490  13
   0  -3  -5 951.557 30.3856  10
   0   3   5 862.032 30.5706  13
   0  -3  -5 918.771 30.6901  13
   0  -3  -5 951.237 31.1493  12
   0   3  -5 935.651 30.5243  12
   0  -3  -6 16.0822 2.18071   1
   0   3   6 18.3928 2.34838  12
   0   3   6 20.7226 2.30078  13
   0  -3  -6 21.2599 2.33564  13
   0  -3  -6 23.7579 2.24292  10
   0  -3  -6 23.1836 2.51089  12
   0   3  -6 23.8801 2.33226  12
   0  -3   7 261.233 12.1420   1
   0  -3  -7 269.494 12.5069  13
   0  -3  -7 213.544 12.1299   1
   0   3   7 222.453 12.4793  12
   0  -3  -7 252.244 12.7920  12
   0  -3  -7 267.803 12.2161  10
   0   3  -7 246.800 12.3521  12
   0  -3  -8 129.419 18.8186   1
   0  -3   8 151.328 18.8475   1
   0  -3  -8 178.527 18.9038  10
   0  -3  -8 165.481 19.1823  12
   0  -3  -8 168.838 19.0293  13
   0   3  -8 173.731 18.9956  12
   0   3   8 139.758 18.9977  12
   0   3   9 1.53350 0.73383  12
   0  -3  -9 4.57009 1.10214  12
   0  -3  -9 3.56239 0.68772   1
   0  -3  -9 3.91471 0.78640  10
   0   3  -9 5.15316 0.96846  12
   0  -3   9 2.72749 1.35312  18
   0  -3   9 4.36254 0.73661   1
   0  -3  -9 4.77348 0.94665  13
   0  -3 -10 1.54041 0.56564  10
   0   3 -10 0.29822 0.63158  12
   0   3  10 0.82734 0.57939  12
   0  -3  10 2.14905 1.32260  18
   0  -3  10 0.43305 0.32947   1
   0  -3 -10 0.76545 0.56709  13
   0  -3 -10 0.66192 0.69772  12
   0  -3 -10 1.37133 0.39537   1
   0  -3 -11 58.6185 7.76517   1
   0  -3  11 66.1937 7.89320   1
   0   3  11 65.5835 8.04132  12
   0   3  12 6.40959 1.29912  12
   0  -3  12 6.78767 1.19558   1
   0  -3  13 2.56379 0.73298   1
   0   3  13 2.35164 0.85611  12
   0  -3  14 9.03320 1.40110   1
   0   3  14 4.51065 1.26217  12
   0  -3  15 4.96478 1.25539   1
   0   3  15 8.72402 1.50374  12
   0  -3  16 39.7899 4.83807   1
   0   3  16 29.4940 4.67737  12
   0   3  17 13.4006 2.39451  12
   0  -3  17 15.3866 2.43349   1
   0  -3  18 20.5178 2.61538   1
   0   3  18 11.6235 2.29141  12
   0  -3  19 1.69584 4.25483   3
   0  -3  19-0.57552 0.90221   1
   0   3  19-0.25019 0.86454  12
   0   3  20 6.50772 1.52049  12
   0  -3  20 5.34416 1.58600   1
   0   3  21 1.33657 1.12599  12
   0  -3  21 1.00884 0.89966   1
   0  -3  22-0.36606 1.18567   1
   0   3  22 0.82867 0.98011  12
   0   3  23 1.99277 1.19183  12
   0  -3  23-0.38779 1.02725   1
   0  -3  24 4.09308 1.50945   1
   0   3  24 2.91012 1.35198  12
   0   3  25 0.89619 1.24929  12
   0  -3  25-0.42588 1.18143   1
   0   4   0 372.085 45.9088   3
   0   4   0 397.093 45.7672   4
   0   4   0 382.134 45.8144   9
   0  -4   0 379.852 45.8866   3
   0  -4   0 360.500 45.8069   9
   0   4  -1 65.3120 8.28159   3
   0   4   1 64.0619 8.00296  13
   0   4  -1 73.1274 8.04737   4
   0  -4  -1 69.1372 8.00629   3
   0  -4   1 69.6241 8.21198   3
   0  -4  -1 58.2559 7.99528  13
   0  -4   1 64.4022 7.88135   8
   0  -4   1 74.0971 7.98057   4
   0   4  -1 64.7208 7.98932   9
   0   4   1 65.3479 8.00708   3
   0  -4  -1 46.1945 8.13395   2
   0  -4   2 237.072 29.9381   8
   0   4   2 215.964 30.0955  12
   0   4  -2 303.558 29.9335   6
   0   4   2 222.065 30.2814   2
   0   4   2 242.197 30.0256  13
   0  -4  -2 265.356 30.2858   2
   0   4  -2 257.651 29.9282   8
   0   4  -2 159.273 30.2732   3
   0  -4   2 269.550 30.2024   4
   0  -4   2 239.227 30.4663   3
   0  -4  -2 258.853 30.0520  13
   0   4   2 235.856 29.9657  10
   0   4  -2 174.723 30.1967   4
   0  -4  -3 17.1617 2.55931  10
   0  -4   3 11.4027 3.16785   3
   0   4   3 22.4676 2.97233   2
   0  -4  -3 22.9234 2.79494  12
   0   4   3 19.2846 2.56016  10
   0   4   3 18.2336 2.69668  12
   0  -4  -3 22.3494 2.66716  13
   0  -4   3 20.5968 3.71986   4
   0   4  -3 22.5207 2.56964   8
   0   4   3 20.3848 2.62491  13
   0   4  -3 22.0381 2.56733   6
   0   4  -4 1.94478 0.52507   6
   0   4   4 0.43265 0.32810  12
   0  -4  -4 0.56205 0.31698  13
   0   4   4 0.15183 0.23458  10
   0  -4  -4 0.05277 0.21466  10
   0   4  -4 0.35405 0.37527   8
   0   4   4 0.22519 0.21126  13
   0  -4  -4-0.12239 0.35636  12
   0   4   5 257.235 30.8464  10
   0   4   5 251.038 30.9225  13
   0   4  -5 238.851 30.8506   6
   0  -4  -5 276.756 30.9653  13
   0   4   5 236.187 31.0012  12
   0  -4  -5 285.955 30.8733  10
   0   4  -5 237.156 30.8496   8
   0  -4  -5 273.248 31.1199  12
   0  -4  -6 236.898 26.0003  10
   0   4   6 209.205 26.0610  13
   0  -4  -6 234.378 26.1205  13
   0   4  -6 176.608 25.9617   6
   0   4  -6 240.639 26.0469  12
   0   4   6 193.725 26.1297  12
   0  -4  -6 231.081 26.2809  12
   0   4   7 19.9274 2.77677  13
   0  -4  -7 25.3143 2.74095  10
   0  -4  -7 21.6070 2.83206  13
   0  -4  -7 28.6616 3.13323  12
   0   4  -7 14.1854 2.70084   6
   0   4  -7 16.3861 2.70157  12
   0  -4  -7 22.6324 2.74666   1
   0  -4  -7 28.2835 2.53863  14
   0   4   7 18.8956 2.84521  12
   0  -4   8 248.305 14.6776   1
   0  -4  -8 244.226 14.9889  13
   0  -4  -8 237.934 15.3173  12
   0  -4  -8 217.635 14.6966   1
   0   4  -8 236.535 14.8421  12
   0   4   8 206.852 14.9816  12
   0  -4  -8 244.599 14.7120  10
   0   4   8 217.654 14.8576  13
   0   4   9 6.29647 1.33592  12
   0  -4  -9 8.23044 1.26307  10
   0  -4   9 1.40223 1.55719  18
   0  -4  -9 7.09078 1.18966   1
   0  -4  -9 7.52729 1.39551  13
   0   4  -9 11.7671 1.47585  12
   0  -4   9 11.4560 1.27252   1
   0   4  -9 7.92723 1.40583   6
   0  -4  -9 5.64158 1.42242  12
   0   4 -10 51.0818 6.73395   6
   0  -4 -10 82.4725 6.81439  10
   0  -4  10 82.3529 6.80697   1
   0  -4 -10 75.7635 7.00858  13
   0  -4 -10 75.3702 6.75258   1
   0   4  10 64.8347 6.96867  12
   0  -4 -10 79.7095 7.31412  12
   0   4 -10 74.6865 6.92630  12
   0   4  11 98.6405 12.9428  12
   0  -4  11 110.298 12.7933   1
   0  -4 -11 100.831 12.7155   1
   0   4  12 0.19353 0.53986  12
   0  -4  12 0.67089 0.43841   1
   0   4  13 0.20303 0.63616  12
   0  -4  13 0.30322 0.33714   1
   0  -4  14 2.04808 0.64318   1
   0   4  14 0.63506 0.65880  12
   0  -4  15 2.43460 0.74535   1
   0   4  15 0.87969 0.76267  12
   0   4  16 0.90950 0.84461  12
   0  -4  16 1.67086 0.71730   1
   0   4  17 1.63605 0.87458  12
   0  -4  17-0.23182 0.64364   1
   0  -4  18 44.8813 5.46777   1
   0   4  18 33.4212 5.26945  12
   0   4  19 0.75468 0.94212  12
   0  -4  19 0.27598 0.76709   1
   0  -4  20 25.5208 3.77037   1
   0   4  20 21.9825 3.63197  12
   0  -4  21 0.32444 0.94301   1
   0   4  21 1.07479 1.00782  12
   0  -4  22 2.81861 1.40545   1
   0   4  22 3.61039 1.28941  12
   0  -4  23 0.37414 1.17091   1
   0   4  23-0.56699 0.94857  12
   0   4  24 1.45618 1.14341  12
   0  -4  24-0.40333 1.21711   1
   0  -4  25-0.42426 1.17670   1
   0   4  25 0.29853 1.14405  12
   0   5   0 0.17255 0.14543   9
   0   5   0-0.14777 0.26458   4
   0   5   0-0.20130 0.51229   3
   0  -5   0 0.60941 0.41861   3
   0  -5   0 0.28962 0.19460   9
   0  -5  -1 1.46893 0.43511  13
   0  -5  -1 2.52584 0.43558   9
   0   5   1 1.44100 0.41999  13
   0  -5   1 1.03898 0.68744   3
   0   5  -1 1.90587 0.42135   9
   0   5   1 2.06085 0.56251   3
   0   5  -1 1.53207 0.88430   3
   0   5  -1 3.38414 0.67598   4
   0  -5   1 2.21681 0.49579   4
   0  -5  -1 2.25718 0.49058   3
   0  -5   1 2.67701 0.46664   9
   0  -5   1 2.04694 0.33581   8
   0   5  -2 214.806 32.4796   4
   0   5  -2 216.200 32.7016   3
   0  -5  -2 278.216 32.3512  13
   0   5  -2 278.167 32.1665   6
   0   5   2 225.916 32.6213   2
   0  -5   2 266.094 32.2032   8
   0  -5   2 229.634 32.1803   6
   0   5  -2 282.017 32.1906   8
   0   5   2 326.564 32.3694   3
   0  -5   2 320.909 32.4263   4
   0   5   2 272.836 32.3344  13
   0  -5  -2 276.915 32.6321   2
   0   5   2 264.038 32.2564  10
   0  -5   2 286.941 32.7844   3
   0   5  -3 11.4370 1.36276   8
   0   5   3 8.11489 1.40866  13
   0  -5  -3 11.9526 1.75490   2
   0  -5  -3 8.70893 1.37169  10
   0   5   3 9.22881 1.72867   2
   0   5   3 9.30240 1.36606  10
   0  -5   3 11.5744 2.35602   4
   0  -5   3 6.76741 2.17329   3
   0   5  -3 12.0560 2.93416   4
   0  -5  -3 10.8513 1.47816  13
   0   5   3 8.83171 1.51646  12
   0   5  -3 13.1056 1.38547   6
   0   5  -4 37.1785 4.57312   8
   0  -5  -4 41.1359 4.61052  10
   0  -5   4 24.5709 5.45626   4
   0   5   4 36.5565 4.57850  10
   0  -5  -4 40.3479 4.70531  13
   0  -5   4 24.8623 5.28966   3
   0   5  -4 38.7249 4.56965   6
   0   5   4 50.7999 5.27401   2
   0   5   4 27.6169 4.68922  12
   0   5   4 33.3340 4.63436  13
   0  -5  -4 40.0199 4.86844  12
   0  -5  -5 230.929 12.9734  13
   0   5   5 174.503 12.9703  12
   0  -5  -5 211.805 13.2581  12
   0  -5  -5 222.748 12.7421  10
   0   5  -5 221.391 12.7226   8
   0   5  -5 216.399 12.6781   6
   0   5   5 191.136 12.8206  13
   0   5   5 189.430 12.6542  10
   0   5  -6 301.666 36.3687   6
   0  -5  -6 324.189 36.5116  13
   0  -5  -6 343.658 36.4033  10
   0  -5  -6 323.904 36.7065  12
   0   5   6 266.110 36.4258  13
   0   5   6 264.912 36.5276  12
   0   5   6 297.956 36.3638  10
   0   5  -6 292.907 36.3780   8
   0   5   7 47.0928 6.73459  13
   0   5  -7 52.6831 6.70927   6
   0  -5  -7 53.7731 6.80486  13
   0  -5  -7 58.4484 6.70197  10
   0   5   7 44.3096 6.81992  12
   0   5  -7 56.5209 6.71613   8
   0  -5  -7 58.2535 7.04108  12
   0   5  -7 57.6929 6.74136  12
   0  -5  -8 127.176 13.6049  10
   0  -5  -8 94.9500 13.5591   1
   0   5   8 96.8372 13.7241  12
   0   5   8 101.464 13.6425  13
   0  -5  -8 118.149 13.9509  12
   0   5  -8 95.3145 13.5541   6
   0   5  -8 106.851 13.6070  12
   0   5  -8 92.4998 13.5446   8
   0  -5  -8 121.682 13.3580  14
   0  -5  -8 121.693 13.7431  13
   0   5  -9 22.1616 2.49048  12
   0  -5  -9 18.8462 2.71214  12
   0   5  -9 12.7605 2.36646   6
   0  -5  -9 16.9526 2.34248   1
   0   5   9 15.1779 2.47296  12
   0   5   9 15.0775 2.38652  13
   0  -5  -9 17.4011 2.33195  10
   0  -5  -9 19.2107 2.53179  13
   0  -5 -10 65.0730 7.04213  12
   0  -5 -10 43.9434 6.41786   1
   0  -5 -10 65.1679 6.54636  10
   0  -5  10 48.1252 6.42227   1
   0   5  10 51.7284 6.69561  12
   0   5 -10 46.8153 6.49164   6
   0  -5  11 20.6752 2.77497   1
   0  -5 -11 19.9218 2.75935   1
   0   5  11 20.3008 3.01262  12
   0  -5  12 46.5841 5.59738   1
   0   5  12 38.7473 5.72927  12
   0   5  13 4.86721 1.30950  12
   0  -5  13 7.23224 1.19748   1
   0   5  14 9.04305 1.56374  12
   0  -5  14 5.16852 1.16561   1
   0  -5  15 8.50252 1.51388   1
   0   5  15 7.76746 1.63702  12
   0   5  16 0.23567 0.73785  12
   0  -5  16 0.20136 0.50582   1
   0   5  17 5.09812 1.38366  12
   0  -5  17 5.80746 1.33846   1
   0   5  18 0.49713 0.78124  12
   0  -5  18 0.72613 0.76093   1
   0  -5  19 0.53126 0.63526   1
   0   5  19 1.26938 0.88037  12
   0   5  20 0.79063 0.93529  12
   0  -5  20-0.58277 0.84440   1
   0  -5  21 7.81725 1.83149   1
   0   5  21 5.14028 1.53049  12
   0  -5  22-0.33991 0.89890   1
   0   5  22 0.55897 0.93490  12
   0   5  23 1.99758 1.26418  12
   0  -5  23 6.12747 1.64873   1
   0  -5  24 1.16701 1.28479   1
   0   5  24 3.22034 1.40759  12
   0   5  25 3.86646 1.52494  12
   0  -5  25 2.87378 1.43044   1
   0  -6   0 123.713 15.6884   9
   0  -6   0 129.990 15.8013   3
   0   6   0 124.530 15.6893   9
   0   6   0 121.329 15.8481   3
   0   6   0 139.035 15.6369   4
   0   6   1 98.2884 12.4440  13
   0  -6   1 91.3187 12.2423   8
   0  -6  -1 104.855 12.4431   3
   0   6  -1 105.269 12.4154   9
   0  -6   1 109.682 12.6374   3
   0   6   1 104.218 12.4759   3
   0  -6  -1 103.862 12.3810   9
   0  -6   1 96.5828 12.3948   9
   0   6  -1 103.029 12.7355   3
   0   6  -1 112.518 12.4310   4
   0  -6   1 114.762 12.3483   4
   0  -6  -2-0.20793 0.46408   2
   0   6   2-0.17171 0.45250   3
   0   6   2 0.29493 0.23414  10
   0  -6   2 1.33489 0.62593   4
   0   6  -2 0.52488 0.19446   6
   0   6  -2 0.53313 0.21730   8
   0  -6  -2 1.21443 0.38755  13
   0   6  -2 0.14193 1.33371   4
   0   6  -2-1.75503 1.31077   3
   0  -6   2 0.82861 0.26272   8
   0   6  -2 0.62153 0.28444   9
   0  -6   2 0.92739 0.34035   6
   0   6   2 0.52610 0.27133  13
   0  -6   2-0.41931 0.78644   3
   0  -6   3 103.057 11.8186   3
   0   6   3 88.7899 11.0299  13
   0   6  -3 50.9986 11.3626   4
   0   6  -3 98.1289 10.8845   8
   0  -6  -3 99.3676 11.4137   2
   0  -6   3 113.319 11.3390   4
   0   6   3 95.7239 11.5513   2
   0   6   3 81.3414 11.1456  12
   0  -6  -3 100.656 11.0850  13
   0   6   3 82.5733 10.9306  10
   0   6  -3 99.5915 10.8632   6
   0  -6   3 79.9547 10.8925   8
   0   6  -3 49.1679 11.3182   3
   0   6   4 223.997 26.5230   2
   0   6   4 185.599 26.0976  12
   0  -6   4 148.777 26.5750   3
   0  -6  -4 216.512 25.9242  10
   0  -6  -4 217.700 26.1881  12
   0  -6   4 199.907 26.4093   4
   0   6  -4 223.043 25.8619   8
   0   6   4 194.736 25.8869  10
   0  -6  -4 232.271 26.0444  13
   0   6   4 192.223 25.9692  13
   0   6  -4 250.273 25.8742   6
   0  -6  -5 63.9604 7.02570  12
   0   6  -5 70.4595 6.64154   8
   0  -6   5 43.2533 7.61725   3
   0   6  -5 77.3525 6.65405   6
   0  -6   5 58.1979 7.69612   4
   0   6   5 65.4850 6.77427  13
   0   6   5 66.2234 6.65926  10
   0  -6  -5 71.5296 6.69712  10
   0   6   5 78.9753 7.56729   2
   0  -6  -5 76.9047 6.88423  13
   0   6   5 57.6891 6.87315  12
   0  -6  -6 10.8655 1.35855  13
   0   6   6 6.47687 1.07215  10
   0   6   6 7.37937 1.29555  12
   0  -6   6 5.72367 3.03294   4
   0   6   6 6.71435 1.16643  13
   0  -6  -6 9.14924 1.16305  10
   0   6  -6 6.33800 1.12991   6
   0  -6  -6 9.06267 1.49775  12
   0   6  -6 5.67911 1.08349   8
   0   6  -7 139.569 17.7693   8
   0  -6  -7 166.755 18.2182  12
   0  -6  -7 177.010 17.9981  13
   0   6   7 131.882 17.8483  13
   0  -6  -7 175.481 17.8344  10
   0   6   7 134.566 17.9799  12
   0   6   7 137.270 17.7564  10
   0   6  -7 132.891 17.7451   6
   0   6  -8 15.5174 2.13219   6
   0  -6  -8 16.0881 2.08641  10
   0   6   8 11.7806 2.08428  13
   0  -6  -8 17.8551 2.27265  13
   0   6   8 13.0516 2.21051  12
   0   6  -8 15.0231 2.09932   8
   0  -6  -8 11.8313 2.32276  12
   0   6  -8 16.9038 2.14547  12
   0   6  -9 136.413 18.5987   8
   0   6  -9 139.395 18.6009   6
   0   6   9 141.656 18.7022  13
   0   6   9 144.042 18.8460  12
   0   6  -9 151.210 18.6591  12
   0  -6  -9 186.285 18.6833  10
   0  -6  -9 177.245 19.1259  12
   0  -6  -9 149.379 18.6363   1
   0  -6  -9 172.050 18.8469  13
   0   6 -10 0.22559 0.69480   6
   0  -6 -10 1.04457 0.46680   1
   0   6  10 2.00613 0.62166  13
   0   6  10 1.37173 0.62932  12
   0   6  11 15.7682 2.66437  12
   0  -6  11 19.2287 2.48934   1
   0   6  12-0.21189 0.73291  12
   0  -6  12 1.00371 0.46105   1
   0   6  13 39.0576 5.98987  12
   0  -6  13 49.5551 5.85895   1
   0   6  14 2.48808 0.96593  12
   0  -6  14 2.16633 0.70211   1
   0   6  15 0.23426 0.70917  12
   0  -6  15 0.68604 0.47989   1
   0   6  16 8.68868 1.81603  12
   0  -6  16 8.75942 1.60281   1
   0  -6  17 2.95252 0.92777   1
   0   6  17 1.73507 1.01411  12
   0  -6  18 1.86387 0.86405   1
   0   6  18 2.54215 1.17214  12
   0  -6  19 28.7359 3.40641   1
   0   6  19 14.7747 3.07432  12
   0   6  20 1.07164 1.04620  12
   0  -6  20 2.24449 1.01553   1
   0   6  21 13.6413 2.34829  12
   0  -6  21 9.90453 2.18120   1
   0  -6  22-0.32746 0.82219   1
   0   6  22 1.39590 1.12014  12
   0   6  23 2.30036 1.24985  12
   0  -6  23 1.77362 1.17417   1
   0  -6  24-0.37489 1.17300   1
   0   6  24 0.29275 0.97926  12
   0  -6  25-2.41770 1.26971   1
   0   6  25 0.89762 1.12898  12
   0   7   0-0.27075 0.37624   4
   0   7   0-0.11316 0.25053  13
   0  -7   0-0.11871 0.44405   3
   0   7   0-0.29255 0.68112   3
   0   7   0 0.16210 0.22495   9
   0  -7   0-0.08167 0.21613   9
   0   7  -1 8.16227 1.51316   3
   0   7  -1 6.65050 0.99546   9
   0   7   1 6.72228 1.05818  13
   0  -7   1 6.62502 0.95799   4
   0  -7   1 4.92789 0.95641   9
   0  -7  -1 7.76163 1.01743   9
   0  -7   1 5.08809 0.81945   8
   0   7   1 7.15270 1.15655   3
   0  -7   1 6.60215 1.25828   3
   0  -7  -1 8.31069 1.11823   3
   0   7  -1 7.26409 1.10692   4
   0  -7   1 5.95157 0.79949   6
   0  -7   2 101.401 12.4864   8
   0  -7   2 116.360 13.1207   3
   0   7  -2 100.420 12.8570   4
   0   7  -2 109.891 12.4456   6
   0   7   2 123.202 12.7497   3
   0   7  -2 90.1758 13.1077   3
   0  -7  -2 75.6180 12.9188   2
   0   7   2 95.1192 12.6636  13
   0   7  -2 102.891 12.6733   9
   0  -7   2 127.873 12.6687   4
   0  -7   2 92.7176 12.4586   6
   0  -7  -2 100.485 12.6996  13
   0  -7   3 389.787 38.6489   4
   0  -7  -3 335.804 38.9248   2
   0  -7   3 358.620 39.2395   3
   0   7  -3 340.970 38.3213   8
   0  -7   3 287.367 38.3361   8
   0  -7  -3 347.964 38.5636  13
   0   7   3 286.074 38.6300  12
   0   7   3 332.822 38.5158   3
   0   7   3 317.284 38.5067  13
   0   7  -3 346.201 38.2871   6
   0   7   3 291.036 38.3898  10
   0   7  -3 232.424 38.7688   4
   0   7   3 262.969 38.9229   2
   0   7  -3 202.881 38.8527   3
   0   7   4 0.30680 0.51901   2
   0   7  -4 0.32458 0.32220   8
   0   7   4 1.29216 0.42950  13
   0   7  -4 0.48048 0.32190   6
   0  -7   4-0.38886 1.36256   4
   0  -7   4 0.40385 1.17248   3
   0   7   4 0.51052 0.28368  10
   0  -7  -4 2.66752 0.61834  13
   0   7   4 0.99028 0.57439  12
   0  -7  -4 0.71248 0.49269   2
   0  -7   5 1.37090 2.02705   4
   0  -7  -5 1.84010 0.54089  13
   0   7   5 0.83764 0.43018  12
   0  -7  -5 0.49173 0.34125  10
   0   7  -5 0.33877 0.32636   8
   0  -7  -5 1.12285 0.59270  12
   0   7   5 0.64038 0.60572   2
   0  -7   5 2.00149 1.67626   3
   0   7  -5 1.48717 0.47516   6
   0   7   5 0.38206 0.29326  10
   0   7   5 1.33441 0.40506  13
   0   7   6 65.6907 8.61597  12
   0  -7   6 83.3621 9.75927   4
   0  -7  -6 93.1305 8.96166  12
   0   7  -6 104.843 8.44570   8
   0  -7   6 64.8751 9.73873   3
   0  -7  -6 93.7740 8.48207  10
   0   7   6 105.542 9.58551   2
   0  -7  -6 95.6008 8.67804  13
   0   7   6 81.1788 8.41061  10
   0   7   6 78.7449 8.53054  13
   0   7  -6 110.684 8.44574   6
   0   7   6 80.0244 8.18539  14
   0   7  -7 0.76107 0.52137   6
   0  -7  -7 0.47287 0.37986  10
   0   7   7 0.35428 0.32352  10
   0   7   7 0.12860 0.35729  13
   0   7  -7 0.24188 0.41616   8
   0   7  -7 2.42520 1.17514  18
   0  -7  -7-0.66482 0.58640  12
   0  -7  -7-0.14433 0.41863  13
   0   7   7-0.18151 0.48045  12
   0   7   7 1.53291 0.78528   2
   0  -7   7 3.07689 3.32863   4
   0  -7  -8 14.7486 2.53650  12
   0  -7   8 9.86011 4.46689   4
   0  -7  -8 19.4002 2.23115  10
   0   7  -8 18.7778 2.23657   6
   0  -7  -8 17.1960 2.38356  13
   0   7   8 12.5027 2.31259  12
   0   7  -8 0.66667 2.68248   3
   0   7  -8 20.5591 2.24032   8
   0   7   8 14.7350 2.14429  10
   0   7   8 12.9639 2.19908  13
   0   7  -9 120.899 13.8752   6
   0  -7  -9 118.806 14.3607  12
   0   7  -9 116.359 13.8718   8
   0   7   9 102.266 14.0915  12
   0   7   9 103.395 13.9580  13
   0  -7 -10 6.53495 1.13031   1
   0   7  10 6.00840 1.27334  12
   0   7 -10 5.98429 1.25259   6
   0   7  10 6.49779 1.18905  13
   0   7  11-0.21593 0.57150  12
   0   7  11-0.17074 0.42896  13
   0  -7  12 40.9803 5.07786   1
   0   7  12 36.1780 5.29864  12
   0   7  13 9.84983 1.83683  12
   0  -7  13 9.62378 1.54919   1
   0   7  14 43.5661 6.74219  12
   0  -7  14 56.7977 6.61559   1
   0   7  15 5.90638 1.36976  12
   0  -7  15 4.85268 1.10285   1
   0  -7  16 39.2716 4.81335   1
   0   7  16 30.2935 4.88533  12
   0   7  17 0.50900 0.92913  12
   0  -7  17 0.40725 0.54098   1
   0   7  18 4.16164 1.33093  12
   0  -7  18 4.26824 1.10012   1
   0   7  19 0.79731 0.99471  12
   0  -7  19 2.96330 0.99455   1
   0  -7  20 1.35454 0.84843   1
   0   7  20-0.54952 0.94805  12
   0  -7  21 0.28916 0.76472   1
   0   7  21-0.27801 0.98638  12
   0   7  22 3.94945 1.40550  12
   0  -7  22 4.40306 1.45527   1
   0   7  23 2.32429 1.17900  12
   0  -7  23 4.78411 1.50785   1
   0  -7  24 7.60176 1.92512   1
   0   7  24 5.60520 1.63089  12
   0   7  25 2.39598 1.21780  12
   0  -7  25 0.77593 1.35267   1
   0   8   0 174.737 21.5620   3
   0   8   0 172.176 21.3205   9
   0   8   0 165.883 21.4137  13
   0  -8   0 172.670 21.3246   9
   0   8   0 182.328 21.2444   4
   0  -8   0 180.624 21.4578   3
   0  -8  -1 30.6093 4.35665   3
   0  -8  -1 30.5059 4.28649   9
   0   8   1 30.3331 4.37180  13
   0   8   1 36.6395 4.49076   3
   0  -8   1 37.3654 4.09871   6
   0   8  -1 27.1044 4.62416   3
   0  -8   1 31.0403 4.31449   9
   0  -8   1 32.2707 4.52507   3
   0   8  -1 35.5336 4.35848   4
   0   8  -1 30.1893 4.30299   9
   0  -8   1 32.8601 4.12937   8
   0   8  -2 87.9547 13.0000   3
   0   8   2 121.000 12.6695   3
   0  -8   2 92.2396 12.3180   6
   0   8   2 103.854 12.5899  13
   0  -8  -2 115.203 12.6202   3
   0   8  -2 102.049 12.3015   6
   0   8  -2 95.7902 12.6913   4
   0  -8   2 99.8323 12.3497   8
   0  -8  -2 98.7308 12.5951  13
   0   8  -2 106.540 12.5768   9
   0  -8   2 116.878 12.5003   4
   0  -8  -2 81.5143 12.8963   2
   0  -8  -2 115.600 12.5404   9
   0  -8   2 108.027 12.9436   3
   0   8   3 30.4960 3.51955   3
   0  -8   3 29.9593 4.10855   3
   0   8   3 28.2981 3.48920  13
   0  -8   3 25.7350 3.28051   8
   0  -8  -3 26.7327 3.50080  13
   0   8  -3 25.9085 3.24494   8
   0   8  -3 18.9289 3.96341   4
   0  -8   3 34.9126 3.58873   4
   0   8  -3 24.8928 3.19936   6
   0   8   3 23.1684 3.32692  10
   0  -8  -3 28.8884 3.91625   2
   0   8  -3 22.0685 4.14125   3
   0   8   3 20.2036 3.53323  12
   0   8  -3 29.3304 3.52210   9
   0  -8   4 3.17477 1.34193   4
   0   8  -4 4.16985 0.65262   6
   0  -8   4 7.95106 2.00404   3
   0   8   4 3.22793 0.79255  13
   0   8  -4 4.60960 0.69138   8
   0   8   4 4.91422 1.37674   2
   0  -8  -4 7.48599 1.34018   2
   0   8  -4 3.88083 2.38133   4
   0   8   4 6.97099 1.03270   3
   0   8   4 3.10303 0.69436  10
   0   8   4 2.99114 0.90578  12
   0  -8  -4 6.13489 1.01038  13
   0   8  -5 6.66618 0.98074   8
   0  -8  -5 8.04342 1.25575  13
   0  -8   5 4.00579 1.80143   3
   0   8   5 5.24757 1.24438  12
   0   8   5 7.29965 1.66064   2
   0   8  -5 6.65875 0.98351   6
   0   8   5 7.09559 1.04601  10
   0   8   5 5.77366 1.10779  13
   0  -8   5 5.62092 2.05111   4
   0   8   6 9.14081 1.77141   2
   0   8  -6 1.79703 0.65215   8
   0   8   6 3.49371 0.78587  13
   0   8  -6 4.96346 1.38782  18
   0  -8  -6 5.08138 0.95057  13
   0  -8  -6 5.44410 0.82129  10
   0  -8   6 8.97151 2.58849   3
   0  -8   6 2.25975 2.39474   4
   0   8  -6 3.63264 0.74897   6
   0   8   6 3.20095 0.67111  10
   0   8   6 4.73239 1.03591  12
   0  -8  -6 4.60214 1.14210  12
   0   8   7 6.86022 1.30145  12
   0   8   7 6.64595 0.81196  14
   0  -8  -7 7.24767 1.11166  10
   0  -8  -7 4.56369 1.33257  12
   0   8   7 6.21409 1.03020  10
   0  -8  -7 4.79348 1.14795  13
   0   8  -7 6.27214 1.02778   8
   0  -8   7 2.73447 2.53929   3
   0   8   7 4.40354 1.05277  13
   0   8   7 11.6940 2.13195   2
   0   8  -7 7.30990 1.11830   6
   0   8  -7 3.51482 1.49841  18
   0  -8   7 7.84260 3.25173   4
   0   8   8 21.7957 4.06015  12
   0  -8  -8 35.2397 4.18658  13
   0   8  -8 29.7855 3.88925   8
   0   8   8 27.2710 3.88700  10
   0  -8  -8 34.5011 3.98410  10
   0  -8   8 20.7129 5.79804   4
   0  -8  -8 35.5658 4.48517  12
   0   8  -8 30.9126 3.91182   6
   0   8   8 27.2974 4.00281  13
   0   8  -9 22.0706 2.79384   8
   0   8  -9 21.1619 2.79337   6
   0  -8   9 13.6212 4.88353   4
   0   8   9 19.0283 3.02018  12
   0   8   9 19.1708 2.88426  13
   0   8  10 153.427 21.6078  12
   0   8 -10 199.499 21.3979   6
   0   8  10 161.883 21.4928  13
   0   8  11 1.60345 0.77083  12
   0   8  11 1.23098 0.62957  13
   0   8  12 14.8867 2.38829  12
   0   8  12 13.3184 2.21496  13
   0  -8  13 0.81120 0.44969   1
   0   8  13 0.96866 0.73731  12
   0  -8  14 1.34580 0.54875   1
   0   8  14 0.73939 0.83626  12
   0   8  15 0.50893 0.83551  12
   0  -8  15 1.47835 0.61428   1
   0   8  16 4.44461 1.44828  12
   0  -8  16 7.19784 1.31156   1
   0  -8  17-0.19735 0.52393   1
   0   8  17-0.78742 0.93239  12
   0  -8  18 13.4464 1.82327   1
   0   8  18 3.74879 1.48754  12
   0   8  19 0.27246 0.99358  12
   0  -8  19 0.23807 0.66095   1
   0  -8  20 2.08595 0.99722   1
   0   8  20 1.38601 1.00539  12
   0   8  21 3.71154 1.35209  12
   0  -8  21 4.27135 1.26214   1
   0  -8  22 0.92689 0.97119   1
   0   8  22 0.57560 1.10681  12
   0  -8  23 0.32791 0.91362   1
   0   8  23 1.45450 1.11818  12
   0   8  24 1.77340 1.14869  12
   0  -8  24 1.42003 1.12715   1
   0   9   0 0.58653 0.80146   3
   0  -9   0 0.63275 0.36470   9
   0  -9   0 0.30373 0.47601   3
   0   9   0-0.14676 0.36926  13
   0   9   0 0.44607 0.42260   4
   0  -9   1 7.57683 0.89116   6
   0   9  -1 7.52704 1.67489   3
   0   9  -1 8.52688 1.17478   9
   0  -9  -1 5.26908 1.14215   3
   0   9   1 6.07824 1.29662   3
   0  -9   1 8.06294 1.43888   3
   0  -9   1 6.58290 0.92278   8
   0  -9  -1 5.76131 1.07108   9
   0  -9   1 7.98563 1.17277   9
   0   9   1 3.62070 1.07220  13
   0   9  -1 7.82854 1.25387   4
   0  -9   2 5.32288 0.79566   6
   0   9  -2 4.88658 0.73581   6
   0  -9  -2 4.84090 1.03318  13
   0   9   2 7.66719 1.11042  13
   0  -9   2 5.14740 0.95354   4
   0  -9   2 4.65234 0.78813   8
   0   9   2 5.20896 1.12092   3
   0   9  -2 5.60753 0.98300   9
   0   9  -2 6.35764 0.73153  19
   0  -9  -2 6.84134 1.00248   9
   0   9  -2 3.76148 1.55927   3
   0  -9  -2 4.94365 1.40507   2
   0  -9  -2 8.08517 1.15632   3
   0  -9   2 4.64844 1.31267   3
   0   9  -2 4.36972 1.45105   4
   0   9  -3 124.234 20.2174   3
   0  -9   3 167.384 20.2201   3
   0  -9   3 191.103 19.6776   4
   0   9  -3 161.554 19.7061   9
   0   9   3 177.454 19.7382   3
   0   9  -3 167.788 19.3916   6
   0   9   3 148.926 19.5481  10
   0  -9  -3 168.179 19.7508  13
   0   9  -3 130.227 19.9820   4
   0  -9  -3 168.515 20.2075   2
   0   9   3 151.906 19.6692  13
   0  -9   3 149.275 19.4582   8
   0   9  -4 15.0985 2.15282   8
   0  -9  -4 17.2793 2.78293   2
   0  -9   4 18.9468 3.27610   3
   0   9  -4 16.6403 2.43086   9
   0   9   4 17.4865 2.62487  12
   0   9   4 16.5528 2.38422  13
   0   9   4 20.4250 2.48256   3
   0   9  -4 16.7291 2.12788   6
   0  -9   4 22.8161 2.66430   4
   0   9  -4 8.12595 2.98361   3
   0  -9  -4 20.2195 2.50460  13
   0   9   4 16.5527 2.27487  10
   0   9  -4 9.79648 3.25347   4
   0   9   5 2.79814 0.74031   3
   0   9   5 1.75278 0.53118  13
   0  -9  -5 0.89366 0.47914  13
   0   9  -5 0.87379 0.39756   6
   0   9   5 1.64765 0.92654   2
   0   9   5 1.55674 0.42469  10
   0  -9   5 1.24567 1.60934   4
   0   9  -5 1.41463 0.43744   8
   0   9   5 2.09236 0.69795  12
   0  -9   5 0.48903 1.16868   3
   0   9   6 0.41748 0.36889  13
   0   9   6-0.20930 0.49571  12
   0  -9  -6-0.15599 0.34607  13
   0  -9   6 2.28507 2.04099   4
   0   9   6 0.09618 0.26796  10
   0   9   6 1.27030 1.00186   2
   0   9  -6 0.45919 0.36477   8
   0  -9   6-0.60069 1.81133   3
   0   9  -6 1.05354 0.48521   6
   0   9   7 0.44288 0.82964   2
   0   9   7 0.90239 0.45425  10
   0  -9   7 2.22262 2.55497   4
   0  -9  -7 0.25046 0.59447  12
   0   9  -7 0.28731 0.50141   6
   0   9   7 0.42639 0.50670  12
   0   9  -7 0.22686 0.41282   8
   0   9   7 0.44247 0.37334  13
   0  -9  -7 1.32755 0.65278  13
   0  -9   7-1.39390 2.25781   3
   0  -9  -7-0.10883 0.39980  10
   0   9  -8 10.7497 1.57845   8
   0  -9  -8 11.4665 2.13670  12
   0  -9   8 10.9635 3.45530   3
   0   9  -8 11.1694 1.65034   6
   0   9   8 11.4164 1.74012  13
   0   9   8 12.1507 2.52611   2
   0   9   8 10.5607 1.60549  10
   0   9   8 13.7202 2.00036  12
   0  -9   8 14.4520 3.95282   4
   0   9  -8 3.99435 1.95842  18
   0   9   9 50.2206 7.31804  10
   0   9   9 56.0366 7.48602  13
   0   9   9 66.3185 8.63426   2
   0   9  -9 64.7886 7.34689   8
   0   9   9 47.3458 7.56351  12
   0   9  -9 68.8580 7.37342   6
   0   9 -10 1.86118 0.78896   6
   0   9  10 0.68445 0.51777  13
   0   9  10 0.55414 0.80381   2
   0   9  10-0.23298 0.55279  12
   0   9  11 11.9343 2.01579  12
   0   9  11 9.94474 1.79222  13
   0   9  12 20.1745 3.19112  12
   0   9  12 21.0756 3.04857  13
   0  -9  13 60.8207 6.49581   1
   0   9  13 46.4383 6.58046  13
   0   9  13 40.2691 6.61232  12
   0   9  14 23.5173 3.73209  12
   0  -9  14 25.9102 3.46184   1
   0   9  15 24.0418 4.02471  12
   0  -9  15 30.2339 3.83387   1
   0   9  16 1.89755 1.15043  12
   0  -9  16 5.12116 1.06333   1
   0   9  17 16.2815 3.03691  12
   0  -9  17 20.9789 2.88809   1
   0   9  18 3.32058 1.24939  12
   0  -9  18 2.56595 0.93946   1
   0  -9  19 1.60940 0.82354   1
   0   9  19 0.28100 0.88651  12
   0   9  20 0.85414 1.09342  12
   0  -9  20 0.50263 0.66845   1
   0   9  21 0.57694 1.02862  12
   0  -9  21 1.09653 0.95078   1
   0   9  22 2.32606 1.21496  12
   0  -9  22 1.78953 0.96342   1
   0   9  23 4.15983 1.44833  12
   0  -9  23 5.15608 1.55346   1
   0  -9  24 0.34078 0.85651   1
   0   9  24 0.59857 1.14809  12
   0  10   0 6.69376 1.31283  13
   0  10   0 8.64179 1.66824   3
   0  10   0 7.20422 1.21231   4
   0 -10   0 9.00243 1.44024   3
   0 -10   0 6.87908 1.21491   9
   0 -10  -1 61.7488 7.58330   3
   0 -10   1 60.3122 7.19440   6
   0  10   1 55.2272 7.66097   3
   0  10  -1 63.0750 7.51253   9
   0 -10   1 55.9894 7.47739   9
   0 -10   1 55.1155 7.23312   8
   0  10  -1 55.7163 7.46872   4
   0  10   1 59.1649 7.58342  13
   0 -10  -1 66.9567 7.51004   9
   0 -10   1 66.6491 7.77468   3
   0  10  -1 58.9756 7.94891   3
   0  10   1 62.6192 7.36839   4
   0  10  -2 11.0118 1.90760   4
   0  10  -2 6.50020 1.34878   9
   0 -10  -2 8.09488 1.11043  19
   0 -10   2 9.19180 1.20077   8
   0 -10  -2 11.2673 1.56436   3
   0  10   2 6.97123 1.40414  13
   0  10   2 8.86823 1.61247   3
   0 -10  -2 7.35163 1.35285   9
   0 -10   2 8.04675 1.72660   3
   0 -10  -2 4.80620 1.61045   2
   0  10   2 10.2181 1.10003  11
   0 -10   2 8.68056 1.33408   4
   0  10  -2 3.00436 1.87771   3
   0 -10   3 1.53336 1.03754   3
   0  10  -3 3.80536 0.52143   6
   0 -10   3 3.74111 0.62941   8
   0 -10  -3 3.59263 1.16157   2
   0  10   3 6.05918 1.06516   3
   0 -10  -3 2.67413 0.78926  13
   0  10   3 2.26022 0.62076  10
   0 -10   3 4.94360 0.91552   4
   0  10  -3 4.09677 1.87152   4
   0  10  -3 2.42279 1.76646   3
   0  10   3 1.58532 0.64590  13
   0  10  -3 4.59250 0.83849   9
   0  10   4 1.15786 0.47648  13
   0  10  -4 1.41807 0.51741   9
   0 -10   4-0.38347 1.11414   3
   0 -10  -4 1.44685 0.56084  13
   0  10  -4 0.70369 2.24241   4
   0  10  -4 0.55804 0.33149   8
   0  10  -4 0.84183 0.30880   6
   0 -10  -4 1.23065 0.73270   2
   0  10   4 0.79859 0.35463  10
   0 -10   4 0.67572 0.77948   4
   0  10  -4 1.35358 1.88849   3
   0  10   4 0.29494 0.53013   3
   0  10   4-0.23002 0.39408  12
   0  10  -5 17.8699 2.17709   6
   0 -10  -5 19.9449 2.57894  13
   0 -10   5 19.7079 3.60439   3
   0  10   5 18.9521 2.53481   3
   0  10   5 13.6122 2.56157  12
   0  10   5 13.4676 2.37091  13
   0  10   5 13.5458 2.27682  10
   0 -10   5 25.1555 2.94599   4
   0  10  -5 18.8238 2.23454   8
   0 -10  -5 15.8368 2.84671   2
   0  10   5 12.1917 2.91976   2
   0  10   6 6.16878 1.56659  12
   0 -10   6 10.2761 2.50597   4
   0  10   6 10.5383 1.55178  13
   0 -10  -6 12.2881 1.70651  13
   0  10  -6 10.0082 1.30999   8
   0  10   6 6.89837 1.31929  10
   0 -10   6 9.37521 2.67256   3
   0  10   6 8.53280 2.18047   2
   0  10  -7 7.43470 1.06347   8
   0  10   7 9.11389 1.35166  13
   0 -10   7 4.56807 2.66377   4
   0  10   7 4.12852 1.24015  12
   0  10  -7 3.87505 1.61791  18
   0  10   7 6.53966 1.10502  10
   0 -10   7 4.17673 2.59192   3
   0  10   7 9.76668 2.11042   2
   0  10  -8 25.3560 2.64058   8
   0  10   8 26.0104 2.73697  10
   0  10   8 31.8209 4.19615   2
   0  10  -8 2.89736 2.70879  18
   0 -10   8 14.2986 4.25003   3
   0  10   8 19.9365 2.79046  13
   0  10   8 20.5027 3.00547  12
   0 -10   8 15.6961 4.19671   4
   0  10   9 16.0888 2.36059  10
   0 -10   9 9.70967 3.86230   3
   0  10   9 21.3776 3.57890   2
   0  10   9 19.9760 2.77451  12
   0  10  -9 17.9320 2.32657   8
   0  10   9 14.1642 2.45417  13
   0  10  10 23.9302 3.97062  12
   0  10  10 29.5990 3.77405  10
   0 -10  10 13.6153 5.33862   3
   0  10  10 29.5816 3.93510  13
   0  10  11 42.1645 6.21110  12
   0  10  11 56.3417 7.55253   2
   0  10  11 46.5921 6.09437  13
   0  10  12 3.34561 1.67966   2
   0  10  12 0.59105 0.61919  13
   0  10  12 1.31142 0.85147  12
   0  10  13 6.70100 1.65734  12
   0  10  13 8.72349 1.63328  13
   0 -10  14-0.14910 0.46653   1
   0  10  14 0.54437 0.85166  12
   0 -10  15 0.15999 0.42376   1
   0  10  15 0.27474 0.68966  12
   0  10  16 1.40995 1.02003  12
   0 -10  16 1.76277 0.68856   1
   0  10  17 3.66182 1.39745  12
   0 -10  17 8.22580 1.39405   1
   0  10  18-1.71946 1.10217  12
   0 -10  18 0.41671 0.61076   1
   0  10  19 14.2485 2.89270  12
   0 -10  19 20.6337 2.87280   1
   0  10  20 0.88202 1.13060  12
   0 -10  20 0.74357 0.72414   1
   0 -10  21 4.04607 1.27725   1
   0  10  21 2.37290 1.39285  12
   0  10  22 0.59879 1.01105  12
   0 -10  22 1.75699 1.04817   1
   0 -10  23 1.24395 0.93310   1
   0  10  23 3.60532 1.30397  12
   0 -10  24 1.33855 1.08382   1
   0  10  24-0.90360 1.12643  12
   0  11   0 0.09554 0.48629   4
   0  11   0 0.17925 0.42436  13
   0  11   0-0.72740 0.88400   3
   0 -11   0 0.18126 0.58735   3
   0 -11   0 0.38452 0.37173   9
   0  11   1 29.4856 3.66375  13
   0  11  -1 25.4777 3.52234   4
   0  11  -1 30.9251 3.57901   9
   0  11   1 29.2749 3.81571   3
   0  11   1 26.7734 3.39182   4
   0 -11   1 25.4901 3.24335   8
   0 -11  -1 28.6839 3.53042   9
   0 -11  -1 29.5636 3.66121   3
   0  11  -1 26.5233 4.08172   3
   0 -11   1 27.5801 3.78048   3
   0 -11   1 27.1119 3.53705   9
   0 -11   1 23.9910 3.18446   6
   0  11  -2 21.4600 3.29765   4
   0 -11  -2 14.2405 3.32075   2
   0  11   2 21.1152 3.17048   3
   0  11  -2 14.4189 3.52679   3
   0 -11  -2 25.0763 3.01793   9
   0 -11   2 21.2865 2.75621   8
   0 -11   2 21.3649 3.32518   3
   0  11  -2 24.3559 3.04948   9
   0  11   2 21.6994 3.07674  13
   0 -11  -2 26.4806 3.15973   3
   0  11   3 2.70361 0.58494  10
   0  11   3 1.27108 0.51869  13
   0 -11   3 1.90137 0.68319   4
   0  11  -3 1.83265 0.57718   9
   0  11   3 0.68072 0.76575   3
   0 -11   3 2.08573 0.47519   8
   0 -11  -3 0.35433 0.62509   2
   0  11  -3 1.82351 0.30733  19
   0  11  -3 2.99024 1.83233   3
   0 -11   3 2.76855 1.13880   3
   0 -11  -3 1.36512 0.50493   9
   0  11  -3 0.79259 1.83269   4
   0 -11  -3 2.22350 0.69973  13
   0 -11   4 30.7220 4.20322   3
   0  11   4 28.6271 3.24009  10
   0  11  -4 23.6740 3.34433   9
   0  11   4 20.7776 3.27285  13
   0  11   4 27.2643 3.43006   3
   0  11   4 20.0499 3.48768  12
   0 -11   4 29.0273 3.37784   4
   0  11  -4 10.4632 3.81285   3
   0 -11  -4 29.4234 3.99617   2
   0  11  -4 12.3820 4.18154   4
   0 -11  -4 22.4924 3.35422  13
   0 -11  -5 48.5701 5.81848  13
   0 -11   5 57.1872 6.93160   3
   0  11   5 39.8428 5.91177  12
   0  11  -5 40.4364 5.41275   8
   0  11  -5 47.2023 5.81556   9
   0 -11  -5 53.7956 6.41223   2
   0  11   5 45.9588 5.72153  13
   0  11   5 42.0897 5.55260  10
   0  11  -5 21.3134 6.47407   4
   0 -11   5 50.8011 5.85845   4
   0  11   6 72.4478 11.5702  12
   0  11   6 85.2255 11.2883  10
   0  11   6 77.6525 12.2508   2
   0  11  -6 101.562 11.2061   8
   0  11   6 88.6265 11.4430  13
   0 -11   6 114.618 11.8745   4
   0 -11   6 88.6981 12.5891   3
   0  11   7 22.5205 3.81668   2
   0 -11   7 15.9420 3.50924   4
   0  11   7 19.6236 2.98569  12
   0  11   7 17.3186 2.57799  10
   0  11   7 15.9652 2.67719  13
   0 -11   7 33.6745 5.05910   3
   0  11  -7 20.6875 2.52087   8
   0  11   8 35.1726 4.99695  13
   0  11  -8 44.2038 4.81983   8
   0  11   8 29.7804 5.11261  12
   0  11   8 42.6952 6.20405   2
   0 -11   8 36.4560 6.80497   3
   0  11   8 35.5489 4.85064  10
   0  11   9 27.7555 3.90621   2
   0 -11   9 13.3242 3.90373   3
   0  11   9 18.9716 2.62739  12
   0  11   9 20.7887 2.26951  10
   0  11   9 21.0450 2.45786  13
   0  11  10 6.73455 2.27621   2
   0  11  10 8.36105 1.80400  12
   0 -11  10 6.87540 3.47038   3
   0  11  10 11.4994 1.60274  10
   0  11  10 8.86180 1.65558  13
   0 -11  11 10.7100 4.08579   3
   0  11  11 8.44015 1.72877  13
   0  11  11 9.85097 1.97026  12
   0  11  12 19.8198 3.71631   2
   0  11  12 14.5114 2.17152  13
   0 -11  12 6.96417 4.28889   3
   0  11  12 10.4348 2.21576  12
   0  11  13 0.73508 1.23947   2
   0  11  13 1.49498 0.83346  13
   0  11  13 1.40328 0.92254  12
   0  11  14 51.4733 7.80572  12
   0  11  14 57.9221 7.70506  13
   0  11  15 24.0853 4.15064  12
   0 -11  15 28.6877 3.88538   1
   0  11  16 6.04040 1.67161  12
   0 -11  16 7.11072 1.34552   1
   0  11  17 2.05337 1.10115  12
   0 -11  17 0.37690 0.63751   1
   0 -11  18 2.24048 0.83789   1
   0  11  18 0.59596 0.98295  12
   0  11  19 0.88684 1.02165  12
   0 -11  19 0.44174 0.69462   1
   0  11  20 0.29855 1.02984  12
   0 -11  20 0.23923 0.63338   1
   0 -11  21 1.82315 0.89932   1
   0  11  21-0.60189 1.15428  12
   0  11  22 1.21114 1.18305  12
   0 -11  22 2.54111 1.10633   1
   0 -11  23 0.91578 1.05253   1
   0  11  23-0.60818 1.07889  12
   0  11  24-0.30962 0.93428  12
   0 -12   0 31.5416 4.26078   9
   0  12   0 37.5486 4.26078   4
   0  12   0 32.6416 4.70626   3
   0 -12   0 30.4999 4.40026   3
   0  12   0 26.7275 4.34019  13
   0 -12   0 32.2910 3.97050   8
   0 -12   1 18.7414 2.68714   9
   0  12  -1 21.2560 2.72672   9
   0  12  -1 19.5832 2.74932   4
   0  12  -1 17.0888 3.25228   3
   0 -12   1 18.2773 2.39374   8
   0 -12  -1 16.3615 2.61798   9
   0  12   1 17.9544 3.01109   3
   0 -12  -1 18.9637 2.79367   3
   0 -12   1 19.9201 2.93584   3
   0  12   1 21.1353 2.85199  13
   0  12   1 19.7526 2.57330   4
   0 -12   2 0.26382 0.79603   3
   0  12   2-0.21163 0.75145   3
   0 -12   2 0.34063 0.31403   8
   0  12  -2 0.45281 0.43829   9
   0  12  -2 0.38705 1.68210   3
   0 -12  -2 0.40155 0.38892   9
   0  12  -2 0.19768 1.31244   4
   0 -12  -2-0.40637 0.76048   2
   0  12   2 0.17829 0.39562  13
   0 -12  -2 0.34541 0.57849   3
   0 -12   3 3.82613 0.74316   8
   0  12   3 3.83598 0.89328  13
   0  12  -3 3.38028 2.09927   4
   0  12  -3 5.53582 1.00262   9
   0  12   3 5.17031 0.89734  10
   0 -12   3 2.62038 0.85334   4
   0 -12  -3 5.80550 1.49515   2
   0 -12   3 5.05303 1.43480   3
   0  12  -3 3.14394 1.94212   3
   0  12   4 5.33090 1.41609  13
   0  12  -4 12.0099 3.04825   4
   0  12   4 8.67887 1.79586  12
   0 -12  -4 5.86918 1.81118   2
   0 -12   4 13.7933 1.69594   4
   0  12   4 8.36841 1.37949  10
   0  12  -4 12.0840 1.67166   9
   0 -12   4 11.5415 2.26996   3
   0  12   5 1.09942 0.73716  12
   0 -12  -5 1.80286 0.96141   2
   0  12   5 0.23846 0.37994  10
   0 -12   5 0.46231 1.45175   3
   0  12   5 1.72811 0.60839  13
   0  12  -5 1.53627 0.61332   9
   0  12  -5 3.09008 3.15645   4
   0 -12   5 2.85718 1.03552   4
   0  12   6 3.33572 0.83548  13
   0 -12   6 5.01964 1.95850   3
   0  12   6 1.80172 0.67110  10
   0  12  -6 5.03567 1.05962   9
   0  12   6 3.81479 1.10814  12
   0 -12   6 4.26137 1.54392   4
   0  12   7 1.10712 0.48634  10
   0 -12   7 3.92781 2.32566   3
   0  12   7 1.74826 1.19968   2
   0 -12   7-1.03284 1.97084   4
   0  12   7 1.61681 0.78972  12
   0  12   7 0.53623 0.50997  13
   0  12   8 83.9735 6.69307  12
   0 -12   8 111.646 9.66014   3
   0  12   8 86.4878 6.31655  13
   0  12   8 91.3718 8.30729   2
   0  12   8 87.8672 6.03974  10
   0  12   9 11.8125 1.97328  13
   0 -12   9 12.3062 4.08109   3
   0  12   9 12.2816 1.84930  10
   0  12   9 23.3121 3.74209   2
   0  12   9 9.43756 2.08668  12
   0 -12  10 7.89532 3.79244   3
   0  12  10 12.3598 1.87747  10
   0  12  10 9.79513 2.84364   2
   0  12  10 14.6954 2.30939  12
   0  12  10 11.7129 2.01968  13
   0  12  11 5.41248 1.15338  10
   0  12  11 5.04466 1.44401  12
   0  12  11 7.11343 1.33872  13
   0 -12  11 5.40542 3.45466   3
   0  12  11 6.17093 2.10653   2
   0 -12  12 12.8549 4.40345   3
   0  12  12 11.3622 2.07484  13
   0  12  12 11.6013 2.23589  12
   0  12  12 20.9010 3.76656   2
   0  12  13 0.86634 0.88275  12
   0  12 -13-1.02714 1.93808  18
   0  12  13 3.09014 0.93426  13
   0 -12  13-2.51295 3.79124   3
   0  12  13 0.75769 1.42425   2
   0  12  14 0.29210 0.69336  12
   0  12  14 0.68924 0.69518  13
   0  12  14 0.80587 1.65177   2
   0 -12  14-1.34418 3.72858   3
   0 -12  15-0.48986 0.51147   1
   0  12  15 0.30013 0.79405  12
   0  12  15 0.48286 0.88037  13
   0 -12  15-1.43067 3.78342   3
   0 -12  16 2.26406 0.75030   1
   0  12  16 0.60152 0.81563  12
   0 -12  17 1.31631 0.68861   1
   0  12  17-0.30619 1.02631  12
   0 -12  18 27.6208 3.42333   1
   0  12  18 16.7274 3.53182  12
   0  12  19 0.30743 1.09176  12
   0 -12  19 0.43805 0.71096   1
   0 -12  20 5.20709 1.34151   1
   0  12  20 5.88884 1.68728  12
   0 -12  21 0.51315 0.77386   1
   0  12  21-0.31171 1.22280  12
   0  12  22 3.12817 1.51657  12
   0 -12  22 6.11625 1.46737   1
   0 -12  23-0.30037 0.90596   1
   0  12  23 0.94071 1.11276  12
   0  13   0-0.12126 0.66555   4
   0 -13   0-0.62824 0.65583   3
   0  13   0 0.42166 0.46729  13
   0 -13   1 0.89653 0.29387   8
   0  13   1 0.82141 0.63194   4
   0 -13   1 1.41730 0.81973   3
   0  13   1 0.20156 0.38816  13
   0  13  -1 1.33358 0.70161  13
   0 -13  -1 0.38708 0.59088   3
   0  13  -1 0.46082 0.84741   4
   0  13  -1 1.25992 0.53491   9
   0 -13  -2 0.37617 0.54488   3
   0  13   2-0.19371 0.45820  13
   0  13  -2-0.42404 1.40728   4
   0 -13   2-0.81863 0.85384   3
   0 -13   2 0.15643 0.29255   8
   0  13  -2 0.16300 0.36067   9
   0 -13  -2-0.43781 0.73226   2
   0  13  -3 9.51886 1.84364   9
   0  13  -3 12.1316 2.91862   4
   0 -13   3 11.9231 1.67932   8
   0 -13  -3 13.7016 2.63106   2
   0  13   3 11.6824 1.95282  13
   0 -13   3 12.6186 2.38485   3
   0  13   3 14.8778 1.88953  10
   0  13  -4 7.67011 3.46264   4
   0  13  -4 20.1039 2.71390   9
   0  13   4 15.2108 2.84111  12
   0  13   4 18.6571 2.66658  13
   0 -13   4 19.0056 3.21590   3
   0 -13  -4 16.2491 3.15811   2
   0  13   4 19.0898 2.51819  10
   0  13   5 63.0219 10.1853  12
   0  13   5 83.3857 9.87981  10
   0  13  -5 92.0998 10.1657   9
   0 -13   5 97.2596 11.1059   3
   0  13   5 92.0936 10.1132  13
   0  13   6 0.51709 0.43251  10
   0  13   6-0.29310 0.64854  12
   0  13   6-0.18832 0.41676  13
   0  13  -6-0.43505 0.51459   9
   0 -13   6-0.54189 1.50297   3
   0  13   7 65.6645 9.68472  12
   0 -13   7 91.8913 11.1818   3
   0  13  -7 90.4279 9.77546   9
   0  13   7 72.9252 9.49634  13
   0  13   7 70.1813 9.30400  10
   0  13  -8 5.69828 2.41866  18
   0 -13   8 16.9785 4.02622   3
   0  13   8 17.4374 2.34475  13
   0  13   8 16.0877 2.58494  12
   0  13   8 15.4185 2.11768  10
   0  13   8 14.3709 3.30598   2
   0  13  -9 1.18950 1.73758  18
   0  13   9 8.06591 1.70572  12
   0  13   9 7.38274 1.50604  13
   0 -13   9 12.8268 3.68840   3
   0  13   9 9.57097 1.41577  10
   0  13   9 12.2782 2.88170   2
   0  13  10 0.41357 0.59903  13
   0  13  10 0.28956 0.54144  10
   0  13  10 0.57957 0.68542  12
   0  13  10-1.41558 1.44983   2
   0 -13  11-2.15331 3.36888   3
   0  13  11-0.30206 0.64432  10
   0  13  11 0.74088 1.38554   2
   0  13  11 0.58213 0.80753  12
   0  13  11-0.21408 0.69365  13
   0  13  12 3.81066 1.92580   2
   0  13  12 1.78422 0.99024  12
   0 -13  12-1.16871 2.94102   3
   0  13  12 1.98321 0.89444  13
   0  13  13 1.13550 0.79693  13
   0 -13  13 2.52866 3.66558   3
   0  13  13 0.91015 0.77540  12
   0  13  13 3.22226 1.78847   2
   0  13  14 0.61412 0.85494  12
   0  13  14 0.47024 0.73949  13
   0  13  15 21.8842 3.59549  12
   0 -13  15 12.9193 5.87025   3
   0  13  15 24.1197 3.48166  13
   0  13  16 14.8005 2.90830  12
   0 -13  16 19.9980 2.68064   1
   0 -13  16 10.6309 5.34423   3
   0 -13  17 0.37528 0.55040   1
   0 -13  17 1.59962 4.63468   3
   0  13  17 1.88188 1.01951  12
   0 -13  18 1.67827 4.21051   3
   0  13  18-0.31793 1.12851  12
   0 -13  18 0.60827 0.63538   1
   0  13  19-0.31396 1.20496  12
   0 -13  19 1.75300 4.39833   3
   0 -13  19 1.08881 0.77542   1
   0  13  20 1.89650 1.26026  12
   0 -13  20 1.87904 0.88555   1
   0  13  21-0.31764 1.12745  12
   0 -13  21-0.25311 0.63582   1
   0  13  22 0.63605 1.19031  12
   0 -13  22 0.27408 0.85892   1
   0  13  23 0.95368 1.22359  12
   0  14   0 0.45317 0.50318  13
   0 -14   0-0.44706 0.62147   3
   0  14   1 11.6545 1.62257   4
   0  14   1 8.52016 1.72735  13
   0 -14   1 10.7840 1.93552   3
   0  14  -1 11.2591 1.92208   4
   0 -14  -1 8.50957 1.70918   3
   0  14  -1 8.85970 1.79427  13
   0 -14   2 22.5152 3.39493   3
   0  14   2 21.8650 2.87216   4
   0  14   2 17.3848 3.02754  13
   0  14  -2 27.1995 3.15030   9
   0 -14  -2 18.1416 3.04628   3
   0  14  -2 20.1551 3.42315   4
   0  14  -3 16.8620 2.11506   9
   0  14   3 10.9600 1.83609  10
   0 -14   3 16.5257 2.60466   3
   0  14   3 9.32925 1.92518  13
   0  14  -3 10.7164 2.92388   4
   0  14  -4 8.80555 1.42122   9
   0 -14   4 7.31497 1.93227   3
   0  14   4 5.59157 1.24588  13
   0  14  -4 6.85408 3.10073   4
   0  14   4 5.63282 1.09248  10
   0  14   4 4.08206 1.37818  12
   0  14  -5 5.70183 1.15628   9
   0  14   5 1.28205 1.07153  12
   0  14   5 5.01116 1.13224  13
   0  14  -5 4.78632 3.38062   4
   0  14   5 3.57376 0.92111  10
   0 -14   5 4.99157 1.75905   3
   0  14   6-0.55633 0.48008  10
   0  14   6 0.31521 0.64606  12
   0  14  -6 0.22531 0.49901   9
   0  14   6 0.20171 0.55990  13
   0  14  -7 35.6319 4.02489   9
   0  14   7 23.4469 3.62760  13
   0 -14   7 23.8283 4.76457   3
   0  14   7 25.2692 3.97634  12
   0  14   7 23.8929 3.48974  10
   0  14  -8 6.79061 3.02408  18
   0  14   8 25.6306 3.49708  12
   0  14   8 27.3694 3.02075  10
   0  14   8 23.7365 3.14432  13
   0 -14   8 28.3627 5.03410   3
   0  14  -8 21.6903 3.26289   9
   0  14   9 48.6017 7.44602  12
   0  14   9 60.9025 8.79574   2
   0  14   9 56.6350 7.30322  13
   0 -14   9 45.2353 8.77042   3
   0  14   9 59.5371 7.12759  10
   0  14  10 9.36624 1.36022  10
   0  14 -10 2.17211 1.94674  18
   0 -14  10 6.62008 3.44206   3
   0  14  10 6.90900 1.46770  13
   0  14  10 4.55218 1.50464  12
   0  14  10 5.27713 2.13630   2
   0  14  11 26.7762 4.98076   2
   0  14  11 18.5033 3.22974  13
   0  14  11 25.1358 3.19389  10
   0 -14  11 15.8034 5.28993   3
   0  14  11 22.7958 3.56825  12
   0 -14  12 1.16149 3.07410   3
   0  14  12 2.48061 0.79244  10
   0  14  12 0.45693 0.64612  13
   0  14  12 0.82088 1.37872   2
   0  14  12 0.62733 0.83903  12
   0  14  13 4.45053 1.23211  13
   0 -14  13 6.27308 4.82610   3
   0  14  13 2.50782 1.15905  12
   0  14  14 7.75827 1.61337  12
   0 -14  14 1.35546 4.10136   3
   0  14  14 4.87134 1.28583  13
   0 -14  15 1.44152 4.17601   3
   0  14  15 0.75408 0.78724  13
   0  14  15-0.32447 0.85873  12
   0  14  16-0.64726 0.97590  12
   0 -14  16 3.04763 4.22637   3
   0 -14  16 0.35581 0.57638   1
   0  14  16-0.26231 0.87756  13
   0 -14  17 8.01491 5.06296   3
   0 -14  17 7.87013 1.36979   1
   0  14  17 3.54291 1.36200  12
   0  14  18-0.65119 1.15602  12
   0 -14  18 3.36086 5.06692   3
   0 -14  18 1.01158 0.71913   1
   0  14  19 7.22339 1.91373  12
   0 -14  19 5.86586 1.38733   1
   0 -14  19 7.01497 6.09387   3
   0 -14  20 1.16522 0.88060   1
   0  14  20 1.29168 1.15259  12
   0 -14  20-3.64675 5.28355   3
   0  14  21 2.91417 1.56747  12
   0 -14  21 1.25204 0.83378   1
   0 -14  21 1.88774 5.47193   3
   0  14  22 0.64764 1.18610  12
   0 -14  22 1.34980 0.96484   1
   0 -14  22-1.94719 5.64193   3
   0  14  23 2.26135 1.37775  12
   0  15   0-0.24239 0.57351  13
   0  15   0-0.30417 0.78413   4
   0 -15   0 0.47578 0.77062   3
   0  15   1 25.5881 3.70105   4
   0 -15   1 27.8321 4.07935   3
   0  15   1 30.9827 4.03030  13
   0  15  -1 28.7253 4.06823  13
   0 -15  -1 27.8129 3.95500   3
   0  15  -1 26.0539 3.93749   4
   0  15   2 2.89410 0.99348  13
   0 -15   2 3.84878 1.28566   3
   0 -15  -2 3.07195 1.03116   3
   0  15   2 2.96997 0.85016   4
   0  15  -2 1.75361 1.61929   4
   0  15  -2 2.61729 0.82624   9
   0 -15   3 10.7820 2.14367   3
   0  15  -3 10.2517 1.68222   9
   0  15   3 9.12059 1.51203  10
   0  15  -3 3.68892 2.64602   4
   0  15   3 8.48524 1.65450  13
   0 -15   4 77.9402 9.59247   3
   0  15   4 70.9585 8.78538  10
   0  15  -4 80.9573 9.04339   9
   0  15   4 59.8803 9.20301  12
   0  15   4 68.6572 8.95627  13
   0  15  -4 51.2255 9.60136   4
   0  15   5 1.06421 0.67014  13
   0  15   5 0.14810 0.46936  10
   0  15  -5 1.74706 0.77839   9
   0  15   5 0.34110 0.90510  12
   0 -15   5 0.91009 1.37405   3
   0 -15   6 43.9615 5.83209   3
   0  15   6 29.5966 4.45046  13
   0  15   6 27.3877 4.72506  12
   0  15   6 33.8820 4.33582  10
   0  15  -6 33.6691 4.59753   9
   0  15   7 1.97552 1.04198  12
   0  15   7 1.04185 0.56452  10
   0 -15   7 3.62643 2.08979   3
   0  15   7 0.86134 0.71467  13
   0  15  -7 1.75430 0.87808   9
   0  15   8 40.5428 5.97917  12
   0  15  -8 56.4607 6.07442   9
   0 -15   8 53.1831 7.50632   3
   0  15   8 37.8466 5.47906  10
   0  15   8 38.6948 5.65354  13
   0  15   9 0.32068 0.70999  12
   0  15   9 0.30720 0.51447  10
   0  15  -9 0.28718 0.83233   9
   0  15   9 0.43872 0.55095  13
   0  15  10 0.79773 1.33938   2
   0  15  10 0.90416 0.81055  13
   0  15  10 0.47455 0.65864  10
   0 -15  10 0.90688 2.73690   3
   0  15  10 0.97148 0.77493  12
   0  15  11 1.28909 0.97171  12
   0  15  11 0.65564 0.64294  10
   0  15  11-0.69580 0.84545  13
   0  15  12 1.66205 0.90375  13
   0  15  12 1.87535 0.78596  10
   0  15  12 1.30441 0.95952  12
   0 -15  12-2.25720 4.00769   3
   0 -15  13 8.68375 4.47241   3
   0  15  13 6.05097 1.49288  13
   0  15  13 7.26006 1.79451  12
   0  15 -14 0.27986 1.81802  18
   0  15  14 0.66722 1.01523  12
   0  15  14 1.75714 0.97172  13
   0 -15  15-1.42624 3.37368   3
   0  15  15-0.33466 0.92899  12
   0  15  15-0.25760 0.86254  13
   0 -15  16 6.06867 5.23608   3
   0  15  16 2.67770 1.09784  13
   0  15  16 1.00030 1.06793  12
   0  15  17 2.70320 1.15699  12
   0 -15  17 1.70925 0.78487   1
   0 -15  17 4.81110 4.65226   3
   0  15  18 3.34293 1.27452  12
   0 -15  18 1.81739 0.86359   1
   0 -15  19 1.75545 4.64225   3
   0  15  19-0.33675 1.19492  12
   0 -15  19 0.43368 0.74795   1
   0 -15  20-1.82390 4.82392   3
   0  15  20-0.33760 1.05949  12
   0 -15  20 1.38895 0.82538   1
   0  15  21 0.33086 1.21703  12
   0 -15  21 1.88680 5.69131   3
   0 -15  21 1.98747 0.96595   1
   0  15  22 0.66096 1.27227  12
   0 -15  22 9.72636 6.30148   3
   0  16   0 52.1283 7.01838  13
   0 -16   0 60.2980 7.11945   3
   0  16   0 47.5916 6.77654   4
   0  16   1 0.74238 0.74722  13
   0  16  -1-0.83414 1.39568   4
   0 -16  -1-0.23866 0.69256   3
   0 -16   1-0.54757 0.82649   3
   0  16  -1-0.54519 0.79071  13
   0  16   2 19.8131 3.56093  13
   0  16  -2 20.1813 3.99941   4
   0  16  -2 20.7270 3.67660  13
   0 -16  -2 30.6497 3.80174   3
   0 -16   2 31.3396 4.03424   3
   0  16  -2 29.1281 3.65732   9
   0  16  -3 44.5380 7.29716   4
   0  16   3 47.3853 6.41986  10
   0  16  -3 51.4028 6.59028   9
   0 -16   3 55.2142 7.06504   3
   0  16   3 50.9415 6.65680  13
   0  16   4 1.25321 0.64279  10
   0  16   4 0.22955 0.54416  13
   0  16   4 0.35912 0.73651  12
   0  16  -4-0.21527 0.57043   9
   0 -16   4 0.39370 1.18763   3
   0 -16   5 1.33777 1.34453   3
   0  16   5-0.45650 0.71420  13
   0  16  -5 0.22757 0.50351   9
   0  16   5 0.36537 0.86421  12
   0  16   5 0.31455 0.47422  10
   0  16  -5 2.07960 3.63753   4
   0 -16   6 4.16824 1.98298   3
   0  16   6 1.78686 1.21450  12
   0  16   6 3.19057 1.05640  13
   0  16   6 3.58227 0.92077  10
   0  16  -6 2.90766 0.97799   9
   0  16   7 12.5360 2.17453  10
   0  16  -7 17.8633 2.60020   9
   0  16   7 14.4071 2.70719  12
   0 -16   7 19.1362 3.87497   3
   0  16   7 14.0100 2.38527  13
   0  16  -8 28.3143 3.61935   9
   0  16   8 20.8651 3.10333  10
   0 -16   8 15.8303 4.38484   3
   0  16   8 21.9676 3.31625  13
   0  16   8 21.3822 3.64567  12
   0  16  -9 5.08639 2.02463  18
   0  16  -9 6.17249 1.51560   9
   0 -16   9 6.18596 2.89283   3
   0  16   9 4.06813 1.42533  12
   0  16   9 3.22176 1.17772  13
   0  16   9 8.58075 1.25656  10
   0  16  10 14.6719 2.59847  13
   0  16 -10 19.6849 3.00714   9
   0  16  10 16.9278 2.48689  10
   0  16  10 14.6478 2.82713  12
   0 -16  10 18.2099 4.60507   3
   0  16  11 2.36202 1.14390  12
   0  16  11 4.61563 1.03666  10
   0  16  11 2.41849 0.98647  13
   0 -16  11-1.93754 3.35730   3
   0 -16  12 7.56301 4.15225   3
   0  16  12 11.7970 1.68645  10
   0  16  12 9.63178 1.84078  13
   0  16  12 3.73146 1.58871  12
   0  16  13 3.08080 1.46792  12
   0 -16  13 3.58742 3.90767   3
   0  16  13 5.52299 1.39459  13
   0  16  14 0.77710 0.87221  13
   0  16  14 0.68995 1.00433  12
   0 -16  14 3.87405 3.74219   3
   0 -16  15-2.81417 3.72169   3
   0  16  15 1.05714 0.80022  13
   0  16  15 0.34569 0.82092  12
   0  16  16-0.68812 0.90992  12
   0 -16  16 1.49858 4.15635   3
   0  16  16 0.54781 0.88718  13
   0 -16  17 2.11989 0.86166   1
   0  16  17 1.13389 1.01117  13
   0 -16  18 1.41928 0.81894   1
   0 -16  18 1.66017 4.16952   3
   0  16  18 2.06327 1.16676  12
   0 -16  19 0.43253 0.67670   1
   0 -16  19 3.48536 5.04830   3
   0  16  19-0.69098 1.44458  12
   0  16  20 3.80810 1.55486  12
   0 -16  20 1.82022 4.59252   3
   0 -16  20 4.38631 1.21178   1
   0 -16  21-0.24623 0.71351   1
   0 -16  21-1.88166 4.97599   3
   0  16  21 0.33836 1.23349  12
   0  16  22 2.35960 1.40971  12
   0 -17   0-0.26668 0.80474   3
   0  17   0-0.27363 0.68724  13
   0 -17  -1 4.05687 1.26318   3
   0  17   1 4.45606 1.26060  13
   0  17  -1 4.32868 1.27721  13
   0 -17   1 5.45883 1.48214   3
   0  17  -2 10.5720 2.07448  13
   0  17   2 9.81822 1.90354  13
   0 -17  -2 8.82901 1.91743   3
   0 -17   2 12.7257 2.30612   3
   0  17   3 19.8187 2.61242  10
   0  17   3 18.3844 2.81748  13
   0  17  -3 14.1195 2.59139   9
   0 -17   3 16.4107 3.12390   3
   0 -17   4 1.98646 1.34721   3
   0  17   4 4.97140 1.55215  12
   0  17   4 3.90221 1.13242  13
   0  17  -4 5.62386 1.18231   9
   0  17   4 2.16654 0.81503  10
   0  17   5 30.2166 5.58754  12
   0 -17   5 43.3907 6.15935   3
   0  17  -5 42.8965 5.44468   9
   0  17   5 37.1784 5.17367  10
   0  17   5 43.7078 5.47520  13
   0 -17   6 9.85883 2.60013   3
   0  17   6 8.16440 1.71077  13
   0  17   6 7.51446 1.51068  10
   0  17   6 8.03980 2.09575  12
   0  17  -6 12.7800 1.95826   9
   0 -17   7 49.7324 6.56536   3
   0  17   7 35.1587 5.06069  13
   0  17   7 32.6126 5.37661  12
   0  17  -7 38.1575 5.16716   9
   0  17   7 35.4344 4.85626  10
   0  17   8 4.30035 1.31962  13
   0  17   8 6.84297 1.27022  10
   0  17  -8 7.37243 1.57744   9
   0 -17   8 5.28611 2.50306   3
   0  17   8 4.40563 1.50169  12
   0  17  -9 16.1554 2.70834   9
   0 -17   9 17.4226 4.25603   3
   0  17   9 14.0237 2.31146  10
   0  17   9 15.2697 2.53574  13
   0  17   9 15.0678 2.80303  12
   0  17  10 5.02424 1.58375  12
   0  17 -10 4.12059 1.42581   9
   0  17  10 6.38287 1.27130  10
   0 -17  10 1.69467 2.80679   3
   0  17  10 4.45777 1.31118  13
   0  17 -11 4.03232 1.44806   9
   0  17  11 4.54357 1.39772  13
   0 -17  11 1.89012 3.22986   3
   0  17  11 7.48745 1.34782  10
   0  17  11 6.71826 1.72460  12
   0 -17  12-1.04947 3.28375   3
   0  17  12-0.35424 1.18495  12
   0  17  12-0.51498 0.86134  13
   0  17  12 0.91591 0.71854  10
   0  17  13 3.81388 1.07469  10
   0 -17  13 5.68956 3.83101   3
   0  17  13 1.77972 1.15776  12
   0  17  13 5.99987 1.44643  13
   0  17  14 0.35734 0.89686  12
   0 -17  14-3.76952 4.69918   3
   0  17  14 0.80272 0.89541  13
   0 -17  15 1.35139 3.91590   3
   0  17  15 0.81587 0.94240  13
   0  17  15 0.71687 0.95252  12
   0  17  16 2.90369 1.35386  12
   0 -17  16 1.44585 4.22014   3
   0  17  16 6.45962 1.51912  13
   0  17  17 2.87534 1.25566  13
   0 -17  17-1.53895 4.27692   3
   0  17  17 2.15292 1.15498  12
   0  17  18 0.35383 1.06685  12
   0 -17  18 3.26063 4.09005   3
   0 -17  18-0.20425 0.54017   1
   0  17  19 1.41993 1.11266  12
   0 -17  19 3.43162 4.53785   3
   0 -17  19 0.21570 0.67811   1
   0  17  20-0.71069 1.26350  12
   0 -17  20 1.61192 0.84354   1
   0 -17  20-1.77948 5.36604   3
   0 -17  21 7.41489 6.00708   3
   0  17  21 1.38651 1.31146  12
   0  18   0 29.1168 4.63319  13
   0 -18   0 35.6886 4.74550   3
   0  18   1 49.1679 6.67141  13
   0 -18  -1 47.6457 6.63210   3
   0  18  -1 53.1237 6.81762  13
   0 -18   1 45.7589 6.69562   3
   0  18  -2 0.63631 0.86040  13
   0  18   2 2.14557 0.85827  13
   0 -18   2 1.99089 1.28426   3
   0  18   3 2.48246 0.90487  10
   0  18  -3 4.62177 1.41784  13
   0 -18   3 4.35408 1.57570   3
   0  18   3 2.60528 0.99401  13
   0  18  -3 6.20127 1.25816   9
   0 -18   4 2.80601 1.48915   3
   0  18   4 1.21846 1.16254  12
   0  18  -4 2.35865 0.88477   9
   0  18   4 2.55602 0.99814  13
   0  18   4 2.83026 0.89702  10
   0  18  -5 0.98202 0.84839   9
   0  18   5 0.25514 0.77139  13
   0  18   5 0.41004 1.03025  12
   0 -18   5 1.37748 1.43781   3
   0  18   5 0.17645 0.64569  10
   0  18   6 0.25265 0.76231  13
   0  18   6-0.52839 0.69145  10
   0  18   6 0.40361 1.01298  12
   0 -18   6-1.55248 1.61947   3
   0  18  -6-0.25919 0.65088   9
   0  18  -7 2.74386 1.06591   9
   0  18   7 3.78651 1.13773  13
   0  18   7 1.57380 1.19787  12
   0 -18   7 2.28770 2.11706   3
   0  18   7 4.03230 1.02960  10
   0 -18   8 7.80863 2.75345   3
   0  18   8 5.82786 1.27698  10
   0  18   8 7.07504 1.45834  13
   0  18  -8 7.53028 1.64434   9
   0  18   8 2.68614 1.42105  12
   0  18  -9 22.7209 3.11635   9
   0  18   9 14.0713 2.92621  12
   0  18   9 18.6433 2.79574  13
   0 -18   9 22.4447 4.67683   3
   0  18   9 13.2135 2.48236  10
   0 -18  10 3.30750 2.71063   3
   0  18  10 3.26027 1.00068  10
   0  18  10 2.60122 1.27434  12
   0  18 -10 2.90697 1.24966   9
   0  18  10 5.64361 1.33646  13
   0  18  11 14.5891 2.44517  10
   0  18 -11 22.8447 3.23068   9
   0 -18  11 18.4137 5.00294   3
   0  18  11 17.0721 3.04566  12
   0  18  11 13.8061 2.61175  13
   0  18 -12-0.35996 0.95326   9
   0 -18  12-0.99841 3.01079   3
   0  18  12-0.37057 1.07470  12
   0  18  12-0.53569 0.86898  13
   0  18  12-0.38196 0.73363  10
   0  18  13 2.71189 1.07474  13
   0  18  13 1.48214 1.12773  12
   0  18  13 0.39306 0.88313  10
   0 -18  13-1.10442 3.06700   3
   0  18  14 3.82864 1.35608  13
   0  18  14 4.81981 1.57507  12
   0 -18  14 5.95443 4.13885   3
   0  18  15-0.37068 1.02809  12
   0  18  15 0.28074 0.96796  13
   0 -18  15 1.30963 3.79380   3
   0 -18  16 1.40260 3.89019   3
   0  18  16-0.36799 0.97326  12
   0  18  16 0.57627 0.86892  13
   0  18  17 4.81797 1.49326  12
   0  18  17 1.47107 1.12551  13
   0 -18  18-1.58827 4.20114   3
   0 -18  18 1.03521 0.77991   1
   0  18  18 0.36483 1.18530  12
   0  18  19 1.09623 1.10203  12
   0 -18  19-0.21653 0.70170   1
   0  18  20 1.45884 1.30601  12
   0 -18  20 1.73369 5.23031   3
   0 -19   0-0.59062 0.98784   3
   0  19   0 1.81692 0.98081  13
   0  19  -1-0.31769 0.75258  13
   0 -19   1 0.94592 1.08796   3
   0  19   1 0.29302 0.77598  13
   0 -19  -1 1.14823 0.99063   3
   0 -19   2 12.5307 2.54534   3
   0  19   2 12.3428 2.03623  10
   0  19   2 9.84084 2.17278  13
   0  19  -2 14.0318 2.47512  13
   0  19  -3 12.1751 2.25702  13
   0 -19   3 9.02857 2.28703   3
   0  19   3 8.83644 1.95544  13
   0  19   3 9.59578 1.78271  10
   0  19  -4 32.7829 4.28973   9
   0  19   4 30.7163 4.07123  10
   0  19   4 24.8741 4.17477  13
   0 -19   4 29.3575 4.78970   3
   0  19   4 26.2471 4.63816  12
   0  19   5 3.22788 1.12571  13
   0  19   5 1.86403 0.82741  10
   0  19  -5 1.28527 0.80843   9
   0 -19   5 3.67869 1.85845   3
   0  19   5 1.29939 1.16824  12
   0  19   6 28.3764 4.02676  10
   0 -19   6 40.7446 5.43499   3
   0  19   6 27.3541 4.23934  13
   0  19  -6 30.8014 4.33309   9
   0  19   6 24.2092 4.52828  12
   0  19   7 4.60295 1.20752  10
   0  19   7 3.96497 1.29936  13
   0  19  -7 7.06026 1.54397   9
   0  19   7 3.71332 1.45117  12
   0 -19   7 5.10603 2.43873   3
   0  19   8 1.84774 0.91924  10
   0 -19   8 1.92418 1.96082   3
   0  19   8 2.63686 0.96513  13
   0  19   8 2.44956 1.27285  12
   0  19  -8 5.92666 1.45992   9
   0  19   9-0.39555 1.14590  12
   0  19   9-0.18630 0.64243  10
   0  19   9 1.59209 1.01691  13
   0 -19   9-0.71059 2.14257   3
   0  19  -9 0.62462 0.86626   9
   0  19  10 6.65877 1.81862  12
   0  19  10 3.75954 1.31214  13
   0  19  10 5.08566 1.26549  10
   0 -19  10 2.36324 2.71179   3
   0  19 -10 9.54670 1.85525   9
   0 -19  11 6.11294 3.21759   3
   0  19  11 4.82841 1.22402  10
   0  19 -11 4.82513 1.45966   9
   0  19  11 2.33574 1.38409  12
   0  19  11 3.27126 1.23258  13
   0  19  12-0.38796 1.07998  12
   0  19  12 1.38146 0.79686  10
   0 -19  12 0.96835 2.80668   3
   0  19  12 1.37807 1.03489  13
   0  19  13 1.54236 1.18516  12
   0 -19  13 1.07155 3.36071   3
   0  19  13 2.63725 0.97217  10
   0  19  13 1.41073 1.07997  13
   0 -19  14 2.30553 3.77682   3
   0  19  14 3.97388 1.37932  13
   0  19  14 6.54478 1.73775  12
   0 -19  15-1.23722 3.59315   3
   0  19  15 2.30352 1.26940  12
   0  19  15 2.32036 1.16598  13
   0  19  16 4.95119 1.76464  12
   0 -19  16 5.41839 4.86575   3
   0  19  16 7.91675 1.81204  13
   0 -19  17-1.44555 4.68472   3
   0  19  17 2.70992 1.34256  13
   0  19  17 0.76679 1.07608  12
   0  19  18 3.09585 1.42302  13
   0  19  18 1.88100 1.34005  12
   0 -19  18 0.20993 0.66762   1
   0 -19  19 2.63014 1.00939   1
   0 -19  19 7.96113 5.50008   3
   0  20   0 58.6939 8.33409  13
   0 -20   0 65.5074 8.42848   3
   0 -20   1 5.93333 1.68936   3
   0 -20  -1 4.25539 1.43811   3
   0  20  -1 1.66619 1.23072  13
   0  20   1 4.29278 1.37985  13
   0 -20   2 35.1404 4.51323   3
   0  20  -2 31.2057 4.30067  13
   0  20   2 26.4831 4.02941  13
   0  20   2 21.1997 3.65401  10
   0  20   3 1.97313 0.88746  10
   0 -20   3 1.90869 1.46460   3
   0  20  -3 2.55768 1.18911  13
   0  20   3 5.19640 1.27368  13
   0 -20   4 1.67016 1.47694   3
   0  20   4 1.71085 1.00920  13
   0  20   4 2.27242 1.45980  12
   0  20  -4 3.91184 1.09666   9
   0  20   4 3.13238 1.00998  10
   0  20  -4 3.39761 1.30513  13
   0  20  -5-0.26768 0.74274   9
   0 -20   5-0.92125 1.67918   3
   0  20   5 0.91357 1.08064  12
   0  20   5-0.58216 0.77856  10
   0  20   5 0.56616 0.85381  13
   0  20   6 1.67202 0.91534  13
   0  20   6 2.73088 0.87652  10
   0 -20   6 3.59470 2.27748   3
   0  20   6-0.44657 1.19074  12
   0  20  -6 1.38228 0.81524   9
   0  20   7 1.75732 1.26973  12
   0 -20   7 3.37611 2.08191   3
   0  20   7 3.28289 1.03263  10
   0  20  -7 4.93931 1.33434   9
   0  20   7 2.21251 1.04417  13
   0  20  -8 6.37764 1.71557   9
   0  20   8 7.14938 1.64165  13
   0  20   8 7.24657 2.02893  12
   0 -20   8 7.59264 2.72116   3
   0  20   8 6.76306 1.43860  10
   0  20   9 13.5134 2.86268  13
   0  20   9 16.7050 2.73047  10
   0 -20   9 16.7355 4.16164   3
   0  20   9 18.4257 3.42461  12
   0  20  10 1.66863 0.99491  13
   0  20 -10 2.00711 1.16044   9
   0  20  10 1.65173 1.15237  12
   0  20  10 0.19765 0.71276  10
   0 -20  10 2.30967 2.49677   3
   0  20  11-0.20018 0.73019  10
   0  20  11-0.28148 0.81585  13
   0  20  11-0.40182 1.06294  12
   0 -20  11 0.85092 2.46513   3
   0  20  12 3.59323 1.55512  12
   0  20  12 4.52253 1.26522  10
   0  20  12 5.74426 1.54183  13
   0 -20  12 3.75739 3.37750   3
   0  20  13 3.13622 1.00392  10
   0  20  13 0.28952 0.95334  13
   0  20  13 0.79073 1.10996  12
   0  20  14 1.18061 1.17554  12
   0  20  14 3.53845 1.28964  13
   0 -20  14 5.57313 3.96498   3
   0  20  15 0.79529 1.05172  12
   0  20  15-0.29607 0.95907  13
   0 -20  15 1.19541 3.60436   3
   0  20  16 0.30196 1.01014  13
   0  20  16 0.39506 1.04480  12
   0 -20  16-2.55368 4.65426   3
   0 -20  17-1.36023 4.10219   3
   0  20  17 0.92726 1.09995  13
   0 -20  18 2.55289 0.96860   1
   0 -20  18 1.44454 4.68748   3
   0  20  18 2.19611 1.34328  13
   0 -20  19 3.05927 4.80023   3
   0 -21   0 2.29669 1.37824   3
   0  21   0 0.66400 0.84337  13
   0 -21   1-0.68786 1.15078   3
   0  21  -1 0.69704 0.96702  13
   0  21   1 0.31987 0.80293  13
   0 -21  -1 0.32113 1.00518   3
   0  21   2 3.41651 1.21541  13
   0 -21   2 2.91716 1.51400   3
   0  21   2 2.51399 1.00600  10
   0  21  -2 0.36215 0.98879  13
   0  21  -3 12.8815 2.58128  13
   0  21   3 13.0959 2.39157  13
   0  21   3 11.4616 2.15749  10
   0 -21   3 15.3782 2.88564   3
   0  21   4-0.95845 1.38920  12
   0  21   4-0.29713 0.82571  13
   0 -21   4-0.42982 1.19324   3
   0  21  -4-0.39483 1.04539  13
   0  21   4-0.20643 0.73421  10
   0  21  -5 34.8738 4.63660   9
   0  21   5 33.5234 4.65733  13
   0 -21   5 28.2029 5.07225   3
   0  21   5 27.7872 4.28735  10
   0  21   5 31.7204 5.15072  12
   0  21   6 0.29205 0.85122  13
   0  21   6 0.46884 1.04155  12
   0 -21   6 3.58158 2.00909   3
   0  21  -6 1.43932 0.83917   9
   0  21   6 0.40362 0.76055  10
   0  21   7 2.22493 0.97862  10
   0  21   7 1.15575 1.00244  13
   0  21   7 3.21903 1.60774  12
   0 -21   7 3.99742 2.20451   3
   0  21  -7 2.67914 1.17138   9
   0  21   8 2.29256 1.21498  13
   0  21   8 2.62562 0.90037  10
   0  21   8 0.88918 1.24938  12
   0 -21   8-0.62501 1.82170   3
   0  21  -8 1.55540 0.92333   9
   0  21  -9 0.97377 0.85592   9
   0  21   9 1.71926 0.96476  13
   0  21   9 4.85686 1.08923  10
   0 -21   9 1.37085 2.08339   3
   0  21   9 2.61153 1.43413  12
   0 -21  10 1.50585 2.35978   3
   0  21 -10-0.33964 0.86280   9
   0  21  10 2.87498 1.05335  10
   0  21  10 0.85555 1.13933  12
   0  21  10 1.72850 1.03105  13
   0  21  11 1.65937 0.98057  10
   0 -21  11 0.82918 2.30601   3
   0  21  11 0.84422 1.12908  12
   0  21  11 1.76576 1.08608  13
   0  21  12 0.21244 0.85341  10
   0  21  12 0.59158 1.05059  13
   0  21  12 0.41785 1.21144  12
   0 -21  12 1.82543 2.95649   3
   0 -21  13 0.97889 3.18758   3
   0  21  13 4.74113 1.20035  10
   0  21  13 2.41232 1.20190  13
   0  21  13 1.23832 1.24058  12
   0 -21  14-2.15190 3.48477   3
   0  21  14-0.30188 0.87455  13
   0  21  14 0.81894 1.23464  12
   0  21  15 6.12576 1.65693  13
   0 -21  15 8.05715 4.15418   3
   0  21  16 0.30769 1.06106  13
   0 -21  16-1.22960 3.56201   3
   0  21  17 1.57143 1.24670  13
   0 -21  17 1.30928 4.10091   3
   0 -21  18-1.38814 4.64631   3
   0 -22   0-1.03021 1.18438   3
   0  22   0 0.34525 0.81711  13
   0 -22  -1 18.9885 3.10646   3
   0  22  -1 14.8767 2.88567  13
   0 -22   1 16.8245 3.10370   3
   0  22   1 13.3129 2.77894  13
   0  22  -2 12.8302 2.42254  13
   0  22   2 13.2625 2.31060  13
   0 -22   2 6.05613 2.23479   3
   0  22   2 8.79107 1.84774  10
   0  22   3 8.23392 2.00247  13
   0 -22   3 7.97334 2.31214   3
   0  22  -3 11.0287 2.33827  13
   0  22   3 11.0886 1.90415  10
   0 -22   4-0.43340 1.53773   3
   0  22   4-0.50441 1.52094  12
   0  22   4 1.28844 0.84242  10
   0  22   4-0.31215 0.86587  13
   0 -22   5 1.89506 1.64393   3
   0  22   5 1.50282 1.52166  12
   0  22  -5 4.25031 1.56027  13
   0  22   5 1.23387 0.98270  13
   0  22   5 0.85829 0.88015  10
   0 -22   6 2.04157 1.76471   3
   0  22   6 0.49121 1.23932  12
   0  22   6 1.22224 0.99834  13
   0  22  -6 0.89522 0.87439   9
   0  22   6 1.26980 0.87693  10
   0  22   7 6.56195 1.44967  10
   0  22   7 3.84460 1.71973  12
   0  22  -7 8.59031 1.74244   9
   0 -22   7 8.49090 2.56611   3
   0  22   7 4.82617 1.47958  13
   0  22   8 0.29822 0.83211  13
   0 -22   8 1.23422 1.86290   3
   0  22  -8 1.90438 1.03200   9
   0  22   8 0.63225 0.79341  10
   0  22   8 0.46345 1.22895  12
   0  22   9 1.80865 1.34437  12
   0 -22   9 6.06969 2.62946   3
   0  22   9 4.84770 1.21543  10
   0  22   9 3.57031 1.28779  13
   0  22  -9 5.96080 1.63972   9
   0  22  10 1.20452 1.00168  13
   0 -22  10 2.94963 2.47718   3
   0  22  10 1.32905 1.24977  12
   0  22  10 2.77342 0.98752  10
   0  22  11 0.87204 1.09562  12
   0  22  11 1.51903 1.01813  13
   0  22  11-0.21705 0.79362  10
   0 -22  11 0.80829 2.52986   3
   0  22  12 6.14536 1.35656  10
   0 -22  12 5.31964 3.10958   3
   0  22  12 3.34875 1.32297  13
   0  22  12 4.72911 1.77988  12
   0  22  13 3.71678 1.46349  13
   0 -22  13-0.94851 2.87073   3
   0  22  13 1.79162 0.93208  10
   0  22  14-0.61850 1.09719  13
   0 -22  14-2.07818 3.36538   3
   0  22  14 1.37965 0.98048  10
   0  22  15 0.62568 0.94757  13
   0 -22  15 2.21661 3.21187   3
   0 -22  16-3.54275 3.95153   3
   0  22  16-0.31763 1.10008  13
   0 -22  17-1.25564 4.33164   3
   0  22  17 1.91794 1.31700  13
   0 -23   0 0.36031 1.12820   3
   0  23   0 0.35830 0.84857  13
   0  23   1 0.34546 0.91496  13
   0  23   1-0.22994 0.83968  10
   0  23  -1 1.86317 1.28582  13
   0 -23   1 0.74433 1.12328   3
   0 -23   2 2.32252 1.49384   3
   0  23  -2 1.94554 1.35318  13
   0  23   2 1.37685 0.89692  10
   0  23   2 1.00872 0.94912  13
   0 -23   3 1.23371 1.43700   3
   0  23   3 2.63212 1.25239  13
   0  23  -3 2.43051 1.24348  13
   0  23   3 1.60058 0.92672  10
   0  23  -4 9.75941 2.42744  13
   0 -23   4 13.7961 2.94323   3
   0  23   4 10.8006 2.27668  13
   0  23   4 11.6296 2.89508  12
   0  23   4 10.6013 2.03882  10
   0  23   5 1.55648 0.94411  10
   0  23  -5 0.88428 1.29130  13
   0  23   5 2.10039 1.39828  12
   0 -23   5 4.27801 1.91339   3
   0  23   5 0.32289 0.98731  13
   0  23   6 0.22160 0.85120  10
   0 -23   6 4.68374 2.00376   3
   0  23   6 1.02822 1.50191  12
   0  23   6 2.55442 1.20983  13
   0  23  -6 4.03031 1.33615   9
   0  23   7 12.8942 2.35312  13
   0  23   7 8.95997 1.99326  10
   0  23   7 8.52653 2.45445  12
   0  23  -7 14.5722 2.40882   9
   0 -23   7 14.0361 3.15570   3
   0  23   8 4.83457 1.27026  10
   0  23   8 4.82439 1.81320  12
   0  23   8 1.55041 1.09717  13
   0  23  -8 4.23412 1.37892   9
   0 -23   8 7.91983 2.68383   3
   0  23   9 1.54299 1.12958  13
   0  23   9 1.87851 1.41973  12
   0 -23   9 0.66301 1.92340   3
   0  23   9 0.21931 0.80601  10
   0  23  10 0.22148 0.74201  10
   0 -23  10-1.44561 2.34137   3
   0  23  10 0.45841 1.08505  12
   0  23  10 1.24616 1.04292  13
   0  23  11 1.25365 1.04997  13
   0 -23  11-0.78908 2.28658   3
   0  23  11 0.22467 0.75377  10
   0  23  12 7.03088 1.58442  10
   0  23  12 5.07675 1.57076  13
   0 -23  12 4.30873 3.05357   3
   0 -23  13 2.75712 2.54947   3
   0  23  13 0.31806 1.06507  13
   0  23  13 0.23076 0.82022  10
   0  23  14 7.06806 1.85243  13
   0  23  14 5.44526 1.53208  10
   0 -23  14 7.02554 3.63647   3
   0 -23  15-1.06851 3.34421   3
   0  23  15 0.95877 1.22711  13
   0  23  16 1.61862 1.23110  13
   0 -23  16 4.54000 4.03307   3
   0 -24   0-0.37761 1.22414   3
   0  24   0 1.11291 1.03026  13
   0  24   1 6.88387 1.85534  13
   0 -24   1 6.51489 1.94433   3
   0  24  -1 6.57333 1.84920  13
   0  24   1 6.03775 1.51977  10
   0 -24   2 3.60653 1.67039   3
   0  24  -2 2.81819 1.49957  13
   0  24   2 1.67125 1.06372  10
   0  24   2 3.17283 1.32152  13
   0  24  -3-0.41973 1.21732  13
   0 -24   3-0.84842 1.54740   3
   0  24   3-0.23764 0.89065  10
   0  24   3-0.68941 1.15452  13
   0 -24   4-0.89494 1.49801   3
   0  24   4-0.55387 1.67110  12
   0  24   4-0.70105 0.75927  10
   0  24  -4 1.30420 1.36161  13
   0  24   4-0.67762 1.13493  13
   0  24   5 4.42539 1.21709  10
   0  24   5-0.54941 1.31467  12
   0  24   5 2.00206 1.20049  13
   0 -24   5 0.48587 1.68704   3
   0  24   6-0.52909 1.46827  12
   0  24   6 0.92651 0.84572  10
   0 -24   6 1.55899 1.89486   3
   0  24   6 0.32822 0.99084  13
   0  24   7 7.29681 1.65818  10
   0  24   7 7.20593 1.86673  13
   0  24  -7 10.1763 2.00595   9
   0  24   7 10.2890 2.49522  12
   0 -24   7 3.90593 2.33049   3
   0  24   8 0.96674 0.93570  13
   0  24   8 0.45771 0.92006  10
   0 -24   8-0.60160 2.07526   3
   0  24   9 0.22794 0.99052  10
   0  24   9 0.31980 1.06978  13
   0 -24   9-1.30422 1.96623   3
   0  24  10 17.4475 2.74682  10
   0  24  10 12.8837 2.73514  13
   0 -24  10 18.4157 4.14406   3
   0  24  11 7.10984 1.76552  13
   0 -24  11 10.7911 3.30872   3
   0  24  11 4.88343 1.51668  10
   0  24  12 0.23410 0.87629  10
   0  24  12 0.32642 1.02203  13
   0 -24  12 0.83860 2.62420   3
   0 -24  13-0.89114 2.68693   3
   0  24  13 0.32626 1.09138  13
   0  24  13-0.23784 0.91150  10
   0  24  14-0.24335 0.97712  10
   0 -24  14 0.97015 2.92553   3
   0  24  14-0.65767 1.16764  13
   0 -24  15 2.05930 3.65318   3
   0  24  15-0.33121 1.14221  13
   0  25   0 1.91659 1.60734  13
   0 -25   0 0.39531 1.32789   3
   0  25  -1-0.79823 1.00133  13
   0 -25   1 0.39989 1.29520   3
   0  25   1-0.25184 1.03178  10
   0  25   1 2.24913 1.17295  13
   0  25   2 0.25030 0.88888  10
   0  25   2 0.36478 0.91597  13
   0 -25   2 0.41423 1.29668   3
   0 -25   3 9.49522 2.32172   3
   0  25   3 5.70479 1.81078  13
   0  25   3 6.89217 1.58830  10
   0  25   4-0.57755 1.80717  12
   0 -25   4-0.91770 1.62799   3
   0  25   4 1.22300 1.06291  10
   0  25   4 0.34940 1.23970  13
   0  25   5 3.82933 1.50782  13
   0  25   5 4.38129 1.34753  10
   0 -25   5 8.76323 2.44127   3
   0  25   6-0.95223 0.93409  10
   0  25   6 1.36755 1.10759  13
   0  25   7 1.33951 1.20530  13
   0 -25   7 5.09936 2.19866   3
   0  25   7 3.80132 1.20899  10
   0  25   8 1.41345 0.97478  10
   0  25   8 1.67163 1.28851  13
   0 -25   8-0.60866 1.84030   3
   0 -25   9-0.65641 1.90154   3
   0  25   9 0.99298 1.14127  13
   0  25   9-0.47331 0.79165  10
   0  25  10 2.37912 1.07373  10
   0  25  10-0.33265 1.00548  13
   0 -25  10-0.69454 2.01323   3
   0  25  11 0.48069 0.98822  10
   0 -25  11 0.75276 2.18224   3
   0  25  11 0.99913 1.18458  13
   0  25  12 0.33566 1.16385  13
   0  25  12 1.20824 1.05718  10
   0 -25  12 4.08390 2.97980   3
   0  25  13 0.97946 1.02759  10
   0 -25  13-1.72979 2.70765   3
   0  25  13 1.00435 1.08783  13
   0  25  14-1.00953 1.09659  13
   0  26   0 3.41660 1.30915  10
   0  26   1 0.26136 0.90243  10
   0 -26   1 0.83450 1.48116   3
   0 -26   2-0.42808 1.43247   3
   0  26   2-0.37643 1.09118  13
   0  26   2 1.29677 0.99468  10
   0  26   3 0.77215 0.94056  10
   0  26   3 0.36786 1.19329  13
   0 -26   3 0.44430 1.28879   3
   0 -26   4 0.47093 1.36424   3
   0  26   4 0.72869 1.09859  13
   0  26   4-0.25227 1.07575  10
   0  26   5-0.35774 1.07893  13
   0 -26   5-0.49622 1.66004   3
   0  26   5 1.00147 0.93667  10
   0  26   6-0.35538 1.03026  13
   0  26   6-0.24819 0.92902  10
   0 -26   6-0.52782 1.82033   3
   0 -26   7-0.56321 1.94855   3
   0  26   7 2.20001 1.03465  10
   0  26   7 2.08517 1.37257  13
   0  26   8 1.22354 1.02370  10
   0  26   8 0.34165 1.10701  13
   0 -26   8-1.20539 2.01627   3
   0  26   9 4.10680 1.63211  13
   0  26   9 5.89010 1.54667  10
   0 -26   9 5.17107 2.66282   3
   0 -26  10 0.69665 2.13278   3
   0  26  10 4.76051 1.54940  13
   0  26  10 2.95529 1.15074  10
   0 -26  11 5.14654 3.01640   3
   0  26  11 6.17368 1.76611  13
   0  26  11 4.71902 1.51740  10
   0  26  12 1.37908 1.26819  13
   0 -26  12 1.58931 2.66356   3
   0  27   0-0.54575 1.02261  10
   0 -27   1 0.43439 1.20733   3
   0  27   1 0.81109 1.03902  10
   0 -27   2-1.32720 1.47983   3
   0  27   2 1.60698 1.14204  10
   0  27   3 1.32633 1.10953  10
   0 -27   3-0.91416 1.48068   3
   0 -27   4 3.33390 1.90367   3
   0  27   4 9.20844 1.78202  10
   0  27   5 1.11556 1.16647  13
   0  27   5 0.51407 0.89014  10
   0 -27   5 0.49863 1.61709   3
   0 -27   6 12.6215 3.11827   3
   0  27   6 7.27569 2.04131  13
   0  27   6 8.14204 1.81218  10
   0 -27   7 0.55960 1.81253   3
   0  27   7 0.50784 0.99614  10
   0  27   7-0.36025 1.04378  13
   0 -27   8 0.59688 1.86769   3
   0  27   8 0.35360 1.10650  13
   0  27   8-0.50766 1.01812  10
   0  27   9 0.25402 0.97399  10
   0  27   9-0.70652 1.14460  13
   0 -27  10-1.36678 2.35681   3
   0  27  10 1.75181 1.31124  13
   0  27  11 0.70549 1.14560  13
   0  28   0 0.56385 1.02988  10
   0  28   1 4.18350 1.47804  10
   0  28  -1 2.84159 1.36600  10
   0 -28   2 1.37148 1.38047   3
   0  28   2 0.27608 0.95491  10
   0  28   3 1.36526 1.04324  10
   0 -28   3 2.81796 1.63337   3
   0 -28   4-0.48774 1.52776   3
   0  28   4 1.35207 1.08681  10
   0 -28   5-1.01872 1.59377   3
   0  28   5 0.53430 1.02377  10
   0 -28   6 1.60337 1.78902   3
   0  28   6-1.05673 1.10666  10
   0  28   7-0.26338 0.90813  10
   0 -28   7 1.69908 2.11809   3
   0 -28   8 0.60216 1.88552   3
   0  29   0-1.16186 1.09520  10
   0  29  -1 0.29351 1.04396  10
   0  29   1-1.14843 1.24976  10
   0  29  -2-0.29401 1.07199  10
   0  29   2 0.28356 1.08691  10
   0 -29   2 1.42096 1.85800   3
   0  29   3 1.68148 1.18751  10
   0 -29   3 1.44340 1.71786   3
   0  29   4-0.27692 1.00946  10
   0 -29   4 0.99793 1.66906   3
   0 -29   5 8.31516 2.61748   3
  -1   0  25 1.89087 1.46120  12
  -1   0  24 0.30610 1.17361  12
  -1   0  23 1.48472 1.12473  12
  -1   0  22 5.46818 1.65762  12
  -1   0  21 0.27824 1.04111  12
  -1   0  20 0.26852 0.92748  12
  -1   0  20 0.65601 0.95176   1
  -1   0  19-0.25835 0.99062  12
  -1   0  19-0.30571 0.95716   1
  -1   0  18 0.28255 0.85632   1
  -1   0  18 1.25082 0.93957  12
  -1   0  17 0.71716 0.91658  12
  -1   0  17-0.51067 0.70881   1
  -1   0  16 68.2390 8.29410   1
  -1   0  16 58.2657 8.19769  12
  -1   0  15-0.21431 0.56687   1
  -1   0  15 0.86366 0.78713  12
  -1   0  14 39.9330 5.96473  12
  -1   0  14 51.0013 6.03330   1
  -1   0  13-0.17077 0.40448   1
  -1   0  13-0.19361 0.60619  12
  -1   0  12 17.2309 2.75105  12
  -1   0  12 19.8975 2.69020   1
   1   0 -11 0.29614 0.65544  13
  -1   0  11-0.17202 0.53851  12
  -1   0  11 0.26549 0.36857   1
   1   0 -10 29.6977 3.63183  13
  -1   0  10 32.5808 3.57344   1
   1   0 -10 27.4707 3.79618  12
   1   0 -10 23.5479 3.51882   6
   1   0 -10 23.5463 3.50039   8
  -1   0  10 23.6703 3.59627  12
  -1   0   9 0.14749 0.46189  12
   1   0  -9 0.57141 0.66183   6
   1   0  -9-0.36169 0.47329  13
   1   0  -9 0.19016 0.50949   8
   1   0  -9 0.89986 0.63882  12
  -1   0   9 0.19328 0.26873   1
   1   0  -8 37.7187 4.96837   8
  -1   0   8 39.3262 4.94689   1
   1   0  -8 42.1070 5.21812  12
   1   0  -8 35.7695 4.96995   6
  -1   0   8 38.3201 5.09969  12
   1   0  -8 44.8903 5.07265  13
   1   0  -7-0.14215 0.41220  12
   1   0  -7 0.18775 0.31454  13
  -1   0   7 0.12045 0.39052  12
  -1   0   7 0.39158 0.22576   1
   1   0  -7-0.56078 0.54043   6
   1   0  -7 0.22152 0.40058   8
  -1   0   6 5.83547 1.16821   6
   1   0  -6 6.19303 1.11732   6
  -1   0   6 6.74529 0.99155   1
   1   0  -6 7.00011 1.23909  12
   1   0  -6 8.47571 1.13025  13
  -1   0   6 8.65448 1.21418  12
   1   0  -6 7.05414 1.06161   8
   1   0  -5-0.06589 0.27566  13
   1   0  -5 0.09895 0.34128   8
  -1   0   5-0.03955 0.12409   1
   1   0  -5-0.05100 0.44126   6
  -1   0   5-0.28215 0.34294  12
  -1   0   5 0.06675 0.48349   6
   1   0  -5-0.21346 0.35712  12
   1   0  -4 872.852 107.235   8
  -1   0   4 1058.83 107.314   6
   1   0  -4 840.417 107.290  19
   1   0  -4 887.854 107.195  10
   1   0  -4 897.226 107.274  13
  -1   0   4 866.051 107.265   8
   1   0  -4 875.183 107.234   6
   1   0  -4 920.878 107.394  12
  -1   0   4 862.396 107.345  12
   1   0  -3 0.07915 0.15266  13
   1   0  -3 0.15645 0.09906  10
  -1   0   3 0.03522 0.20267   8
   1   0  -3 0.06174 0.21516   8
   1   0  -3 0.06998 0.26874  12
  -1   0   3 0.04883 0.14825  19
  -1   0   3-0.10893 0.27044   6
  -1   0   3 0.06570 0.21349  12
  -1   0   3 0.35636 0.16648  13
   1   0  -3 0.31978 0.19557  19
   1   0  -3 0.52420 0.23313   6
   1   0  -2 16.2200 2.09872  19
   1   0  -2 17.2966 2.08604   6
  -1   0   2 16.9403 2.08109   8
  -1   0   2 15.9702 2.08567   6
   1   0  -2 17.4303 2.09809   7
  -1   0   2 16.5857 2.07728  13
   1   0  -2 16.2172 2.07764  13
  -1   0   2 15.5700 2.14079  12
  -1   0   2 16.8799 2.09918  19
   1   0  -2 16.9468 2.16699  12
   1   0  -1 0.02672 0.13410  15
  -1   0   1 0.05337 0.15778   7
  -1   0   1-0.03625 0.10501  12
   1   0  -1 0.23315 0.18948  12
  -1   0   1-0.02559 0.07098  17
   1   0  -1-0.05560 0.12081   7
  -1   0   1 0.02586 0.15136   6
   1   0  -1-0.08595 0.14174  14
   1   0  -1 0.02457 0.12326   6
  -1   0   0 126.202 15.8879   5
  -1   0   0 130.981 15.9009  16
  -1   0   0 134.175 15.9009  15
   1   0   0 130.976 15.9057  14
   1   0   0 134.201 15.9056  15
   1   0   0 129.570 15.8912   5
  -1   0   0 134.551 15.9040  14
   1   0   0 129.484 15.9044  16
   1   0   0 133.348 15.9030  17
  -1   0   0 136.821 15.9029  17
  -1   0  -1 0.11258 0.14232   5
   1   0   1 0.26490 0.21935   4
  -1   0  -1 0.04798 0.08052  14
   1   0   1-0.07121 0.10525   5
  -1   0  -1 0.09696 0.07880  17
  -1   0  -1-0.15226 0.32883   4
   1   0   1 0.07598 0.12901  17
   1   0   2 10.0384 1.78170   4
  -1   0  -2 12.5381 1.43852  11
   1   0   2 11.2127 1.42496  17
   1   0   2 10.4739 1.42282  11
  -1   0  -2 11.6175 1.47558   1
  -1   0  -2 7.78755 1.88958   4
  -1   0  -3 0.15986 0.22501  12
   1   0   3 0.12332 0.20873  11
  -1   0  -3 0.15587 0.17484   1
   1   0   4 833.775 110.448   1
  -1   0  -4 908.672 110.419   1
   1   0   4 939.155 110.406  12
  -1   0  -4 982.464 110.430  12
  -1   0  -5 1.38179 0.39382  12
   1   0   5 0.43450 0.27531   1
  -1   0  -5 0.58570 0.25182   1
   1   0   5 0.90230 0.37904  12
   1   0   6 3.61695 0.67614  12
   1   0   6 4.35294 1.15819  18
  -1   0  -6 5.54592 0.80898  12
  -1   0  -6 2.59025 0.58906   1
   1   0   6 3.69231 0.70483   1
  -1   0  -7 0.07640 0.22231   1
  -1   0  -7 0.22142 0.43475  12
   1   0   7 0.11606 0.23867   1
   1   0   7 0.64390 0.40758  12
  -1   0  -8 2.19627 0.48715   1
   1   0   8 3.58033 0.66442  12
  -1   0  -8 4.02963 0.80765  12
   1   0   8 1.81202 1.06186  18
   1   0   8 0.92339 0.45553   1
  -1   0  -9-0.30022 0.51776  12
  -1   0  -9-0.17515 0.25408   1
   1   0   9-0.11857 0.38428  12
   1   0   9 0.14798 0.32771   1
  -1   0 -10 2.68506 0.89564  12
   1   0  10 2.18011 0.65383   1
   1   0  10 3.59329 1.40896  18
  -1   0 -10 1.37841 0.48870   1
   1   0  10 5.00811 0.84690  12
   1   0  11 1.30421 0.67485  12
   1   0  11-0.18452 0.51195   1
   1   0  12 73.3048 9.84414  12
   1   0  12 85.6706 10.0492   1
   1   0  13-0.22239 0.49206   1
   1   0  13 0.16981 0.56805  12
   1   0  14 69.8912 8.98398  12
   1   0  14 70.9766 9.16276   1
   1   0  15-0.26252 0.65973   1
   1   0  15-0.38627 0.72333  12
   1   0  16 15.7039 2.90533   1
   1   0  16 20.5395 2.88039  12
   1   0  17 1.95427 1.08448  12
   1   0  18 11.8943 2.17847  12
   1   0  19 0.24011 0.82839  12
   1   0  25 6.17090 6.00459   3
  -1  -1  25-3.99661 4.42296   3
  -1   1  25 1.55892 1.22906  12
  -1   1  24 0.30322 1.10589  12
  -1   1  23 1.18526 1.35593  12
  -1  -1  23 2.69966 1.25221  12
  -1  -1  22 2.31989 1.31622  12
  -1   1  22 4.31207 1.51094  12
  -1  -1  21 6.47172 1.80492   1
  -1   1  21 7.51367 1.79832  12
  -1  -1  21 5.31019 1.64640  12
  -1  -1  20 2.69343 1.31990  12
  -1  -1  20 6.98521 1.61164   1
  -1   1  20 4.29845 1.40960  12
  -1  -1  19 12.7353 2.27200   1
  -1   1  19 12.7813 2.18212  12
  -1   1  19 11.0314 2.21139   1
  -1  -1  19 8.54671 2.03872  12
  -1  -1  18-0.49648 0.95133  12
  -1   1  18-0.29645 0.89390   1
  -1   1  18 0.25020 0.81039  12
  -1  -1  18 0.26845 0.67354   1
  -1   1  17 4.65661 1.36188   1
  -1  -1  17 5.93409 1.47365  12
  -1  -1  17 4.84833 1.27664   1
  -1   1  17 7.17189 1.49550  12
  -1  -1  16 15.0759 2.30964   1
  -1  -1  16 9.49866 2.18258  12
  -1   1  16 17.2597 2.46922   1
  -1   1  16 14.4812 2.39166  12
  -1   1  15 25.9722 3.83409  12
  -1  -1  15 32.8638 3.95675  12
  -1  -1  15 24.3602 3.72174   1
  -1   1  15 24.9590 3.80545   1
  -1   1  14 18.9331 3.06380  12
  -1  -1  14 18.6476 3.05935  12
  -1   1  14 22.4188 3.12604   1
  -1  -1  14 23.1896 3.06729   1
  -1  -1  13 1.58688 0.65748   1
  -1   1  13 2.77783 0.91166  12
  -1   1  13 4.77889 0.98276   1
  -1  -1  13 4.37765 1.01357  12
  -1  -1  12 58.5344 7.46177   1
  -1   1  12 59.3370 7.61788  12
  -1  -1  12 53.7033 7.54049  12
  -1   1  12 63.8402 7.57146   1
  -1   1  11 123.819 14.7091   1
   1   1 -11 131.747 14.7584  13
  -1   1  11 104.782 14.7457  12
  -1  -1  11 123.785 14.6463   1
  -1  -1  11 109.344 14.7242  12
   1  -1 -10 2.78135 0.78217  13
  -1  -1  10 3.95018 0.70483   1
   1  -1 -10 4.88873 1.11749  12
   1   1 -10 2.30312 0.71943   8
  -1   1  10 2.86391 0.67702   1
   1  -1 -10 2.40493 0.88987   6
   1   1 -10 3.84601 0.87366  13
   1   1 -10 1.50041 0.76076  12
   1   1 -10 1.87726 0.87059   6
  -1  -1  10 2.72917 0.78087  12
  -1   1  10 3.02471 0.83892  12
   1  -1 -10 2.28994 0.72147   8
   1   1  -9 39.9652 5.03142   6
   1  -1  -9 31.9216 4.96757   8
   1  -1  -9 36.1790 5.01288   6
  -1  -1   9 46.4005 5.02166   1
   1   1  -9 43.5453 5.26638  12
  -1   1   9 44.9919 5.07847   1
   1  -1  -9 38.7125 5.28179  12
   1  -1  -9 37.9897 5.08176  13
  -1   1   9 33.9230 5.12263  12
  -1  -1   9 38.8057 5.13169  12
   1   1  -9 47.1316 5.14066  13
   1   1  -9 37.0403 4.99787   8
   1  -1  -8 5.39411 0.72352  10
  -1  -1   8 3.00843 0.61131   1
   1   1  -8 3.01696 0.83346  12
   1   1  -8 3.07786 0.74378   8
   1  -1  -8 4.81987 0.84936  13
   1  -1  -8 4.72046 1.02003  12
   1  -1  -8 1.69367 0.69377   8
   1   1  -8 5.10547 0.89013   6
  -1   1   8 2.58401 0.75799  12
  -1   1   8 3.57544 0.68379   1
   1  -1  -8 4.02002 0.82254   6
  -1  -1   8 4.84068 0.86110  12
  -1   1   7 1.12262 0.31085   1
  -1  -1   7 0.66677 0.24596   1
  -1   1   7 0.64839 0.44125  12
  -1  -1   7 0.34093 0.37685  12
   1   1  -7 0.84947 0.52689   6
   1   1  -7 0.26208 0.44573  12
   1  -1  -7 0.62316 0.47664  12
   1  -1  -7 0.96484 0.32156  10
   1  -1  -7 1.06411 0.57071   6
   1  -1  -7 0.44564 0.41524   8
   1   1  -7 0.85699 0.43410   8
   1  -1  -7 0.19694 0.33917  13
   1  -1  -6 87.9159 9.42927   6
  -1   1   6 74.4863 9.34507   1
  -1  -1   6 77.8453 9.47220  12
   1  -1  -6 81.6148 9.60083  12
   1   1  -6 78.8550 9.52242  12
   1   1  -6 83.0326 9.38449   6
   1   1  -6 77.0612 9.36189   8
   1  -1  -6 75.7187 9.31424  10
   1  -1  -6 66.2164 9.34779   8
  -1   1   6 71.6633 9.50673  12
  -1  -1   6 69.7813 9.41755   6
   1  -1  -6 79.5489 9.43824  13
   1   1  -5 28.4937 3.73239  19
  -1   1   5 27.6821 3.80976  12
  -1   1   5 30.6936 3.75512   6
   1   1  -5 28.5735 3.68396   8
   1  -1  -5 28.3389 3.63373  10
   1  -1  -5 25.6645 3.82134  12
  -1  -1   5 31.9737 3.79891  12
  -1  -1   5 24.9710 3.71075   8
   1   1  -5 28.2363 3.68547   6
  -1  -1   5 30.9774 3.76551   6
   1  -1  -5 31.4242 3.71881   6
   1  -1  -5 33.3739 3.76415  13
  -1   1   5 32.6734 3.67152   1
  -1   1   5 28.8051 3.72988  13
   1  -1  -5 26.4635 3.67075   8
   1   1  -5 34.2713 3.85872  12
   1  -1  -4 526.196 65.3203  19
   1   1  -4 514.820 65.3148  19
   1  -1  -4 573.992 65.4594  12
  -1  -1   4 600.642 65.3210   6
   1  -1  -4 540.247 65.2616   8
   1   1  -4 536.075 65.2683   8
  -1   1   4 522.866 65.4058  12
  -1   1   4 568.007 65.2443   1
  -1   1   4 491.102 65.2861   8
   1   1  -4 570.843 65.3853  12
   1  -1  -4 533.306 65.2309  10
  -1   1   4 537.931 65.3140  13
  -1   1   4 599.815 65.3192   6
   1   1  -4 532.470 65.2614   6
   1  -1  -4 542.327 65.2651   6
  -1  -1   4 557.052 65.3564  12
   1  -1  -4 540.488 65.3184  13
  -1  -1   4 516.309 65.2913   8
   1  -1  -3 73.1051 9.19424  19
   1  -1  -3 71.8848 9.13135  10
  -1   1   3 71.2366 9.12926  10
   1  -1  -3 73.2381 9.20123  13
  -1   1   3 80.2426 9.17864   8
  -1   1   3 70.2714 9.19191  13
   1  -1  -3 80.1164 9.16537   6
   1   1  -3 77.2494 9.24928  12
   1  -1  -3 77.6720 9.15527   8
  -1  -1   3 62.5915 9.18379  19
  -1  -1   3 75.0738 9.17455   6
   1   1  -3 77.4661 9.16798   6
   1   1  -3 77.7512 9.16758   8
  -1   1   3 79.7463 9.12755   1
   1   1  -3 68.6564 9.18562  19
  -1  -1   3 77.6447 9.18248   8
  -1   1   3 88.4196 9.19631   6
   1   1  -3 81.6934 9.17708  13
  -1  -1   3 80.4182 9.23781  12
  -1   1   3 68.9359 9.27042  12
  -1   1   3 70.6138 9.19916  19
   1  -1  -3 76.6499 9.31328  12
   1  -1  -2 242.149 29.5103  13
  -1  -1   2 247.321 29.4883   8
  -1   1   2 222.350 29.4998  13
   1  -1  -2 246.822 29.4934   7
  -1   1   2 248.815 29.4998  19
   1   1  -2 257.239 29.5299  12
   1   1  -2 253.279 29.5018  19
  -1   1   2 245.572 29.4688   8
  -1  -1   2 246.101 29.4996  19
   1   1  -2 254.768 29.4607  13
   1   1  -2 249.685 29.4939   7
   1   1  -2 250.785 29.4855   6
   1  -1  -2 241.899 29.4978  19
  -1   1   2 259.584 29.4796  17
  -1   1   2 223.781 29.4479  10
   1  -1  -2 236.447 29.5983  12
  -1   1   2 218.496 29.5670  12
   1  -1  -2 249.220 29.4936  14
  -1  -1   2 257.914 29.5195  12
   1  -1  -2 245.921 29.4753   6
  -1  -1   2 248.603 29.4885   6
  -1   1   2 240.982 29.4764   6
   1  -1  -1 222.930 27.1987  15
   1   1  -1 234.894 27.2072   7
   1  -1  -1 228.164 27.1893   6
  -1  -1   1 241.977 27.2058   7
  -1   1   1 244.810 27.2064   7
   1  -1  -1 224.230 27.1966  17
  -1   1   1 232.474 27.1944   6
  -1   1   1 230.773 27.1994  17
   1  -1  -1 233.290 27.2121  14
   1  -1  -1 210.978 27.2247  13
   1  -1  -1 236.813 27.2074   7
  -1   1   1 205.095 27.2748  12
  -1   1   1 229.010 27.2035  14
   1   1  -1 206.688 27.1933  15
  -1   1   1 231.386 27.1948   3
  -1  -1   1 224.965 27.1851   5
  -1   1   1 216.051 27.2239  13
  -1   1   1 221.467 27.1918   9
  -1  -1   1 227.278 27.2031   6
  -1   1   1 231.266 27.1863   5
   1  -1  -1 202.785 27.1913   9
  -1   1   0 236.217 29.5199  16
   1  -1   0 252.078 29.5750   3
   1   1   0 263.822 29.5200   5
   1   1   0 201.916 29.6945   2
  -1  -1   0 228.236 29.7043   2
   1   1   0 248.132 29.5276  16
   1  -1   0 229.783 29.5217  17
  -1   1   0 246.566 29.5121   5
  -1   1   0 244.901 29.5212  15
  -1   1   0 245.384 29.5242  17
  -1  -1   0 266.412 29.5186   5
  -1   1   0 233.950 29.5250  14
   1  -1   0 249.486 29.5165   5
  -1  -1   0 248.591 29.5226  15
   1  -1   0 237.051 29.5252  16
   1  -1   0 241.616 29.5236  15
  -1  -1   0 248.736 29.5254  16
   1   1   0 256.892 29.5300  15
  -1   1   0 235.555 29.6086   3
   1   1   1 327.428 41.1379  14
   1   1   1 346.876 41.1457   5
   1   1   1 398.797 41.4570   2
  -1  -1  -1 326.584 41.1392  17
  -1  -1  -1 356.179 41.1452   5
  -1   1  -1 359.795 41.2355   4
  -1   1  -1 352.532 41.1457   1
   1  -1   1 314.099 41.1478   1
  -1   1  -1 359.163 41.1435   5
   1   1   1 353.288 41.1869   4
   1  -1   1 348.477 41.1981   4
  -1  -1  -1 336.957 41.1383  14
   1   1   1 332.541 41.1439  17
   1  -1   1 342.797 41.1533  17
  -1  -1  -1 327.993 41.2515   4
   1  -1   1 347.851 41.1463   5
  -1  -1  -2 23.4597 3.17614  14
   1  -1   2 22.7222 3.22104   1
   1  -1   2 27.5048 3.20556   5
  -1   1  -2 27.3882 3.19886  11
  -1  -1  -2 29.5098 3.21581  12
   1   1   2 27.4035 3.20494   5
  -1   1  -2 22.0987 3.55505   4
   1   1   2 26.7159 3.19062  12
  -1   1  -2 24.3584 3.20914   1
  -1  -1  -2 22.3401 3.17712  17
   1  -1   2 28.0863 3.20543  11
   1  -1   2 26.9378 3.46052   4
   1   1   2 25.2816 3.19023  17
   1   1   2 28.7682 3.20666  11
  -1  -1  -2 29.7097 3.20727  11
   1   1   2 16.6318 3.46779   4
   1  -1   3 107.743 8.19551   1
  -1  -1  -3 128.939 8.22265  12
   1   1   3 129.532 8.14157  11
  -1   1  -3 112.895 8.16534   1
   1   1   3 105.866 8.07703  17
   1  -1   3 102.921 8.89934   4
   1   1   3 116.135 8.15423  12
   1  -1   3 135.124 8.14935  11
   1   1   4 48.8815 4.30463  12
   1   1   4 5.22249 4.20900  18
   1  -1   4 37.4516 4.28482   1
  -1   1  -4 36.6205 4.25936  12
  -1   1  -4 37.4902 4.24046   1
  -1  -1  -4 56.2143 4.40629  12
  -1  -1  -4 47.1607 4.36005   1
   1  -1   4 19.9092 5.27085   4
  -1  -1  -5 3.90920 0.69444   1
  -1   1  -5 7.24343 0.81103  12
   1   1   5 3.22634 1.06667  18
  -1  -1  -5-0.47987 1.22564  18
   1  -1   5 3.19998 0.66354   1
  -1   1  -5 3.15543 0.62344   1
   1   1   5 5.03116 0.73466  12
  -1  -1  -5 6.10309 0.84198  12
   1  -1   6 1.52604 0.42717   1
   1   1   6 2.14198 1.01358  18
   1   1   6 1.36359 0.43341  12
  -1   1  -6 4.45805 0.67352  12
  -1  -1  -6 1.23515 0.51742  12
  -1   1  -6 3.31969 0.47914   1
  -1  -1  -6 1.36056 0.42751   1
   1  -1   7 26.5944 2.58788  12
  -1  -1  -7 21.3563 2.62006  12
  -1  -1  -7 23.2486 2.51190   1
  -1   1  -7 24.6668 2.46920   1
  -1   1  -7 20.5178 2.54322  12
   1   1   7 21.6764 2.52965  12
   1  -1   7 22.2670 2.55520   1
  -1   1  -8 2.28935 0.47131   1
  -1  -1  -8 2.82768 0.80505  12
  -1   1  -8-2.20650 1.23432  18
   1   1   8 0.12559 1.00878  18
  -1   1  -8 2.74730 0.71133  12
   1  -1   8 1.91916 0.54172  12
   1  -1   8 0.96253 0.45715   1
   1  -1   8 2.53692 1.15915  18
   1   1   8 2.46533 0.57988  12
  -1  -1  -8 1.99827 0.48129   1
   1   1   9 0.83904 0.47023  12
  -1   1  -9 1.09523 0.56093  12
  -1   1  -9 0.32975 0.24872   1
   1  -1   9-0.13486 0.31910   1
  -1  -1  -9-0.28106 0.27155   1
   1  -1   9 0.23968 0.38823  12
  -1  -1  -9-0.32202 0.64580  12
  -1   1 -10 14.2987 2.09517  12
  -1  -1 -10 16.5868 1.91974   1
   1  -1  10 2.88361 2.07693  18
   1  -1  10 10.2426 1.90982  12
   1   1  10 12.8646 2.03937   1
   1  -1  10 13.1463 1.99989   1
  -1   1 -10 12.6828 1.82223   1
   1   1  10 17.4956 2.06296  12
  -1  -1 -10 19.5121 2.32200  12
   1   1  11 4.37642 0.98347  12
   1  -1  11 4.45036 1.02921   1
   1  -1  11 6.13372 1.11892  12
   1  -1  12 0.19030 0.45223   1
   1  -1  12-0.31784 0.56553  12
   1   1  13-0.16963 0.58523  12
   1  -1  13 0.85821 0.78644  12
   1  -1  13 0.21046 0.46610   1
   1   1  14 4.16583 1.11772  12
   1  -1  14 3.68420 1.02424  12
   1  -1  14 2.77705 0.93949   1
   1  -1  15 1.26750 0.77540   1
   1  -1  15 1.96686 0.89531  12
   1   1  15 0.38475 0.71328  12
   1   1  16 16.2841 2.69835  12
   1  -1  16 19.2790 2.93312   1
   1   1  17 35.1899 5.58123  12
   1  -1  17 55.0833 6.11836   1
   1  -1  18 6.96131 1.66820   1
   1   1  18 4.30007 1.34135  12
   1   1  19 3.31561 1.15109  12
   1  -1  19 0.33470 0.90224   1
   1   1  20 7.17778 1.66005  12
   1   1  21 0.25808 0.91616  12
   1  -1  23-1.96242 4.64762   3
  -1   2  25 2.79294 1.48327  12
  -1   2  24-0.30281 1.10440  12
  -1   2  23 2.65046 1.34939  12
  -1  -2  23 5.70000 4.21833   3
  -1  -2  22-1.05162 1.13665   1
  -1   2  22 0.86514 1.15785  12
  -1  -2  21 0.98645 1.03638   1
  -1  -2  21 1.41484 1.16594  12
  -1   2  21 0.83836 0.94306  12
  -1  -2  20 4.07569 1.51037  12
  -1  -2  20 5.42355 1.48731   1
  -1   2  20 5.71131 1.51155  12
  -1   2  19 13.3487 2.39482  12
  -1  -2  19 13.5279 2.36630  12
  -1  -2  19 11.5031 2.27950   1
  -1  -2  18 6.21225 1.65190  12
  -1  -2  18 7.60051 1.59361   1
  -1   2  18 7.02855 1.71655  12
  -1   2  17 26.9340 3.70474  12
  -1  -2  17 20.8078 3.48993   1
  -1   2  17 29.7169 3.85830   1
  -1  -2  17 22.0588 3.56951  12
  -1  -2  16 1.12819 0.92538  12
  -1   2  16-0.25890 0.68598   1
  -1   2  16 1.17990 0.86124  12
  -1  -2  16 0.41983 0.60959   1
  -1  -2  15 25.6963 3.24762   1
  -1   2  15 24.7100 3.38536   1
  -1  -2  15 18.8229 3.19243  12
  -1   2  15 18.8854 3.22526  12
  -1  -2  14 0.80850 0.79310  12
  -1  -2  14 1.00021 0.54034   1
  -1   2  14-0.21800 0.57688   1
  -1   2  14-0.43302 0.76845  12
  -1  -2  13 11.4019 1.84120  12
  -1   2  13 8.09635 1.71826  12
  -1   2  13 11.0113 1.79721   1
  -1  -2  13 10.0219 1.62182   1
  -1   2  12 38.4023 4.76111   1
  -1  -2  12 32.7669 4.70175  12
  -1  -2  12 36.2928 4.60168   1
  -1   2  12 34.0754 4.77496  12
   1  -2 -12 34.2544 4.51988  10
  -1  -2  11 8.67599 1.27839  12
   1  -2 -11 7.01271 1.02805  10
  -1   2  11 4.42937 1.01364   1
   1  -2 -11 3.98080 0.80521   1
  -1  -2  11 5.32063 0.95774   1
  -1   2  11 6.19623 1.24749  12
   1  -2 -10 4.48456 0.66378   1
   1   2 -10 3.20177 0.93785   6
  -1   2  10 1.94008 0.85463  12
   1  -2 -10 4.88099 0.80184  10
   1  -2 -10 2.69869 0.98217  12
   1  -2 -10 2.88619 0.86864  13
   1   2 -10 2.96960 0.82332   8
  -1  -2  10 3.11233 0.68631   1
  -1  -2  10 3.76766 0.93249  12
  -1   2  10 6.50626 0.95405   1
   1   2 -10 2.47243 0.96339  12
   1  -2 -10 3.58309 0.93690   6
   1   2  -9 142.936 18.2493   8
   1  -2  -9 155.028 18.3818  13
   1   2  -9 157.106 18.4719  12
  -1  -2   9 150.868 18.3836  12
   1  -2  -9 130.635 18.1287   1
   1  -2  -9 148.588 18.2690   6
  -1   2   9 147.483 18.3233   1
   1   2  -9 175.700 18.3370   6
   1  -2  -9 161.491 18.6274  12
  -1   2   9 136.745 18.4247  12
   1  -2  -9 165.760 18.2334  10
  -1  -2   9 151.347 18.2243   1
   1  -2  -8 2.93320 0.66023  13
  -1  -2   8 2.00231 0.44312   1
   1   2  -8 1.80092 0.58849   8
   1  -2  -8 2.65931 0.51822  10
  -1  -2   8 2.58165 0.63140  12
  -1   2   8 3.53000 0.75572  12
  -1   2   8 1.96633 0.52694   1
   1  -2  -8 2.08520 0.60977   8
   1  -2  -8 2.39900 0.70120   6
   1  -2  -8 1.81875 0.40560   1
   1   2  -8 1.37357 0.64552  12
   1  -2  -8 0.55170 0.60656  12
   1   2  -8 1.99837 0.66375   6
   1  -2  -7 206.763 23.3372  12
   1  -2  -7 203.334 22.9951  10
  -1   2   7 184.228 23.0963  13
  -1  -2   7 197.123 23.1413  12
  -1  -2   7 148.330 23.0472   6
   1   2  -7 202.191 23.0396   6
   1  -2  -7 218.406 23.1634  13
  -1   2   7 220.040 23.1058   1
   1  -2  -7 212.285 23.0613   6
   1  -2  -7 186.639 22.9426   1
  -1   2   7 184.849 23.2096  12
   1  -2  -7 158.065 22.9940   8
   1   2  -7 186.908 23.0190   8
   1   2  -7 179.561 23.1411  12
  -1   2   6 41.1346 4.62370   1
   1  -2  -6 37.1130 4.65707  13
   1  -2  -6 40.9213 4.62568   6
  -1   2   6 35.2105 4.75694  12
  -1  -2   6 39.0610 4.68818  12
   1  -2  -6 36.2076 4.50689   1
   1  -2  -6 29.7817 4.56266   8
  -1  -2   6 34.6356 4.63307   6
   1   2  -6 35.4953 4.57519   6
   1   2  -6 37.8313 4.70082  12
   1  -2  -6 39.5195 4.55166  10
  -1   2   6 35.3817 4.63554  13
   1   2  -6 34.0889 4.56622   8
   1  -2  -6 39.3482 4.85373  12
  -1  -2   5 91.6542 11.5886   8
  -1   2   5 92.8561 11.5147  10
   1  -2  -5 102.869 11.8065  12
  -1  -2   5 100.928 11.6051   6
   1   2  -5 95.7296 11.6413  12
   1  -2  -5 91.8685 11.4828   1
  -1   2   5 87.3076 11.5904   6
   1  -2  -5 95.7578 11.5509   8
   1   2  -5 94.0365 11.5449   8
   1  -2  -5 85.1760 11.5858  19
  -1   2   5 91.1424 11.7164  12
   1  -2  -5 111.298 11.5825   6
  -1   2   5 102.387 11.5670   1
   1   2  -5 82.7697 11.5785  19
  -1  -2   5 100.922 11.6366  12
   1  -2  -5 95.7285 11.5175  10
   1  -2  -5 97.9782 11.6258  13
  -1   2   5 91.6114 11.6034  13
   1   2  -5 97.3645 11.5443   6
  -1   2   4 49.6649 5.61135   1
   1  -2  -4 50.9929 5.69709  13
   1  -2  -4 46.2936 5.55166   1
   1   2  -4 41.4666 5.59033   6
   1  -2  -4 46.8026 5.81323  12
   1  -2  -4 47.5425 5.60895   6
  -1  -2   4 46.4073 5.63630   6
  -1   2   4 43.3451 5.57511  10
  -1  -2   4 45.1132 5.66453  12
  -1   2   4 42.6980 5.75780  12
   1   2  -4 45.4479 5.65241  19
  -1  -2   4 46.7728 5.64029   8
   1  -2  -4 50.3652 5.59886  14
  -1   2   4 42.4641 5.65476  13
   1  -2  -4 45.0468 5.59243   8
   1   2  -4 42.9111 5.66636  12
   1  -2  -4 44.1463 5.64928  19
  -1   2   4 46.3651 5.64832   6
   1   2  -4 42.8197 5.60408   8
   1  -2  -4 45.6883 5.58563  10
   1  -2  -3 42.8389 5.22644  14
   1  -2  -3 39.9208 5.24424  19
   1  -2  -3 37.7606 5.16705   1
   1   2  -3 46.5135 5.24403   8
  -1   2   3 39.6929 5.27364  13
   1  -2  -3 42.9733 5.20447   8
  -1   2   3 37.8983 5.25049  19
   1  -2  -3 42.8147 5.21335   6
  -1  -2   3 40.2272 5.25446  19
  -1   2   3 39.4824 5.36572  12
  -1  -2   3 45.3243 5.24966   8
  -1  -2   3 48.2992 5.28518  12
  -1   2   3 43.1177 5.23181   8
  -1   2   3 44.7091 5.20567  17
  -1   2   3 48.2560 5.25646   6
  -1  -2   3 46.0132 5.24088   6
   1   2  -3 43.1690 5.25281  19
   1   2  -3 48.4470 5.29483  12
   1   2  -3 46.1795 5.23506   6
   1  -2  -3 40.8997 5.28485  13
  -1   2   3 40.5310 5.20686  10
   1  -2  -3 38.6289 5.38673  12
  -1   2   2 79.5096 8.66913   6
   1  -2  -2 79.5080 8.75851  13
   1  -2  -2 82.6243 8.69688  14
   1  -2  -2 77.2345 8.66293   6
  -1   2   2 82.1971 8.67476  17
   1  -2  -2 83.9229 8.70138  19
   1  -2  -2 77.9539 8.87574  12
   1   2  -2 81.1177 8.69841  19
  -1   2   2 74.1199 8.84142  12
  -1   2   2 78.9041 8.74983  13
  -1   2   2 80.3062 8.69976  19
  -1  -2   2 83.8392 8.69943  12
   1  -2  -2 75.7304 8.68347   7
   1   2  -2 78.3653 8.68946   7
  -1  -2   2 78.6237 8.69364  19
  -1   2   2 77.7106 8.67882  14
  -1   2   2 75.1559 8.65317   8
   1  -2  -2 75.4148 8.66489  17
   1  -2  -2 74.2840 8.64360   8
   1   2  -2 76.8832 8.68206   6
   1   2  -2 77.0902 8.69107  12
  -1  -2   2 77.7721 8.68790   6
  -1  -2   1 153.525 17.9600   5
   1  -2  -1 140.070 17.9700   7
  -1   2   1 151.702 18.0029   9
   1  -2  -1 151.182 17.9729  15
   1  -2  -1 145.631 17.9710  17
  -1   2   1 148.016 17.9799  14
  -1   2   1 159.489 17.9776  17
  -1  -2   1 144.874 17.9714   7
   1   2  -1 152.409 17.9749  15
   1  -2  -1 144.165 17.9546   6
   1  -2  -1 149.364 18.0040   9
  -1   2   1 148.190 17.9564   5
  -1   2   1 152.468 17.9747   7
  -1   2   1 154.751 18.0553  13
  -1   2   1 150.143 18.0164   3
   1  -2  -1 155.530 18.0122   3
  -1   2   1 140.866 17.9575   6
   1   2  -1 153.767 17.9801   7
  -1  -2   1 146.372 17.9801   6
  -1  -2   0 41.3604 4.78360  15
  -1  -2   0 29.5831 4.99225   2
   1  -2   0 34.7113 4.78096  17
   1  -2   0 36.9825 4.77949  15
  -1   2   0 38.8047 4.92652   3
   1  -2   0 39.2222 4.77345   5
  -1   2   0 35.5732 4.77257  15
  -1  -2   0 40.2242 4.78547  16
   1  -2   0 34.8875 4.86773   3
  -1  -2   0 45.0851 4.78405   5
   1   2   0 45.4225 4.78353   5
  -1   2   0 35.4488 4.77413  16
   1   2   0 38.6695 4.78512  16
   1  -2   0 36.0997 4.78108  16
   1   2   0 42.8568 4.79310  15
  -1  -2   0 42.6167 4.75799  10
  -1   2   0 39.5906 4.77262   5
  -1   2  -1 51.0173 10.5093   3
  -1  -2  -1 84.9661 10.3003  13
  -1  -2  -1 81.0759 10.2962   5
   1  -2   1 81.9435 10.3649   4
   1  -2   1 93.6771 10.2904   1
   1   2   1 81.5072 10.2982   5
   1   2   1 94.7853 10.6974   2
   1  -2   1 87.3849 10.6502   3
  -1  -2  -1 91.5477 10.6293   2
  -1   2  -1 85.6580 10.4072   4
  -1   2  -1 86.6831 10.2976   5
   1  -2   1 89.9614 10.3053   5
  -1   2  -2 85.8556 11.3113   4
   1   2   2 93.7540 11.0197  11
  -1  -2  -2 79.4470 10.9963  17
  -1   2  -2 92.6880 11.0187   1
   1   2   2 80.4794 10.9911  14
  -1   2  -2 94.5074 11.0137  11
   1  -2   2 95.7947 11.0207  11
   1  -2   2 79.3677 11.0144   1
   1   2   2 87.6613 11.0304  12
   1  -2   2 95.2974 11.2087   4
  -1  -2  -2 106.752 11.0777  13
   1  -2   2 96.1710 11.0240   5
   1   2   2 96.8420 11.0243   5
  -1  -2  -2 100.610 11.0227  11
  -1  -2  -2 102.589 11.0676  12
  -1  -2  -3 392.113 44.9359  14
   1  -2   3 355.533 44.9915   1
   1   2   3 369.605 44.9711  11
   1  -2   3 343.895 44.9639  11
  -1  -2  -3 452.855 45.0775  13
   1   2   3 386.282 44.9516  17
   1  -2   3 315.949 45.3096   4
  -1  -2  -3 375.019 44.9403  17
   1   2   3 369.894 45.0123  12
  -1   2  -3 382.904 44.9840   1
  -1  -2  -3 401.441 45.0618  12
  -1   2  -3 205.290 45.2929   4
  -1   2  -4 505.227 54.2697   1
   1   2   4 426.712 54.2939  12
   1  -2   4 296.525 54.6681   4
   1   2   4 449.143 54.1989  17
  -1  -2  -4 455.003 54.3525  12
   1  -2   4 460.452 54.2871   1
  -1   2  -5 2.05739 0.46597  12
   1  -2   5 3.35203 3.11184   4
   1  -2   5 0.26188 0.20161   1
  -1   2  -5 0.61798 0.22844   1
   1   2   5 1.33812 0.19982  17
  -1  -2  -5 0.09511 0.35760  12
  -1   2  -5 4.32249 1.23109  18
   1   2   5 0.22040 0.30739  12
   1   2   6 6.22739 0.90298  12
  -1   2  -6 3.12736 0.79940  12
  -1   2  -6 5.97558 0.80414   1
   1  -2   6-0.59723 1.61405   3
   1  -2   6 4.94856 0.82695   1
  -1   2  -6 3.33189 1.35272  18
  -1  -2  -6 6.80875 1.01767  12
  -1  -2  -6 5.74429 0.88908   1
  -1  -2  -7 55.7074 6.46431  12
   1  -2   7 48.6429 6.29708   1
   1   2   7 48.9533 6.31811  12
  -1  -2  -7 48.4055 6.29977   1
  -1   2  -7 53.6966 6.33910  12
  -1   2  -7 48.9436 6.22039   1
  -1   2  -8 5.14818 0.98188  12
  -1  -2  -8 4.27212 1.04571  12
   1   2   8 5.16105 0.96073  12
   1  -2   8 5.35358 0.93706   1
  -1   2  -8 5.49010 0.83859   1
  -1  -2  -8 4.87617 0.89424   1
   1  -2   9 27.8051 3.28704   1
  -1   2  -9 27.8024 3.31720  12
   1   2   9 28.6186 3.28662  12
  -1   2  -9 30.3985 3.16836   1
  -1  -2  -9 34.4225 3.57579  12
  -1  -2  -9 35.2005 3.47402  13
  -1  -2  -9 29.2956 3.22900   1
  -1   2 -10 4.84274 0.78902   1
   1  -2  10 4.93219 0.91352   1
  -1   2 -10 3.67344 0.96472  12
  -1  -2 -10 4.61789 0.83085   1
   1   2  10 4.19221 0.90220  12
  -1  -2 -10 3.59543 0.97565  13
  -1  -2 -10 2.51068 0.95044  12
   1  -2  11 12.3324 1.66751   1
   1   2  11 7.52519 1.50054  12
   1  -2  12 0.70413 0.47155   1
   1   2  12 0.47975 0.64575  12
   1   2  13 40.2372 5.51602  12
   1  -2  13 43.7293 5.61351   1
   1   2  14 0.72760 0.59875  12
   1  -2  14 1.09504 0.66893   1
   1   2  15 29.0068 4.28853  12
   1  -2  15 33.9637 4.48560   1
   1   2  16 0.81676 0.76774  12
   1  -2  16 0.52088 0.72667   1
   1  -2  17 5.08366 1.46518   1
   1   2  17 8.80892 1.63536  12
   1   2  18 2.02648 1.07366  12
   1  -2  18 7.63444 1.57416   1
   1   2  19-0.70625 1.04186  12
   1  -2  19 0.32778 0.94968   1
   1  -2  20 0.35038 0.87914   1
   1   2  20-0.24539 0.94052  12
   1  -2  20 1.78344 3.65321   3
   1  -2  21 5.15533 1.53777   1
   1   2  21 2.54850 1.26164  12
   1   2  22 0.26473 1.01499  12
   1   2  23 7.41177 1.90711  12
  -1   3  25 0.30879 1.12619  12
  -1   3  24-0.30372 1.10770  12
  -1   3  23 0.88779 1.14030  12
  -1  -3  23 1.10119 1.15469   1
  -1   3  22 4.92867 1.50884  12
  -1  -3  22 4.73899 1.52972   1
  -1  -3  21 9.84848 2.02328   1
  -1   3  21 7.57645 1.85107  12
  -1   3  20 17.2375 3.03673  12
  -1  -3  20 23.8415 3.21384   1
  -1   3  19 0.26302 0.88129  12
  -1  -3  19 0.52829 0.70039   1
  -1   3  18 5.39021 1.68859  12
  -1  -3  18 12.7111 1.96429   1
  -1  -3  18 10.0873 1.98667  12
  -1   3  17 1.00380 0.97102  12
  -1  -3  17 3.11899 1.22932  12
  -1  -3  17 2.43295 0.88345   1
  -1   3  16 3.36015 1.20099  12
  -1  -3  16 4.36643 1.11185   1
  -1  -3  16 9.77842 1.61147  12
  -1  -3  15 0.42966 0.86187  12
  -1   3  15-0.23204 0.70000  12
  -1  -3  15 0.35494 0.55576   1
  -1  -3  14 54.2595 6.80380  12
  -1   3  14 44.3515 6.74952  12
  -1  -3  14 55.1103 6.66813   1
  -1  -3  13 0.83992 0.46349   1
  -1   3  13 0.43038 0.68017  12
  -1  -3  13 1.13538 0.73152  12
   1  -3 -12 48.2856 6.45026   1
  -1  -3  12 58.8404 6.64331   1
  -1  -3  12 59.5354 6.84216  12
  -1   3  12 45.3752 6.78052  12
  -1  -3  11 25.1932 3.09975   1
  -1   3  11 25.6266 3.27642   1
   1  -3 -11 20.3602 2.94853   1
   1  -3 -11 24.6518 3.06984  10
  -1  -3  11 25.5783 3.29077  12
  -1   3  11 18.8711 3.24327  12
  -1   3  10 104.742 14.6917  12
   1   3 -10 130.780 14.7468  12
   1  -3 -10 110.541 14.6152  13
  -1   3  10 113.496 14.6130   1
  -1  -3  10 139.672 14.7225  12
   1  -3 -10 103.364 14.4915   6
   1  -3 -10 118.432 14.4602  10
   1  -3 -10 114.835 14.8768  12
   1  -3 -10 108.057 14.3810   1
   1   3 -10 140.820 14.6028   6
  -1  -3  10 133.505 14.5115   1
   1  -3  -9 39.7682 3.76757  13
  -1  -3   9 37.1539 3.72537  12
  -1   3   9 34.6824 3.82383  12
   1  -3  -9 39.2063 4.04772  12
   1   3  -9 38.6687 3.57019   8
   1  -3  -9 31.5194 3.54375   6
   1   3  -9 36.7755 3.61200   6
   1  -3  -9 32.7529 3.39893   1
   1  -3  -9 39.1700 3.51558  10
   1   3  -9 40.1971 3.80080  12
   1  -3  -8 39.6818 5.13613   1
   1  -3  -8 41.1540 5.24992   6
   1  -3  -8 41.7617 5.56012  12
  -1   3   8 40.6620 5.44174  12
  -1   3   8 37.1855 5.28186  13
   1   3  -8 39.0923 5.20849   8
   1   3  -8 41.6459 5.23226   6
  -1  -3   8 42.6093 5.34382  12
   1  -3  -8 44.4706 5.36662  13
   1  -3  -8 45.4038 5.20374  10
   1   3  -8 43.8820 5.37315  12
   1   3  -7 28.5252 3.65360   6
  -1  -3   7 32.5005 3.78093  12
   1  -3  -7 30.6841 3.58957   1
   1   3  -7 26.1418 3.63137   8
   1  -3  -7 29.4692 3.68510   6
  -1   3   7 24.0154 3.81455  12
   1  -3  -7 32.1893 3.78776  13
   1  -3  -7 32.0213 3.99498  12
  -1   3   7 26.4887 3.71170  13
   1  -3  -7 31.2268 3.63473  10
   1   3  -7 25.4987 3.72169  12
  -1  -3   7 23.5913 3.71427   6
   1   3  -6 0.05896 0.41468   6
   1  -3  -6 0.49385 0.31683   8
   1  -3  -6 0.32002 0.38082  12
   1  -3  -6 0.85101 0.48532   6
  -1  -3   6 1.22664 0.54012   6
  -1   3   6 0.14140 0.33710  12
   1  -3  -6 0.58930 0.23133  14
   1  -3  -6 0.14080 0.16257   1
  -1   3   6 0.16945 0.23991  10
  -1  -3   6 0.18438 0.34734  12
  -1  -3   6 0.52783 1.46457   3
   1  -3  -6 0.39339 0.24333  10
   1  -3  -6 1.07483 0.38558  13
   1   3  -6 0.54862 0.39051   8
  -1   3   6 0.56729 0.30912  13
  -1  -3   6 0.33753 0.35535   8
   1   3  -6 0.09334 0.30525  12
  -1   3   5 0.51942 0.36037  12
   1  -3  -5 0.28911 0.15875   1
   1  -3  -5-0.07556 0.17915  19
   1  -3  -5 0.05023 0.19739  10
  -1  -3   5-0.40249 0.35501   8
  -1  -3   5 0.15493 0.33054  12
   1  -3  -5-0.28892 0.40086  12
  -1   3   5 0.08422 0.22305  13
  -1   3   5 0.04831 0.17652  10
   1   3  -5-0.34325 0.40196   6
   1  -3  -5 0.08827 0.29553  13
   1   3  -5-0.07498 0.18850  19
   1  -3  -5-0.05068 0.32855   8
   1   3  -5 0.75991 0.36526  12
  -1   3   5 0.12151 0.12506  17
  -1  -3   5 0.46911 0.45545   6
   1  -3  -5 0.21132 0.15456  14
   1  -3  -5 0.44765 0.43914   6
   1   3  -5 0.46758 0.32244   8
  -1   3   4 28.1873 4.07042  13
  -1  -3   4 30.2007 4.03439   8
   1  -3  -4 37.3243 4.32117  12
   1   3  -4 30.0763 4.05167  12
   1  -3  -4 37.6342 4.01368  14
   1  -3  -4 32.2398 3.98339   1
  -1   3   4 26.9931 4.16892  12
  -1  -3   4 32.7274 4.04590   6
   1   3  -4 29.3068 4.01152   8
  -1   3   4 32.1811 4.06426   6
   1  -3  -4 34.5309 4.02363   6
  -1   3   4 38.5109 3.97971  17
   1  -3  -4 31.6959 4.00867  10
   1  -3  -4 30.0361 3.99362   8
   1   3  -4 29.4879 4.00063   6
   1  -3  -4 34.2823 4.06910  19
   1   3  -4 32.8713 4.05541  19
  -1   3   4 31.0786 4.00061  10
   1  -3  -4 33.0862 4.11724  13
  -1   3   3 157.604 19.6550  10
  -1  -3   3 151.484 19.6759  19
  -1   3   3 197.389 19.6930   6
   1   3  -3 177.481 19.6931  12
   1  -3  -3 162.373 19.6511  14
   1  -3  -3 168.723 19.7643  13
   1  -3  -3 153.882 19.8715  12
  -1   3   3 152.941 19.7339  13
   1   3  -3 163.667 19.6716  19
   1   3  -3 166.966 19.6552   6
  -1   3   3 154.184 19.8516  12
   1  -3  -3 159.219 19.6705  19
   1  -3  -3 159.597 19.6178  17
   1  -3  -3 164.029 19.6204   8
  -1  -3   3 168.420 19.6730   8
  -1   3   3 167.689 19.6254  17
  -1  -3   3 169.381 19.6602   6
  -1   3   3 152.633 19.6300  14
   1  -3  -3 162.238 19.6296   6
  -1   3   3 144.597 19.6730  19
  -1  -3   2 16.9620 1.86934  19
  -1   3   2 12.0051 1.82924  14
  -1  -3   2 18.4937 1.88541   6
   1  -3  -2 14.9984 1.82878   6
   1  -3  -2 12.7279 1.93309  13
  -1   3   2 16.4317 1.94735   3
  -1   3   2 16.5571 1.82750   8
   1   3  -2 17.2855 1.87638   6
   1  -3  -2 13.7311 1.87687   9
   1   3  -2 14.7356 1.82954   9
  -1   3   2 12.0632 2.00335  12
   1  -3  -2 12.7326 1.82306  17
  -1   3   2 15.5603 1.84294   6
  -1   3   2 12.7234 1.84515  19
   1  -3  -2 14.2948 1.80581   8
  -1   3   2 12.6878 1.82397  17
  -1   3   2 12.3122 1.91479  13
  -1  -3   2 8.66165 2.16374   3
   1  -3  -2 16.5534 1.86476   7
   1   3  -2 17.5841 1.87372   7
  -1  -3   1 63.4767 7.76059   3
   1   3  -1 51.8264 7.80818   3
   1   3  -1 63.5062 7.63843   7
  -1  -3   1 60.9420 7.64346   6
   1  -3  -1 65.5925 7.71526   3
  -1   3   1 63.7180 7.72847   3
  -1   3   1 64.5288 7.63578   7
  -1   3   1 62.3327 7.61696   5
   1  -3  -1 63.2951 7.69949   9
  -1   3   1 65.4129 7.76846  13
   1  -3  -1 63.7858 7.61381   6
   1   3  -1 59.0187 7.62852  15
  -1   3   1 60.1866 7.61222   6
   1  -3  -1 65.0406 7.63447  15
   1  -3  -1 63.3095 7.63663   7
  -1  -3   1 63.8917 7.62328   9
  -1  -3   1 60.9186 7.63121   7
  -1   3   1 65.4175 7.63404  16
  -1  -3   1 64.6685 7.62111   5
   1  -3  -1 62.6999 7.63918  17
  -1   3   1 66.1900 7.70202   9
   1   3   0 51.6183 5.69650   5
   1  -3   0 45.0756 5.68861   5
  -1  -3   0 53.4470 5.70015   5
  -1  -3   0 49.4964 5.70418  16
  -1   3   0 45.5658 5.79491   9
   1  -3   0 42.3617 5.69264  15
  -1   3   0 45.3601 5.89228   3
   1  -3   0 44.1298 5.83889   3
  -1  -3   0 50.0658 5.72335   3
   1   3   0 47.3802 5.70326  16
  -1   3   0 44.4617 5.68462   5
  -1   3   0 43.5232 5.69076  15
  -1  -3   0 48.4628 5.69875  15
   1   3   0 47.1745 5.68838  10
  -1  -3   0 50.7133 5.69828  10
  -1   3   0 43.3606 5.69158  16
   1  -3   0 42.1298 5.69407  16
   1   3   0 49.6621 5.75291   3
  -1  -3  -1 107.665 12.8331  13
  -1   3  -1 96.9915 12.7949  11
  -1  -3  -1 120.221 12.8125  11
  -1   3  -1 101.373 12.8020   5
   1   3   1 90.4884 13.2060   2
  -1  -3  -1 96.7733 13.1648   2
   1  -3   1 88.1095 13.0914   3
   1  -3   1 102.956 12.8081   5
   1   3   1 102.316 12.8219  13
  -1  -3  -1 112.469 12.8278  10
  -1   3  -1 70.4358 13.0828   3
  -1   3  -1 106.363 12.9297   4
   1  -3   1 113.469 12.8984   4
   1   3   1 90.2946 12.8319  12
  -1  -3  -1 121.353 12.8170   5
   1   3   1 110.474 12.8245  10
   1   3   1 116.940 12.8185   5
   1   3   2 4.01280 0.88881  12
   1   3   2 6.15002 0.89631   5
  -1  -3  -2 7.21897 0.90636  11
   1  -3   2 10.5375 1.24681   4
   1   3   2 5.48924 0.91306  13
   1  -3   2 9.65039 0.93137   5
  -1  -3  -2 5.49752 0.94232  12
   1  -3   2 8.11230 0.91153  11
  -1   3  -2 7.36790 1.42279   4
  -1   3  -2 9.84898 0.92939  11
  -1  -3  -2 5.86749 0.91393  10
   1   3   2 6.30973 0.89555  11
   1   3   2 5.80816 1.22832   2
  -1  -3  -2 6.62276 0.93271  13
   1  -3   2 6.54967 1.60087   3
  -1   3  -3 159.464 25.3153   4
  -1  -3  -3 205.562 24.9413  12
   1  -3   3 205.029 24.8335  11
   1  -3   3 224.755 24.8577   1
   1   3   3 199.721 24.7876  14
   1   3   3 211.331 24.9059  13
   1  -3   3 209.617 25.2061   4
   1   3   3 195.477 24.9016  12
   1   3   3 197.671 24.8296  11
  -1  -3  -3 219.362 24.9216  13
  -1  -3  -3 226.135 24.8958  10
  -1  -3  -3 205.176 24.8011  17
  -1  -3  -4 183.295 23.0953  17
   1  -3   4 177.521 23.1676   1
   1   3   4 207.909 23.1116  17
  -1  -3  -4 223.551 23.2872  13
   1   3   4 195.981 23.2507  12
   1  -3   4 175.179 23.7333   4
   1   3   4 193.477 23.1530  11
  -1  -3  -4 217.435 23.3258  12
   1  -3   5 47.3893 5.86426   1
  -1  -3  -5 50.8429 6.02313  12
   1  -3   5 54.5609 7.14340   4
  -1  -3  -5 60.8403 6.01913  13
   1   3   5 45.6465 5.93630  12
   1   3   5 44.2021 5.75821  17
   1   3   6 146.785 11.5919  12
  -1  -3  -6 183.209 11.7274  13
   1   3   6 175.156 11.2859  17
  -1   3  -6 150.844 11.5336  12
  -1  -3  -6 172.643 11.8248  12
   1  -3   6 155.656 11.4967   1
  -1  -3  -7 8.90035 1.35129  13
  -1   3  -7 2.02393 1.53996  18
   1  -3   7 8.07730 1.20594   1
  -1   3  -7 5.82814 1.20963  12
   1   3   7 10.0909 1.06352  17
   1   3   7 5.29270 1.19259  12
  -1  -3  -7 8.12253 1.27069   1
  -1  -3  -7 10.9548 1.48430  12
  -1  -3  -8 63.5379 6.86054  12
   1  -3   8 49.0470 6.54901   1
   1   3   8 48.3286 6.60707  12
  -1  -3  -8 62.4132 6.73294  13
  -1  -3  -8 46.5463 6.56497   1
  -1   3  -8 53.1486 6.60735  12
   1   3   9 79.2936 10.0557  12
  -1  -3  -9 88.0970 10.2762  12
  -1   3  -9 77.2317 10.0301  12
  -1  -3  -9 74.3877 9.98101   1
  -1  -3  -9 91.4430 10.1623  13
   1  -3   9 80.2249 10.0204   1
   1   3  10 2.28554 0.72818  12
  -1  -3 -10 4.09606 1.00571  12
  -1  -3 -10 4.28942 0.74006   1
  -1   3 -10 2.63041 0.77336  12
   1  -3  10 1.69839 0.58385   1
  -1  -3 -10 2.51366 0.83007  13
   1   3  11 17.8988 2.09742  12
   1  -3  11 13.3212 1.96766   1
   1   3  12 3.72758 0.91947  12
   1  -3  12 3.82422 0.87471   1
   1  -3  12-1.15749 2.76789   3
   1  -3  13-1.24495 1.80438   3
   1   3  13 2.08340 0.71420  12
   1  -3  13 0.18371 0.49010   1
   1  -3  14-1.33099 2.94485   3
   1  -3  14 0.41238 0.48777   1
   1   3  14-0.18517 0.53647  12
   1  -3  15 10.4056 1.68159   1
   1   3  15 6.23315 1.44825  12
   1  -3  15 2.83014 3.66425   3
   1   3  16 8.44282 1.65852  12
   1  -3  16 9.62115 1.84527   1
   1  -3  17 0.53398 0.69600   1
   1   3  17 4.55237 1.14780  12
   1  -3  18 8.22224 1.70451   1
   1   3  18 5.85315 1.50632  12
   1  -3  19 5.36948 1.61938   1
   1   3  19 7.52129 1.61497  12
   1   3  20-0.24460 0.91484  12
   1  -3  20 0.33913 1.09842   1
   1  -3  21 5.05983 1.59456   1
   1   3  21 4.82539 1.46784  12
   1  -3  22-0.38489 1.11505   1
   1   3  22 0.26181 1.02700  12
   1   3  23-0.54231 1.06555  12
   1   3  24 0.84023 1.12777  12
  -1   4  25 1.55093 1.33569  12
  -1   4  24 3.97672 1.52377  12
  -1  -4  23-0.35413 1.10851   1
  -1   4  23 1.19145 1.02750  12
  -1  -4  22 0.65523 0.82418   1
  -1   4  22 0.29202 1.00875  12
  -1  -4  21 0.29973 0.83206   1
  -1   4  21 0.28290 0.97607  12
  -1  -4  20 0.83919 0.97336   1
  -1   4  20 1.38198 1.04194  12
  -1   4  19 2.13568 1.22391  12
  -1  -4  19 1.78445 0.93308   1
  -1   4  18 11.5257 2.28821  12
  -1  -4  18 13.4078 2.20835   1
  -1   4  17 0.76688 0.88859  12
  -1  -4  17 1.04377 0.68548   1
  -1   4  16 8.45713 1.84625  12
  -1  -4  16 9.01639 1.60352   1
  -1  -4  15 1.34424 0.60192   1
  -1   4  15-0.24137 0.75980  12
  -1  -4  15 1.34262 2.97172   3
  -1  -4  14 0.82152 0.75027  12
  -1  -4  14-1.25857 2.97726   3
  -1  -4  14 0.30138 0.40155   1
  -1   4  14 0.93303 0.85169  12
  -1  -4  13-0.13299 0.36993   1
  -1   4  13-0.44831 0.77338  12
  -1  -4  13 0.57621 0.68202  12
  -1  -4  12-1.08492 2.57066   3
  -1   4  12 0.21408 0.66328  12
   1  -4 -12 1.71029 0.41995   1
  -1  -4  12 1.78494 0.77625  12
  -1  -4  12 1.18700 0.47979   1
   1  -4 -11 1.60531 0.55563  10
  -1  -4  11 2.09852 0.52172   1
  -1   4  11 0.41440 0.72222  12
  -1  -4  11 0.99574 2.04974   3
   1  -4 -11 1.94261 0.43958   1
  -1  -4  11 2.47185 0.79368  12
   1   4 -10 3.26573 0.90167  12
  -1  -4  10 3.92466 0.86949  12
   1   4 -10 4.56014 0.89404   6
   1  -4 -10 2.85699 0.66874  10
   1  -4 -10 3.61894 0.93339   6
  -1   4  10 2.96949 0.78195  13
   1  -4 -10 3.25438 0.81052  13
   1  -4 -10 1.54205 0.46862   1
  -1   4  10 3.17593 0.87407  12
   1  -4  -9 79.5784 8.27833  14
   1   4  -9 65.3800 8.35258   6
   1  -4  -9 71.0926 8.52929  13
   1  -4  -9 59.2962 8.34735   6
   1  -4  -9 70.5611 8.34241  10
  -1  -4   9 69.4272 8.49843  12
  -1   4   9 60.9134 8.58336  12
   1  -4  -9 63.9966 8.27349   1
  -1   4   9 62.6724 8.44960  13
   1   4  -9 69.6646 8.50445  12
   1  -4  -9 79.1254 8.86855  12
   1   4  -9 60.0008 8.32830   8
   1   4  -8 186.574 21.0759   6
  -1   4   8 153.751 21.1417  13
   1  -4  -8 175.703 21.4430  12
  -1   4   8 186.537 20.9289  17
   1  -4  -8 172.480 21.0472  10
   1  -4  -8 189.723 20.9867  14
   1   4  -8 176.786 21.1821  12
   1  -4  -8 151.457 20.9878   1
   1  -4  -8 166.574 21.0694   6
   1  -4  -8 176.965 21.2142  13
   1   4  -8 171.879 21.0591   8
  -1   4   8 147.198 21.2631  12
  -1   4   7 26.2225 4.03922  12
   1   4  -7 28.6659 3.82588   6
   1   4  -7 30.5766 3.92800  12
   1  -4  -7 34.1384 3.77938  14
   1  -4  -7 34.0225 4.24529  12
  -1  -4   7 26.5307 3.90472   6
   1  -4  -7 26.4472 3.77331   1
  -1   4   7 25.9366 3.90107  13
   1  -4  -7 32.1787 3.98817  13
   1  -4  -7 31.7772 3.87227   6
   1  -4  -7 32.8297 3.84422  10
   1   4  -7 30.0243 3.83942   8
  -1   4   7 24.8050 3.78724  10
  -1   4   7 34.6540 3.72673  17
  -1   4   6 104.335 15.5044  12
   1  -4  -6 106.467 15.2692   1
  -1  -4   6 129.055 15.3840   6
  -1  -4   6 114.366 15.3728   8
   1   4  -6 128.629 15.3924  12
   1  -4  -6 130.872 15.4638  13
   1   4  -6 131.531 15.3107   6
   1  -4  -6 129.663 15.3295   6
   1   4  -6 126.331 15.3198   8
   1  -4  -6 129.228 15.6659  12
  -1   4   6 114.939 15.2930  10
  -1   4   6 141.728 15.2293  17
   1  -4  -6 129.675 15.3209  10
   1  -4  -6 142.178 15.2773  14
  -1   4   6 109.453 15.3924  13
   1  -4  -5 67.1387 7.45990  14
  -1  -4   5 56.9261 7.52212   8
  -1   4   5 69.0874 7.42134  17
   1  -4  -5 68.9848 7.86770  12
   1   4  -5 60.8741 7.47394   6
   1  -4  -5 59.5063 7.49130  10
  -1   4   5 59.3372 7.59005  13
   1  -4  -5 56.9297 7.52977  19
   1   4  -5 62.0895 7.49546   8
  -1   4   5 59.2382 7.48384  10
   1   4  -5 59.2303 7.53523  12
   1  -4  -5 54.9042 7.46357   1
   1  -4  -5 73.0118 7.54110   6
   1  -4  -5 50.7150 7.45509   8
   1   4  -5 57.3789 7.53043  19
  -1  -4   5 63.9652 7.54921   6
  -1   4   5 51.7378 7.69132  12
   1  -4  -5 68.5699 7.64663  13
   1  -4  -4 403.020 51.4278   8
   1   4  -4 432.916 51.4970  12
   1  -4  -4 468.669 51.4530   6
   1  -4  -4 458.692 51.6066  13
  -1  -4   4 440.252 51.4732   6
  -1  -4   4 432.812 51.4870   8
  -1   4   4 408.041 51.4642  10
  -1   4   4 428.367 51.4203  14
   1   4  -4 433.191 51.4504   6
  -1   4   4 411.212 51.5654  13
  -1   4   4 381.471 51.4742   6
   1  -4  -4 444.219 51.7825  12
  -1   4   4 357.795 51.6577  12
   1   4  -4 435.220 51.4624   8
  -1   4   4 459.841 51.4084  17
   1  -4  -4 432.377 51.4976  19
   1   4  -4 423.699 51.4893  19
   1  -4  -4 417.067 51.3959  17
  -1   4   3 184.599 20.1077   6
  -1  -4   3 174.958 20.0950   6
   1  -4  -3 174.043 20.0513   8
  -1   4   3 158.106 20.1086  10
  -1   4   3 162.891 20.2091  13
  -1   4   3 143.735 20.3126  12
   1  -4  -3 179.169 20.1130  19
  -1  -4   3 155.040 20.1073  19
  -1   4   3 160.322 20.0691  14
  -1  -4   3 99.3782 20.4407   3
  -1   4   3 174.964 20.3169   2
  -1  -4   3 174.928 20.1127   8
   1   4  -3 178.559 20.0956   6
   1   4  -3 167.721 20.1003  19
   1  -4  -3 174.387 20.0639   6
   1  -4  -3 160.977 20.0520  17
   1  -4  -3 165.899 20.2214  13
  -1   4   3 144.158 20.1014  19
   1   4  -2 39.5391 4.09676   7
  -1  -4   2 32.9920 4.48513   3
   1  -4  -2 36.4819 4.15857   9
  -1   4   2 35.6137 4.23274  13
   1   4  -2 35.5182 4.09728   9
   1  -4  -2 35.4554 4.05382   6
  -1  -4   2 2.82773 4.04411  18
  -1   4   2 36.1132 4.36718  12
   1  -4  -2 35.8947 4.02832   8
   1  -4  -2 35.8279 4.24287  13
  -1   4   2 35.6861 4.09576  19
  -1   4   2 37.7860 4.21186   3
   1  -4  -2 32.9945 4.06779  17
  -1  -4   2 36.5003 4.09478  19
   1   4  -2 36.5078 4.09774   6
   1  -4  -2 35.6035 4.08389   7
  -1  -4   2 36.6802 4.09956   6
   1  -4  -2 40.1765 4.26447   2
  -1   4   2 42.2589 4.08694   6
  -1  -4   1 0.69459 0.22347   7
   1   4  -1 0.59825 0.15216  15
  -1  -4   1 0.97737 0.24883   6
  -1  -4   1 0.63264 0.15702  16
  -1   4   1 0.48292 0.16287   5
  -1   4   1 0.75101 0.19262   6
   1  -4  -1 0.81784 0.35243   3
  -1   4   1 0.61459 0.41123   3
   1  -4  -1 0.68385 0.17405   6
  -1   4   1 0.47420 0.20218   9
  -1  -4   1 0.61239 0.17449   5
   1   4  -1 0.67439 0.64750   3
  -1  -4   1 0.85569 0.46434   3
  -1   4   1 0.39871 0.20868   7
  -1   4   1 0.85646 0.31041  13
   1  -4  -1 0.52386 0.14259  15
   1  -4  -1 0.06001 0.17811   9
  -1  -4   1 0.55807 0.18384   9
  -1   4   1 0.26188 0.12841  16
  -1   4   0 26.2371 3.66339   9
   1  -4   0 27.5680 3.75160   3
   1   4   0 31.5577 3.59378  13
   1  -4   0 24.3514 3.54080  16
  -1   4   0 24.3775 3.77897   3
  -1  -4   0 31.9304 3.63312   3
   1   4   0 33.1128 3.55210   5
  -1  -4   0 28.7513 3.54750  15
  -1   4   0 27.9140 3.53664   5
   1  -4   0 28.8186 3.54353   5
  -1  -4   0 29.8259 3.55456  16
   1   4   0 28.3399 3.66126   3
   1   4   0 29.2602 3.56663  10
   1   4   0 31.0842 3.55990  16
  -1   4   0 25.2919 3.53872  15
  -1  -4   0 32.9847 3.55391   5
  -1  -4  -1 87.7781 10.3718  11
   1   4   1 85.3966 10.3725   5
  -1   4  -1 82.1800 10.3619  11
  -1  -4  -1 75.4581 10.8052   2
   1   4   1 73.0666 10.4017  13
   1   4   1 72.6037 10.3870  10
   1  -4   1 93.1782 10.7980   3
  -1   4  -1 81.7568 10.8320   3
  -1  -4  -1 91.6132 10.3755   5
  -1   4  -1 89.1059 10.3689   5
  -1  -4  -1 81.0733 10.4031  10
   1   4   1 90.9041 10.4529   3
  -1  -4  -1 81.8270 10.4259  13
  -1   4  -1 95.3893 10.5412   4
   1  -4   1 96.0440 10.3816   5
   1  -4   1 102.396 10.5037   4
   1  -4   2 319.996 36.5032   5
  -1  -4  -2 311.937 36.5452  10
  -1   4  -2 305.169 36.4889  11
   1   4   2 270.665 36.5858  12
  -1   4  -2 193.424 36.9031   3
   1  -4   2 285.360 37.1212   3
   1   4   2 301.001 36.4963  11
  -1  -4  -2 317.100 36.5809  13
   1  -4   2 329.779 36.6800   4
   1   4   2 278.877 36.5293  10
  -1  -4  -2 317.588 36.4980  11
  -1  -4  -2 336.657 37.0487   2
   1  -4   2 306.460 36.4999  11
   1   4   2 311.307 36.5004   5
  -1   4  -2 290.882 36.7676   4
   1   4   2 289.524 36.5526  13
   1   4   2 308.079 37.1035   2
   1   4   3 40.7938 4.78426  13
   1  -4   3 30.8648 5.03845   4
   1  -4   3 35.0162 4.68754  11
   1   4   3 35.6823 4.79529  12
  -1  -4  -3 45.5617 4.77459  10
  -1   4  -3 30.3293 5.37498   4
   1   4   3 39.3944 5.30376   2
  -1  -4  -3 39.1514 4.84859  12
  -1  -4  -3 40.8774 4.79891  13
   1   4   3 40.7564 4.69986  11
   1  -4   3 22.0314 5.33372   3
  -1  -4  -4 55.1411 7.77852  17
   1  -4   4 71.4962 7.85785  11
  -1  -4  -4 74.0764 7.99054  13
  -1  -4  -4 59.1422 8.00657  12
   1  -4   4 72.4659 8.55760   4
  -1  -4  -4 78.8654 7.94047  10
   1   4   4 71.7579 7.85613  11
  -1   4  -4 41.9314 8.59856   4
   1   4   4 60.0041 7.95729  12
   1   4   4 68.4678 7.95604  13
   1   4   5 8.03074 1.12210  12
  -1  -4  -5 10.2773 1.11923  10
   1  -4   5 11.4684 1.06834   1
  -1  -4  -5 9.70141 1.17896  13
   1  -4   5 17.2661 2.94896   4
  -1  -4  -5 5.87083 1.12347  12
   1   4   5 7.61222 1.08786  13
  -1  -4  -5 5.12105 0.85483  17
   1   4   6 46.5196 7.71926  12
  -1  -4  -6 64.8447 7.89347  12
  -1  -4  -6 69.6206 7.83081  13
   1  -4   6 48.8393 8.66721   4
  -1  -4  -6 61.3898 7.71403  10
   1   4   6 65.5565 7.54712  17
   1  -4   6 63.3948 7.68200   1
   1   4   7 4.48462 0.97927  12
  -1   4  -7 8.64163 1.10476  12
   1  -4   7 7.09446 0.95266   1
  -1  -4  -7 5.90973 1.15945  12
   1  -4   7 10.9864 3.51337   4
   1   4   7 5.15786 0.75756  17
  -1  -4  -7 7.90827 1.06713  10
  -1  -4  -7 4.97444 1.05335  13
   1  -4   8 40.4630 4.06323   1
   1   4   8 35.8405 4.16033  12
  -1  -4  -8 30.6127 4.06171   1
  -1  -4  -8 42.3983 4.24674  13
  -1  -4  -8 37.0634 4.32083  12
   1  -4   8 28.9103 5.87445   4
  -1   4  -8 50.4425 4.21007  12
   1   4   8 37.6522 3.80444  17
  -1   4  -9 1.78002 0.69482  12
  -1  -4  -9 4.74588 0.80986   1
   1   4   9 4.32960 0.48594  17
   1  -4   9 2.25456 0.60980   1
  -1  -4  -9 3.90293 0.98167  12
   1   4   9-2.06612 1.19687  18
   1   4   9 2.35346 0.74403  12
  -1  -4  -9 2.95385 0.81040  13
   1   4  10 35.1651 4.99087  12
  -1  -4 -10 48.6637 5.38186  12
   1  -4  10 36.3501 4.92950   1
   1   4  11 1.11977 0.61993  12
   1  -4  11 3.46053 0.72572   1
  -1   4 -11-1.32392 1.60121  18
   1  -4  12 26.8652 3.45550   1
   1   4  12 22.7363 3.42865  12
   1  -4  13-0.34720 0.44470   1
   1   4  13-1.42963 0.60448  12
   1   4  14 20.1428 3.03957  12
   1  -4  14 21.4179 3.07298   1
   1  -4  15 3.61725 0.97718   1
   1   4  15 1.97612 0.82067  12
   1   4  16 16.0479 2.64524  12
   1  -4  16 18.2138 2.76672   1
   1   4  17 0.86903 0.71895  12
   1  -4  17 1.80046 0.89902   1
   1   4  18 0.22771 0.83294  12
   1  -4  18-0.83417 0.80850   1
   1  -4  19 1.82515 1.08790   1
   1   4  19 3.06480 1.15206  12
   1  -4  20 5.54476 1.50801   1
   1   4  20 2.45143 1.22223  12
   1  -4  21 0.34833 0.92252   1
   1   4  21 0.50847 0.92808  12
   1  -4  22 11.7070 2.38368   1
   1   4  22 4.69872 1.50444  12
   1   4  23 1.61713 1.16131  12
   1  -4  23 1.19871 1.06974   1
   1   4  24 7.49072 1.80706  12
   1  -4  24 4.57436 1.78350   1
   1   4  25 2.56808 1.32145  12
  -1   5  25 0.62543 1.17190  12
  -1  -5  24 3.98312 1.47566   1
  -1   5  24 2.74970 1.41000  12
  -1   5  23 2.40453 1.27340  12
  -1  -5  23 4.79606 1.46225   1
  -1   5  22 2.91880 1.25760  12
  -1  -5  22 2.20268 1.15695   1
  -1  -5  21 11.8369 2.36482   1
  -1   5  21 14.8751 2.52872  12
  -1  -5  20 26.4368 3.55097   1
  -1   5  20 18.0617 3.39666  12
  -1  -5  19 1.47466 0.81166   1
  -1   5  19 1.11172 0.94311  12
  -1  -5  18 0.44599 0.67394   1
  -1   5  18 0.26745 0.92331  12
  -1   5  17 1.56745 1.01372  12
  -1  -5  17 2.82455 0.93281   1
  -1  -5  16 1.63294 0.65740   1
  -1   5  16 0.25471 0.83568  12
  -1   5  15 2.72116 1.02824  12
  -1  -5  15 2.89823 0.80096   1
  -1   5  14 11.4750 2.24432  12
  -1  -5  14 14.2541 2.03744   1
  -1  -5  13 50.2680 5.95525   1
  -1   5  13 39.9358 6.14127  12
   1  -5 -12 4.77431 0.83206   1
  -1   5  12 4.26361 1.12560  12
  -1  -5  12 4.78794 0.90644   1
  -1   5  11 0.65877 0.50123  13
   1  -5 -11 0.66927 0.30454   1
  -1   5  11 0.21705 0.48504  12
   1   5 -10 86.4588 9.78805   6
  -1   5  10 72.1831 10.0158  12
   1  -5 -10 74.6772 9.78064   6
   1  -5 -10 78.0174 9.68980   1
   1  -5 -10 78.1300 9.74394  10
  -1   5  10 81.6392 9.92440  13
   1   5  -9 27.4563 2.95143  12
   1  -5  -9 17.7249 2.63998   1
  -1   5   9 19.3753 2.82939  13
   1  -5  -9 19.3613 2.76570   6
   1  -5  -9 20.2131 2.71257  10
   1  -5  -9 19.2057 3.14769  12
  -1   5   9 14.6855 2.87909  12
   1  -5  -9 23.4973 2.95304  13
   1   5  -9 19.6116 2.72728   8
   1   5  -9 19.6837 2.74371   6
   1  -5  -9 23.5307 2.62629  14
   1  -5  -8 0.78117 0.57000   6
   1  -5  -8 0.84466 0.41009  10
   1  -5  -8 0.98069 0.54016  13
  -1   5   8 0.65831 0.32818  10
   1   5  -8 0.39812 0.40935   8
   1  -5  -8 0.22568 0.59974  12
   1  -5  -8 0.61182 0.24096  14
  -1   5   8 0.83846 0.19230  17
  -1   5   8 0.38853 0.39497  13
   1  -5  -8 0.07399 0.24689   1
  -1   5   8-0.18763 0.41936  12
   1   5  -8-0.07648 0.55336   6
   1   5  -8 0.22629 0.45764  12
   1   5  -7 30.9154 3.71454   6
  -1   5   7 26.4338 3.95166  12
  -1   5   7 25.6666 3.68254  10
  -1   5   7 25.2418 3.79768  13
   1  -5  -7 30.6229 4.14483  12
   1  -5  -7 24.1323 3.66111   1
   1  -5  -7 28.6338 3.72004  10
   1  -5  -7 30.1325 3.74028   6
   1   5  -7 31.9117 3.73623   8
   1  -5  -7 32.2316 3.64504  14
  -1   5   7 33.6864 3.59172  17
   1   5  -7 31.0574 3.80205  12
  -1  -5   7 20.0995 3.74608   6
   1  -5  -7 29.7440 3.88529  13
  -1  -5   6 3.28837 0.75079   6
   1  -5  -6 3.58424 0.65153  10
   1   5  -6 3.15041 0.61606   6
  -1  -5   6 3.24167 0.70095   8
   1  -5  -6 4.31313 0.80603  13
   1  -5  -6 3.10467 0.92667  12
   1  -5  -6 3.48871 0.67831   6
  -1   5   6 2.36171 0.75213  12
   1  -5  -6 2.83858 0.56160   1
   1   5  -6 2.94295 0.68133  12
  -1  -5   6 1.65441 1.07709  18
  -1   5   6 3.21640 0.71350  13
   1   5  -6 3.23685 0.62340  19
  -1   5   6 2.48198 0.55522  10
  -1   5   6 4.43268 0.50051  17
   1   5  -6 2.07485 0.59126   8
  -1   5   5 14.0673 1.62838  14
   1  -5  -5 12.8213 1.71536   6
   1  -5  -5 13.5158 1.59541  17
   1   5  -5 11.7000 1.68421   8
  -1   5   5 10.6135 1.90208  12
   1   5  -5 11.2042 1.65883   6
   1   5  -5 12.9685 1.73397  12
  -1   5   5 10.6792 1.67369  10
   1  -5  -5 13.0465 1.85236  13
  -1   5   5 11.8365 1.78631  13
  -1  -5   5 11.2247 1.72977   8
   1  -5  -5 12.3554 2.03141  12
  -1  -5   5 12.2509 1.75809   6
   1  -5  -5 14.3084 1.75522  19
   1   5  -5 14.0335 1.75069  19
   1   5  -4 0.09848 0.31939   8
  -1   5   4 0.39917 0.17772  14
  -1  -5   4 0.33710 1.19611   3
  -1   5   4 0.64064 0.44452   2
   1  -5  -4 0.02890 0.10936  17
   1   5  -4 0.31320 0.27545   6
   1  -5  -4 0.49330 0.53282  12
   1   5  -4 0.05751 0.18071  19
   1  -5  -4 0.20759 0.31098   6
   1  -5  -4 0.23331 0.22938  19
  -1  -5   4 0.05600 0.28532   8
  -1   5   4 0.06079 0.21027  10
   1  -5  -4 0.20528 0.29780  13
  -1  -5   4 0.46061 0.34011   6
   1  -5  -4 0.03717 0.24923   8
  -1   5   4 0.09828 0.24711  13
  -1   5   4-0.15645 0.37043  12
  -1  -5   3 12.5248 2.62533   3
   1  -5  -3 16.6987 1.94739   8
  -1   5   3 15.8840 2.28480   2
  -1   5   3 17.6962 2.16270   3
  -1   5   3 17.2287 2.35163  12
  -1  -5   3 14.4603 1.98674   6
   1  -5  -3 17.0348 2.00264  19
  -1   5   3 16.4028 2.02920   6
   1  -5  -3 18.7028 2.21597  13
   1  -5  -3 17.6618 1.96576  17
   1   5  -3 12.7244 2.00466   9
   1   5  -3 13.7966 1.97916   6
   1  -5  -3 15.1131 1.95924   6
  -1  -5   3 13.5348 1.99846   8
  -1   5   3 18.1022 2.18000  13
   1   5  -3 13.9201 1.97670  19
   1  -5  -2 1066.44 128.969   6
  -1   5   2 1112.10 129.022  19
   1   5  -2 728.409 129.334   3
  -1  -5   2 1084.23 129.017   6
  -1  -5   2 1101.60 129.401   3
   1  -5  -2 1097.83 129.113   9
  -1  -5   2 1083.43 129.016  19
   1   5  -2 1084.93 129.051   9
   1   5  -2 1137.58 129.021   6
  -1  -5   2 525.062 129.119   4
  -1   5   2 1144.17 129.172   3
   1  -5  -2 1044.07 129.192  13
   1  -5  -2 976.839 129.232   2
  -1   5   2 1045.79 129.184  13
   1   5  -2 1129.68 129.008   7
   1  -5  -2 1079.70 129.002   7
  -1   5   2 1259.51 129.007   6
  -1  -5   1 984.865 124.907  16
   1  -5  -1 1060.78 125.087   3
   1  -5  -1 1011.30 124.874   6
  -1  -5   1 1044.58 124.966   9
   1  -5  -1 1023.18 125.037   9
  -1  -5   1 1063.48 124.896   5
  -1   5   1 1062.79 124.877   6
  -1  -5   1 1152.94 124.962   4
  -1   5   1 1068.55 124.909   7
  -1  -5   1 1053.98 124.908   7
   1  -5  -1 1005.05 124.901  15
  -1   5   1 1102.91 125.054   9
   1   5  -1 977.477 125.201   3
  -1  -5   1 1066.42 125.113   3
  -1   5   1 1053.14 125.138  13
  -1   5   1 1039.13 124.892   5
   1   5  -1 1009.59 124.906  15
  -1  -5   1 1026.70 124.928   6
  -1   5   1 1021.24 124.903  16
  -1   5   1 1072.11 125.125   3
   1   5   0 233.694 29.4941  16
  -1   5   0 267.207 29.6184   4
  -1   5   0 226.534 29.7953   3
   1   5   0 225.572 29.5269  10
   1  -5   0 238.695 29.7433   3
   1   5   0 260.154 29.6853   3
   1   5   0 246.511 29.4854   5
  -1  -5   0 246.876 29.4969  16
  -1   5   0 232.192 29.4776   5
  -1   5   0 254.178 29.4932  15
   1   5   0 241.972 29.5733  13
  -1  -5   0 251.881 29.4882   5
   1  -5   0 255.658 29.5007  16
   1  -5   0 241.066 29.4853   5
  -1   5   0 251.001 29.6679   9
  -1  -5   0 248.392 29.4906  15
  -1  -5   0 259.113 29.6207   3
  -1   5  -1 65.1463 8.41877   3
   1   5   1 62.8685 7.85549   5
  -1   5  -1 64.4622 8.03067   4
   1  -5   1 76.3856 8.36081   3
  -1   5  -1 61.5177 7.84673  11
   1   5   1 66.1894 7.94651  13
  -1  -5  -1 69.2537 7.97198  13
  -1  -5  -1 68.2982 7.85773  11
  -1  -5  -1 61.0827 8.41630   2
  -1   5  -1 62.0661 7.84682   5
   1  -5   1 74.8172 8.00554   4
   1  -5   1 64.3393 7.85704   5
   1   5   1 60.2927 7.90186  10
  -1  -5  -1 65.0167 7.91487  10
  -1  -5  -1 65.6426 7.85696   5
   1   5   1 69.7955 7.99428   3
   1   5   2 17.4089 2.69470  13
   1   5   2 16.3733 2.75216  12
  -1   5  -2 24.4415 3.01388   4
   1  -5   2 26.0364 2.90253   4
  -1   5  -2 23.3316 2.63685  11
  -1  -5  -2 23.2013 2.64647  11
   1  -5   2 28.3256 3.50109   3
   1   5   2 18.1849 2.67758  10
  -1  -5  -2 20.4965 2.70006  10
   1  -5   2 23.5375 2.64870  11
   1   5   2 20.2513 2.63614   5
  -1   5  -2 14.6413 3.27592   3
  -1  -5  -2 22.6258 3.20820   2
   1  -5   2 24.4527 2.65295   5
   1   5   2 20.0672 2.63598  11
  -1  -5  -2 19.8013 2.72913  13
   1   5   2 18.2238 3.20875   2
   1  -5   3 0.34055 0.24555  11
   1   5   3 0.43758 0.30611  12
   1  -5   3 1.36289 1.36745   3
  -1  -5  -3 0.09978 0.33773  12
   1  -5   3 0.59524 0.77286   4
   1   5   3 0.61319 0.25771  11
  -1  -5  -3 1.15140 0.61114   2
  -1  -5  -3 0.65181 0.29499  13
  -1  -5  -3 0.38853 0.25095  10
  -1   5  -3 1.20952 1.49923   4
   1   5   3 0.55478 0.57053   2
   1   5   3 0.26548 0.24459  10
   1   5   3 0.39780 0.22767  13
  -1  -5  -4 9.55998 1.28265  13
  -1   5  -4 6.43783 2.64805   4
  -1  -5  -4 11.2380 1.44083  12
   1   5   4 9.29878 1.31061  12
   1   5   4 8.69258 1.14820  11
   1   5   4 8.49295 1.24506  13
   1  -5   4 3.74519 1.76698   4
   1  -5   4 6.08449 1.12273  11
   1  -5   4 6.82260 2.28638   3
   1   5   4 12.0229 1.90189   2
  -1  -5  -4 11.6320 1.27074  10
   1   5   5 114.698 14.7485  13
  -1  -5  -5 125.748 14.5581  17
   1   5   5 104.728 14.7805  12
   1  -5   5 122.835 15.3842   4
  -1  -5  -5 131.227 14.7365  10
  -1  -5  -5 127.174 14.9152  12
  -1  -5  -5 136.915 14.8251  13
   1   5   5 170.120 15.8392   2
  -1  -5  -6 7.59575 1.26239  12
   1   5   6 5.69373 1.10110  12
   1  -5   6 7.31369 1.00296   1
  -1  -5  -6 6.72190 1.04980  10
   1  -5   6 4.20270 2.47253   4
   1   5   6 6.75260 1.07836  13
  -1  -5  -6 5.84393 1.11536  13
   1  -5   7 148.390 8.89401   1
   1   5   7 138.929 9.15258  12
  -1  -5  -7 176.156 9.08113  10
  -1  -5  -7 157.137 9.48227  12
   1  -5   7 126.092 10.8202   4
  -1  -5  -7 170.151 9.29400  13
  -1  -5  -8 0.74209 0.65638  12
  -1  -5  -8 0.97572 0.61231  13
   1  -5   8 3.29716 3.17908   4
   1   5   8 1.95363 0.59032  12
  -1   5  -8 0.72781 0.51339  12
   1  -5   8 1.58082 0.43459   1
  -1  -5  -8 1.08896 0.50466  10
  -1  -5  -9 85.9349 10.9179  12
  -1  -5  -9 96.4124 10.8167  13
  -1   5  -9 99.2353 10.7020  12
  -1  -5  -9 72.4283 10.6175   1
  -1  -5  -9 95.0846 10.6610  10
   1  -5   9 92.3854 10.6180   1
   1   5   9 75.5067 10.6907  12
   1   5  10 105.950 13.6049  12
  -1  -5 -10 125.300 13.9039  12
   1  -5  10 105.346 13.4794   1
   1  -5  11 58.4698 7.02441   1
   1   5  11 51.2521 7.07051  12
   1  -5  12 8.02989 1.20682   1
   1   5  12 9.12611 1.35394  12
   1  -5  13 0.32805 0.43715   1
   1   5  13 0.73797 0.65682  12
   1   5  14 0.19649 0.60954  12
   1  -5  14 2.94290 0.79728   1
   1  -5  15 7.19117 1.34484   1
   1   5  15 4.49516 1.29505  12
   1  -5  16 5.35824 1.21506   1
   1   5  16 3.37518 1.07648  12
   1  -5  17 3.95105 1.08363   1
   1   5  17 1.76899 0.98132  12
   1   5  18 6.18258 1.55414  12
   1  -5  18 9.86565 1.80965   1
   1  -5  19 14.1087 2.17769   1
   1   5  19 5.91516 1.67886  12
   1   5  20 1.23156 0.98037  12
   1  -5  20 1.57235 1.06500   1
   1  -5  21 1.00604 1.07398   1
   1   5  21 3.06687 1.21178  12
   1   5  22 2.61556 1.21955  12
   1  -5  22-0.36397 1.01159   1
   1   5  23 1.07843 1.01475  12
   1  -5  23 0.77322 1.21509   1
   1  -5  24 1.24348 1.22878   1
   1   5  24 3.30838 1.34991  12
   1  -5  25-1.28935 1.39835   1
   1   5  25-0.84844 1.14204  12
  -1  -6  25 2.25344 1.24611   1
  -1  -6  24 1.07050 1.03397   1
  -1   6  24-0.61688 0.99925  12
  -1   6  23 3.33965 1.36539  12
  -1  -6  23 2.63128 1.18742   1
  -1  -6  22-0.30297 1.01362   1
  -1   6  22 2.07003 1.26110  12
  -1   6  21-0.87811 1.09565  12
  -1  -6  21 0.27903 0.80964   1
  -1  -6  20 1.01963 0.78314   1
  -1   6  20 1.73596 1.11889  12
  -1  -6  19 1.18565 0.72192   1
  -1   6  19 0.28436 0.89533  12
  -1   6  18 7.67443 1.77943  12
  -1  -6  18 7.32582 1.52585   1
  -1  -6  17 43.0399 5.34364   1
  -1   6  17 34.8851 5.43697  12
  -1  -6  16 11.6454 1.77373   1
  -1   6  16 7.74971 1.88710  12
  -1  -6  15 44.5568 5.27157   1
  -1   6  15 33.0051 5.42818  12
  -1   6  14 7.54763 1.86806  12
  -1  -6  14 12.0255 1.69519   1
  -1   6  13 0.74153 0.71413  12
  -1  -6  13 4.50453 0.79192   1
  -1   6  12-0.18124 0.42872  13
  -1   6  12 0.23617 0.55863  12
   1  -6 -12 0.09225 0.26730   1
  -1   6  11-0.22855 0.57343  12
   1  -6 -11-0.09086 0.25215   1
  -1   6  11 0.16719 0.44221  13
  -1   6  10 0.31429 0.41848  13
   1  -6 -10 0.53094 0.29081   1
   1  -6 -10 0.10445 0.45652  10
  -1   6  10 0.22365 0.42110  12
   1  -6 -10 0.64691 0.68843   6
   1  -6  -9 92.8777 8.16712  14
   1   6  -9 100.088 8.35972   8
   1   6  -9 92.1335 8.30494   6
   1  -6  -9 75.4380 8.23632   1
  -1   6   9 73.2034 8.62155  12
   1  -6  -9 96.0009 8.63371  13
   1   6  -9 90.9538 8.45205  12
  -1   6   9 78.0440 8.44905  13
   1  -6  -9 88.6506 8.36342   6
   1  -6  -9 101.428 8.39445  10
  -1   6   8 2.01353 0.75080  12
   1   6  -8 3.28833 0.66336   6
   1   6  -8 3.51871 0.70817  12
   1  -6  -8 2.16187 0.77954   6
   1   6  -8 3.60421 0.66269   8
   1  -6  -8 1.22986 0.90274  12
   1  -6  -8 0.84266 0.40324   1
  -1   6   8 2.07617 0.51254  10
   1  -6  -8 2.25942 0.72757  13
  -1   6   8 2.47295 0.65034  13
   1  -6  -8 1.09946 0.50294  10
   1  -6  -7 167.619 16.3380   1
   1   6  -7 229.004 16.5396  12
  -1   6   7 187.169 16.5753  13
  -1  -6   7 212.987 16.5407   6
   1  -6  -7 220.391 16.4199   6
   1  -6  -7 224.869 17.1790  12
  -1   6   7 190.796 16.3821  10
   1  -6  -7 224.100 16.4672  10
   1   6  -7 246.991 16.4483   8
  -1   6   7 169.736 16.7601  12
   1   6  -7 231.167 16.3847   6
   1  -6  -7 225.045 16.7402  13
  -1  -6   7 192.777 16.5010   8
   1  -6  -6 27.4965 3.50547  12
   1  -6  -6 29.3693 3.26437  13
  -1   6   6 23.0692 3.01583  10
   1  -6  -6 28.6185 3.05195   6
  -1  -6   6 26.8739 3.11390   6
   1   6  -6 26.9571 3.03088   8
   1  -6  -6 26.5285 3.06060  10
   1  -6  -6 24.5725 3.06665  19
  -1   6   6 22.4273 3.30630  12
  -1   6   6 23.7381 2.91001  14
  -1   6   6 23.1569 3.13881  13
  -1  -6   6 1.82096 2.96118  18
   1   6  -6 27.4988 3.09294  12
   1   6  -6 26.4580 3.00377   6
   1   6  -6 25.8252 3.07116  19
  -1  -6   6 26.0319 3.10679   8
  -1  -6   5 86.6136 8.77285   6
  -1  -6   5 51.7956 9.47472   3
   1  -6  -5 77.8740 8.68353   6
  -1  -6   5 69.5718 8.71809   8
   1  -6  -5 68.2909 8.58079  17
   1  -6  -5 77.1752 8.88965  13
   1  -6  -5 74.7068 9.11154  12
   1   6  -5 69.1668 8.67467   8
   1  -6  -5 68.8848 8.71071  19
   1   6  -5 72.9941 8.71795  19
  -1   6   5 64.0105 8.80711  13
  -1   6   5 57.2124 8.93379  12
  -1   6   5 68.0357 8.70288  10
  -1   6   5 70.1278 8.60932  14
  -1   6   5 95.9786 9.32641   2
   1   6  -5 68.6993 8.65029   6
   1  -6  -4 85.8159 9.79868   6
  -1  -6   4 70.6885 10.6030   3
  -1  -6   4 81.2600 9.85002   8
  -1  -6   4 84.6582 9.83575   6
  -1   6   4 68.9686 10.1083  12
   1   6  -4 81.3138 9.80850   6
  -1   6   4 76.2447 9.86159  10
  -1   6   4 83.8194 10.2711   2
   1  -6  -4 81.4582 9.83651  19
   1  -6  -4 84.7292 10.0370  13
  -1   6   4 76.5770 9.98118  13
   1   6  -4 83.8079 9.83664  19
   1  -6  -4 76.4916 9.75565  17
  -1   6   3 385.013 53.8235  12
   1   6  -3 406.923 53.4894  19
   1   6  -3 466.906 53.5067   6
   1  -6  -3 418.461 53.4411   8
   1   6  -3 460.912 53.5890   9
  -1  -6   3 243.220 53.7379   4
   1  -6  -3 463.208 53.5069  19
   1  -6  -3 457.044 53.4588   6
  -1  -6   3 458.335 53.5322   8
  -1   6   3 463.473 53.7045  13
   1  -6  -3 534.863 53.8910   2
   1   6  -3 454.514 53.4955   7
  -1   6   3 492.187 53.6992   3
  -1  -6   3 457.262 53.5039   6
   1  -6  -3 492.333 53.6371   9
   1  -6  -3 463.233 53.7311  13
  -1  -6   3 444.097 54.1382   3
   1  -6  -2 64.2003 6.48390   7
   1   6  -2 71.8094 6.52369   6
  -1   6   2 65.9132 6.51405  19
  -1   6   2 62.9995 6.47673   6
   1  -6  -2 71.4157 6.74895   3
   1   6  -2 72.4614 6.50307   7
  -1   6   2 67.9972 6.78735  13
  -1  -6   2 74.4298 6.90076   4
  -1  -6   2 73.0770 7.04027   3
   1   6  -2 52.7614 7.08112   3
   1  -6  -2 63.6966 6.43996   6
  -1  -6   2 68.1426 6.61698   9
  -1   6   2 72.4438 6.77916   3
   1   6  -2 72.2475 6.60145   9
   1  -6  -2 54.9069 6.84296   2
  -1  -6   2 74.1324 6.52236  19
   1  -6  -2 69.3001 6.67032   9
   1  -6  -2 70.2276 6.80762  13
  -1  -6   2 69.4106 6.51780   6
  -1   6   1 208.838 25.5163  13
   1   6  -1 210.837 25.2416  15
  -1  -6   1 194.836 25.2610   6
  -1   6   1 201.598 25.2222   5
   1  -6  -1 209.787 25.4065   9
   1  -6  -1 222.968 25.4851   3
   1  -6  -1 199.791 25.2338  15
  -1  -6   1 219.884 25.4979   3
  -1   6   1 209.143 25.2356  16
  -1  -6   1 229.782 25.2689   4
  -1   6   1 221.351 25.2495  19
   1   6  -1 205.331 25.6178   3
  -1   6   1 215.115 25.4113   9
  -1  -6   1 216.478 25.2450  16
  -1   6   1 215.088 25.2093   6
  -1  -6   1 215.308 25.3387   9
  -1  -6   1 212.520 25.2298   5
  -1   6   1 197.944 25.2348   7
  -1   6   1 209.374 25.5173   3
  -1  -6   1 201.317 25.2363   7
  -1  -6   0-0.02415 0.11611  15
  -1  -6   0-0.08595 0.18156   5
   1  -6   0 0.13078 0.11166  16
   1  -6   0 0.12541 0.48063   3
  -1   6   0 0.09271 0.24521   9
   1  -6   0 0.08371 0.13107   5
   1   6   0-0.10356 0.47437   3
  -1  -6   0 0.31499 0.36073   3
   1   6   0 0.32833 0.36840   4
  -1   6   0-0.20557 0.39288   4
  -1   6   0 0.13799 0.15296   5
   1   6   0-0.10550 0.12977   5
  -1   6   0 0.61244 0.72431   3
   1   6   0 0.06795 0.19690  13
  -1   6   0 0.16669 0.11793  15
   1   6   1 40.6469 5.36570  13
   1   6   1 43.8995 5.25762   5
  -1  -6  -1 45.6490 5.41624  13
   1   6   1 42.5844 5.43180   3
  -1  -6  -1 28.8770 5.71344   2
  -1   6  -1 45.1838 5.46826   4
  -1  -6  -1 48.2703 5.26020  11
  -1   6  -1 44.3035 5.49817   9
  -1   6  -1 38.2287 5.81646   3
   1   6   1 42.5248 5.26395  16
   1   6   1 40.7324 5.32649  10
  -1   6  -1 40.3134 5.24194  11
   1  -6   1 45.5008 5.25983   5
   1  -6   1 41.3392 5.68661   3
   1   6   2 47.9613 9.11646   2
  -1  -6  -2 71.6700 9.24443   2
   1   6   2 58.8067 8.75344  12
   1   6   2 76.9508 8.74623   3
   1  -6   2 71.7399 9.23041   3
   1   6   2 72.4902 8.58060   5
   1   6   2 61.4762 8.63423  10
  -1  -6  -2 72.0978 8.66525  10
  -1   6  -2 80.0852 8.93612   4
  -1   6  -2 68.6583 8.56183  11
   1  -6   2 78.8365 8.58718   5
  -1   6  -2 53.6119 9.19925   3
   1   6   2 67.8331 8.69259  13
  -1  -6  -2 72.7146 8.72562  13
   1  -6   2 83.8281 8.80054   4
  -1  -6  -2 71.0434 8.57226  11
   1   6   3 42.5838 5.05794  11
  -1   6  -3 36.5635 5.63105   4
   1   6   3 37.6057 5.11999  10
  -1  -6  -3 45.4747 5.23321  13
  -1  -6  -3 46.7078 5.17085  10
   1  -6   3 44.5827 5.06591  11
   1  -6   3 48.1199 5.37460   4
   1   6   3 38.3261 5.16685  13
  -1  -6  -3 45.8099 5.76392   2
   1  -6   3 38.8487 5.90633   3
   1   6   3 34.3294 5.22123  12
   1   6   3 37.1028 5.77909   2
  -1   6  -3 21.4987 5.64249   3
   1  -6   4 3.85416 1.31999   4
   1  -6   4 4.62626 0.64067  11
  -1  -6  -4 2.62240 0.71388  13
  -1  -6  -4 3.57298 0.86128  12
   1   6   4 4.09039 0.68848  10
   1   6   4 2.32858 1.07521   2
   1   6   4 4.88341 0.63690  11
   1  -6   4 1.32389 1.36444   3
  -1  -6  -4 4.68690 0.73693  10
  -1   6  -4 6.77416 2.11516   4
   1   6   4 3.80244 0.83128  12
   1   6   4 3.28667 0.69693  13
   1  -6   5 39.8279 5.04838   4
   1  -6   5 24.7115 5.37910   3
  -1   6  -5 16.0938 5.13278   4
   1   6   5 28.3991 4.38453  12
  -1  -6  -5 32.4710 4.14937  17
  -1  -6  -5 34.1918 4.52928  12
   1   6   5 32.9389 4.36685  13
   1   6   5 37.6073 4.33996  10
  -1  -6  -5 44.5088 4.39049  10
   1   6   5 38.6226 5.15595   2
  -1  -6  -5 40.5073 4.46078  13
   1   6   6 45.8806 6.49603  12
   1   6   6 76.5351 7.70125   2
  -1  -6  -6 56.9660 6.70058  12
   1   6   6 43.7593 6.42534  13
  -1  -6  -6 56.8746 6.54120  13
  -1  -6  -6 50.2195 6.20150  17
   1  -6   6 52.5409 7.32297   4
  -1  -6  -6 58.7491 6.44401  10
   1   6   7 11.9951 1.97150  12
   1   6   7 13.1918 1.94143  13
  -1  -6  -7 13.9931 2.03442  13
  -1  -6  -7 15.2977 1.93226  10
  -1  -6  -7 14.5559 2.18197  12
   1  -6   7 5.20715 3.14064   4
  -1  -6  -8 76.7348 5.38405  13
   1  -6   8 42.2868 6.57142   4
   1  -6   8 66.2987 5.00411   1
  -1  -6  -8 62.1799 5.49393  12
  -1  -6  -8 74.1995 5.14386  10
   1   6   8 53.3814 5.15970  12
  -1  -6  -9 74.8084 5.49139  13
  -1  -6  -9 58.6239 5.56761  12
   1  -6   9 55.9919 5.05056   1
   1   6   9 55.6832 5.29627  12
  -1  -6 -10 32.6279 4.27430  12
   1  -6  10 29.6794 3.83020   1
   1   6  10 26.3966 3.96652  12
   1   6  11 0.88310 0.65592  12
   1  -6  11 1.13246 0.48702   1
   1  -6  12 8.47099 1.17565   1
   1   6  12 2.98841 1.08471  12
   1  -6  13 31.3822 3.99747   1
   1   6  13 26.6957 4.05072  12
   1   6  14-0.20038 0.67101  12
   1  -6  14 0.88719 0.61263   1
   1   6  15 21.2379 3.14382  12
   1  -6  15 20.7377 3.07610   1
   1  -6  16 0.21517 0.50897   1
   1   6  16-0.21922 0.63508  12
   1   6  17 1.35240 0.86882  12
   1  -6  17 0.47581 0.63605   1
   1   6  18-0.23117 0.77332  12
   1  -6  18 0.25656 0.64369   1
   1  -6  19 4.50733 1.30493   1
   1   6  19 2.40674 1.05881  12
   1  -6  20 2.42137 1.19672   1
   1   6  20 2.47973 1.05774  12
   1  -6  21 1.97821 1.19098   1
   1   6  21 1.78256 1.02361  12
   1   6  22 1.84393 1.18646  12
   1   6  23 11.0176 2.15389  12
   1  -6  23 8.33814 2.18454   1
   1  -6  24-0.80196 1.25761   1
   1   6  24-0.55197 1.00969  12
   1   6  25 3.67512 1.38822  12
   1   7 -25-0.73279 1.18668  19
  -1  -7  25 1.47982 1.19821   1
  -1   7  24 1.24832 1.19597  12
  -1  -7  24-0.34246 1.07159   1
  -1   7  23 2.74453 1.22458  12
  -1  -7  23-0.31676 0.99307   1
  -1   7  22 1.51525 1.22511  12
  -1  -7  22 5.56148 1.39630   1
  -1   7  21 1.20224 1.25981  12
  -1  -7  21 0.54839 0.79919   1
  -1  -7  20 15.3099 2.22072   1
  -1   7  20 7.11655 1.97996  12
  -1  -7  19 8.47529 1.58615   1
  -1   7  19 4.97389 1.56220  12
  -1   7  18 0.28801 0.96381  12
  -1  -7  18 0.20802 0.52262   1
  -1   7  17 0.28236 1.07483  12
  -1  -7  17 2.42556 0.80545   1
  -1  -7  16-0.17058 0.51482   1
  -1   7  16-0.27593 0.95168  12
  -1  -7  15 1.86618 0.65634   1
  -1   7  15 1.34355 0.94879  12
  -1  -7  14 3.09659 0.72331   1
  -1   7  14 0.79708 0.84128  12
  -1   7  13 12.7850 2.03923  12
  -1   7  13 8.91202 1.77288  13
  -1   7  12 25.4604 3.86122  12
  -1   7  12 27.1235 3.73277  13
   1  -7 -11 0.29717 0.32322   1
  -1   7  11 0.17306 0.41122  13
  -1   7  11 0.72620 0.57390  12
  -1  -7  10 1.96177 1.39108  18
  -1   7  10-0.49504 0.49756  13
   1  -7 -10 0.75297 0.67316   6
   1  -7 -10 0.19418 0.29278   1
  -1   7  10 1.16040 0.69977  12
  -1   7   9 18.7498 2.58241  13
  -1  -7   9 5.08142 2.58447  18
   1   7  -9 17.8662 2.48518  12
   1   7  -9 19.1672 2.39645   6
  -1   7   9 18.5849 2.41367  10
  -1   7   9 14.9853 2.66402  12
   1  -7  -9 22.7470 2.50524  10
   1  -7  -9 19.5305 2.47565   6
   1  -7  -9 16.5789 2.36375   1
   1  -7  -8 23.9629 2.87465  10
   1   7  -8 24.8542 2.82405   6
   1  -7  -8 20.9210 2.84262   6
   1   7  -8 26.1376 2.85205   8
  -1   7   8 18.9850 2.93345  13
   1  -7  -8 23.4380 3.37482  12
   1   7  -8 21.9004 2.88731  12
  -1   7   8 20.7980 2.80743  10
  -1   7   8 16.7123 3.03371  12
   1  -7  -8 18.2515 2.97194  13
   1  -7  -8 16.9273 2.76012   1
  -1   7   7 0.82757 0.45508  13
   1   7  -7 0.19041 0.49199  12
  -1  -7   7 1.07205 0.57360   8
  -1   7   7 0.69343 0.35830  10
   1  -7  -7 0.14966 0.51951   6
  -1  -7   7 1.53599 0.69582   6
   1   7  -7 0.52419 0.44687   6
  -1   7   7 1.07207 0.24248  14
   1  -7  -7-0.24733 0.72172  12
   1  -7  -7 0.82479 0.36979  10
   1  -7  -7 2.26856 0.69813  13
   1   7  -7 0.44005 0.40220   8
  -1   7   7 0.62537 0.53012  12
  -1   7   7 2.78736 0.93784   2
   1   7  -7 0.40076 0.34619  19
   1  -7  -6 4.80304 1.21155  12
   1  -7  -6 5.86245 1.00521  13
  -1   7   6 3.94610 0.60246  14
  -1  -7   6 2.10823 1.77144   3
   1   7  -6 4.77122 0.71950   6
  -1  -7   6 5.80828 0.92111   6
   1  -7  -6 3.58664 0.75955   6
  -1   7   6 3.15053 0.80365  13
   1   7  -6 4.89212 0.75664   8
  -1   7   6 4.61016 1.14197   2
  -1   7   6 3.78103 0.71244  10
   1  -7  -6 3.00916 0.68198  19
   1  -7  -6 3.65354 0.55724  17
  -1  -7   6 4.14151 0.84690   8
  -1   7   6 2.63100 0.89272  12
   1   7  -6 4.22569 0.72865  19
  -1  -7   5 3.10080 1.74536   3
   1   7  -5 5.77887 0.86125   6
  -1   7   5 5.51657 1.02424  13
  -1   7   5 2.40976 0.97296  12
   1  -7  -5 6.14751 0.89744   6
  -1   7   5 5.99621 0.79530  14
   1   7  -5 5.65103 0.88045   8
   1   7  -5 6.49630 0.88718  19
   1  -7  -5 5.24668 0.86873  19
  -1   7   5 6.03786 1.31248   2
   1  -7  -5 5.42965 1.10099  13
  -1  -7   5 6.52718 0.94958   8
   1  -7  -5 5.03123 0.75043  17
  -1   7   5 5.38633 0.90732  10
  -1  -7   5 6.33685 0.98566   6
  -1  -7   4 2.77402 1.30105   3
   1   7  -4 1.53967 0.35498   6
  -1  -7   4 0.85791 0.35212   8
   1   7  -4 0.36677 0.33319   9
   1  -7  -4 1.39926 0.37513   6
  -1   7   4 0.55391 0.32097  10
   1   7  -4 0.74672 0.25058  19
  -1   7   4 0.79034 0.60497  12
  -1   7   4 1.18912 0.57227   2
   1  -7  -4 0.59487 0.20045  17
  -1  -7   4 0.90740 0.36414   6
   1  -7  -4 1.32792 0.54286  13
  -1  -7   4 3.65261 2.28027   4
   1  -7  -4 1.05768 0.27582  19
  -1   7   4 1.70696 0.54019   3
  -1   7   4 1.11849 0.47653  13
   1   7  -3 18.0358 4.11275   3
  -1   7   3 25.9465 3.89961  12
  -1  -7   3 33.8965 3.58635   8
  -1  -7   3 27.9325 4.10666   3
   1   7  -3 33.1386 3.54738   6
   1   7  -3 30.7052 3.64424   9
  -1   7   3 33.7801 3.78912   3
  -1  -7   3 33.7709 3.54802   6
   1   7  -3 33.2397 3.53526  19
   1  -7  -3 31.9523 3.94204   2
   1  -7  -3 35.2733 3.53439   7
   1   7  -3 1.96681 3.46211  18
   1  -7  -3 35.5430 3.86200  13
  -1  -7   3 38.1277 4.23025   4
   1  -7  -3 32.3755 3.52964  19
   1  -7  -3 33.1529 3.70132   9
   1   7  -3 34.2226 3.53503   7
  -1   7   3 32.1946 3.79555  13
   1  -7  -3 34.0175 3.49161   6
  -1  -7   2-0.74924 0.71536   4
   1  -7  -2 0.18629 0.18377   7
   1  -7  -2 0.31930 0.14794   6
  -1   7   2 0.25588 0.26475  13
  -1  -7   2 0.11725 0.19967   6
   1  -7  -2 0.32755 0.35560   3
   1   7  -2 0.75472 0.21758   7
   1  -7  -2-0.19121 0.48115   2
  -1  -7   2 0.19489 0.15743  19
  -1   7   2 0.72167 0.21006  19
  -1   7   2 0.94817 0.53506   3
   1  -7  -2 0.53915 0.31210   9
   1   7  -2 0.62083 0.24760   9
   1   7  -2 0.49642 1.05905   3
  -1  -7   2 0.07680 0.23460   9
  -1  -7   2 0.33687 0.58197   3
  -1  -7   1 173.352 20.8337  16
  -1   7   1 173.931 20.8381  19
  -1  -7   1 173.238 20.8640   6
  -1   7   1 181.262 21.0447   9
   1   7  -1 180.081 20.8359  15
  -1  -7   1 187.585 21.1478   3
  -1   7   1 164.782 20.8128   5
  -1   7   1 168.412 21.1405  13
   1  -7  -1 162.767 20.8224  15
  -1   7   1 170.872 20.8279   7
  -1  -7   1 183.414 20.8254   5
  -1  -7   1 201.465 20.8688   4
  -1  -7   1 170.986 20.9602   9
  -1  -7   1 176.568 20.8321   7
   1   7  -1 170.516 21.2745   3
  -1   7   1 166.137 20.8221  16
   1  -7  -1 172.686 21.0974   3
  -1  -7   1 178.970 20.8368  19
   1  -7  -1 167.525 21.0218   9
   1   7  -1 113.790 21.0120   4
  -1   7   1 169.854 21.1678   3
  -1   7   0 286.659 34.3521   5
   1   7   0 259.806 34.5186  13
  -1   7   0 294.978 34.8370   3
  -1   7   0 298.660 34.6164   9
   1   7   0 271.467 34.3525   5
   1   7   0 294.887 34.4214   4
  -1   7   0 292.414 34.3698   7
  -1  -7   0 297.937 34.3639   5
  -1  -7   0 293.193 34.5046   9
  -1  -7   0 281.702 34.3670   7
   1  -7   0 311.999 34.7544   3
  -1  -7   0 282.744 34.5779   3
   1  -7   0 276.916 34.5834   9
   1   7   0 290.201 34.6814   3
   1  -7   0 286.561 34.3691  16
  -1   7   0 313.162 34.5485   4
  -1  -7   0 273.438 34.3605  15
  -1   7  -1 12.5808 1.80533   4
   1  -7   1 13.3587 1.53426   5
   1   7   1 11.2360 1.52563  16
  -1   7  -1 12.9404 1.52194  11
  -1   7  -1 9.78158 1.51859  15
  -1  -7  -1 16.3100 1.54531  11
   1  -7   1 10.7576 1.93144   3
  -1   7  -1 7.45095 2.15483   3
  -1  -7  -1 11.6690 1.70681  13
  -1   7  -1 12.3697 1.50944   8
   1  -7   1 9.95450 1.52310  16
  -1   7  -1 11.0412 1.75924   9
  -1  -7  -1 8.63477 2.06712   2
  -1  -7  -1 14.2961 1.75068   3
   1   7   1 13.7492 1.53412   5
   1   7   1 12.2756 1.68499  13
   1   7   1 13.0656 1.79305   3
   1   7   1 9.68406 1.59512  10
   1   7   2 6.28039 0.94947  10
   1  -7   2 6.80738 0.87510   5
  -1   7  -2 8.82865 1.39538   4
  -1  -7  -2 6.58177 1.04968  13
  -1  -7  -2 4.58079 1.36394   2
   1  -7   2 2.46521 1.25568   3
   1   7   2 5.28911 0.97765  13
   1   7   2 6.18741 1.06023   3
   1  -7   2 7.98066 1.14235   4
  -1   7  -2 2.43108 1.59268   3
   1   7   2 7.46495 0.88354   5
   1   7   3 5.91252 1.63798   2
   1   7   3 7.61161 1.12662  13
  -1   7  -3 4.95446 1.66676   4
   1   7   3 7.08407 1.23580  12
   1  -7   3 6.00665 1.80695   3
   1   7   3 10.4174 1.29267   3
  -1  -7  -3 7.97457 1.11815  10
   1  -7   3 7.33901 0.98943  11
  -1  -7  -3 8.76857 1.20618  13
  -1   7  -3 3.63195 1.83195   3
   1   7   3 7.47733 0.98909  11
   1   7   3 5.44895 1.03513  10
  -1  -7  -3 8.27091 1.65524   2
   1  -7   3 9.27783 1.38799   4
   1   7   4 3.89256 0.70109  10
   1   7   4 4.04166 0.63783  11
  -1   7  -4 2.70704 1.91383   4
   1  -7   4 3.56579 0.63248  11
   1  -7   4 3.11292 1.73559   3
   1  -7   4 4.14284 1.19379   4
   1   7   4 3.97248 0.74211  13
   1   7   4 5.32983 1.36675   2
  -1  -7  -4 4.38298 0.86543  13
   1   7   4 5.21867 0.93022  12
  -1  -7  -4 5.48988 0.78906  10
   1   7   5 19.6847 2.86141  13
   1   7   5 21.6440 2.73093  11
  -1  -7  -5 24.9069 3.13916  12
   1   7   5 21.5161 2.81940  10
  -1   7  -5 11.2381 3.94671   4
   1   7   5 18.2376 2.92845  12
  -1  -7  -5 23.9944 2.95817  13
  -1  -7  -5 25.7996 2.88456  10
   1   7   5 26.8225 3.79357   2
   1  -7   5 15.7127 3.85859   3
   1  -7   5 17.6444 3.33936   4
   1  -7   6 41.9676 8.00294   3
   1   7   6 41.0248 6.66435  13
   1   7   6 42.9815 6.74775  12
   1   7   6 66.1750 7.79341   2
  -1  -7  -6 58.7853 6.70204  10
   1  -7   6 52.8846 7.39045   4
  -1  -7  -6 54.5357 6.96375  12
  -1  -7  -6 55.3175 6.45910  17
  -1  -7  -6 62.0279 6.84576  13
   1  -7   7 57.3156 9.37274   4
   1   7   7 57.1283 8.57428  12
  -1  -7  -7 78.6129 8.86966  12
   1   7   7 59.2097 8.50583  13
  -1  -7  -7 78.6477 8.66730  13
   1   7   7 89.3806 9.83516   2
  -1  -7  -7 73.8688 8.50862  10
   1  -7   8 89.7487 8.54315   4
  -1  -7  -8 99.0461 7.18074  12
   1   7   8 76.0222 6.68568  12
  -1  -7  -8 94.7101 6.55156  10
  -1  -7  -8 101.702 6.84545  13
   1   7   8 84.6180 6.60945  13
   1   7   9 16.5061 2.30332  12
  -1  -7  -9 18.9085 2.61633  12
   1   7   9 16.5964 2.23260  13
   1  -7   9 19.0804 2.11468   1
  -1  -7 -10 112.354 6.74580  12
   1  -7  10 111.233 5.75307   1
   1   7  11 59.6538 8.06466  12
   1  -7  11 65.0486 7.91655   1
   1   7  12 6.07994 1.38127  12
   1  -7  12 7.06645 1.20179   1
   1   7  13 15.4919 2.36777  12
   1  -7  13 13.7664 2.15649   1
   1  -7  14 0.16800 0.44480   1
   1   7  14 0.20965 0.65635  12
   1   7  15 9.33860 1.73403  12
   1  -7  15 7.86120 1.52522   1
   1  -7  16 19.5093 2.81849   1
   1   7  16 16.5745 2.82015  12
   1  -7  17 14.6755 2.49820   1
   1   7  17 16.6101 2.61396  12
   1   7  18 4.95755 1.44683  12
   1  -7  18 7.43168 1.54263   1
   1   7  19 1.95950 1.06461  12
   1  -7  19-0.27118 0.71755   1
   1  -7  20 3.77807 1.22629   1
   1   7  20 3.75387 1.26724  12
   1   7  21 1.02699 1.12984  12
   1  -7  21 1.90514 1.07702   1
   1   7  22 1.06059 1.02627  12
   1  -7  22 1.35352 1.06855   1
   1   7  23 1.62428 1.06813  12
   1  -7  23 0.36497 1.01886   1
   1   7  24-1.11069 1.04038  12
   1  -7  24 0.38542 1.16381   1
   1   7  25 1.69059 1.24105  12
   1   8 -25-0.36447 1.14124  19
  -1   8  24-0.94140 1.23306  12
  -1  -8  24-0.32948 0.87443   1
  -1  -8  23-0.31185 0.86495   1
  -1   8  23 0.62571 1.11000  12
  -1   8  22-0.31158 1.00914  12
  -1  -8  22 0.28772 0.86752   1
  -1  -8  21 0.26439 0.73553   1
  -1   8  21 0.90964 1.04703  12
  -1   8  20 3.89669 1.41758  12
  -1  -8  20 1.45418 0.84794   1
  -1  -8  19 2.65288 0.94820   1
  -1   8  19 1.77588 1.24463  12
  -1  -8  18 4.25482 1.17134   1
  -1   8  18 8.74504 1.76031  12
  -1  -8  17 6.04317 1.23083   1
  -1   8  17 3.50627 1.30978  12
  -1   8  16 27.1698 4.60764  12
  -1  -8  16 35.5770 4.40374   1
  -1  -8  15 1.38444 0.61580   1
  -1   8  15 0.27850 0.88008  12
  -1   8  14 34.4451 5.40249  12
  -1  -8  14 41.8968 5.14185   1
  -1   8  13 3.00711 0.90639  13
  -1   8  13 3.52255 1.15237  12
  -1   8  12 16.4276 2.76502  12
  -1   8  12 17.2198 2.57188  13
  -1   8  11-0.54463 0.60795  13
  -1   8  11 1.28244 0.67888  12
   1  -8 -10-0.85776 0.70601   6
  -1   8  10-0.17253 0.47853  13
   1  -8 -10 0.21180 0.31933   1
  -1   8  10 0.33670 0.37543  10
   1  -8  -9 24.1093 3.26886   1
  -1   8   9 27.7195 3.32299  10
  -1   8   9 22.7355 3.42453  13
   1   8  -9 24.6889 3.24719   6
  -1   8   9 24.0282 3.63547  12
   1  -8  -9 24.5250 3.30899   6
  -1   8   8 22.0466 3.28349   2
   1   8  -8-0.64813 3.02407   3
  -1   8   8 18.4469 2.63176  13
   1   8  -8 19.6184 2.53769  12
  -1   8   8 16.2390 2.44112  10
   1   8  -8 22.2402 2.45916   6
  -1   8   8 17.0697 2.79768  12
   1  -8  -8 21.4937 2.55233  10
   1  -8  -8 18.5073 2.48724   6
   1   8  -8 21.0656 2.48238   8
   1  -8  -7 2.55673 0.56862  19
  -1   8   7 1.62451 0.64095  13
  -1   8   7 2.49373 0.39920  14
  -1  -8   7 1.13630 0.76313   6
  -1   8   7 2.32078 0.91032   2
   1   8  -7 0.99429 0.48255  19
  -1   8   7 3.19359 0.62211  10
   1   8  -7 0.74759 0.49761   8
   1  -8  -7 3.77298 0.83657  13
  -1  -8   7 0.65822 0.65599   8
   1  -8  -7 1.48695 0.65067   6
  -1   8   7 1.81181 0.77334  12
  -1  -8   7 0.62291 1.82105   3
   1  -8  -7 2.34463 0.90520  12
   1  -8  -7 3.05531 0.36151  17
   1   8  -7 0.92690 0.50007   6
   1   8  -6 240.595 26.7490   6
  -1   8   6 205.906 26.6699  14
  -1   8   6 200.993 27.1561  12
   1   8  -6 249.720 26.7871   8
  -1  -8   6 165.882 27.7872   3
  -1  -8   6 246.309 26.8397   6
  -1  -8   6 238.022 26.8627   8
  -1   8   6 206.215 26.9500  13
   1   8  -6 225.755 26.8064  19
   1  -8  -6 218.298 26.8085  19
   1  -8  -6 245.079 26.7642   6
  -1   8   6 211.038 26.8119  10
   1  -8  -6 209.361 26.6413  17
  -1  -8   6 120.650 27.3374   4
  -1   8   6 226.581 27.4884   2
   1  -8  -6 251.639 27.0801  13
  -1  -8   5 4.45138 1.89037   3
  -1   8   5 4.39251 1.25929   2
  -1   8   5 4.39388 1.10918  12
   1  -8  -5 6.24968 0.85314  19
   1   8  -5 4.74800 0.79775   6
   1  -8  -5 8.37687 0.91109   6
  -1   8   5 4.85252 0.88417  10
   1  -8  -5 5.00242 1.04572  13
  -1   8   5 4.52475 1.02726   3
  -1  -8   5 5.49601 0.90690   8
  -1  -8   5 5.82652 0.96261   6
  -1  -8   5 1.91465 2.48084   4
  -1   8   5 3.66962 0.92741  13
   1  -8  -5 4.59892 0.71588  17
   1   8  -5 5.67121 0.82407  19
  -1  -8   4 28.5734 3.15087   6
  -1   8   4 24.2336 3.34803  13
  -1  -8   4 34.8783 4.18359   4
   1   8  -4 30.6152 3.13853  19
   1  -8  -4 27.4549 3.42990  13
   1  -8  -4 27.6672 3.12636  19
   1  -8  -4 29.0826 3.09934   6
   1  -8  -4 31.0055 3.69128   2
   1   8  -4 30.6014 3.31732   9
  -1   8   4 22.8012 3.52176  12
  -1  -8   4 28.2633 3.18457   8
  -1   8   4 26.1573 3.22660  10
   1   8  -4 29.7593 3.13514   6
   1   8  -4 1.56961 3.06646  18
  -1   8   4 31.2233 3.41973   3
  -1  -8   4 30.0347 4.10461   3
   1  -8  -3 32.3299 4.40074   2
  -1   8   3 33.7175 4.21564  13
   1  -8  -3 35.0042 4.24234  13
   1  -8  -3 36.3732 3.91696  19
   1   8  -3 38.8629 3.94953   6
   1   8  -3 16.8681 4.47422   3
  -1  -8   3 44.4343 4.76020   3
   1  -8  -3 35.1577 3.90883   7
   1   8  -3 37.2236 4.08693   9
   1  -8  -3 34.9588 3.87017   6
  -1  -8   3 41.6309 3.95567   6
   1  -8  -3 36.5094 4.12154   9
  -1  -8   3 45.8238 4.43682   4
   1   8  -3 38.3536 3.92665   7
  -1  -8   3 35.0226 3.97797   8
  -1   8   3 36.2206 4.21876   3
   1   8  -2 109.818 12.8391   7
  -1  -8   2 97.2224 12.8454  19
   1  -8  -2 107.735 12.7895   6
  -1  -8   2 102.740 13.2588   3
   1   8  -2 105.122 12.9742   9
   1   8  -2 101.455 12.8266  15
   1  -8  -2 113.727 13.1302   3
  -1   8   2 105.436 13.1660  13
   1  -8  -2 82.8334 13.2749   2
   1  -8  -2 112.520 12.8351   7
   1   8  -2 93.0869 13.4581   3
  -1  -8   2 100.560 12.8518   6
  -1  -8   2 101.994 12.9919   9
  -1   8   2 116.866 13.2026   3
   1  -8  -2 113.958 13.0676   9
  -1  -8   2 123.002 12.9692   4
  -1   8   1 7.57753 1.04751   5
  -1  -8   1 9.82071 1.06958   5
  -1  -8   1 7.75272 1.36851   3
  -1  -8   1 9.08159 1.07686  19
  -1  -8   1 9.11243 1.07603  16
  -1   8   1 7.36441 1.06240  19
  -1   8   1 6.48284 1.44490   3
   1   8  -1 10.0058 1.08389  15
   1  -8  -1 5.98196 1.29768   3
  -1   8   1 7.67658 1.27556   9
   1  -8  -1 8.14174 1.05929  15
  -1  -8   1 8.16274 1.22656   9
  -1  -8   1 8.07655 1.11018   6
   1   8  -1 9.94999 1.72883   3
  -1   8   1 6.84018 1.36824  13
   1  -8  -1 8.85081 1.30865   9
   1   8  -1 7.03567 1.61098   4
  -1   8   1 6.88176 1.04612  16
   1   8   0 135.541 16.6476   4
   1  -8   0 122.465 16.8012   9
  -1   8   0 130.495 16.5485   5
  -1  -8   0 147.864 16.5654   5
  -1   8   0 140.585 16.8414   9
  -1  -8   0 133.724 16.5656   7
  -1   8   0 136.668 16.5653   7
  -1   8   0 134.462 17.0850   3
  -1  -8   0 148.130 16.7482   9
  -1   8   0 140.182 16.7597   4
   1  -8   0 148.206 17.0025   3
   1   8   0 132.973 16.7810  13
   1   8   0 146.635 16.9828   3
  -1  -8   0 144.614 16.8384   3
   1  -8   1 33.8809 4.09317   5
   1   8   1 33.7857 4.10086  16
  -1   8  -1 31.5442 4.09276  15
   1   8   1 32.2012 4.38173   3
  -1  -8  -1 35.8480 4.33803   3
  -1   8  -1 32.2262 4.37865   9
  -1   8  -1 33.2774 4.36505   4
  -1   8  -1 34.2012 4.06944   8
  -1  -8  -1 32.4567 4.09610  15
   1  -8   1 32.6470 4.58583   3
  -1   8  -1 29.0077 4.68509   3
  -1   8  -1 32.3024 4.07972  11
  -1  -8  -1 40.3246 4.10208  11
   1   8   1 30.9297 4.27244  13
   1  -8   1 31.8592 4.10085  16
   1   8   1 30.1626 4.20628  10
   1   8   1 35.4909 4.09623   5
  -1  -8  -1 22.2003 4.67412   2
   1  -8   2 177.747 21.2113   5
   1   8   2 179.440 21.4608   3
  -1   8  -2 184.134 21.5865   4
   1   8   2 161.229 21.3820  13
  -1  -8  -2 159.791 21.9780   2
  -1   8  -2 171.648 21.5451   9
   1  -8   2 179.814 21.9117   3
  -1  -8  -2 179.515 21.4452  13
   1   8   2 158.800 21.3159  10
  -1   8  -2 137.815 21.9150   3
   1   8   2 186.545 21.2135   5
   1  -8   2 191.748 21.4242   4
  -1   8  -2 174.990 21.2123   8
   1  -8   3 3.35950 1.44312   3
  -1   8  -3 1.93711 1.64545   3
   1  -8   3 4.09021 0.57367   5
  -1   8  -3 0.61154 1.21119   4
   1   8   3 3.31979 0.80344   3
   1   8   3 3.78459 0.55445   5
  -1  -8  -3 3.03994 1.04553   2
   1   8   3 2.99167 0.81104  12
   1   8   3 2.81713 0.53731  11
   1   8   3 4.02382 0.67111  10
  -1  -8  -3 4.65067 0.82806  13
  -1   8  -3 3.51306 0.60973   8
   1  -8   3 5.00570 0.97461   4
   1   8   3 3.11247 0.67796  13
   1  -8   3 4.45184 0.56985  11
  -1  -8  -4 44.7937 5.51099   2
   1  -8   4 36.2628 5.77714   3
   1   8   4 34.1451 4.77860  13
   1   8   4 34.0380 4.71403  10
   1   8   4 36.8595 4.61787  11
   1   8   4 32.8010 4.89088  12
  -1  -8  -4 41.3782 4.88023  13
   1   8   4 40.9603 5.75776   2
  -1   8  -4 29.9580 5.43346   4
   1  -8   4 38.9593 4.62727  11
   1  -8   4 43.6746 5.03780   4
  -1  -8  -4 41.2620 4.78308  10
   1   8   5 1.42128 0.42431  10
  -1   8  -5-0.41117 2.20704   4
   1   8   5 1.51014 0.58531  12
   1  -8   5 2.17647 1.93659   3
   1   8   5 0.33067 0.34217  13
   1   8   5 1.75765 0.83592   2
  -1  -8  -5 0.75173 0.49313  13
  -1  -8  -5 1.45003 0.53650  10
   1  -8   5 3.30891 1.14006   4
   1   8   5 1.41693 0.37198  11
   1  -8   5 2.33423 0.41899  11
  -1  -8  -6 63.1858 6.65317  10
  -1   8  -6 22.6731 7.39430   4
  -1  -8  -6 46.6735 6.82983  12
   1   8   6 51.9967 6.65775  13
   1  -8   6 39.7671 7.75435   3
   1   8   6 44.1825 6.69484  12
   1   8   6 52.7374 7.57110   2
   1  -8   6 65.9317 7.38070   4
   1   8   6 58.7005 6.60665  10
  -1  -8  -6 54.3372 6.71749  13
   1   8   7 0.95768 0.90572   2
  -1  -8  -7 1.77327 0.62056  13
   1  -8   7-0.72792 2.11308   3
  -1  -8  -7 0.94499 0.48422  10
   1  -8   7 1.57939 2.19845   4
   1   8   7 0.89280 0.46042  13
   1   8   7 1.15997 0.55375  12
  -1  -8  -7 1.94370 0.87681  12
  -1  -8  -8 10.4343 1.52357  13
  -1  -8  -8 11.4870 1.83229  12
   1   8   8 5.60010 1.23444  13
   1   8   8 11.8189 2.38720   2
   1   8   8 7.12050 1.41969  12
   1  -8   8 10.8568 3.39360   4
   1   8   9 20.8019 2.51113  12
  -1  -8  -9 18.0745 2.67618  12
   1   8   9 29.7312 4.04420   2
   1   8   9 20.1664 2.38293  13
  -1   8 -10 2.13954 1.54202  18
   1  -8  10 1.20057 0.45702   1
   1   8  10 0.16168 0.45828  13
   1   8  10 0.96049 0.60846  12
   1   8  11 0.40073 0.50466  12
   1  -8  11 0.36167 0.33736   1
   1   8  12 13.2504 2.49663  12
   1  -8  12 18.9043 2.40329   1
   1  -8  13 11.2468 1.65105   1
   1   8  13 8.27251 1.75836  12
   1   8  14 54.2357 3.75451  12
   1  -8  14 64.0469 3.57088   1
   1  -8  15 0.54259 0.55098   1
   1   8  15 0.89414 0.79697  12
   1   8  16 6.21555 1.54422  12
   1  -8  16 7.41971 1.45398   1
   1   8  17 13.6981 2.31632  12
   1  -8  17 11.9439 2.14826   1
   1   8  18 0.24214 0.88269  12
   1  -8  18-0.23844 0.69081   1
   1   8  19 0.49345 0.90294  12
   1  -8  19 0.78555 0.73069   1
   1   8  20 0.50982 0.82574  12
   1  -8  20-0.28552 0.86103   1
   1  -8  21 1.21933 0.83143   1
   1   8  21 2.59506 1.12512  12
   1  -8  22 3.31871 1.33976   1
   1   8  22 5.30493 1.47423  12
   1   8  23 1.36529 1.07521  12
   1  -8  23 0.35224 1.02478   1
   1   8  24 2.49926 1.19341  12
   1  -8  24 3.78440 1.46050   1
   1   8  25 2.26935 1.28445  12
  -1   9  24 0.31658 1.05898  12
   1   9 -24 0.69761 1.12970  19
  -1  -9  24-0.32446 1.01522   1
  -1  -9  23 4.50621 1.43605   1
  -1   9  23 5.69707 1.69709  12
  -1  -9  22 2.49592 1.09563   1
  -1   9  22 3.77623 1.46048  12
  -1   9  21 2.49988 1.37909  12
  -1  -9  21 7.66293 1.51435   1
  -1  -9  20-0.46791 0.65085   1
  -1   9  20-0.30983 1.00474  12
  -1   9  19 10.7196 2.49268  12
  -1  -9  19 16.8017 2.41248   1
  -1  -9  18 3.95899 1.00606   1
  -1   9  18 2.41650 1.22582  12
  -1   9  17-1.21370 1.10658  12
  -1  -9  17 0.18260 0.53015   1
  -1  -9  16-0.16597 0.44000   1
  -1   9  16-0.59422 1.13900  12
  -1  -9  15 28.3269 3.60160   1
  -1   9  15 22.0207 3.82568  12
  -1   9  14 1.96518 0.92400  13
  -1   9  14 3.15616 1.08662  12
  -1   9  13 9.61574 1.92876  12
  -1   9  13 8.50976 1.63815  13
  -1   9  12 2.48924 1.06890  12
  -1   9  12 0.59514 0.69784  13
  -1   9  11 27.2706 4.03304  12
  -1   9  11 26.9536 3.80423  13
  -1   9  10 6.54219 1.86127  12
  -1   9  10 11.4454 1.71640  10
  -1   9  10 13.0494 1.92270  13
   1  -9 -10 12.6202 1.82097   6
  -1   9  10 17.5577 2.93384   2
  -1   9   9 16.0881 2.66200  12
  -1   9   9 17.6788 2.34212  10
   1   9  -9 15.2547 2.23082   6
  -1   9   9 26.0850 3.51976   2
   1  -9  -9 16.9685 2.34950   6
  -1   9   9 15.1255 2.44499  13
   1  -9  -8 39.3902 4.91716   6
   1   9  -8 40.4377 4.97103  12
  -1   9   8 33.2384 5.04928  13
  -1  -9   8 18.0275 6.48813   4
   1   9  -8 40.2675 4.97297  19
   1   9  -8 40.9622 4.89918   8
   1   9  -8 39.3173 4.85848   6
  -1  -9   8 34.5125 6.59213   3
  -1   9   8 56.0254 6.14262   2
  -1   9   8 37.0248 4.93593  10
  -1   9   8 33.6620 5.26791  12
  -1  -9   7 2.53003 2.05790   3
   1   9  -7 1.07501 0.49032   8
  -1  -9   7 0.90301 0.59928   8
   1   9  -7 2.14591 0.49461  19
  -1   9   7 2.22267 0.66617  13
  -1   9   7 1.02018 0.47709  10
   1  -9  -7 2.53747 0.55870  19
  -1  -9   7 1.56205 0.71314   6
   1   9  -7 1.07627 0.45397   6
  -1   9   7 0.97331 0.60796  12
  -1   9   7 2.94440 1.12688   2
  -1  -9   7 1.76635 3.62346   4
   1  -9  -7 1.69889 0.63010   6
   1  -9  -7 1.92033 0.30995  17
  -1   9   6 63.9268 10.2613  12
   1  -9  -6 76.4900 9.92554  19
  -1  -9   6 90.1651 9.98548   6
   1  -9  -6 75.4224 9.78459  17
  -1   9   6 75.2744 9.96510  10
  -1  -9   6 74.1424 11.0153   4
   1   9  -6 94.8385 9.94294   8
  -1   9   6 83.8541 10.7314   2
  -1  -9   6 66.3229 11.0642   3
  -1   9   6 69.3314 10.0831  13
   1  -9  -6 91.6727 10.2555  13
  -1  -9   6 82.6553 9.99077   8
  -1   9   6 70.5426 9.80864  14
   1   9  -6 94.5588 9.96537  19
   1   9  -6 90.8222 9.89624   6
   1  -9  -6 87.4698 9.89471   6
   1   9  -5 12.8710 1.55921  19
  -1   9   5 11.2653 2.01813  12
  -1  -9   5 11.7989 1.62500   8
  -1  -9   5 14.8088 1.67614   6
  -1  -9   5 9.04309 2.92059   4
   1   9  -5 12.0027 1.54159   6
   1   9  -5 9.82019 1.67396   9
  -1   9   5 11.8728 1.65500  10
  -1   9   5 12.4155 1.83701   3
   1  -9  -5 12.5414 1.56723   6
  -1  -9   5 11.9629 2.74816   3
   1  -9  -5 9.20202 1.44316  17
  -1   9   5 9.49473 1.71931  13
   1  -9  -5 10.0936 1.52741  19
   1  -9  -5 11.9989 1.87541  13
  -1  -9   4 20.7323 2.62975   6
  -1   9   4 17.3430 3.03149  12
   1   9  -4 20.0108 2.59895   6
   1  -9  -4 22.2936 2.94954  13
  -1  -9   4 21.3881 3.53617   3
  -1  -9   4 19.9576 2.65206   8
   1   9  -4 21.2604 2.77652   9
   1  -9  -4 21.2618 2.59662  19
  -1   9   4 19.1860 2.84626   3
   1   9  -4 21.2484 2.59521  19
   1  -9  -4 22.3396 2.79977   9
  -1   9   4 17.1981 2.80852  13
  -1   9   4 18.4994 2.70260  10
  -1  -9   4 18.2402 3.13991   4
   1  -9  -4 19.7557 2.56009   6
   1  -9  -4 25.7074 3.22521   2
   1  -9  -3 121.963 17.2948   2
  -1  -9   3 165.653 17.0329   4
   1   9  -3 90.8981 17.3914   3
   1   9  -3 127.014 16.9175   9
   1  -9  -3 139.873 16.9803   9
   1  -9  -3 143.961 16.7643   7
  -1  -9   3 137.834 16.7841   6
   1  -9  -3 136.778 17.1162  13
   1  -9  -3 140.876 16.7223   6
   1   9  -3 139.803 16.7662   7
   1   9  -3 148.484 16.7979   6
  -1   9   3 131.126 17.0717   3
  -1  -9   3 141.629 17.4119   3
  -1   9   3 126.218 17.0680  13
  -1  -9   3 132.339 16.8225   8
  -1   9   2 43.7914 5.35203  13
  -1   9   2 40.6159 4.92324   5
  -1  -9   2 45.4513 5.07204   4
  -1   9   2 44.5634 4.94293  16
  -1  -9   2 49.8871 5.53230   3
  -1  -9   2 37.6903 4.96988   6
  -1  -9   2 41.6235 5.15262   9
   1  -9  -2 42.4491 5.28264   3
  -1   9   2 48.0065 5.43205   3
   1  -9  -2 43.9944 4.94540  15
   1  -9  -2 41.0477 5.19281   9
   1   9  -2 42.9489 4.94852  15
   1   9  -2 38.8490 5.75444   3
   1   9  -2 43.2305 5.14237   9
   1  -9  -2 35.2084 4.89398   6
   1   9  -2 18.7973 5.34539   4
  -1  -9   2 40.8849 4.92901   5
   1  -9  -2 37.6569 5.54992   2
   1  -9  -1 36.9220 5.09532   9
  -1   9   1 43.2056 5.30115  13
  -1  -9   1 45.4976 4.85423   5
   1  -9  -1 37.5111 4.84436  15
  -1  -9   1 43.5019 4.86282  16
  -1   9   1 40.0971 4.86637  19
   1  -9  -1 34.2144 5.16012   3
   1   9  -1 34.6583 5.41991   3
   1   9  -1 37.9156 5.11464  13
  -1   9   1 34.4196 5.26594   3
   1   9  -1 34.4393 5.19665   4
  -1  -9   1 40.8868 4.86451  19
  -1  -9   1 41.3587 5.24329   3
  -1   9   1 41.4043 5.14056   9
  -1   9   1 37.7262 4.83554   5
  -1  -9   1 39.5766 5.05198   9
  -1  -9   1 37.6525 4.89234   6
  -1   9   0 6.22164 1.40600   3
  -1  -9   0 5.68717 0.70976   5
  -1   9   0 5.70869 0.99178   4
  -1   9   0 5.65456 0.70724   7
  -1  -9   0 5.42369 0.71162   7
  -1  -9   0 4.54435 0.69717  11
   1   9   0 4.45385 0.92396  13
  -1   9   0 4.93203 0.95027   9
  -1  -9   0 6.45768 1.07438   3
   1  -9   0 6.08178 1.14788   3
  -1   9   0 4.65405 0.68464  11
  -1   9   0 5.43793 0.69343   5
  -1  -9   0 4.79838 0.87898   9
   1   9   0 5.10414 1.27411   3
   1  -9   0 4.91512 0.96284   9
   1   9   0 5.17419 0.90905   4
  -1  -9  -1 238.090 30.7949  15
   1  -9   1 274.898 31.3936   3
  -1   9  -1 252.554 30.7783  11
  -1  -9  -1 248.226 31.0612   3
  -1   9  -1 283.002 30.8044  15
  -1  -9  -1 266.201 30.7926  11
   1   9   1 261.905 31.1750   3
  -1   9  -1 253.366 31.5570   3
  -1   9  -1 264.169 31.1581   9
  -1  -9  -1 178.025 31.4763   2
   1   9   1 241.443 30.7908   5
   1   9   1 263.193 30.8525   4
  -1  -9  -1 278.901 31.0269   9
   1   9   1 218.868 30.9238  10
   1   9   1 233.339 31.0158  13
   1  -9   1 269.493 30.7977   5
  -1   9  -1 270.834 31.0999   4
   1   9   1 238.420 30.7972  16
   1  -9   1 279.874 30.8139  16
  -1   9  -2 36.7382 7.41814   3
   1   9   2 52.6726 6.97693   3
   1   9   2 49.9261 6.89169  13
  -1   9  -2 49.5576 7.01412   9
  -1  -9  -2 49.1914 7.50812   2
  -1  -9  -2 49.8510 6.93113  13
  -1   9  -2 57.1008 6.68780   8
   1   9   2 56.9061 6.68942   5
   1  -9   2 54.6018 7.39582   3
   1  -9   2 63.9491 6.93471   4
   1   9   2 48.1925 6.81408  10
   1  -9   2 57.3990 6.69218   5
  -1   9  -2 61.6633 7.14491   4
  -1   9  -3 15.8830 2.73001   4
  -1  -9  -3 12.9010 2.13410  13
   1  -9   3 12.7811 2.70490   3
   1   9   3 12.7418 2.01842  10
   1   9   3 12.4271 2.07458  13
  -1   9  -3 5.73013 2.65153   3
   1   9   3 12.9013 2.22584  12
   1  -9   3 17.9235 2.25376   4
   1  -9   3 15.8590 1.92064  11
   1   9   3 15.3772 1.91623  11
   1  -9   3 15.6524 1.92192   5
   1   9   3 16.9336 2.23093   3
  -1  -9  -3 16.4209 2.79945   2
  -1   9  -3 11.6547 2.19045   9
   1   9   3 16.9121 1.92415   5
  -1   9  -3 16.4347 1.95382   8
   1  -9   4 8.29547 1.46661   4
  -1   9  -4 7.83023 1.12023   8
   1   9   4 7.03024 1.89894   2
   1   9   4 9.16351 1.36994   3
  -1   9  -4 6.64648 2.27623   4
   1   9   4 8.75914 1.26465  13
  -1  -9  -4 10.2374 1.93365   2
  -1   9  -4 1.37076 2.04913   3
   1  -9   4 8.06535 1.05805  11
   1   9   4 6.53277 1.13309  10
   1   9   4 6.02533 1.32395  12
  -1  -9  -4 8.06450 1.31465  13
   1  -9   4 7.62605 2.11687   3
   1   9   4 7.58594 1.04163  11
   1   9   5 0.48806 0.81673   2
  -1   9  -5-0.20275 0.39247   8
   1  -9   5 2.12465 1.66220   3
  -1  -9  -5 0.27494 0.39913  13
   1   9   5 0.11899 0.33111  13
   1   9   5 0.42825 0.30924  11
   1   9   5 0.17860 0.29048  10
   1  -9   5 0.17447 0.97909   4
  -1  -9  -5 0.29408 0.40249  10
   1   9   5 0.17205 0.43247  12
   1  -9   5 0.30914 0.30795  11
  -1   9  -6 12.8907 4.32539   4
   1   9   6 20.7122 2.57305  10
   1  -9   6 20.9840 3.26846   4
  -1  -9  -6 22.5310 2.64335  10
  -1  -9  -6 25.7938 2.83382  13
  -1   9  -6 13.6622 2.48242   8
   1   9   6 18.5796 2.42665  11
   1  -9   6 27.4838 4.50224   3
   1   9   6 17.6934 2.73670  12
   1   9   6 20.4237 3.59689   2
   1   9   6 18.1738 2.62719  13
   1  -9   7 165.192 18.9639   4
   1   9   7 132.034 18.3075  13
   1   9   7 146.133 18.2526  10
   1  -9   7 131.379 19.8807   3
   1   9   7 199.982 19.9381   2
   1   9   7 129.694 18.4047  12
  -1  -9  -7 184.361 18.5305  13
  -1  -9  -7 158.749 18.6788  12
   1   9   8 26.9480 3.92298  12
   1  -9   8 25.7328 5.81424   3
   1   9   8 43.3175 5.39142   2
  -1  -9  -8 29.8627 4.18684  12
   1   9   8 26.7354 3.81175  13
  -1  -9  -9 64.6102 5.43818  12
   1   9   9 57.8840 4.96808  12
   1   9   9 53.4371 4.74269  13
   1   9   9 79.5727 7.06565   2
   1   9  10 2.64235 0.75777  13
   1   9  10 2.45337 0.89383  12
  -1   9 -10 3.04647 1.63716  18
   1   9  10 2.50033 1.41777   2
   1   9  11-0.67601 1.26645   2
   1   9  11 1.06912 0.61925  13
   1   9  11 1.66737 0.74351  12
   1  -9  11 0.84429 0.42303   1
   1  -9  12 8.32660 1.36727   1
   1   9  12 7.95535 1.56607  12
   1   9  13 3.36952 1.08912  12
   1  -9  13 3.35818 0.82742   1
   1  -9  14 0.16022 0.42424   1
   1   9  14 0.22837 0.66189  12
   1  -9  15 13.4013 1.83074   1
   1   9  15 6.36429 1.77158  12
   1  -9  16 2.13040 0.76471   1
   1   9  16 1.90023 0.96343  12
   1   9  17 25.3038 4.44121  12
   1  -9  17 39.9815 4.59380   1
   1   9  18 10.1839 1.95949  12
   1  -9  18 8.92090 1.81608   1
   1  -9  19 0.75604 0.70486   1
   1   9  19 0.76059 0.92861  12
   1  -9  20 1.10266 0.86372   1
   1   9  20-0.25732 0.86192  12
   1   9  21 3.70677 1.23347  12
   1  -9  21 2.69514 1.26141   1
   1   9  22 2.95194 1.13793  12
   1  -9  22 1.91146 1.16780   1
   1  -9  23-0.34541 1.04155   1
   1   9  23 0.54659 1.11973  12
   1   9  24-0.28021 0.99451  12
   1  -9  24 0.73032 1.01311   1
  -1  10  24-0.32629 1.09177  12
  -1 -10  24 0.63886 0.88635   1
  -1 -10  23 2.36640 1.25985   1
  -1  10  23 3.58364 1.48220  12
  -1  10  22-0.32468 1.08684  12
  -1 -10  22 0.81959 0.85582   1
  -1  10  21 0.32316 1.01810  12
  -1 -10  21 1.50911 0.90024   1
  -1 -10  20 0.69455 0.73023   1
  -1  10  20 0.96296 1.20395  12
  -1  10  19 5.72407 1.77217  12
  -1 -10  19 8.75899 1.58064   1
  -1  10  18 1.25682 1.11684  12
  -1 -10  18 0.38981 0.56869   1
  -1  10  17 6.49478 1.87320  12
  -1 -10  17 9.15682 1.55236   1
  -1  10  16 0.92873 0.94080  12
  -1 -10  16 1.00188 0.61992   1
  -1  10  15 17.8206 3.08298  12
  -1  10  15 19.4520 2.97346  13
  -1  10  14 5.38092 1.39320  13
  -1  10  14 7.78883 1.68206  12
  -1  10  13 0.88590 0.87507  12
  -1  10  13 2.12319 0.83426  13
  -1  10  12 1.01928 0.74710  13
  -1  10  12 0.28847 0.72783  12
  -1  10  11 6.99824 1.81754  12
  -1  10  11 10.0240 1.57113  10
  -1  10  11 8.95930 1.71420  13
  -1  10  10 10.0972 1.46706  10
  -1  10  10 8.18821 1.60285  13
  -1 -10  10 2.71029 2.61370   3
  -1  10  10 7.43443 1.75655  12
  -1  10   9 6.89707 1.88068   2
   1  10  -9 7.05741 1.14588  19
  -1  10   9 5.69560 1.23460  13
  -1  10   9 5.15594 1.38525  12
  -1  10   9 6.46506 1.13799  10
  -1 -10   9 7.71254 4.71462   4
  -1 -10   9 8.14901 3.21437   3
   1  10  -8 4.11579 0.79206  19
  -1  10   8 4.41715 0.81844  10
  -1 -10   8 2.91272 2.15709   3
  -1  10   8 2.39932 0.92167  12
  -1  10   8 2.61548 1.23782   2
   1 -10  -8 3.58869 0.77868  19
   1  10  -8 5.07119 0.77213   6
  -1 -10   8 3.92135 3.82795   4
  -1  10   8 5.65405 1.03761  13
   1  10  -8-0.90690 1.27487  18
  -1  10   7 14.3973 2.27232  13
   1  10  -7 14.2994 2.02444   6
  -1 -10   7 12.0535 2.13626   8
  -1  10   7 15.2520 2.51396  12
  -1 -10   7 16.5809 2.21674   6
   1 -10  -7 16.2130 2.09979   6
   1 -10  -7 16.9029 2.13040  19
  -1  10   7 17.7553 2.19821  10
  -1  10   7 20.1938 3.11242   2
   1  10  -7 15.2926 2.07596   8
  -1 -10   7 13.4440 3.91716   4
   1  10  -7 13.2637 2.04980  19
  -1 -10   7 11.2652 3.46966   3
   1  10  -6 42.1628 5.00772  19
  -1  10   6 29.4414 5.62723   2
  -1  10   6 34.7800 5.20498  13
  -1 -10   6 44.7681 5.09101   6
   1 -10  -6 42.9742 4.98373   6
  -1  10   6 41.9667 5.11087  10
   1 -10  -6 36.4722 4.87396  17
  -1 -10   6 47.1041 6.32154   4
  -1  10   6 31.1995 5.37869  12
  -1 -10   6 44.0697 6.50166   3
  -1 -10   6 38.5546 5.07061   8
   1  10  -6 39.2444 5.19915   9
   1  10  -6 40.8852 4.96663   6
   1 -10  -6 42.7257 5.02412  19
  -1  10   5 40.5433 4.39988   3
  -1 -10   5 35.2694 4.07420   6
  -1  10   5 33.3542 4.59060  12
  -1 -10   5 33.6669 4.08311   8
   1  10  -5 3.39199 3.96028  18
  -1  10   5 33.4665 4.32326  13
   1 -10  -5 35.1875 4.01417  19
  -1 -10   5 42.1118 5.33591   3
   1 -10  -5 34.3959 4.37895  13
   1 -10  -5 40.3239 4.02033   6
   1  10  -5 39.9655 4.03119  19
  -1  10   5 32.7654 4.14024  10
  -1 -10   5 33.7308 4.80025   4
   1  10  -5 35.3096 4.00466   6
   1  10  -5 38.9463 4.27057   9
   1  10  -4-0.12021 0.28925   9
  -1 -10   4 0.49108 0.36079   8
   1  10  -4 2.85535 0.98483  18
  -1 -10   4-1.03838 1.24781   4
  -1  10   4-0.26220 0.53971  12
  -1 -10   4 0.57558 0.41186   6
   1  10  -4 0.42668 1.59661   3
   1 -10  -4 0.79089 0.24682  19
   1 -10  -4 0.17780 0.44921  13
  -1  10   4 0.83447 0.44453  13
  -1  10   4 0.63517 0.65270   3
  -1 -10   4-0.32479 0.98073   3
   1 -10  -4 0.49005 0.34392   9
   1 -10  -4 0.70187 0.31781   6
  -1  10   4 0.64315 0.38400  10
   1 -10  -4 0.25671 0.57046   2
   1  10  -4 0.29491 0.17761  19
   1 -10  -4 0.90140 0.28701   7
   1  10  -4 0.15964 0.29993   6
   1  10  -4 0.41915 0.29108   7
  -1 -10   3 27.0026 3.37248   8
  -1 -10   3 31.6061 4.02938   3
   1  10  -3 29.0507 3.30183   7
  -1  10   3 26.6022 3.68642   3
  -1 -10   3 32.6099 3.53570   4
   1 -10  -3 24.3429 3.89913   2
   1  10  -3 14.7633 3.99730   3
  -1  10   3 22.8473 3.60748  13
  -1 -10   3 26.9211 3.32202   6
   1  10  -3 25.6070 3.48082   9
   1 -10  -3 25.7405 3.53279   9
   1 -10  -3 24.6293 3.27885   7
   1 -10  -3 26.1731 3.24370   6
   1 -10  -2 4.42698 1.39172   2
   1 -10  -2 5.82297 0.85032  15
  -1 -10   2 6.46695 1.38225   3
  -1 -10   2 6.30614 0.86661  16
  -1 -10   2 4.67718 1.03625   9
   1 -10  -2 6.91598 1.22691   3
   1  10  -2 3.63108 1.94608   4
  -1  10   2 7.09214 1.26810  13
  -1  10   2 6.25125 0.84752   5
   1  10  -2 4.66355 1.62010   3
  -1 -10   2 7.64695 0.86781   5
  -1  10   2 6.10782 1.40083   3
   1  10  -2 7.58319 1.10597   9
  -1 -10   2 7.99018 1.03659   4
  -1 -10   2 6.89887 0.93000   6
  -1 -10   2 6.17786 0.96720   8
   1 -10  -2 5.22573 1.10177   9
   1 -10  -2 6.24050 0.81912   6
  -1  10   2 6.19627 0.84934  16
   1  10  -2 7.45144 0.87588  15
  -1  10   1 32.6452 4.13735  13
   1 -10  -1 24.8154 3.88826   9
   1  10  -1 33.2651 4.00602  13
   1  10  -1 27.0509 4.04123   4
  -1 -10   1 31.8288 4.07275   3
   1  10  -1 28.7648 4.33553   3
  -1 -10   1 27.9653 3.68410   6
  -1 -10   1 32.8427 3.63773   5
  -1  10   1 27.3963 3.64576  19
  -1 -10   1 30.4965 3.65435  19
  -1 -10   1 28.8031 3.86551   9
   1 -10  -1 34.8740 4.11429   3
  -1  10   1 27.4041 3.92244   9
  -1  10   1 29.4580 4.20905   3
  -1  10   1 28.1055 3.61869   5
  -1 -10   1 31.6260 3.64631  16
   1  10   0 27.5785 3.94064   4
  -1 -10   0 27.4929 4.09979   3
   1  10   0 33.3922 4.38794   3
  -1  10   0 33.5948 3.79760  19
   1 -10   0 34.8166 4.34283   3
  -1  10   0 33.7936 3.79764   7
   1 -10   0 26.0034 4.05779   9
  -1  10   0 33.1408 3.77658  11
  -1 -10   0 32.1212 4.03548   9
  -1 -10   0 27.0288 3.78630   7
  -1  10   0 31.2244 4.51433   3
  -1  10   0 34.9672 4.17310   9
   1  10   0 28.5730 4.07287  13
  -1  10   0 30.0278 4.06064   4
  -1 -10   0 29.8500 3.78308  11
  -1  10  -1 20.5112 3.92683   3
   1 -10   1 28.6500 3.85851   3
   1  10   1 27.6260 3.70739   3
  -1  10  -1 28.5891 3.22705  15
   1 -10   1 24.7774 3.21632   5
   1  10   1 21.4016 3.37038  10
  -1 -10  -1 32.1926 3.62187   3
   1  10   1 26.3855 3.31900   4
  -1  10  -1 29.2293 3.63084   9
   1  10   1 26.5762 3.22941  16
  -1 -10  -1 22.9133 4.12824   2
  -1 -10  -1 29.9734 3.49420   9
   1 -10   1 27.2877 3.23642  16
   1  10   1 22.5797 3.46586  13
  -1 -10  -1 27.3912 3.22970  15
  -1  10  -1 18.6562 3.48037   4
   1  10   1 25.8211 3.21989   5
  -1  10  -2 130.531 15.0204   8
  -1  10  -2 120.422 15.4087   9
  -1  10  -2 91.5680 15.7686   3
  -1 -10  -2 121.253 15.3308  13
   1  10   2 129.516 15.4065   3
   1  10   2 113.404 15.2581  13
   1 -10   2 128.442 15.7649   3
   1 -10   2 128.762 15.0178   5
   1  10   2 120.513 15.0184  16
  -1 -10  -2 92.3529 15.7768   2
   1  10   2 115.267 15.1830  10
   1  10   2 129.972 15.0169   5
  -1  10  -2 126.097 15.4563   4
  -1  10  -3 30.5800 5.90215   4
   1 -10   3 42.3729 5.37018   5
   1  10   3 41.7360 5.61494  13
  -1 -10  -3 40.0766 6.23847   2
  -1  10  -3 45.2711 5.39156   8
   1  10   3 49.3182 5.38193   5
   1  10   3 52.4242 5.77051   3
   1  10   3 36.2502 5.73496  12
  -1  10  -3 23.7567 6.11836   3
  -1  10  -3 39.1853 5.74422   9
   1 -10   3 52.1429 6.41515   3
   1  10   3 40.7452 5.52028  10
  -1 -10  -3 45.8175 5.71088  13
   1 -10   3 52.0352 5.69124   4
  -1  10  -4 2.23061 2.08145   4
  -1  10  -4-0.95928 1.65402   3
  -1 -10  -4 0.28954 0.38389  13
   1  10   4 0.17833 0.23467  11
   1 -10   4-0.41865 1.44377   3
   1  10   4 0.49449 0.34404  13
   1 -10   4-0.27117 0.78604   4
   1  10   4 0.46259 0.33844  10
  -1 -10  -4 0.35473 0.59396   2
  -1  10  -4-0.24543 0.32446   8
   1 -10   4 0.40264 0.27864  11
   1  10   4 0.68661 0.58624   3
   1  10   4 1.15678 0.60392  12
   1  10   5 42.1789 6.08847  13
  -1 -10  -5 48.2342 6.06468  10
   1 -10   5 41.1915 7.08373   3
   1  10   5 52.4188 6.22555   3
   1  10   5 43.5982 7.10386   2
  -1 -10  -5 56.7579 6.99394   2
   1 -10   5 55.2127 6.36099   4
   1  10   5 38.6728 6.21297  12
   1  10   5 52.1751 5.89752  11
   1 -10   5 49.0602 5.89684  11
   1  10   5 43.3102 6.01176  10
  -1  10  -5 48.3809 5.95339   8
  -1  10  -5 38.3825 7.12022   4
  -1 -10  -5 47.8026 6.19626  13
  -1  10  -6 1.53431 2.91322   4
   1 -10   6 1.89324 1.82188   3
   1  10   6 4.93327 0.94821  13
  -1 -10  -6 6.50534 1.09027  13
  -1  10  -6 3.12757 0.80391   8
   1  10   6 5.89133 1.15830  12
   1  10   6 4.64093 0.72571  11
   1 -10   6 5.04371 1.52477   4
   1 -10   6 3.12317 0.68697  11
   1  10   6 4.71226 0.83861  10
   1  10   6 6.04953 1.73356   2
   1 -10   7 13.2439 3.74647   3
   1  10   7 12.0936 2.01945  10
   1  10   7 20.8936 3.49284   2
   1  10   7 12.8591 2.25271  12
   1  10   7 15.7928 2.21084  13
  -1 -10  -7 17.6267 2.35545  13
  -1  10  -7 15.5513 2.07298   8
   1 -10   8-0.83867 2.43205   3
   1  10   8 2.34535 1.20618   2
   1  10   8 0.39805 0.56310  12
  -1 -10  -8 2.59945 1.04843  12
   1  10   8 1.05350 0.46216  10
   1  10   8 0.61269 0.53971  13
   1  10   9 4.35068 1.02227  12
  -1  10  -9 2.25969 1.65561  18
   1 -10   9-0.93246 2.60826   3
   1  10   9 1.92184 0.73826  13
   1  10  10 3.24808 1.54752   2
   1  10  10 0.84928 0.58015  13
   1  10  10 2.35751 0.80264  12
   1 -10  10 3.06545 2.84001   3
  -1  10 -11 6.18913 3.53463  18
   1  10  11 34.7052 3.82334  12
   1  10  11 36.8925 3.71489  13
   1 -10  11 16.6965 5.35695   3
   1  10  12 0.74202 1.07559   2
   1  10  12 0.45747 0.71694  12
   1 -10  12 0.26455 0.40105   1
   1  10  13 26.8907 4.26162  12
   1 -10  13 30.3692 4.08712   1
   1 -10  14 1.58020 0.62455   1
   1  10  14 0.71252 0.83305  12
   1  10  15 26.6758 2.95538  12
   1 -10  15 24.1381 2.53119   1
   1 -10  16 0.75548 0.54925   1
   1  10  16-0.24590 0.79787  12
   1  10  17 3.77487 1.23161  12
   1 -10  17 3.50968 1.02595   1
   1  10  18 6.15055 1.51335  12
   1 -10  18 5.67238 1.39252   1
   1 -10  19-0.49646 0.85801   1
   1  10  19-0.52110 0.92638  12
   1 -10  20 0.81283 0.84795   1
   1  10  20-0.79419 0.99019  12
   1 -10  21 0.86716 0.80680   1
   1  10  21 0.53510 1.12235  12
   1  10  22 1.61941 1.03902  12
   1 -10  22 0.31288 0.83327   1
   1  10  23 0.83042 1.01498  12
   1 -10  23 0.99449 0.96658   1
  -1 -11  23 0.57000 0.80030   1
  -1  11  23 2.31142 1.30121  12
  -1 -11  22 8.17634 1.76846   1
  -1  11  22 6.92684 1.97090  12
  -1 -11  21 3.41286 1.13362   1
  -1  11  21 3.28804 1.37910  12
  -1  11  20 0.32679 1.03392  12
  -1 -11  20 2.03273 0.85846   1
  -1  11  19-0.32413 1.18153  12
  -1 -11  19 0.20964 0.58149   1
  -1 -11  18 1.74832 0.78576   1
  -1  11  18 1.31078 1.07856  12
  -1 -11  17 1.26187 0.72335   1
  -1  11  17 1.29024 1.02074  12
  -1  11  16 0.31658 0.74929  12
  -1  11  16 0.25219 0.78958  13
  -1 -11  16 0.16913 0.54844   1
  -1  11  15-0.63160 0.87755  12
  -1  11  15-0.24048 0.63823  13
  -1  11  14 0.22882 0.69060  13
  -1  11  14 0.31377 0.90946  12
  -1  11  13 3.09311 0.96953  13
  -1  11  13 0.92734 0.88741  12
  -1 -11  12 7.60818 4.46435   3
  -1  11  12 14.5683 2.09434  10
  -1  11  12 14.9691 2.30918  13
  -1  11  12 10.8723 2.32134  12
   1  11 -11 14.0010 2.06355  19
  -1  11  11 13.2649 1.98942  10
  -1  11  11 13.8407 2.44361  12
  -1 -11  11 1.99641 3.18099   3
  -1  11  11 14.4793 2.24876  13
  -1 -11  10 44.6307 9.61386   3
  -1  11  10 58.9712 8.24928  12
   1  11 -10 69.8415 7.90046  19
  -1  11  10 57.9181 7.99337  13
  -1  11  10 58.0683 7.80396  10
   1  11  -9-2.88579 1.54537  18
  -1  11   9 3.03681 1.50433   2
   1 -11  -9 4.55155 0.88833  19
   1  11  -9 7.20479 1.02361  19
  -1  11   9 5.67414 1.38736  12
  -1  11   9 5.51712 0.97576  10
  -1 -11   9 9.00665 3.39769   3
  -1  11   9 5.76846 1.15180  13
  -1 -11   8 30.1445 6.07138   3
  -1  11   8 25.3032 4.70164  12
  -1  11   8 28.9268 4.57985  13
   1 -11  -8 40.6073 4.48436  19
  -1  11   8 39.5852 5.56816   2
  -1  11   8 33.3322 4.44330  10
   1  11  -8 36.7068 4.42791  19
  -1 -11   7 8.26057 1.31310   8
  -1  11   7 7.86964 1.43801  13
   1  11  -7 7.93949 1.40252   9
   1  11  -7 8.61096 1.19052  19
  -1  11   7 5.00765 1.76024   2
  -1  11   7 7.12597 1.59403  12
  -1 -11   7 5.15012 1.26920   6
  -1 -11   7 9.82928 2.90402   3
  -1  11   7 5.38516 1.16639  10
   1 -11  -7 9.65825 1.23862  19
  -1  11   6 18.6194 2.70097  10
   1  11  -6 27.1375 2.95933   9
   1 -11  -6 18.2094 2.57748  19
  -1  11   6 18.7146 3.11602  12
  -1  11   6 16.8521 2.83443  13
   1  11  -6 22.1958 2.61144  19
  -1 -11   6 20.0975 2.70102   8
   1 -11  -6 17.9214 2.48440  17
  -1 -11   6 16.1982 3.74372   3
  -1 -11   6 23.9940 2.72269   6
  -1  11   5 8.98045 2.05951  12
  -1 -11   5 13.3253 1.76020   8
  -1  11   5 13.1571 1.83221  10
   1  11  -5 13.0651 1.88126   9
   1 -11  -5 19.5301 2.56332   2
   1  11  -5 11.9066 1.62910  19
  -1 -11   5 16.0980 1.81118   6
   1  11  -5 3.87127 1.85644  18
  -1 -11   5 15.3823 2.80327   3
   1 -11  -5 13.2538 1.65651  19
  -1  11   5 9.47151 1.89486  13
  -1  11   4 1.69645 0.93158  12
   1  11  -4 0.45120 1.76940   3
   1 -11  -4 2.01027 0.84724   2
   1 -11  -4 3.83803 0.57467   7
  -1  11   4 2.10162 0.66793  10
  -1  11   4 2.18729 0.77830  13
  -1 -11   4 2.58941 1.35135   3
   1  11  -4 3.91188 0.57116   7
  -1 -11   4 3.82904 0.68689   6
   1  11  -4 2.58463 0.68417   9
  -1 -11   4 4.02026 0.70958   8
   1 -11  -3 111.573 15.8372   2
  -1 -11   3 124.622 15.1647   6
  -1  11   3 126.347 15.5928   3
  -1 -11   3 145.744 15.9196   3
   1  11  -3 93.9080 15.9986   3
  -1  11   3 119.100 15.5477  13
   1  11  -3 138.358 15.4137   9
  -1 -11   3 121.310 15.2169   8
   1 -11  -3 129.956 15.4414   9
   1 -11  -3 126.423 15.1250   7
  -1 -11   2 15.1992 1.87665  16
   1  11  -2 9.50259 2.86233   4
  -1 -11   2 14.2946 1.92192   6
  -1  11   2 8.33770 2.13885  13
   1  11  -2 11.4963 2.75292   3
  -1 -11   2 16.6075 2.46937   3
   1 -11  -2 13.0140 2.23586   3
  -1 -11   2 14.0528 2.14100   9
   1 -11  -2 11.4969 2.51999   2
   1 -11  -2 18.5118 2.26949   9
  -1 -11   2 15.9576 1.99435   8
   1  11  -2 16.4933 1.87988  15
  -1  11   2 17.4632 2.53538   3
   1 -11  -1 170.751 22.0056   9
  -1  11   1 188.327 21.6547   5
   1 -11  -1 194.288 22.1885   3
  -1 -11   1 189.787 22.1656   3
  -1  11   1 191.255 22.3584   3
   1  11  -1 175.305 22.4125   3
  -1  11   1 200.214 21.9589   4
  -1  11   1 185.540 22.2206  13
   1  11  -1 171.448 22.0385  13
  -1 -11   1 165.046 21.7172   6
   1  11  -1 151.704 22.0002   4
  -1 -11   1 170.064 21.9345   9
  -1 -11   0 42.2770 5.89505   3
  -1  11   0 48.0982 5.51393  11
  -1  11   0 41.4266 6.02588  13
   1  11   0 44.5653 6.15604   3
   1 -11   0 39.1851 5.83993   9
   1  11   0 48.9528 5.76572   4
  -1 -11   0 42.8418 5.59562   6
  -1  11   0 46.7454 5.53410  19
  -1  11   0 43.4007 5.88771   9
   1 -11   0 47.6125 6.09258   3
  -1  11   0 48.3121 5.86868   4
  -1 -11   0 42.4242 5.78481   9
  -1  11   0 42.0627 6.23440   3
   1  11   0 37.2706 5.83036  13
   1  11   1 10.7638 1.50575   4
   1 -11   1 13.2797 1.37370  16
  -1 -11  -1 10.2586 1.70427   3
   1  11   1 9.76884 1.54696  10
  -1 -11  -1 9.97792 1.35595   7
  -1  11  -1 12.9604 1.81552   9
  -1 -11  -1 9.39292 2.25629   2
   1  11   1 11.0775 1.95379   3
   1  11   1 9.71721 1.34451   5
   1  11   1 11.2222 1.68161  13
   1 -11   1 11.9528 2.01717   3
  -1 -11  -1 9.82094 1.59657   9
  -1  11  -1 9.38052 1.76983   4
  -1  11  -1 12.3970 2.48780   3
  -1 -11  -2 8.71567 2.23450   2
  -1  11  -2 12.2432 1.41103  15
   1  11   2 11.1650 1.71176  13
   1 -11   2 10.8094 2.11110   3
   1  11   2 10.2260 1.39563   5
  -1  11  -2 8.24405 2.41579   3
  -1  11  -2 11.0595 1.81846   9
   1  11   2 9.65804 1.57037  10
  -1  11  -2 12.5938 2.00720   4
   1  11   2 13.2348 1.95304   3
   1 -11   3-0.34412 0.96169   3
  -1  11  -3-1.65653 1.44552   4
  -1  11  -3-0.45444 1.61660   3
   1  11   3 0.54075 0.46733  13
  -1  11  -3 0.18820 0.37115   9
  -1 -11  -3 1.08869 0.57905  13
   1 -11   3 0.91165 0.67741   4
   1  11   3 0.63865 0.65110   3
   1  11   3 1.08772 0.42192  10
   1  11   3 2.27324 0.32400   5
  -1 -11  -3 0.39445 0.74696   2
  -1  11  -4 27.5979 3.66696   9
  -1 -11  -4 24.9722 3.49969  13
   1  11   4 18.7158 3.51340  12
   1  11   4 27.3748 3.16114   5
   1  11   4 23.4935 3.40284  13
  -1 -11  -4 23.5138 3.99299   2
   1 -11   4 33.3474 3.59960   4
   1  11   4 23.7588 3.48435   3
  -1  11  -4 22.9275 4.23740   4
   1 -11   4 22.2805 4.11620   3
   1  11   4 23.5550 3.31169  10
   1  11   4 25.2675 3.15149  11
   1 -11   5-0.82109 0.85940   4
   1  11   5 0.21363 0.47592  12
   1  11   5 0.69723 0.43984  13
  -1 -11  -5 0.49708 0.57399  13
   1  11   5 0.62098 0.59751   3
   1  11   5 0.62214 0.37205  10
  -1  11  -5 0.86287 2.52612   4
   1  11   5 0.41754 0.28693  11
   1 -11   5 2.55860 1.71260   3
   1  11   6 9.78218 1.47312  13
   1  11   6 6.97377 1.53259  12
   1  11   6 8.43765 1.34401  10
  -1 -11  -6 9.29033 1.57015  13
   1  11   6 6.00927 2.07847   2
   1 -11   6 12.9380 3.00007   3
   1  11   6 8.52010 1.19468  11
   1 -11   6 7.94851 1.85460   4
  -1  11  -6 6.33360 3.70132   4
   1 -11   7-0.72223 1.81788   3
   1  11   7 0.91723 0.49232  10
   1  11   7 1.51419 0.45684  11
   1  11   7 2.13271 0.77091  12
   1  11   7 3.71634 1.56088   2
   1  11   7 0.77159 0.50488  13
   1  11   8 55.7721 7.55279  12
   1  11   8 54.3288 7.39233  13
   1 -11   8 46.6766 9.01073   3
   1  11   8 69.2993 8.99887   2
   1  11   8 62.0171 7.32980  10
   1  11   9 14.0843 2.13032  13
   1  11   9 15.3433 2.34012  12
   1  11   9 17.8848 3.53960   2
   1 -11   9 4.70019 3.18205   3
   1  11  10 10.0546 1.69654  12
   1 -11  10 2.06908 2.47901   3
   1  11  10 10.4149 2.57634   2
   1  11  10 8.64329 1.52336  13
  -1  11 -10 4.74173 2.11464  18
   1  11  11 11.9045 2.09486  13
   1  11  11 17.4901 3.59169   2
   1 -11  11 15.7249 4.77420   3
   1  11  11 13.5209 2.25509  12
   1 -11  12 6.06681 4.04839   3
   1  11  12 5.98517 1.54562  12
   1  11  12 15.3403 3.35133   2
   1 -11  12 10.6139 1.45166   1
   1  11  12 6.53960 1.47710  13
   1  11  13 1.62371 1.36362   2
   1 -11  13-2.60617 3.93099   3
   1  11  13 0.97675 0.68880  12
   1 -11  13 1.29545 0.55274   1
   1 -11  14 0.15791 0.44095   1
   1  11  14 1.23748 0.94983  12
   1  11  14 1.72772 1.61616   2
   1  11  15 0.91756 1.53751   2
   1  11  15 0.50999 0.93426  12
   1 -11  15 0.86115 0.54708   1
   1 -11  16 14.0691 2.09533   1
   1  11  16 8.94567 2.15955  12
   1  11  16 20.4131 4.39671   2
   1 -11  17 12.4773 2.13645   1
   1  11  17 11.7441 2.30320  12
   1 -11  18 7.23202 1.40970   1
   1  11  18 3.98442 1.50666  12
   1 -11  19 2.15868 0.87532   1
   1  11  19 1.07689 1.02750  12
   1  11  20 2.17867 1.19194  12
   1 -11  20 0.78412 0.77050   1
   1  11  21 3.03155 1.36584  12
   1 -11  21 3.69257 1.25553   1
   1  11  22-0.55467 1.06294  12
   1 -11  22 0.30780 0.81414   1
   1 -11  23 0.32550 0.98219   1
  -1  12  23 0.33521 1.25379  12
  -1 -12  23-0.28097 0.77952   1
  -1  12  22 0.33553 1.28593  12
  -1 -12  22-0.25994 0.75323   1
  -1 -12  21 1.44990 0.81218   1
  -1  12  21-0.66956 1.05049  12
  -1  12  20 4.76542 1.67841  12
  -1 -12  20 6.28023 1.39461   1
  -1  12  19 0.33825 1.13152  12
  -1 -12  19-0.20916 0.60606   1
  -1 -12  18 13.7609 2.21214   1
  -1  12  18 12.7270 2.58087  12
  -1  12  17 2.64359 1.17604  12
  -1 -12  17 0.36267 0.55451   1
  -1  12  16 3.31485 1.28672  12
  -1  12  16 4.07651 1.31874  13
  -1 -12  15 2.70063 3.59350   3
  -1  12  15 3.64496 1.30308  12
  -1  12  15 3.19537 1.15988  13
  -1  12  14 6.13058 1.57069  12
  -1  12  14 6.18118 1.42925  13
  -1 -12  14 2.53020 3.41961   3
  -1 -12  13 2.35733 3.70539   3
  -1  12  13 3.69757 1.08369  13
  -1  12  13 2.22752 1.15433  12
  -1  12  12 6.86534 1.56498  12
  -1 -12  12 4.36674 3.81764   3
  -1  12  12 3.82188 1.21099  13
  -1  12  12 5.95745 1.14951  10
  -1 -12  11 2.00690 2.91635   3
  -1  12  11 0.86978 0.67241  13
  -1  12  11 2.85285 0.75338  10
  -1  12  11 3.10539 1.09626  12
  -1 -12  10 5.43946 2.96501   3
  -1  12  10 3.78281 0.98642  13
  -1  12  10 3.41328 0.86983  10
  -1  12  10 2.74172 1.12839  12
  -1  12   9 30.2254 3.98807  13
  -1  12   9 30.4646 3.78741  10
  -1  12   9 29.0945 4.88695   2
  -1 -12   9 21.8627 5.43861   3
  -1  12   9 22.1471 4.07980  12
  -1  12   8 42.8088 7.03943   2
  -1  12   8 39.1073 6.41929  12
  -1  12   8 47.6608 6.25751  13
  -1 -12   8 47.6574 7.74804   3
   1  12  -8 57.2291 6.36497   9
  -1  12   8 46.8252 6.06840  10
  -1 -12   7 32.6822 5.47111   3
  -1  12   7 26.2430 4.22337  13
   1  12  -7 34.8530 4.32602   9
  -1  12   7 32.0143 4.13211  10
  -1 -12   7 33.0894 4.13990   8
  -1  12   7 26.4666 4.50743  12
  -1 -12   7 31.8346 4.11636   6
  -1 -12   6 34.1240 4.74868   3
  -1  12   6 38.3241 4.16794  12
   1  12  -6 45.1097 3.72926   9
  -1 -12   6 36.3550 3.35963   8
  -1 -12   6 40.4882 3.37106   6
  -1  12   6 40.4811 3.48784  10
  -1  12   6 41.3396 3.79434  13
  -1 -12   5 15.9018 3.11450   3
   1  12  -5 16.8123 2.39191   9
  -1  12   5 19.5426 2.37430  10
  -1 -12   5 19.8904 2.27240   8
   1 -12  -5 20.7454 2.97108   2
  -1 -12   5 23.2767 2.28512   6
  -1  12   5 17.9118 2.54730  13
  -1  12   5 16.2285 2.78398  12
   1  12  -5 3.23309 2.20879  18
  -1 -12   4 22.8870 2.88759   6
   1  12  -4 6.19793 3.62301   3
  -1  12   4 21.9809 3.22891  13
  -1  12   4 21.5803 3.50062  12
   1 -12  -4 28.4727 3.72492   2
  -1 -12   4 26.4201 3.74521   3
   1  12  -4 26.7707 3.13995   9
  -1  12   4 24.4306 3.07230  10
  -1 -12   4 19.8000 2.88827   8
   1  12  -3 0.43050 1.52751   3
   1  12  -3 0.52401 0.34708   9
   1 -12  -3-0.34374 0.49833   2
  -1  12   3 0.60272 0.53171  13
  -1 -12   3 0.41041 0.34858   8
  -1 -12   3-0.27183 0.78775   3
  -1 -12   3-0.14886 0.36235   6
   1 -12  -2 0.36180 0.60517   2
  -1  12   2-0.20845 0.49310  13
   1  12  -2-0.48186 1.85755   4
   1 -12  -2 0.18468 0.53506   3
  -1 -12   2 0.26924 0.39005   9
  -1 -12   2 0.17588 0.24404   6
  -1 -12   2 0.44604 0.79130   3
   1  12  -2 0.36523 1.33134   3
  -1 -12   2-0.12615 0.34599   8
  -1  12   1 5.57384 0.92577   4
  -1 -12   1 2.46932 0.89769   3
   1 -12  -1 4.67829 1.05186   3
  -1 -12   1 3.70191 0.57081   6
  -1 -12   1 2.84536 0.76331   9
  -1  12   1 2.85223 0.86935  13
   1  12  -1 3.03761 1.46634   3
   1  12  -1 1.52577 0.71527  13
   1  12  -1 3.00847 1.42333   4
  -1 -12   0 2.26332 0.62339   9
  -1  12   0 2.84346 0.83557   4
   1  12   0 4.27168 0.89262   4
  -1  12   0 2.98493 0.92373  13
  -1  12   0 4.19024 0.82367   9
  -1 -12   0 1.51041 0.41726   6
   1  12   0 1.76471 0.64885  13
  -1 -12   0 3.41320 0.86669   3
   1 -12   0 3.50667 0.92283   3
   1  12   0 2.54338 1.07922   3
   1 -12   1 44.4843 5.47937   3
   1  12   1 37.1035 5.34124   3
  -1 -12  -1 45.4493 5.22213   3
  -1 -12  -1 39.5364 5.05931   9
   1  12   1 39.8783 4.91544   4
  -1 -12  -1 33.4845 5.82793   2
  -1  12  -1 39.9199 5.18496   4
   1  12   1 34.6571 4.96210  10
  -1  12  -1 42.9106 5.22647   9
   1  12   1 35.0896 5.07968  13
   1  12   2 89.4502 10.9042   3
  -1  12  -2 79.8263 10.8464   4
   1  12   2 75.5377 10.5718  10
  -1  12  -2 99.1901 10.9152   9
   1 -12   2 99.4961 11.2867   3
  -1 -12  -2 91.9066 10.6957   9
   1  12   2 81.9306 10.7066  13
   1 -12   3 24.5934 3.65559   3
  -1  12  -3 18.5265 3.08988   9
   1  12   3 21.4551 3.15210   3
   1  12   3 23.2844 2.93291  10
   1 -12   3 27.6422 3.06917   4
  -1 -12  -3 20.7310 3.08928  13
  -1  12  -3 16.5495 3.39902   4
   1  12   3 19.1286 2.98588  13
   1 -12   4 188.269 18.3497   4
   1  12   4 131.824 18.2324  13
   1  12   4 138.670 18.1363  10
  -1 -12  -4 158.661 18.3944  13
   1  12   4 124.314 18.4261  12
   1 -12   4 159.733 19.1568   3
  -1  12  -4 135.227 18.8697   4
  -1  12  -4 166.618 18.5556   9
  -1  12  -5 12.2202 3.68265   4
  -1 -12  -5 13.9951 2.30455  13
   1  12   5 15.1713 2.22685  13
   1  12   5 15.2458 2.11906  10
   1  12   5 11.6195 2.34007  12
  -1  12  -5 12.1641 2.34659   9
   1 -12   5 10.4887 2.98816   3
   1 -12   5 28.5176 2.67360   4
   1  12   6 18.9671 2.73690  10
  -1  12  -6 16.1951 4.78907   4
   1 -12   6 23.3920 4.28898   3
   1  12   6 17.3294 3.87748   2
   1  12   6 21.0718 3.09289  12
   1  12   6 21.8536 2.90174  13
   1  12   7 24.4877 3.62813  13
   1  12   7 29.3332 4.97543   2
   1 -12   7 30.1314 5.38823   3
  -1  12  -7 17.4959 5.59227   4
   1  12   7 26.7173 3.55510  10
   1  12   7 29.9741 3.92290  12
   1 -12   8 11.4026 3.44844   3
   1  12   8 9.28540 1.33282  10
   1  12   8 5.62897 1.30157  13
   1  12   8 6.47742 1.46384  12
   1  12   8 6.90546 2.40004   2
   1  12   9 0.94305 0.74109  12
   1  12   9 0.67408 0.48354  10
   1 -12   9-0.93145 2.20427   3
   1  12   9 0.17667 0.51669  13
   1  12  10 28.8916 3.56029  12
   1  12  10 33.3327 3.43817  13
   1 -12  10 27.9023 5.90564   3
   1  12  11 1.54388 1.46077   2
   1  12  11 1.71638 0.89838  12
   1  12  11 1.73239 0.77098  13
   1 -12  11-1.13358 3.00608   3
   1  12  12 16.7613 2.27231  13
   1  12  12 14.5895 2.37155  12
   1 -12  12 13.4644 5.15567   3
   1  12  12 22.5343 4.06495   2
   1  12  13 0.85564 0.76793  13
   1  12  13 2.51968 1.72441   2
   1  12  13 3.32583 1.05462  12
   1 -12  13 0.58509 0.53204   1
   1  12  14 42.4560 6.10203  12
   1 -12  14 46.8162 5.85827   1
   1  12  15 0.93560 1.56479   2
   1 -12  15 1.48665 3.93139   3
   1  12  15-0.53234 0.80255  12
   1 -12  15 0.16990 0.51228   1
   1  12  16 9.87577 3.20002   2
   1  12  16 6.93295 1.68214  12
   1 -12  16 10.8793 1.56558   1
   1 -12  16 1.57114 4.62672   3
  -1  12 -16-1.63203 2.43041  18
   1  12  17-1.08616 1.11392  12
   1  12  17-1.04008 1.94571   2
   1 -12  17 0.19992 0.65003   1
   1  12  18-0.54030 1.01184  12
   1 -12  18 1.51924 0.77203   1
   1  12  18 1.09622 1.83427   2
   1  12  19 3.44774 2.38029   2
   1  12  19 1.64190 1.12964  12
   1 -12  19 4.01997 1.08619   1
   1 -12  20 0.77211 0.87134   1
   1  12  20-2.21054 1.13997  12
   1 -12  21 10.3487 2.04837   1
   1  12  21 9.76239 2.11018  12
   1 -12  22 2.66949 1.12766   1
  -1 -13  22-0.25710 0.74780   1
  -1  13  22-1.39540 1.27337  12
  -1  13  21 2.44113 1.54554  12
  -1 -13  21 4.07206 1.15804   1
  -1  13  20 2.78328 1.49717  12
  -1 -13  20 7.38022 1.47076   1
  -1  13  19-0.34622 1.26452  12
  -1 -13  19 1.66852 0.82190   1
  -1 -13  19-1.66566 5.02283   3
  -1 -13  18 1.59205 4.22440   3
  -1  13  18 1.71558 1.12836  12
  -1 -13  18 3.86644 1.00460   1
  -1  13  17-0.34597 0.91497  12
  -1 -13  17 1.51394 3.79811   3
  -1  13  17 0.27289 0.75693  13
  -1 -13  17-0.18375 0.50976   1
  -1  13  16-0.34050 0.85427  12
  -1  13  16 0.26218 0.93022  13
  -1  13  15 2.04549 1.12408  12
  -1 -13  15 8.11137 5.06826   3
  -1  13  15 3.77079 1.22298  13
  -1 -13  14 1.26795 3.51670   3
  -1  13  14-0.48979 0.70943  13
  -1  13  14 1.01657 0.93983  12
  -1  13  13 13.1567 2.18754  13
  -1  13  13 10.6955 2.33700  12
  -1 -13  13 9.47015 4.43434   3
  -1 -13  12 16.3521 5.15359   3
  -1  13  12 21.3827 3.27159  12
  -1  13  12 18.4398 2.70544  10
  -1  13  12 17.2927 2.91604  13
  -1  13  11 50.1991 6.77471  12
  -1  13  11 46.2198 6.44262  13
  -1  13  11 48.5619 6.25162  10
  -1 -13  11 50.5339 8.84321   3
  -1  13  10 6.48309 1.57327  12
  -1 -13  10 11.5491 3.97470   3
  -1  13  10 7.83737 1.16013  10
  -1  13  10 4.39367 1.17917  13
  -1  13   9 4.73442 1.20158  13
  -1 -13   9 6.30121 2.71091   3
  -1  13   9 6.20775 1.13331  10
  -1  13   9 4.47177 1.35439  12
  -1  13   8 0.64264 0.80664  12
  -1  13   8 1.25809 0.70200  13
  -1 -13   8-1.35438 2.04204   3
   1  13  -8-0.20390 0.68269   9
  -1  13   8 0.83491 0.58257  10
   1  13  -7 2.61993 0.77742   9
  -1  13   7 1.04695 0.64436  13
  -1  13   7 0.83469 0.49667  10
  -1  13   7 0.32443 0.72927  12
  -1 -13   7 2.26224 1.83625   3
  -1 -13   7 0.88061 0.68584   8
  -1 -13   6 1.08980 0.58966   8
  -1 -13   6-0.48104 1.51030   3
  -1  13   6 1.89870 0.73797  13
  -1  13   6 0.66259 0.63186  12
  -1  13   6 1.38889 0.59391  10
   1  13  -6 0.86448 0.51608   9
  -1  13   5 35.4881 3.63115  13
   1  13  -5 40.5446 3.52162   9
   1 -13  -5 37.8099 4.15709   2
  -1 -13   5 40.0670 4.50100   3
  -1  13   5 31.5560 3.94938  12
  -1 -13   5 35.4439 3.17435   8
  -1  13   5 32.2812 3.31601  10
  -1  13   4 1.68452 0.70765  13
   1  13  -4 2.83249 0.74059   9
   1 -13  -4 1.03836 0.80816   2
  -1 -13   4 3.38645 0.64556   8
  -1 -13   4 2.30037 1.22539   3
  -1  13   4 1.50317 0.61652  10
  -1  13   3 33.5727 5.21338  13
  -1 -13   3 46.7919 5.60245   3
  -1 -13   3 40.8009 4.89650   8
   1  13  -3 22.2896 5.65419   4
   1 -13  -3 36.6478 5.67999   2
   1  13  -3 43.7406 5.12834   9
   1  13  -2 5.57088 2.22033   4
  -1 -13   2 6.75765 1.36428   3
   1  13  -2 3.70058 0.99131  13
  -1 -13   2 4.66729 0.95969   9
  -1 -13   2 4.61881 0.75960   8
  -1  13   2 4.95986 1.16974  13
   1 -13  -2 1.97037 1.16294   2
   1  13  -2 5.88233 2.00761   3
   1 -13  -2 3.21115 1.01339   3
  -1 -13   1 49.4973 6.97031   9
  -1 -13   1 59.3780 7.23853   3
   1  13  -1 53.0635 7.11433  13
   1 -13  -1 65.9783 7.32546   3
   1  13  -1 47.7340 7.16741   4
  -1  13   1 60.4538 7.01684   4
   1  13  -1 47.5413 7.49836   3
  -1  13   1 56.9957 7.30073  13
  -1  13   0 25.7585 3.76365  13
   1  13   0 25.1404 3.96505   3
   1  13   0 27.4123 3.45059   4
  -1 -13   0 23.6372 3.56358   3
  -1  13   0 25.3148 3.52470   4
   1 -13   0 26.1773 3.75466   3
  -1  13   0 24.0116 3.54364   9
   1  13   0 23.9205 3.54076  13
  -1 -13   0 27.4037 3.49864   9
   1  13   1 1.25083 0.57164   4
  -1  13  -1 0.72474 0.53948   9
   1 -13   1 1.03961 0.87827   3
  -1 -13  -1 1.56643 0.69397   3
   1  13   1 0.45790 0.42486  10
   1  13   1 2.32287 0.67701  13
  -1  13  -1 1.00311 0.84807   4
  -1  13  -2 7.35045 1.42597   9
   1 -13   2 11.4669 1.98748   3
   1  13   2 7.88742 1.18114   4
  -1  13  -2 8.31034 1.75888   4
   1  13   2 8.11817 1.37805  13
   1  13   2 6.15121 1.19693  10
   1  13   3 12.5149 1.80121  10
  -1  13  -3 13.5079 2.67699   4
  -1  13  -3 12.2976 2.02295   9
   1  13   3 10.8898 1.87043  13
   1 -13   3 12.9000 2.51751   3
  -1  13  -4 11.7770 3.20955   4
   1  13   4 13.6424 2.13049  10
   1  13   4 16.1330 2.29577  13
  -1  13  -4 18.1709 2.52925   9
   1  13   4 14.9133 2.52242  12
   1 -13   4 15.5778 3.05597   3
  -1  13  -5 1.45821 0.69727   9
   1 -13   5 1.49935 1.39759   3
  -1  13  -5 3.18912 2.75311   4
   1  13   5 1.20090 0.50368  10
   1  13   5 1.63131 0.60564  13
   1  13   5 2.05060 0.92675  12
  -1  13  -6 1.56968 0.84253   9
  -1  13  -6 3.92290 3.66567   4
   1 -13   6 4.65712 2.18622   3
   1  13   6 1.83471 0.63986  13
   1  13   6 0.99880 0.65743  12
   1  13   6 1.84550 0.60659  10
   1  13   7 71.6709 8.49599  10
   1 -13   7 86.0987 10.5180   3
   1  13   7 74.1474 8.64216  13
   1  13   7 66.2662 10.0583   2
   1  13   7 70.3358 8.83642  12
   1  13   8 22.9236 4.38027   2
   1 -13   8 30.6772 5.36522   3
   1  13   8 18.8631 2.71482  10
   1  13   8 19.8710 3.05724  12
   1  13   8 17.8559 2.83751  13
   1  13   9 79.4972 10.2944   2
   1  13   9 67.9367 8.22772  10
   1  13   9 60.6880 8.30536  13
   1 -13   9 69.8799 10.6020   3
   1  13   9 60.6756 8.49066  12
   1  13  10 2.03847 0.95691  12
  -1  13 -10 2.11481 1.77448  18
   1  13  10 3.68107 0.98215  13
   1  13  10 2.38091 1.65566   2
   1 -13  10 1.01491 2.42095   3
   1 -13  11 11.2312 4.46410   3
   1  13  11 13.1745 3.49897   2
   1  13  11 12.1268 2.24339  12
   1  13  11 13.0535 2.16410  13
   1  13  12 2.50328 0.94202  13
   1  13  12 0.26504 0.72564  12
   1  13  12 2.55849 1.60575   2
  -1  13 -12 6.90654 2.31616  18
   1 -13  12 3.67962 3.70296   3
   1 -13  13 1.31978 3.49049   3
   1  13  13 0.26921 0.67737  12
   1  13  13 0.88365 1.28095   2
   1  13  13 0.43608 0.73118  13
   1  13  14 4.34560 1.19756  12
   1 -13  14-1.40937 3.92736   3
   1  13  14 6.48914 2.59906   2
   1 -13  14 2.68742 0.80703   1
   1 -13  15 1.69811 0.67694   1
   1  13  15 3.88431 2.30442   2
   1  13  15 0.81918 0.90383  12
   1 -13  15 4.48304 4.33292   3
   1 -13  16 5.53000 1.21816   1
  -1  13 -16-1.31534 2.14416  18
   1  13  16 8.36285 1.74552  12
   1 -13  16 6.30992 5.15183   3
   1  13  16 15.2478 3.76404   2
   1 -13  17 1.98879 0.84096   1
   1  13  17 1.94340 1.10870  12
   1  13  17 2.12592 1.99852   2
   1  13  18 1.11031 2.08023   2
   1 -13  18-3.47432 5.03398   3
   1  13  18 0.28126 0.97841  12
   1 -13  18 1.94040 0.77588   1
   1 -13  19 16.1021 2.36975   1
   1  13  19 10.5210 2.32222  12
   1 -13  19 3.62306 4.53712   3
   1 -13  20-1.88200 4.72216   3
   1 -13  20 0.76240 0.79923   1
   1 -13  21-1.94676 5.64825   3
   1 -13  21 3.23739 1.23461   1
   1 -13  22 1.45874 1.01704   1
   1 -13  22-4.01405 5.03735   3
  -1 -14  23-1.90850 5.75895   3
  -1 -14  22 0.25478 0.74131   1
  -1  14  22 1.78024 1.49034  12
  -1 -14  22 1.85451 4.90466   3
  -1 -14  21-1.79537 4.74812   3
  -1  14  21-0.35641 1.19356  12
  -1 -14  21-0.47591 0.77283   1
  -1 -14  20 1.73189 4.80354   3
  -1  14  20-0.71275 1.11552  12
  -1 -14  20 0.66923 0.69868   1
  -1  14  19 2.83895 1.38420  12
  -1 -14  19 1.66290 4.42499   3
  -1 -14  19 5.15495 1.19670   1
  -1 -14  18 4.77129 4.42180   3
  -1  14  18 2.15682 1.12662  12
  -1 -14  18 2.74098 0.93375   1
  -1  14  17 15.6000 2.57488  13
  -1 -14  17 4.54329 5.01225   3
  -1  14  17 13.1646 2.68019  12
  -1 -14  16 1.43572 3.79751   3
  -1  14  16 0.53685 0.98163  13
  -1  14  16 0.71659 1.23791  12
  -1 -14  15 2.71094 3.62217   3
  -1  14  15 3.51625 1.44476  12
  -1  14  15 5.23329 1.34305  13
  -1  14  14 2.02155 1.01971  13
  -1  14  14 0.34955 0.88417  12
  -1 -14  14-1.26290 3.80949   3
  -1 -14  13 3.51793 3.67041   3
  -1  14  13 1.03789 1.04755  12
  -1  14  13 0.84158 0.69622  10
  -1  14  13 0.49651 0.78271  13
  -1  14  12 2.18424 1.01322  13
  -1 -14  12 2.13952 3.23774   3
  -1  14  12 3.39610 0.90045  10
  -1  14  12 1.02427 1.06724  12
  -1 -14  11 10.5910 4.06714   3
  -1  14  11 4.99386 1.11241  10
  -1  14  11 2.40968 1.22269  12
  -1  14  11 7.34187 1.40792  13
  -1  14  10 3.22013 1.06026  13
   1  14 -10 4.15488 1.13793   9
  -1 -14  10-0.85787 2.89132   3
  -1  14  10 2.38138 1.12175  12
  -1  14  10 2.90672 0.88313  10
   1  14  -9 22.4956 3.23539   9
  -1 -14   9 23.5037 4.94382   3
  -1  14   9 21.7229 2.99282  10
  -1  14   9 17.1491 3.33510  12
  -1  14   9 21.0931 3.19386  13
   1  14  -8 29.0397 3.85392   9
  -1  14   8 22.4921 3.75903  13
  -1  14   8 24.2290 4.07557  12
  -1 -14   8 30.6870 5.26929   3
  -1  14   8 28.6646 3.66701  10
  -1  14   7 61.3647 7.34390  10
  -1 -14   7 51.7025 7.23427   8
  -1 -14   7 62.1437 8.66016   3
  -1  14   7 48.4340 7.71678  12
  -1  14   7 54.9978 7.50228  13
   1  14  -7 69.6411 7.56858   9
  -1 -14   6 35.8482 4.65967   8
  -1  14   6 25.2096 5.05157  12
   1  14  -6 40.6766 4.89190   9
  -1  14   6 36.2755 4.74476  10
  -1 -14   6 39.7976 5.74709   3
  -1  14   6 37.0841 4.97819  13
  -1  14   5 51.6048 7.99057  12
   1  14  -5 65.2016 7.60715   9
  -1 -14   5 55.4396 7.34052   8
  -1  14   5 63.9637 7.53892  10
  -1 -14   5 62.6150 8.29778   3
  -1  14   5 55.0051 7.67860  13
  -1 -14   4 21.3572 2.70854   8
  -1  14   4 18.3709 2.83821  10
  -1 -14   4 19.7548 3.40862   3
  -1  14   4 20.0536 3.06764  13
   1  14  -4 20.7637 2.90631   9
  -1  14   3 40.7219 5.91813  13
  -1 -14   3 42.3520 5.50591   8
  -1 -14   3 54.4330 6.29324   3
   1 -14  -3 46.8504 6.49637   2
  -1  14   2 17.5310 2.64837  13
  -1 -14   2 13.9821 2.14545   8
   1 -14  -2 19.8835 2.67896   3
  -1 -14   2 21.2820 2.81849   3
   1 -14  -2 10.6689 2.72772   2
  -1  14   2 20.1202 2.44876   4
   1  14  -2 14.7985 2.49321  13
   1 -14  -1 14.5034 2.00571   3
  -1  14   1 11.1464 1.68494   4
   1  14  -1 6.60498 1.58304  13
  -1  14   1 9.56494 1.85906  13
  -1 -14   1 9.15176 1.73861   3
   1 -14   0 19.5899 2.99206   3
  -1 -14   0 18.4786 2.84999   3
  -1  14   0 19.6929 2.80641   4
  -1  14   0 18.5699 3.00118  13
  -1  14   0 18.4979 2.78938   9
   1  14   0 18.8651 2.81618  13
  -1 -14  -1 11.5621 1.74327   3
   1  14   1 7.19914 1.41119  10
   1  14   1 9.03865 1.60503  13
  -1  14  -1 9.63072 1.65399   9
   1 -14   1 10.7148 1.91986   3
  -1  14  -1 9.68432 1.75959   4
  -1  14  -2 2.50607 1.29272   4
   1  14   2 1.58420 0.65403  13
  -1  14  -2 1.63188 0.70945   9
   1 -14   2 1.54787 0.98794   3
   1  14   2 1.50231 0.56808  10
   1  14   3 12.0320 2.34419  13
   1 -14   3 25.1644 3.37007   3
  -1  14  -3 10.7552 2.98833   4
   1  14   3 18.2345 2.33807  10
  -1  14  -3 18.9740 2.63124   9
   1  14   4 1.21826 0.59316  13
   1  14   4 1.39586 0.82955  12
  -1  14  -4 2.58924 0.87767   9
   1 -14   4 2.97318 1.51822   3
   1  14   4 1.26070 0.55856  10
  -1  14  -4 2.62062 2.51137   4
   1 -14   5 27.8149 4.42339   3
  -1  14  -5 26.1040 3.60838   9
   1  14   5 21.9604 3.55120  12
   1  14   5 22.4797 3.30270  13
   1  14   5 23.6319 3.20718  10
  -1  14  -5 18.5291 4.66913   4
  -1  14  -6 5.94012 1.33361   9
   1  14   6 3.27786 1.11375  12
   1  14   6 4.62100 1.06426  13
   1  14   6 4.31550 0.91381  10
  -1  14  -6 7.40865 3.93273   4
   1 -14   6 1.15591 1.60779   3
   1 -14   7 37.5503 5.53577   3
   1  14   7 28.0639 3.57167  10
  -1  14  -7 19.7537 5.80899   4
   1  14   7 20.0693 3.76813  12
   1  14   7 28.1509 3.71360  13
   1  14   8 2.38289 0.76183  10
   1  14   8 3.14558 1.76048   2
   1  14   8 1.87580 0.75109  13
   1 -14   8 0.77511 2.35243   3
   1  14   8 2.63146 1.02005  12
   1  14   9 5.74383 2.25654   2
   1 -14   9 1.74684 2.50035   3
   1  14   9 3.70340 1.22841  12
   1  14   9 6.88239 1.19087  10
   1  14   9 5.25535 1.22321  13
   1  14  10 3.24402 1.14287  12
   1  14  10 4.29798 1.01184  10
   1  14  10 1.69248 1.65435   2
   1 -14  10 5.88731 3.70118   3
   1  14  10 4.83581 1.13287  13
  -1  14 -10 5.75717 2.16787  18
   1  14  11 0.62252 0.62619  13
   1 -14  11-1.09393 2.89296   3
   1  14  11-0.87740 1.79743   2
   1  14  11 0.27237 0.82163  12
   1  14  12-0.90803 1.31537   2
   1 -14  12 1.20684 3.34727   3
   1  14  12-0.27847 0.73667  12
   1  14  12-0.21445 0.73968  13
  -1  14 -12 2.96607 2.10332  18
   1  14  13 15.9083 3.91333   2
   1  14  13 11.8936 2.20683  12
   1  14  13 9.45560 1.97424  13
   1  14  14 2.85497 1.07337  12
   1  14  14 1.95623 2.00658   2
   1  14  14 0.93594 0.79038  13
   1 -14  14 0.48154 0.47784   1
   1 -14  14 1.40844 4.24808   3
   1 -14  15 13.3288 2.02553   1
   1  14  15 9.44977 2.20408  12
   1 -14  15 8.99866 5.52056   3
   1  14  16 3.18883 2.19414   2
   1 -14  16 4.75752 4.40673   3
   1 -14  16 2.20944 0.80158   1
   1  14  16 2.00219 1.07731  12
   1  14  17 0.29063 1.11992  12
   1 -14  17 1.39081 0.75229   1
   1 -14  17 3.33039 4.82526   3
   1  14  17 1.10537 1.60535   2
   1 -14  18 0.21405 0.69420   1
   1  14  18-0.86296 1.12886  12
   1 -14  18-1.74176 4.36980   3
   1 -14  19 1.81502 5.25793   3
   1 -14  19 0.23128 0.67066   1
   1 -14  20 10.0605 1.90116   1
   1 -14  20 3.76901 5.79882   3
   1 -14  21-1.94963 6.17722   3
   1 -14  21 9.31243 1.87582   1
   1 -14  22 2.00912 5.31318   3
   1 -14  22 0.28719 0.86682   1
  -1  15  22 1.45556 1.37254  12
  -1 -15  22 1.84868 4.64132   3
  -1 -15  21 3.55747 1.09752   1
  -1  15  21-0.73026 1.34013  12
  -1 -15  21-1.79055 4.73761   3
  -1 -15  20 1.11181 0.81203   1
  -1 -15  20-1.72820 5.00658   3
  -1  15  20-0.73073 1.26071  12
  -1 -15  19 2.07356 0.85863   1
  -1 -15  19 3.32203 4.81647   3
  -1  15  19 1.11616 1.18359  12
  -1 -15  18 3.57106 0.99589   1
  -1  15  18 2.58807 1.38827  12
  -1  15  18 1.47190 1.17629  13
  -1 -15  17-1.51251 4.38173   3
  -1  15  17-0.85415 0.82594  13
  -1  15  17 0.36614 0.96923  12
  -1  15  16 1.37469 0.97636  13
  -1 -15  16-2.85470 3.95901   3
  -1  15  16-0.36939 0.97775  12
  -1  15  15 3.23849 1.11501  13
  -1  15  15 2.21853 1.35783  12
  -1 -15  15 5.35447 4.49136   3
  -1  15  14 5.49733 1.62524  13
  -1 -15  14 8.74450 3.86773   3
  -1  15  14 10.8453 2.18946  12
  -1  15  13 1.79538 1.29563  12
  -1  15  13 1.91251 0.84320  10
  -1  15  13 1.80484 0.91977  13
  -1  15  12 22.6101 2.97230  10
  -1 -15  12 15.4710 5.14769   3
  -1  15  12 17.4385 3.31409  12
  -1  15  12 18.9520 3.12683  13
  -1  15  11 18.0708 2.81385  13
  -1  15  11 12.6066 2.92222  12
  -1  15  11 21.2882 2.68340  10
  -1 -15  11 9.23109 4.37868   3
  -1 -15  10 11.4799 3.69215   3
  -1  15  10 8.23101 2.04520  12
  -1  15  10 9.42822 1.65703  10
  -1  15  10 11.7952 1.94865  13
  -1  15   9 15.1209 2.57334  13
  -1  15   9 15.5613 2.39866  10
   1  15  -9 19.1013 2.69448   9
  -1 -15   9 15.2798 4.16579   3
  -1  15   9 14.1527 2.87401  12
  -1  15   8-0.23663 0.68560  13
  -1 -15   8-0.62792 2.10043   3
   1  15  -8-0.21824 0.57728   9
  -1  15   8-0.36286 0.95967  12
  -1  15   8 0.46965 0.60006  10
  -1  15   7 0.15842 0.53033  10
  -1 -15   7 0.39844 0.62862   8
  -1  15   7 0.47744 0.63163  13
   1  15  -7 0.20355 0.51109   9
  -1  15   7-0.36883 0.87262  12
  -1 -15   7-1.08136 1.63037   3
  -1 -15   6 0.11747 0.54783   8
  -1 -15   6 0.46769 1.23718   3
  -1  15   6 0.74979 0.99189  12
  -1  15   6-0.23628 0.68519  13
   1  15  -6 0.19068 0.47941   9
  -1  15   6 1.10230 0.60428  10
   1  15  -5 2.49858 0.74147   9
  -1  15   5 3.77720 1.35402  12
  -1  15   5 0.23761 0.62674  13
  -1  15   5 2.21878 0.73949  10
  -1 -15   5 1.19063 1.29989   3
  -1  15   4 29.7644 4.48415  10
  -1 -15   4 37.0868 5.12176   3
   1  15  -4 39.1072 4.64054   9
  -1  15   4 32.4494 4.73886  13
  -1 -15   3 5.31503 1.43732   3
  -1  15   3 2.73956 0.97800  13
   1 -15  -2 81.6763 10.0816   3
  -1 -15   2 82.3763 10.1585   3
   1  15  -2 65.5992 9.92703  13
  -1  15   2 84.0424 9.82922   4
  -1  15   2 76.7637 10.1162  13
   1 -15  -1 11.3267 2.00292   3
   1  15  -1 8.61313 1.83698  13
  -1  15   1 10.9837 2.05320  13
  -1 -15   1 10.8761 1.98502   3
  -1  15   1 12.1536 1.85676   4
  -1  15   0 15.5451 2.30061   4
  -1  15   0 12.6918 2.39279  13
  -1 -15   0 16.7944 2.37923   3
   1  15   0 13.5184 2.21853  13
   1 -15   0 10.4764 2.29434   3
  -1  15  -1-0.59748 1.02694   4
  -1 -15  -1 0.82131 0.74883   3
  -1  15  -1 0.29274 0.73482  13
   1  15   1 0.40201 0.46267  10
   1  15   1-0.39187 0.43418  13
  -1  15  -1 0.61597 0.56998   9
   1 -15   1 0.57865 0.87269   3
   1  15   2 1.51955 0.67292  13
  -1  15  -2 2.15749 0.79230   9
  -1  15  -2 2.40748 1.42123   4
   1 -15   2 3.24239 1.18225   3
   1  15   2 2.95988 0.75369  10
   1 -15   3 1.85130 1.08280   3
   1  15   3 1.30964 0.71525  13
  -1  15  -3 1.59659 0.75347   9
  -1  15  -3 0.61169 1.86789   4
   1  15   3 0.94134 0.52435  10
   1  15   4 1.50312 0.70054  13
   1  15   4 2.10066 0.96336  12
   1 -15   4 2.14297 1.44973   3
  -1  15  -4 2.20476 0.84727   9
  -1  15  -4 1.96040 2.50631   4
   1  15   4 1.63257 0.60825  10
   1  15   5 5.04172 1.30166  12
  -1  15  -5 4.96118 1.18165   9
   1  15   5 3.25937 0.82008  10
   1 -15   5 3.41782 1.68049   3
  -1  15  -5 1.48531 3.01172   4
   1  15   5 2.07608 0.83943  13
   1 -15   6 22.9817 4.08716   3
  -1  15  -6 18.9407 3.00295   9
   1  15   6 20.0684 2.78796  13
  -1  15  -6 7.68333 4.52480   4
   1  15   6 17.1080 2.61060  10
   1  15   6 19.0868 3.05981  12
   1  15   7 22.8684 3.39215  13
  -1  15  -7 30.1587 3.89147   9
   1  15   7 25.3692 3.29446  10
   1  15   7 22.8969 3.64838  12
   1 -15   7 20.0116 4.69953   3
   1  15   8 53.7291 7.50230  10
   1  15   8 57.3735 7.92636  12
   1 -15   8 80.5270 9.90858   3
   1  15   8 64.9489 7.74720  13
   1  15   9 5.69529 1.38474  13
   1  15   9 7.94200 1.35938  10
   1 -15   9 12.8581 3.81412   3
   1  15   9 6.03226 2.52704   2
   1  15   9 6.23336 1.60691  12
   1  15  10 60.9729 9.48601   2
   1  15  10 61.9703 7.46934  10
   1  15  10 54.5614 7.55397  13
   1 -15  10 72.9972 10.2857   3
   1  15  10 52.4455 7.72492  12
  -1  15 -11 4.14656 2.06972  18
   1  15  11 1.29216 0.91377  13
   1  15  11 2.55414 1.08765  12
   1  15  11 1.86242 1.57550   2
   1 -15  11 1.07220 3.24156   3
   1  15  12 19.3479 3.22654  12
   1  15  12 19.9562 3.05672  13
   1 -15  12 19.0030 5.50894   3
   1  15  12 22.1455 4.94855   2
   1  15  13 7.15483 1.56731  13
   1  15  13 5.28170 1.51461  12
   1  15  13 12.9164 3.52197   2
   1 -15  13 11.5516 4.62656   3
   1  15  14 6.21493 2.75452   2
   1  15  14 2.15218 1.04115  13
   1  15  14 2.06657 1.05850  12
   1 -15  14 4.19083 4.22198   3
   1  15  15-1.07727 1.56102   2
   1  15  15 1.00655 0.86885  13
   1  15  15-0.29507 0.85600  12
   1 -15  15 1.49031 4.49372   3
   1 -15  15 1.03423 0.59610   1
   1 -15  16-0.18408 0.51065   1
   1  15  16 0.30014 0.83252  12
   1 -15  17 1.66924 3.95009   3
   1 -15  17 0.99304 0.69563   1
   1 -15  18 13.4225 2.18427   1
   1 -15  18 3.48832 5.27179   3
   1 -15  19-1.82009 5.27275   3
   1 -15  19 0.45918 0.60904   1
   1 -15  20 5.82865 1.40209   1
   1 -15  20 11.3305 6.35794   3
   1 -15  21 0.26216 0.82208   1
   1 -15  21 11.7070 6.31964   3
  -1 -16  21-1.78205 5.77201   3
  -1 -16  21-0.23645 0.68792   1
  -1  16  21-1.12270 1.36562  12
  -1 -16  20-1.71126 4.95760   3
  -1  16  20 0.37496 1.25552  12
  -1 -16  20 0.66535 0.76680   1
  -1 -16  19-1.64658 5.15235   3
  -1  16  19-0.38230 1.01229  12
  -1 -16  19-0.42028 0.70483   1
  -1 -16  18-1.56592 4.14924   3
  -1  16  18 2.66546 1.33865  12
  -1  16  18 2.08734 1.19844  13
  -1 -16  17 4.44093 4.96079   3
  -1  16  17 2.26673 1.26013  12
  -1  16  17 2.62528 1.20804  13
  -1  16  16 13.0098 2.48614  13
  -1  16  16 14.8764 2.90189  12
  -1 -16  16 19.4806 6.48775   3
  -1 -16  15-1.29970 3.92141   3
  -1  16  15 1.11454 0.97138  13
  -1  16  15 1.52779 1.16053  12
  -1  16  14 0.38083 0.95563  12
  -1  16  14-0.37687 0.77225  10
  -1  16  14-0.27166 0.99045  13
  -1 -16  14 1.20765 3.49845   3
  -1 -16  13 2.18700 3.43546   3
  -1  16  13 2.89561 0.93508  10
  -1  16  13 1.86552 1.08004  12
  -1  16  13 2.95336 1.18588  13
  -1  16  12 4.09003 1.42301  12
  -1  16  12 6.58435 1.49166  13
  -1  16  12 3.69738 1.07323  10
  -1 -16  12 4.02034 3.50632   3
  -1 -16  11 3.59475 3.18897   3
  -1  16  11-0.25862 0.83953  13
  -1  16  11 0.37696 1.18084  12
  -1  16  11 1.20418 0.78997  10
  -1  16  10 3.03881 1.15681  13
  -1  16  10 6.08631 1.15814  10
  -1  16  10 3.01288 1.43083  12
  -1 -16  10 5.61780 3.04469   3
  -1  16   9 11.7354 1.99248  13
  -1  16   9 9.80948 2.18964  12
  -1  16   9 10.1597 1.72028  10
  -1 -16   9 2.78560 3.07409   3
   1  16  -9 8.67473 1.79413   9
  -1  16   8 31.4975 4.42096  10
  -1 -16   8 25.9209 5.45378   3
  -1  16   8 30.5108 4.97963  12
   1  16  -8 36.3788 4.67637   9
  -1  16   8 36.2614 4.73612  13
  -1  16   7 41.3752 5.74744  10
  -1  16   7 36.9808 6.26005  12
  -1 -16   7 51.2554 6.98266   3
  -1  16   7 44.9421 6.03687  13
   1  16  -7 48.4762 5.95972   9
  -1  16   6 33.1091 4.90524  10
  -1  16   6 32.8614 5.49940  12
  -1 -16   6 46.9264 6.11247   3
  -1  16   6 36.6078 5.18516  13
   1  16  -6 42.3746 5.11280   9
  -1  16   5 2.41785 1.34618  12
  -1 -16   5 5.19794 1.70509   3
  -1  16   5 7.25905 1.19667  10
  -1  16   5 5.29082 1.27405  13
   1  16  -5 3.96286 1.06433   9
  -1  16   4 32.4814 4.99323  13
   1  16  -4 37.8586 4.87764   9
  -1  16   4 34.8197 4.79996  10
  -1 -16   4 40.0721 5.44311   3
  -1 -16   3-0.30286 0.98269   3
   1  16  -3 0.25393 0.56498  13
  -1  16   3 1.57440 0.82320  13
  -1  16   2 1.36318 0.83038  13
   1 -16  -2 1.49761 0.86859   3
   1  16  -2 0.48465 0.58507  13
  -1 -16   2 1.35114 1.04220   3
  -1  16   2 0.90651 0.79771   4
  -1  16   1 15.3298 2.57367  13
   1  16  -1 13.4870 2.36529  13
  -1 -16   1 13.9692 2.48622   3
   1 -16  -1 17.5893 2.61082   3
  -1  16   1 13.7880 2.32179   4
   1 -16   0 0.55233 0.83320   3
   1  16   0 1.09442 0.68552  13
  -1  16   0-0.29598 0.65553  13
  -1 -16   0 0.22930 0.74325   3
  -1  16   0 0.92498 0.95412   4
  -1  16  -1 5.19612 1.76161   4
   1  16   1 9.38787 1.68479  13
  -1  16  -1 6.83877 1.76944  13
  -1  16  -1 12.0158 1.79066   9
  -1 -16  -1 8.16792 1.69582   3
   1 -16   1 12.7533 2.14139   3
   1  16   1 8.73791 1.48129  10
  -1  16  -2 10.7917 2.73654   4
  -1  16  -2 13.7966 2.19866   9
   1  16   2 12.2531 1.96705  10
   1  16   2 13.2675 2.14845  13
   1 -16   2 14.2736 2.53148   3
  -1  16  -3 5.67591 2.46721   4
   1 -16   3 4.88395 1.62659   3
   1  16   3 6.40331 1.29553  13
   1  16   3 6.31067 1.16885  10
  -1  16  -3 4.76515 1.30574   9
   1  16   4 27.3937 4.02924  13
   1  16   4 26.7450 4.34031  12
   1  16   4 27.5888 3.88290  10
  -1  16  -4 22.1278 5.07461   4
   1 -16   4 37.5728 4.99255   3
  -1  16  -4 35.0634 4.34455   9
   1  16   5 2.17806 0.75268  10
   1  16   5 0.96023 0.90064  12
  -1  16  -5 4.06677 1.15256   9
   1  16   5 3.59370 0.97920  13
   1 -16   5 2.93356 1.71365   3
   1  16   6 6.83530 1.73663  12
   1  16   6 6.96672 1.52337  13
   1 -16   6 12.2594 2.85601   3
  -1  16  -6 1.22444 4.02409   4
   1  16   6 9.45673 1.49246  10
  -1  16  -6 10.0282 1.87529   9
   1  16   7 1.22560 0.85063  12
   1 -16   7-1.27625 1.99701   3
  -1  16  -7 0.30502 0.72243   9
   1  16   7-0.14910 0.48435  10
   1  16   7 0.81378 0.61456  13
   1  16   8 1.88295 0.80265  13
   1  16   8 2.41381 1.08536  12
   1  16   8 0.61305 0.62724  10
   1 -16   8 0.73268 2.21639   3
  -1  16  -8 2.93414 1.13825   9
   1  16   9 9.36901 1.93061  13
   1 -16   9 22.1807 4.55003   3
  -1  16  -9 12.0816 2.39608   9
   1  16   9 13.0721 1.93040  10
   1  16   9 9.27291 2.11019  12
   1  16  10-0.93929 1.57195   2
   1  16  10-0.32990 0.63455  10
   1 -16  10-0.91876 2.97620   3
   1  16  10-0.65738 0.75759  13
   1  16  10-0.29772 0.86424  12
   1  16  11 0.67198 0.73805  13
   1  16  11 0.69147 0.70644  10
  -1  16 -11 5.54101 2.15491  18
   1  16  11 0.98049 1.83844   2
   1  16  11 2.40551 1.07541  12
   1 -16  11-1.02334 2.96757   3
   1  16  12 0.23186 0.75281  13
   1  16  12 1.19987 0.97299  12
   1 -16  12-1.13830 3.29792   3
   1 -16  13-1.25742 3.80087   3
   1  16  13 2.12530 1.13910  12
   1  16  13 2.37626 1.01016  13
   1  16  13 3.15092 2.33941   2
  -1  16 -13 4.09292 2.09193  18
   1  16  14 1.48394 0.94677  13
   1 -16  14-1.35388 3.92719   3
   1  16  14 2.44121 1.21386  12
   1  16  14 2.18617 2.24816   2
   1 -16  15 2.90101 4.37892   3
   1 -16  15 1.57539 0.67435   1
   1  16  15 2.04040 1.06743  13
   1  16  15 4.48975 2.82436   2
   1 -16  16 1.54655 4.84040   3
   1 -16  16 0.92623 0.64854   1
  -1  16 -17-1.75161 2.24745  18
   1 -16  17 2.97607 0.90362   1
   1 -16  18-0.42554 0.75629   1
   1 -16  18 5.18120 5.00327   3
   1 -16  19 1.36804 0.80772   1
   1 -16  19 12.6722 6.24463   3
   1 -16  20 9.38336 5.90240   3
   1 -16  20 4.82076 1.27163   1
   1 -16  21-0.25848 0.71734   1
   1 -16  21 1.94819 4.60806   3
  -1  17  21 0.38400 1.32482  12
  -1  17  20 2.69627 1.42839  12
  -1 -17  20 2.00121 0.89167   1
  -1  17  19 2.36124 1.35637  12
  -1 -17  19 6.40020 4.83544   3
  -1 -17  19 2.76542 0.96417   1
  -1  17  18-0.39238 0.98441  12
  -1  17  18 0.30494 0.98769  13
  -1  17  17 1.56256 1.31239  12
  -1 -17  17 1.44639 4.01346   3
  -1  17  17 0.59273 1.11506  13
  -1  17  16-0.29173 0.94557  13
  -1  17  16 1.18457 1.32130  12
  -1  17  15 1.13804 0.99559  13
  -1 -17  15 3.79548 3.96228   3
  -1  17  15 1.58103 1.10936  12
  -1  17  14 0.38864 1.02775  12
  -1  17  14 0.19437 0.67017  10
  -1 -17  14-1.14969 4.07900   3
  -1  17  14-0.28226 0.81768  13
  -1  17  13 12.5532 2.19170  13
  -1  17  13 11.1417 1.95367  10
  -1 -17  13 12.7350 4.61922   3
  -1  17  13 7.75723 2.21550  12
  -1  17  12 0.38900 1.03417  12
  -1  17  12 1.35729 0.88560  13
  -1 -17  12 1.90947 2.76777   3
  -1  17  12 0.73680 0.74636  10
  -1  17  11 17.0156 3.30081  12
  -1  17  11 19.5299 3.06531  13
  -1  17  11 19.3369 2.83108  10
  -1 -17  11 17.9939 4.74852   3
  -1 -17  10 24.4840 5.21365   3
  -1  17  10 19.1874 3.57699  13
  -1  17  10 28.9262 3.53828  10
  -1  17  10 23.4051 4.02040  12
  -1 -17   9 3.41199 2.43398   3
  -1  17   9 1.84661 0.89028  13
  -1  17   9 2.65204 0.83460  10
  -1  17   9 1.19806 1.08531  12
  -1  17   8 7.37769 1.62614  13
  -1 -17   8 4.75638 2.49755   3
   1  17  -8 7.87500 1.58906   9
  -1  17   8 8.27431 1.49328  10
  -1  17   8 6.56181 1.96405  12
  -1 -17   7-1.03781 1.62388   3
  -1  17   7-0.41271 1.14503  12
   1  17  -7-0.66059 0.63853   9
  -1  17   7 1.06141 0.67853  10
  -1  17   7-0.26378 0.69814  13
  -1  17   6 1.77189 0.82099  10
  -1  17   6 0.42224 1.07677  12
  -1 -17   6 2.27863 1.71525   3
   1  17  -6 1.45889 0.72341   9
  -1  17   6 2.39646 0.96426  13
   1  17  -5-0.19960 0.52848   9
  -1  17   5 0.26665 0.70564  13
  -1  17   5-0.42627 1.12756  12
  -1 -17   5 1.20744 1.30381   3
  -1  17   5 1.25583 0.70418  10
  -1  17   4 0.17919 0.63582  10
  -1 -17   4-0.35025 1.13444   3
  -1  17   3 40.0130 5.25562   4
  -1 -17   3 39.2351 5.68008   3
  -1  17   3 42.7014 5.60173  13
   1  17  -3 35.9975 5.46543  13
  -1  17   2 7.84045 1.74238  13
   1  17  -2 7.72413 1.65973  13
  -1 -17   2 9.92812 1.92970   3
   1 -17  -2 6.38770 1.62400   3
  -1  17   2 7.52760 1.51526   4
   1 -17  -1 39.0786 5.29952   3
  -1  17   1 37.2813 5.05465   4
  -1  17   1 35.6974 5.32183  13
   1  17  -1 41.3770 5.25376  13
  -1 -17   1 33.1617 5.15327   3
  -1  17   0 1.02867 1.01795   4
   1  17   0 0.46605 0.58481  13
  -1  17   0-0.31239 0.97759  13
  -1 -17   0-0.48653 0.81386   3
   1 -17   0 1.16291 0.90980   3
  -1 -17  -1 26.7913 3.48538   3
  -1  17  -1 24.3204 3.65779  13
   1 -17   1 24.9362 3.67173   3
   1  17   1 20.6072 3.26773  13
  -1  17  -1 23.0280 3.52732   4
   1  17   1 17.4881 3.01362  10
  -1  17  -1 24.3130 3.35162   9
  -1  17  -2 8.31784 1.68688   9
  -1  17  -2 7.48735 2.50333   4
   1 -17   2 8.99989 2.06327   3
   1  17   2 7.69589 1.44314  10
  -1  17  -2 8.50575 1.97571  13
   1  17   2 8.96077 1.66121  13
  -1  17  -3 3.24814 0.96148   9
  -1  17  -3 2.44825 2.40473   4
   1  17   3 1.06711 0.72739  13
   1 -17   3 3.11375 1.50866   3
   1  17   3 1.67891 0.68910  10
   1  17   4 0.34418 0.95460  12
   1  17   4-0.42453 0.66417  13
   1 -17   4 0.86893 1.20501   3
   1  17   4-0.15309 0.55804  10
  -1  17  -4 0.79092 0.69720   9
  -1  17  -4-2.22231 2.83064   4
   1  17   5 2.35217 0.90400  13
   1  17   5 3.06185 1.29752  12
  -1  17  -5 4.19737 1.18539   9
   1 -17   5 2.93720 1.68140   3
   1  17   5 3.67688 0.86777  10
  -1  17  -5 0.53539 3.46013   4
   1  17   6 21.6396 2.87598  13
   1  17   6 16.3505 3.02783  12
   1 -17   6 23.2699 4.05688   3
   1  17   6 16.7685 2.60949  10
  -1  17  -6 20.1215 3.07045   9
  -1  17  -7 5.59933 4.75085   4
   1 -17   7 14.5124 3.27605   3
   1  17   7 6.88795 1.55357  13
   1  17   7 9.18073 1.96083  12
  -1  17  -7 11.5947 2.05319   9
   1  17   7 7.26776 1.46290  10
  -1  17  -8 7.29476 1.83414   9
   1 -17   8 3.51519 2.55911   3
   1  17   8 5.13869 1.59641  12
   1  17   8 7.39730 1.50399  13
   1  17   8 7.90026 1.34169  10
   1  17   9 7.11345 1.52683  10
  -1  17  -9 13.0019 2.27902   9
   1 -17   9 10.4549 3.51518   3
   1  17   9 8.22530 1.90750  12
   1  17   9 8.49205 1.69264  13
  -1  17 -10-0.37234 0.93415   9
   1 -17  10 0.89768 2.48976   3
   1  17  10 0.22848 0.76432  13
   1  17  10 0.31280 0.90619  12
   1  17  10 0.17209 0.71962  10
   1  17  11 0.94381 1.07259  12
  -1  17 -11-0.53726 1.85044  18
   1  17  11 2.33364 0.99755  13
   1 -17  11-1.99777 3.34769   3
   1  17  11 2.85144 0.85530  10
   1 -17  12-1.10730 3.20950   3
   1  17  12 2.54052 1.16260  12
   1  17  12-1.05809 1.98148   2
   1  17  12 0.72206 0.78699  13
  -1  17 -12 1.41184 1.93582  18
   1  17  13 1.96308 0.92829  13
  -1  17 -13 1.18491 1.92393  18
   1  17  13-1.10215 1.84865   2
   1  17  14-0.50735 0.76878  13
   1 -17  14-1.31913 4.12824   3
   1  17  14-1.13682 1.90290   2
   1 -17  15 2.83136 3.94147   3
   1  17  15 2.86954 1.16436  13
   1 -17  16 0.37372 0.52040   1
   1 -17  16 1.51275 4.00069   3
   1 -17  17 4.75724 1.10729   1
   1 -17  17 1.60643 4.04586   3
  -1  17 -17-2.11293 2.30878  18
   1 -17  18 5.09707 4.74310   3
   1 -17  18 4.46417 1.22155   1
   1 -17  19 3.52980 5.11396   3
   1 -17  19 0.90729 0.74361   1
   1 -17  20 0.24305 0.81315   1
   1 -17  20-1.84776 5.12483   3
  -1  18  20 0.79281 1.19899  12
  -1  18  19 1.19146 1.32855  12
  -1  18  19 0.32023 0.96565  13
  -1 -18  19-0.21542 0.62421   1
  -1  18  18 0.80980 1.26856  12
  -1 -18  18-1.46621 4.06707   3
  -1  18  18 0.62421 0.94326  13
  -1  18  17 4.25716 1.44489  13
  -1  18  17 6.05234 1.81712  12
  -1 -18  17 4.21418 3.76046   3
  -1 -18  16 2.57486 4.06273   3
  -1  18  16 5.72160 1.51914  13
  -1  18  16 3.26366 1.54059  12
  -1 -18  15 4.79241 4.71414   3
  -1  18  15 3.68489 1.49966  12
  -1  18  15 2.65512 1.19037  13
  -1  18  14 5.27843 1.59787  13
  -1 -18  14 4.44643 3.85979   3
  -1  18  14 1.61565 1.25577  12
  -1  18  14 5.01431 1.23698  10
  -1  18  13 6.30787 1.73613  13
  -1  18  13 6.06846 1.86038  12
  -1  18  13 7.02415 1.47320  10
  -1 -18  13 4.02308 3.84027   3
  -1  18  12 0.85118 0.88786  13
  -1  18  12-0.81374 1.17871  12
  -1  18  12 0.19094 0.69610  10
  -1 -18  12-0.92846 2.79946   3
  -1 -18  11 10.0004 3.47709   3
  -1  18  11 8.08752 1.58205  10
  -1  18  11 6.94413 2.10242  12
  -1  18  11 8.11103 1.74733  13
  -1  18  10 0.82934 0.78220  13
  -1 -18  10 0.74680 2.16890   3
  -1  18  10 2.87619 1.33973  12
  -1  18  10 1.30512 0.79479  10
  -1  18   9 12.2567 2.62041  12
  -1  18   9 13.1952 2.34970  13
  -1 -18   9 16.9925 3.92269   3
  -1  18   9 11.4863 2.04664  10
  -1  18   8 7.16496 1.58019  13
  -1  18   8 4.80981 1.23771  10
  -1 -18   8 6.45284 2.35215   3
  -1  18   8 5.99667 1.85199  12
  -1  18   7 0.43975 1.05851  12
  -1  18   7 0.83073 0.82587  13
  -1  18   7 2.79859 0.93071  10
  -1 -18   7 1.54645 1.62484   3
   1  18  -7 2.28609 0.83452   9
   1  18  -6 41.6875 5.25220   9
  -1 -18   6 41.9200 6.13177   3
  -1  18   6 32.4383 5.70031  12
  -1  18   6 35.8864 5.36999  13
  -1  18   6 37.6558 5.11910  10
  -1  18   5 39.1916 5.29649  10
  -1 -18   5 37.6341 5.90756   3
  -1  18   5 31.5172 5.82237  12
  -1  18   5 40.2718 5.58888  13
   1  18  -5 45.0627 5.43630   9
  -1  18   4 0.86228 0.72341  13
  -1  18   4 0.57101 0.67779  10
  -1 -18   4-0.36299 1.21559   3
  -1  18   3 1.16923 0.84711  13
  -1 -18   3-0.64654 1.11487   3
   1  18  -3-0.28569 0.79274  13
  -1  18   3-0.67706 0.92850   4
   1  18  -2 1.62065 0.89117  13
  -1  18   2 1.52192 0.86114  13
   1 -18  -2 1.70165 1.04766   3
  -1 -18   2 1.16446 0.95804   3
  -1  18   2 1.07284 0.93727   4
   1 -18  -1-0.28811 0.93466   3
  -1 -18   1 0.81940 0.88624   3
  -1  18   1 0.63548 0.95954  13
   1  18  -1 0.25755 0.71633  13
  -1  18   1 1.16897 1.04460   4
  -1  18   0 6.67108 1.66754   4
   1 -18   0 3.96989 1.32525   3
  -1  18   0 6.57830 1.56536  13
  -1 -18   0 4.37578 1.35339   3
   1  18   0 2.70743 1.00942  13
   1 -18   1 9.75582 2.12813   3
   1  18   1 6.88019 1.48846  10
   1  18   1 10.4070 1.81074  13
  -1  18  -1 7.94426 1.99090  13
  -1 -18  -1 11.6405 1.95294   3
  -1  18  -1 9.15623 2.15769   4
   1  18   2 2.76723 0.92953  13
  -1  18  -2 2.15338 1.19760  13
  -1  18  -2 5.33733 2.26167   4
   1  18   2 2.29524 0.83867  10
  -1  18  -2 3.26008 1.04623   9
   1 -18   2 0.72008 1.08208   3
   1  18   3 39.0580 5.15868  10
   1  18   3 35.4182 5.29136  13
  -1  18  -3 46.2305 5.55252   9
   1 -18   3 45.3798 6.00834   3
  -1  18  -3 28.1205 5.97177   4
   1  18   4 12.7300 2.41198  13
  -1  18  -4 17.2185 2.69481   9
   1 -18   4 22.7419 3.55327   3
  -1  18  -4 20.8317 4.42513   4
   1  18   4 14.2997 2.84555  12
   1  18   4 14.7405 2.31512  10
   1  18   5 55.6935 7.69589  13
  -1  18  -5 72.0969 8.09032   9
   1 -18   5 80.3185 8.92588   3
   1  18   5 54.8537 8.10518  12
   1  18   5 59.4492 7.56251  10
  -1  18  -6 2.62115 4.06401   4
   1  18   6-0.22267 0.61794  13
  -1  18  -6-0.30384 0.71899   9
   1  18   6 0.70462 1.02082  12
   1  18   6-0.48904 0.57874  10
   1 -18   6 1.65456 1.95686   3
   1 -18   7 11.2308 3.09619   3
  -1  18  -7 12.9759 5.29524   4
  -1  18  -7 10.6586 2.03423   9
   1  18   7 7.23475 1.92874  12
   1  18   7 8.92022 1.58776  10
   1  18   7 8.32255 1.69728  13
   1  18   8 0.33554 0.84196  12
  -1  18  -8-0.67813 0.94058   9
   1  18   8 0.45710 0.74044  13
   1  18   8 0.33914 0.61836  10
   1 -18   8 0.69224 2.00541   3
   1  18   9 2.57730 0.98680  13
   1  18   9 2.67578 1.12506  12
   1 -18   9-0.78807 2.55513   3
   1  18   9 1.21233 0.71934  10
  -1  18  -9-0.35791 0.99970   9
   1  18  10-0.23871 0.72024  13
   1  18  10 0.65865 0.91378  12
   1  18  10 0.17801 0.66627  10
   1 -18  10 2.62810 2.83741   3
  -1  18 -10 0.37814 1.00032   9
   1  18  11 16.0458 2.52189  13
  -1  18 -11 17.5501 3.08783   9
  -1  18 -11 6.01831 2.82746  18
   1  18  11 16.5652 2.41111  10
   1 -18  11 12.6562 4.49487   3
   1  18  12 3.20418 1.14878  13
  -1  18 -12 3.44082 2.15808  18
   1 -18  12 7.37483 4.15323   3
   1 -18  13 17.4465 5.11018   3
   1  18  13 10.1469 1.74534  13
   1  18  13 5.71242 2.96417   2
  -1  18 -13-0.60030 2.04016  18
   1  18  14 1.80766 1.04142  13
   1 -18  14 6.25405 4.56578   3
   1  18  15 3.20758 1.19448  13
   1 -18  15 9.61682 5.02550   3
   1 -18  16 2.65679 0.88286   1
   1  18  16 1.93603 1.14220  13
   1 -18  16-1.46884 4.08296   3
   1 -18  17 10.9437 5.24959   3
   1 -18  17 3.58777 1.04843   1
   1 -18  18-1.62671 4.30187   3
   1 -18  18-0.21232 0.53350   1
   1 -18  19 8.59445 5.56850   3
   1 -18  19 0.90549 0.74365   1
  -1  19  19 0.64925 1.16029  13
  -1  19  19 2.04636 1.49846  12
  -1  19  18 1.25624 1.26701  12
  -1  19  18 0.63398 1.03210  13
  -1 -19  17 1.32532 3.99816   3
  -1  19  17 0.93888 1.11807  13
  -1  19  17 1.25223 1.21626  12
  -1 -19  16-1.23968 3.59119   3
  -1  19  16 1.68679 1.45405  12
  -1  19  16-0.30718 0.96125  13
  -1  19  15 0.30606 0.99321  13
  -1  19  15 0.83489 1.15947  12
  -1 -19  15 1.15699 3.20954   3
  -1  19  14 0.41991 1.16963  12
  -1  19  14 0.90255 0.98035  13
  -1 -19  14-2.15179 3.48627   3
  -1  19  14 2.27602 1.02934  10
  -1  19  13-0.29873 1.08893  13
  -1  19  13 0.42272 1.11786  12
  -1 -19  13-1.94860 3.15555   3
  -1  19  13 0.40690 0.81595  10
  -1  19  12 26.8378 4.71003  12
  -1  19  12 26.9745 4.35790  13
  -1 -19  12 29.8699 6.53948   3
  -1  19  12 33.0086 4.22907  10
  -1 -19  11 30.8502 5.68170   3
  -1  19  11 29.9350 3.71503  10
  -1  19  11 23.4421 3.84336  13
  -1  19  11 18.4622 3.99029  12
  -1  19  10 8.95039 1.62426  10
  -1 -19  10 6.41436 2.87133   3
  -1  19  10 5.20123 1.91710  12
  -1  19  10 7.46573 1.74175  13
  -1 -19   9 0.64184 1.93549   3
  -1  19   9-0.19392 0.64939  10
  -1  19   9-0.43965 1.16305  12
  -1  19   9-0.28634 0.79476  13
  -1  19   8 4.54100 1.73113  12
  -1  19   8 5.05248 1.18004  10
  -1  19   8 3.45763 1.19084  13
  -1 -19   8 3.47643 2.06106   3
  -1  19   7 0.88163 0.95435  13
  -1  19   7-0.92155 1.22048  12
  -1  19   7 2.35730 0.88738  10
   1  19  -7 0.23709 0.56508   9
  -1 -19   7 1.02514 1.60532   3
  -1 -19   6 2.73020 1.71849   3
  -1  19   6 1.17909 0.98424  13
  -1  19   6 1.18652 0.82841  10
   1  19  -6 4.57672 1.09202   9
  -1  19   6 1.40123 1.31737  12
  -1  19   5 0.89065 0.82349  13
  -1  19   5-0.47458 1.37483  12
  -1  19   5-0.19933 0.68739  10
  -1 -19   5-0.81403 1.44409   3
   1  19  -4 7.85290 1.87763  13
  -1 -19   4 6.62617 2.03747   3
  -1  19   4 9.91128 1.88335  13
  -1  19   4 6.61855 1.54326  10
  -1  19   3 0.92816 0.95903  13
  -1 -19   3 2.35312 1.27673   3
   1  19  -3 2.70517 1.08939  13
  -1  19   2 25.4737 4.26895  13
   1  19  -2 24.7991 4.14367  13
   1 -19  -2 32.1829 4.38970   3
  -1 -19   2 32.2604 4.40345   3
  -1  19   1 1.66439 1.07893  13
   1 -19  -1 0.91101 1.07821   3
  -1 -19   1 0.28718 0.83297   3
   1  19  -1-0.27139 0.78730  13
  -1 -19   0 35.1079 5.45926   3
   1  19   0 41.2019 5.49589  13
  -1  19   0 39.0201 5.71175  13
   1 -19   0 41.9379 5.71326   3
   1 -19   1 1.01742 1.13600   3
  -1  19  -1 0.36192 1.00556  13
   1  19   1 1.21069 0.73990  10
  -1 -19  -1 2.15714 1.12902   3
   1  19   1-0.25207 0.66924  13
  -1  19  -2 22.6538 3.90400  13
   1 -19   2 26.7554 4.06355   3
   1  19   2 20.1082 3.45207  13
   1  19   2 22.3999 3.32840  10
  -1  19  -2 29.2855 3.74165   9
  -1  19  -3 0.54195 0.83008   9
   1  19   3 1.20142 0.67386  10
   1 -19   3 0.40808 1.19122   3
   1  19   3 2.88930 1.01736  13
   1  19   4 9.13635 1.76081  13
   1  19   4 8.17643 2.07971  12
   1  19   4 8.03796 1.53226  10
   1 -19   4 9.89150 2.47549   3
  -1  19  -4 8.17561 1.79064   9
   1  19   5 0.33999 0.55120  10
   1  19   5-1.93486 1.16707  12
   1  19   5 1.18782 0.79509  13
  -1  19  -5 0.89210 0.89699   9
   1 -19   6 0.54879 1.52407   3
   1  19   6 0.23703 0.66199  13
   1  19   6 1.50953 1.04956  12
   1  19   6 0.34639 0.63609  10
  -1  19  -6 1.55819 0.97819   9
  -1  19  -7 0.66115 0.87470   9
   1  19   7-0.23494 0.70902  13
   1  19   7 0.36754 0.97241  12
   1  19   7 0.17470 0.58513  10
  -1  19  -8 12.1899 2.23728   9
   1  19   8 10.4603 1.91936  13
   1  19   8 7.42031 1.62061  10
   1 -19   8 12.2648 3.41505   3
  -1  19  -9 11.3075 2.22632   9
   1  19   9 8.27160 1.57901  10
   1  19   9 5.82569 1.56174  13
   1  19  10 0.24946 0.78251  13
   1 -19  10 1.71079 2.47857   3
   1  19  10 1.11398 0.74667  10
  -1  19 -10-0.38359 1.01590   9
  -1  19 -11 5.25260 1.69907   9
   1  19  11 3.22759 0.98930  10
   1  19  11 2.79205 1.10823  13
   1 -19  11 0.92356 2.81091   3
   1  19  12 0.25644 0.77692  13
  -1  19 -12 2.11341 1.27670   9
   1 -19  12-1.02234 3.19977   3
  -1  19 -13 1.32552 1.27995   9
   1 -19  13-2.25833 3.40460   3
   1  19  13-0.26257 0.82159  13
   1 -19  14-6.06367 4.65073   3
   1  19  14-0.79884 0.88015  13
   1  19  15 1.09796 1.00406  13
   1 -19  15-2.59890 3.91892   3
   1 -19  16-2.77546 4.49477   3
   1  19  16 0.28053 0.99628  13
   1 -19  16 0.57803 0.70373   1
   1 -19  17 0.40189 0.62984   1
   1 -19  17-1.47880 4.45894   3
   1 -19  18 1.57121 4.75579   3
   1 -19  18 3.60228 1.08589   1
   1 -19  19 1.66086 4.39512   3
   1 -19  19 1.35574 0.90136   1
  -1  20  19 3.37708 1.77626  12
  -1  20  18 0.32540 1.01818  13
  -1  20  18-0.42421 1.22887  12
  -1  20  17-0.86467 1.30397  12
  -1  20  17 0.31892 1.10011  13
  -1 -20  16-1.19501 3.74688   3
  -1  20  16 2.22311 1.24067  13
  -1  20  16 2.14734 1.31713  12
  -1  20  15 0.62663 1.08037  13
  -1  20  15 0.86669 1.35598  12
  -1  20  15-0.22125 0.78508  10
  -1 -20  15-1.11649 3.09665   3
  -1  20  14 6.54729 1.97257  12
  -1  20  14 4.07294 1.55617  13
  -1  20  14 4.08741 1.28569  10
  -1 -20  14 4.05827 3.33035   3
  -1 -20  13-0.94224 2.94879   3
  -1  20  13 0.43401 1.30988  12
  -1  20  13 0.61448 1.06090  13
  -1  20  13 0.63104 0.84556  10
  -1  20  12 2.28151 0.95506  10
  -1  20  12 1.75538 1.48140  12
  -1  20  12 0.91772 1.01061  13
  -1  20  11 3.02392 1.19816  13
  -1  20  11 0.44337 1.24135  12
  -1 -20  11-0.77074 2.50202   3
  -1  20  11 1.84991 1.00188  10
  -1  20  10 3.14599 1.66428  12
  -1 -20  10 3.48572 2.51894   3
  -1  20  10 4.22437 1.37213  13
  -1  20  10 4.26277 1.17469  10
  -1  20   9 0.59631 0.96674  13
  -1 -20   9 0.63115 2.17665   3
  -1  20   9 0.20288 0.70101  10
  -1  20   9 0.46572 1.03143  12
  -1 -20   8 2.86438 1.92623   3
  -1  20   8 2.10536 1.14170  13
  -1  20   8 1.89506 1.44180  12
  -1  20   8 1.01866 0.87403  10
  -1  20   7 2.12817 1.05043  13
  -1  20   7 2.41138 1.47773  12
  -1  20   7 2.06467 0.93492  10
  -1 -20   7 2.54597 1.77527   3
  -1  20   6-0.61909 0.89754  13
  -1  20   6 0.98065 1.23071  12
  -1 -20   6 0.90967 1.47362   3
  -1  20   6 1.25052 0.87232  10
   1  20  -6 0.24035 0.69735   9
  -1  20   5 14.6866 2.54572  13
  -1  20   5 8.99113 2.74770  12
  -1 -20   5 11.4791 2.77884   3
  -1  20   5 13.8853 2.24481  10
  -1  20   4 7.28467 1.77892  13
  -1 -20   4 8.58005 2.14891   3
  -1  20   4 8.27207 1.65664  10
  -1  20   3 6.13663 1.67643  13
  -1 -20   3 7.18691 1.93245   3
  -1  20   2 2.35462 1.07641  13
   1 -20  -2 1.59265 1.24133   3
  -1 -20   2 2.22640 1.34888   3
   1  20  -2 1.49900 0.96480  13
  -1  20   1 3.13076 1.22443  13
   1  20  -1 2.56616 1.01349  13
  -1 -20   1 0.90272 1.00521   3
   1 -20  -1 1.93103 1.31402   3
   1  20   0 13.5981 2.47805  13
   1 -20   0 13.3923 2.67243   3
   1  20   0 17.1660 2.35282  10
  -1 -20   0 14.9817 2.64763   3
  -1  20   0 10.1174 2.50998  13
   1 -20   1 0.35347 1.14502   3
  -1  20  -1-0.37493 1.04010  13
   1  20   1-0.18357 0.66950  10
   1  20   1-0.26460 0.82822  13
  -1  20  -2 18.9745 3.29817  13
   1 -20   2 21.2674 3.40096   3
   1  20   2 15.3339 2.55922  10
   1  20   2 15.9343 2.75921  13
  -1  20  -3 1.98908 1.09242   9
  -1  20  -3 2.04278 1.16107  13
   1 -20   3 2.47915 1.60353   3
   1  20   3 1.99557 0.82795  10
   1  20   3 2.29289 1.00859  13
   1 -20   4 16.3024 3.23928   3
   1  20   4 14.0432 2.37485  13
   1  20   4 9.07483 2.57897  12
   1  20   4 13.3415 2.15140  10
  -1  20  -4 15.7908 2.58298   9
   1 -20   5 3.50708 1.97275   3
   1  20   5 1.25080 0.70626  10
   1  20   5 1.49820 0.87815  13
  -1  20  -5 1.22470 1.03866   9
  -1  20  -6 9.27322 2.00653   9
   1  20   6 7.94682 1.68355  13
   1 -20   6 10.3687 2.77260   3
   1  20   6 7.98583 1.56563  10
  -1  20  -7 1.67550 1.05182   9
   1  20   7 0.74628 0.78281  13
   1 -20   7 1.83657 2.17359   3
   1  20   7 0.18249 0.65278  10
   1  20   8 1.00246 0.89519  13
  -1  20  -8 0.35501 0.84607   9
   1  20   8 1.10379 0.76077  10
   1 -20   8 1.34349 1.94871   3
   1 -20   9-0.73949 2.55161   3
  -1  20  -9 0.74659 1.08585   9
   1  20   9 0.50874 0.82970  13
   1  20   9 1.50852 0.88347  10
  -1  20 -10 6.62696 1.73589   9
   1  20  10 3.46013 1.16683  10
   1 -20  10 5.70777 3.09021   3
   1  20  10 3.60597 1.26323  13
   1 -20  11-0.89950 2.60576   3
   1  20  11 0.26117 0.95208  13
  -1  20 -11 0.40675 1.12819   9
   1  20  11-0.19762 0.70126  10
   1 -20  12 11.9065 4.14303   3
   1  20  12 11.4637 1.92454  10
  -1  20 -12 9.80857 2.40447   9
   1  20  12 7.47718 1.87732  13
   1  20  13-0.53738 0.87026  13
  -1  20 -13 1.77846 1.34059   9
   1 -20  13 1.09370 3.29767   3
   1 -20  14-1.17290 3.67422   3
  -1  20 -14 1.39539 1.24265   9
   1  20  14 2.20147 1.20875  13
   1  20  15 0.83814 1.10326  13
   1 -20  15 3.76805 3.78922   3
   1  20  16 0.86209 1.07830  13
   1 -20  16-1.33954 4.33937   3
   1 -20  17 0.81519 0.74974   1
   1 -20  17 1.42471 3.76894   3
   1 -20  18 1.51098 5.06494   3
   1 -20  18 2.78969 1.02099   1
  -1  21  18-0.87635 1.46946  12
  -1  21  17-0.65815 1.13824  13
  -1  21  17-0.87842 1.37725  12
  -1  21  16-0.44474 1.29207  12
  -1  21  16-0.97277 1.15459  13
  -1  21  15 0.89984 1.14016  12
  -1  21  15 2.05239 1.02186  10
  -1  21  15 0.97665 1.03128  13
  -1 -21  14 3.91504 3.57577   3
  -1  21  14 0.89392 1.51423  12
  -1  21  14 3.10539 1.13854  10
  -1  21  14 1.28643 1.16601  13
  -1  21  13 11.1740 1.99240  10
  -1  21  13 13.1243 2.43479  13
  -1  21  13 6.80688 2.28685  12
  -1 -21  13 8.00723 3.62076   3
  -1  21  12 0.45909 1.28442  12
  -1  21  12 1.72077 1.04697  10
  -1 -21  12 2.48464 2.86061   3
  -1  21  12 1.57805 1.06910  13
  -1  21  11 13.8911 2.20997  10
  -1  21  11 12.8280 2.41535  13
  -1 -21  11 12.7740 3.94486   3
  -1  21  11 8.85358 2.46682  12
  -1 -21  10 0.68261 2.27957   3
  -1  21  10 6.64022 2.02097  12
  -1  21  10 5.28644 1.37963  10
  -1  21  10 4.38301 1.44595  13
  -1  21   9 9.12490 2.18357  13
  -1  21   9 15.0085 2.97309  12
  -1 -21   9 11.1833 3.22939   3
  -1  21   9 11.4480 2.02895  10
  -1  21   8 0.49412 1.16935  12
  -1 -21   8-0.56668 2.01089   3
  -1  21   8 0.21341 0.73681  10
  -1  21   8-0.62752 1.08251  13
  -1  21   7-0.95394 1.02992  13
  -1 -21   7 0.50604 1.58343   3
  -1  21   7 0.86699 0.79015  10
  -1  21   7 0.50419 1.33334  12
  -1  21   6 0.51395 1.28950  12
  -1 -21   6-0.45502 1.37207   3
  -1  21   6-0.21667 0.76893  10
  -1  21   6-0.32082 0.88999  13
  -1  21   5 12.0130 2.19738  13
  -1  21   5 6.29742 2.21827  12
  -1 -21   5 8.43012 2.50743   3
  -1  21   5 8.11791 1.70891  10
  -1  21   4 2.08254 1.66572  12
  -1  21   4 3.99925 1.36522  13
  -1 -21   4 5.00564 1.79262   3
  -1  21   4 6.88283 1.41407  10
  -1 -21   3 12.0445 2.44811   3
  -1  21   3 9.54561 1.90665  10
  -1  21   3 9.18262 2.08367  13
  -1 -21   2 3.97982 1.51084   3
  -1  21   2 0.70027 1.15670  13
   1 -21  -1 26.7785 4.44164   3
  -1 -21   1 29.2805 4.44729   3
  -1  21   1 30.8698 4.58842  13
  -1  21   0 9.40971 2.31475  13
  -1 -21   0 14.6216 2.46461   3
   1  21   0 11.0249 1.94419  10
   1 -21   0 10.1362 2.39196   3
   1 -21   1 36.4291 5.73262   3
  -1  21  -1 42.2615 5.91544  13
   1  21   1 35.9951 5.18802  10
   1  21   1 42.3580 5.52798  13
   1  21   2 1.08765 0.88539  13
  -1  21  -2 1.22402 1.20707  13
   1 -21   2 3.92427 1.65903   3
   1  21   2 3.05339 0.94894  10
  -1  21  -3 0.42648 1.27967  13
   1  21   3 2.39290 1.09489  13
   1 -21   3 3.40825 1.62781   3
   1  21   3 3.44398 0.99077  10
  -1  21  -3 5.94131 1.42278   9
   1  21   4 3.03669 0.95232  10
  -1  21  -4 0.44023 1.07696  13
   1  21   4 1.32014 0.84225  13
  -1  21  -4 3.96569 1.22772   9
  -1  21  -5 8.81685 1.76518   9
   1  21   5 5.76917 1.43061  13
   1 -21   5 4.51056 2.06783   3
   1  21   5 3.94005 1.21249  10
   1  21   6 1.29987 1.04437  13
  -1  21  -6 0.98385 0.95194   9
   1 -21   6-0.55594 1.86059   3
   1  21   6 0.18996 0.63827  10
  -1  21  -7 17.6003 3.08876   9
   1  21   7 13.2314 2.71163  13
   1  21   7 20.3887 2.73728  10
   1 -21   7 20.6054 4.04541   3
  -1  21  -8 3.25043 1.34141   9
   1  21   8 2.86555 1.13863  13
   1  21   8 3.87080 1.04905  10
   1 -21   8 2.65228 1.96139   3
   1 -21   9 6.53568 2.78296   3
   1  21   9 3.52384 1.16657  10
   1  21   9 6.32447 1.47175  13
  -1  21  -9 6.82544 1.75617   9
  -1  21 -10 1.18480 1.19342   9
   1  21  10 0.26607 0.80614  13
   1  21  10 1.00149 0.87396  10
   1 -21  10-0.79732 2.66823   3
  -1  21 -11 0.41267 0.97634   9
   1  21  11-0.27194 0.88106  13
   1  21  11 0.20394 0.78187  10
   1 -21  11 2.62981 2.64318   3
   1  21  12 0.54819 0.80074  13
   1  21  12 1.47572 0.90489  10
   1 -21  12-0.96357 2.67449   3
  -1  21 -12 0.86091 1.19836   9
   1 -21  13-1.03213 2.86293   3
   1  21  13 1.11626 0.93433  13
  -1  21 -13-0.44746 1.05911   9
   1 -21  14-2.26596 3.67033   3
   1  21  14 2.52857 1.24573  13
  -1  21 -14-0.46466 1.23131   9
   1  21  15 2.00975 1.21445  13
   1 -21  15 9.68149 4.42163   3
   1 -21  16-1.29104 3.74373   3
   1  21  16 1.76571 1.14018  13
   1  21  17 4.22560 1.46612  13
   1 -21  17 3.51406 1.09111   1
   1 -21  17-1.37203 4.15792   3
  -1  22  17 0.90762 1.26337  12
  -1  22  16-0.67238 1.12459  13
  -1  22  16 0.90589 1.25629  12
  -1  22  15 3.98786 1.28687  10
  -1  22  15 3.67772 1.70072  12
  -1  22  15 4.33103 1.55098  13
  -1  22  14 4.28847 1.53255  13
  -1  22  14 6.51893 1.94456  12
  -1  22  14 3.89021 1.28410  10
  -1  22  13 1.86312 1.57376  12
  -1 -22  13 3.44786 2.80052   3
  -1  22  13 2.71668 1.04339  10
  -1  22  13 0.65877 1.15719  13
  -1 -22  12 2.41501 2.60738   3
  -1  22  12-0.47279 1.31159  12
  -1  22  12 0.22292 0.83416  10
  -1  22  12 0.32557 0.94355  13
  -1 -22  11 0.73348 2.21444   3
  -1  22  11-0.48136 1.27798  12
  -1  22  11 2.26603 1.12191  13
  -1  22  11 1.33208 0.93519  10
  -1  22  10 3.93078 1.72690  12
  -1  22  10 2.92095 1.25908  13
  -1 -22  10 0.66947 1.96805   3
  -1  22  10 2.86437 1.04720  10
  -1 -22   9 7.95304 2.46718   3
  -1  22   9 4.90599 1.58061  13
  -1  22   9 4.64663 1.27671  10
  -1  22   9 3.51878 1.67418  12
  -1  22   8 2.57360 1.55627  12
  -1  22   8 3.92547 1.41233  13
  -1  22   8 3.12492 1.19085  10
  -1 -22   7 7.04356 2.29020   3
  -1  22   7 2.10624 1.84148  12
  -1  22   7 4.64939 1.51460  13
  -1  22   7 4.70696 1.31497  10
  -1  22   6 1.67885 1.27521  13
  -1 -22   6 1.86153 1.49953   3
  -1  22   6 5.45936 1.32534  10
  -1  22   6 2.68870 1.59837  12
  -1 -22   5 0.42416 1.32719   3
  -1  22   5-0.54650 1.37104  12
  -1  22   5-0.34042 1.06516  13
  -1  22   5 0.23081 0.79582  10
  -1  22   4 3.11231 1.35765  13
  -1 -22   4 3.11275 1.44865   3
  -1  22   4 2.18657 1.67440  12
  -1  22   4 1.85220 1.04840  10
  -1  22   3 6.36327 1.75190  13
  -1  22   3 7.48646 1.59245  10
  -1 -22   3 5.49934 1.82975   3
  -1 -22   2 2.41751 1.37764   3
  -1  22   2 3.99879 1.41231  13
  -1 -22   1 2.63221 1.27179   3
  -1  22   1 1.50771 1.10447  13
   1 -22  -1 0.35660 1.08797   3
   1 -22   0 0.36448 1.14360   3
   1  22   0 0.81300 0.80174  10
  -1  22   0 1.17345 1.08819  13
  -1 -22   0 0.32192 1.14531   3
   1  22   1 2.01284 0.86730  10
  -1  22  -1 0.40752 0.97194  13
   1 -22   1 0.38244 1.36258   3
  -1  22  -2 13.1466 2.96343  13
   1  22   2 15.0918 2.44261  10
   1 -22   2 17.0472 3.13287   3
   1 -22   3 3.44080 1.79086   3
   1  22   3 5.17385 1.25683  10
  -1  22  -3 6.65937 2.08767  13
   1 -22   4 9.36097 2.52989   3
  -1  22  -4 10.1379 1.99658   9
   1  22   4 7.57465 1.61073  10
  -1  22  -4 8.25366 2.27055  13
   1  22   4 8.32265 1.80141  13
   1 -22   5 3.07433 1.86900   3
   1  22   5 3.54063 1.06554  10
   1  22   5 4.39739 1.35125  13
  -1  22  -5 3.25246 1.31980   9
   1  22   6 6.52070 1.61322  13
   1 -22   6 8.29244 2.48951   3
   1  22   6 5.56257 1.39213  10
  -1  22  -6 8.45181 1.85426   9
  -1  22  -7 2.82351 1.35642   9
   1  22   7 2.43310 1.10548  13
   1 -22   7 1.80069 2.15237   3
   1  22   7 2.78283 0.99088  10
   1  22   8 0.81183 0.78792  13
   1  22   8 1.00683 0.84569  10
   1 -22   8-0.66982 1.77308   3
  -1  22  -8 0.36784 0.97596   9
   1  22   9 2.18323 1.03515  13
  -1  22  -9 4.99725 1.60063   9
   1  22   9 1.82836 0.97355  10
   1 -22   9 1.46226 2.13724   3
  -1  22 -10 3.99446 1.55761   9
   1  22  10 3.34338 1.24566  13
   1  22  10 4.14671 1.18196  10
   1 -22  10 1.56144 2.72778   3
  -1  22 -11-0.83650 1.10604   9
   1  22  11 0.42519 0.73302  10
   1  22  11-0.28012 1.04758  13
   1 -22  12 0.93641 2.60538   3
   1  22  12 2.56675 1.21028  13
  -1  22 -12 1.73669 1.32534   9
   1  22  12 1.30180 0.98212  10
   1  22  13 4.28492 1.44139  13
   1 -22  13 6.00198 3.87348   3
  -1  22 -13 4.95617 1.89044   9
   1 -22  14 2.18777 3.42309   3
   1  22  14 0.29061 1.03228  13
   1  22  15 3.50796 1.37052  13
   1 -22  15 1.16636 3.25731   3
   1  22  16 0.29919 1.00095  13
   1 -22  16-1.24102 3.44205   3
   1  22  17-0.30626 0.99258  13
  -1  23  16-0.46919 1.30252  12
  -1  23  15 0.46942 1.31868  12
  -1  23  15 2.41221 1.10629  10
  -1  23  15 2.04696 1.29294  13
  -1  23  14 2.61936 1.10130  10
  -1  23  14 0.47704 1.39030  12
  -1  23  14 0.68486 1.08225  13
  -1  23  13 1.45949 1.52450  12
  -1  23  13-0.33880 1.06337  13
  -1  23  13 1.40389 0.98187  10
  -1  23  12 6.32865 2.19637  12
  -1  23  12 4.61769 1.37634  10
  -1  23  12 8.82300 1.91198  13
  -1  23  11-0.33453 1.08351  13
  -1 -23  11-0.71705 2.07721   3
  -1  23  11-0.49695 1.31418  12
  -1  23  11 0.46091 0.81768  10
  -1  23  10 2.54291 1.41422  12
  -1  23  10 2.06286 0.96374  10
  -1  23  10-0.33645 1.09440  13
  -1 -23  10 0.65675 2.12950   3
  -1  23   9-0.66993 1.01233  13
  -1  23   9-1.04361 1.63417  12
  -1 -23   9 2.40955 2.25388   3
  -1  23   9-0.23065 0.82122  10
  -1 -23   8 0.55425 1.73582   3
  -1  23   8 0.34038 1.06763  13
  -1  23   8 0.53533 1.55257  12
  -1  23   8 0.91968 0.86307  10
  -1  23   7-0.69294 1.19476  13
  -1  23   7 1.64676 1.45171  12
  -1 -23   7 0.51178 1.71200   3
  -1  23   7-0.23451 0.78465  10
  -1 -23   6 2.79567 1.69896   3
  -1  23   6-0.35095 1.09892  13
  -1  23   6-0.56204 1.55942  12
  -1  23   6-0.71552 0.89299  10
  -1  23   5 6.77105 1.64155  13
  -1 -23   5 3.91363 1.87451   3
  -1  23   5 2.39574 1.08223  10
  -1  23   5 4.57786 1.90861  12
  -1 -23   4 1.20071 1.26111   3
  -1  23   4 3.43743 1.73377  12
  -1  23   4 1.07566 1.13170  13
  -1  23   4 0.72994 0.94419  10
  -1 -23   3 1.87152 1.42275   3
  -1  23   3 2.20044 1.11138  10
  -1  23   3 2.19923 1.21408  13
  -1 -23   2 3.18786 1.46150   3
  -1  23   2 2.63788 1.22815  13
   1 -23  -1-0.37465 1.13099   3
  -1  23   1-0.39063 1.08486  13
  -1 -23   1-0.68735 1.25398   3
   1  23  -1-0.42541 0.95950  10
  -1  23   0 6.49381 1.95247  13
  -1 -23   0 7.11440 1.91614   3
   1  23   0 7.22789 1.54172  10
   1 -23   0 6.84532 2.08396   3
   1  23   1 1.06008 0.85586  10
   1 -23   1-0.39678 1.28878   3
  -1  23  -1 1.69215 1.32726  13
  -1  23  -2 3.51958 1.57520  13
   1  23   2 2.92917 1.07696  10
   1 -23   2 5.79532 1.94298   3
  -1  23  -3-0.45571 1.32063  13
   1 -23   3-0.44214 1.52492   3
   1  23   3-0.20904 0.82074  10
  -1  23  -4 0.95240 1.34781  13
   1 -23   4 1.91935 1.57714   3
   1  23   4 3.09091 1.02571  10
   1  23   5 0.61770 0.75061  10
  -1  23  -5-0.49077 1.42174  13
  -1  23  -5-0.33771 0.89313   9
   1 -23   5 0.51321 1.54743   3
  -1  23  -6 6.94806 1.73328   9
   1 -23   6 3.30758 2.07306   3
   1  23   6 5.94488 1.39344  10
  -1  23  -7 1.79593 1.20236   9
   1 -23   7-0.60838 2.15898   3
   1  23   7-0.28140 0.88170  13
   1  23   7 0.82853 0.79511  10
  -1  23  -8 13.1151 2.36146   9
   1  23   8 5.05411 1.55533  13
   1  23   8 7.53607 1.58486  10
   1 -23   8 7.26282 2.78869   3
  -1  23  -9 2.33958 1.25095   9
   1 -23   9 2.15591 2.41965   3
   1  23   9 2.82628 1.23639  13
   1  23   9 1.89613 1.09258  10
  -1  23 -10 5.24711 1.76721   9
   1 -23  10 7.04599 2.90148   3
   1  23  10 4.31232 1.43756  13
   1  23  10 3.64596 1.21037  10
   1  23  11 0.57651 1.10527  13
   1  23  11 0.43884 0.88078  10
  -1  23 -11 0.42180 1.17045   9
   1 -23  11-0.83398 2.70134   3
  -1  23 -12 1.74688 1.37112   9
   1  23  12 0.89530 0.86511  10
   1 -23  12 0.91009 2.84986   3
   1  23  12 0.58543 0.98561  13
   1  23  13 0.58494 0.91881  13
   1 -23  13 1.93819 3.24267   3
   1 -23  14-1.05776 3.53820   3
   1  23  14 0.29675 1.08169  13
   1  23  15 0.90359 1.07094  13
   1 -23  15-1.12446 3.64256   3
   1  23  16 0.30711 0.99534  13
  -1  24  15 0.48760 1.35364  12
  -1  24  14 3.41797 1.88489  12
  -1  24  14 2.45937 1.36538  13
  -1  24  14 1.22722 0.96757  10
  -1  24  13-1.04559 1.20204  13
  -1  24  13 0.49944 1.50615  12
  -1  24  13 1.20831 0.96959  10
  -1  24  12 0.34990 1.05504  13
  -1  24  12 1.01976 1.27920  12
  -1  24  12-0.47793 0.82400  10
  -1  24  11-0.34569 1.04230  13
  -1  24  11-0.51280 1.48551  12
  -1  24  11 1.43392 1.05752  10
  -1  24  10 3.68251 1.78393  12
  -1  24  10 4.28697 1.36603  10
  -1  24  10 5.22200 1.67988  13
  -1  24   9 0.48052 0.87735  10
  -1  24   9 2.70511 1.56814  12
  -1 -24   9 0.59372 1.85846   3
  -1  24   9-0.34761 1.12707  13
  -1  24   8 3.33972 1.69057  12
  -1  24   8 3.53936 1.55134  13
  -1 -24   8-1.64601 1.95722   3
  -1  24   8 1.91818 1.02297  10
  -1  24   7 2.16438 1.35358  13
  -1  24   7 2.28643 1.75316  12
  -1  24   7 3.67648 1.27105  10
  -1 -24   7 2.03945 1.68229   3
  -1  24   6 9.97122 2.91937  12
  -1 -24   6 21.4018 3.52007   3
  -1  24   6 9.77903 2.49241  13
  -1  24   6 13.3144 2.34490  10
  -1  24   5-0.25103 0.98565  10
  -1  24   5 1.19626 1.65953  12
  -1 -24   5-0.87388 1.55087   3
  -1  24   5-0.73640 1.19336  13
  -1  24   4 10.1929 2.76416  12
  -1  24   4 9.00239 2.17823  13
  -1 -24   4 7.41007 2.29176   3
  -1  24   4 8.84455 1.89867  10
  -1  24   3 1.15122 0.91654  13
  -1 -24   3 0.38722 1.26058   3
  -1  24   3 1.54012 1.12263  10
  -1 -24   2 0.36814 1.15280   3
  -1  24   2 0.39006 1.17696  13
  -1 -24   1-0.71989 1.20562   3
  -1  24   1 0.80792 1.17186  13
   1 -24  -1 0.78661 1.35751   3
   1  24  -1 1.11881 0.87987  10
  -1  24   0-0.42073 1.16692  13
   1  24   0 0.22139 0.78551  10
   1 -24   0 0.39743 1.44871   3
   1 -24   1 8.63312 2.19862   3
  -1  24  -1 6.99831 1.98089  13
   1  24   1 5.29093 1.41656  10
   1  24   2 4.39290 1.27385  10
  -1  24  -2 3.16224 1.61990  13
  -1  24  -3 7.53170 2.10230  13
   1 -24   3 2.72762 1.96451   3
   1  24   3 5.41636 1.37865  10
  -1  24  -4 6.84435 2.18936  13
   1  24   4 6.68641 1.48626  10
   1 -24   4 5.78245 2.23586   3
  -1  24  -5 3.56067 1.88323  13
  -1  24  -5 3.50057 1.31790   9
   1 -24   5 5.23995 2.12719   3
   1  24   5 1.72205 0.95851  10
  -1  24  -6 3.57828 1.35655   9
   1 -24   6 3.92701 2.30902   3
   1  24   6 0.85509 0.88570  10
  -1  24  -7 2.57437 1.23021   9
   1 -24   7-1.80927 2.13972   3
   1  24   7-0.43135 0.82655  10
  -1  24  -8 1.14006 1.19854   9
   1 -24   8 1.30311 2.04423   3
   1  24   8 1.30425 0.88466  10
   1 -24   9 0.70575 1.86881   3
   1  24   9 0.43666 0.75892  10
  -1  24  -9 1.97954 1.32780   9
  -1  24 -10 5.71500 1.85611   9
   1  24  10 2.66280 1.13319  10
   1 -24  10 4.60167 2.67862   3
  -1  24 -11 2.12343 1.38560   9
   1  24  11 1.13175 1.01548  10
   1 -24  11 0.81459 2.16063   3
   1  24  12 0.46079 0.90828  10
  -1  24 -12 1.31553 1.16319   9
   1 -24  12 0.88514 2.45664   3
   1 -24  13-1.87979 2.84288   3
   1  24  14 4.84596 1.53245  13
   1 -24  14 3.06650 3.12956   3
   1  24  15 0.92029 1.15254  13
  -1  25  14 0.99977 1.62346  12
  -1  25  13 5.12134 1.97442  12
  -1  25  13 0.71579 1.14044  13
  -1  25  12 0.52434 1.45638  12
  -1  25  12 0.98783 0.99351  10
  -1  25  12 0.36027 1.08907  13
  -1  25  11 6.06302 1.88480  13
  -1  25  11 9.91056 1.89350  10
  -1  25  11 5.81215 2.21245  12
  -1  25  10-0.72037 1.04342  13
  -1  25  10-0.54376 1.36416  12
  -1  25  10 0.98941 0.90164  10
  -1  25   9 6.12457 1.60796  13
  -1  25   9 1.68125 1.59711  12
  -1  25   9 2.21977 1.16983  10
  -1  25   8-0.57776 1.45011  12
  -1  25   8-0.36748 1.02014  13
  -1  25   8-0.24983 0.98088  10
  -1  25   7 1.47894 1.18702  13
  -1  25   7 3.02402 1.23942  10
  -1 -25   7 2.03158 1.82146   3
  -1  25   7 2.34135 1.57055  12
  -1  25   6-0.60295 1.67233  12
  -1 -25   6-0.95103 1.68712   3
  -1  25   6 1.28802 1.05539  10
  -1 -25   5 0.89336 1.54095   3
  -1  25   5 0.77836 1.04175  10
  -1  25   5 3.45587 1.47236  13
  -1  25   5-0.61901 1.63772  12
  -1  25   4-0.77463 1.16783  13
  -1  25   4-0.62499 1.56796  12
  -1 -25   4 0.41768 1.25937   3
  -1  25   4 0.52359 0.95430  10
  -1  25   3 4.36273 1.61236  13
  -1 -25   3 3.20021 1.55491   3
  -1  25   3 3.20011 1.36767  10
  -1  25   2 2.03843 1.36648  13
  -1 -25   2 1.91218 1.50257   3
  -1  25   2-0.26802 0.90074  10
  -1  25   1 5.83505 1.85851  13
  -1 -25   1 6.76230 1.95408   3
   1  25  -1 7.47362 1.66072  10
  -1  25   0 0.43372 1.02592  13
   1  25   0-0.23234 0.86896  10
   1 -25   0 0.83106 1.38998   3
   1  25   1 2.97346 1.14046  10
   1 -25   1-0.42564 1.41200   3
  -1  25  -1 6.25187 1.77802  13
  -1  25  -2 0.93318 1.41673  13
   1 -25   2 0.44162 1.44003   3
   1  25   2 2.04716 0.98420  10
   1 -25   3 0.46102 1.49370   3
  -1  25  -3-0.48156 1.27412  13
   1  25   3 0.90655 0.98566  10
   1 -25   4-0.98515 1.79551   3
   1  25   4 1.57853 0.90441  10
  -1  25  -4-1.00645 1.62984  13
   1  25   5 5.10168 1.38653  10
  -1  25  -5 7.32486 2.28665  13
   1 -25   5 5.24031 2.16051   3
  -1  25  -6 1.10929 1.07559   9
   1  25   6 2.00476 1.02493  10
   1 -25   6 0.55934 1.81421   3
  -1  25  -6-1.08030 1.35861  13
   1  25   7 12.1057 2.41874  10
   1 -25   7 20.3634 3.97454   3
  -1  25  -7 16.6055 3.01320   9
  -1  25  -8 1.93955 1.22502   9
   1  25   8 1.80509 0.97630  10
   1 -25   8-1.28714 2.22517   3
  -1  25  -9 1.20028 1.27567   9
   1 -25   9 0.69415 2.33483   3
   1  25   9 3.16449 1.16035  10
  -1  25 -10 0.41246 1.24495   9
   1 -25  10 0.75074 1.98611   3
   1  25  10 0.45852 0.83765  10
  -1  25 -11 1.71215 1.37537   9
   1  25  11 3.96748 1.30294  10
   1 -25  11 0.81398 2.27918   3
   1  25  12-0.23695 0.95114  10
   1 -25  12-0.86210 2.39140   3
   1 -25  13 0.93426 2.81914   3
  -1  26  12 1.61582 1.57227  12
  -1  26  11-0.73529 1.11087  13
  -1  26  11 0.54423 1.28928  12
  -1  26  11 2.30628 1.13624  10
  -1  26  10-0.56123 1.32789  12
  -1  26  10 0.25642 0.95957  10
  -1  26  10 1.10221 1.26725  13
  -1  26   9 1.86361 1.23260  13
  -1  26   9 3.07500 1.21884  10
  -1  26   9 1.15949 1.30666  12
  -1  26   8 1.17890 1.56111  12
  -1  26   8 0.37490 1.13358  13
  -1  26   8 0.77047 0.94002  10
  -1  26   7 1.15191 1.28441  13
  -1  26   7-0.60769 1.83230  12
  -1  26   7 0.26252 0.95697  10
  -1  26   6 3.13646 1.76569  12
  -1  26   6 2.38751 1.12775  10
  -1  26   6 2.32362 1.36883  13
  -1  26   5 1.18451 1.19227  13
  -1  26   5 1.28926 1.52611  12
  -1 -26   5 0.44999 1.55291   3
  -1  26   5-0.26765 1.05186  10
  -1 -26   4 1.28932 1.56729   3
  -1  26   4-1.30059 1.88440  12
  -1  26   4-0.27346 1.04902  10
  -1  26   4-0.79833 1.20448  13
  -1 -26   3 0.81579 1.23014   3
  -1  26   3-0.27607 0.95225  10
  -1  26   3 0.40862 1.13362  13
  -1  26   2-0.84096 1.16729  13
  -1 -26   2-0.79616 1.29026   3
  -1  26   2 0.27871 1.14291  10
  -1  26   1 0.42914 1.13707  13
  -1 -26   1 1.57160 1.35656   3
   1  26  -1 0.24250 0.93201  10
   1 -26   0-0.43355 1.30721   3
   1  26   0-0.24083 0.96585  10
  -1  26   0 1.33951 1.34627  13
  -1  26  -1 1.38172 1.44122  13
   1 -26   1-1.31740 1.60079   3
   1  26   1 0.23940 0.87281  10
   1 -26   2 2.27573 1.64762   3
  -1  26  -2 6.23842 1.94802  13
   1  26   2 4.46451 1.31115  10
  -1  26  -3 2.97794 1.65949  13
   1 -26   3 6.63756 2.21036   3
   1  26   3 2.80198 1.19504  10
  -1  26  -4 4.61246 1.98971  13
   1  26   4 3.24295 1.24948  10
   1 -26   4 9.43068 2.40803   3
   1 -26   5 2.66858 1.84342   3
  -1  26  -5 4.83035 1.90668  13
   1  26   5 3.92898 1.29142  10
  -1  26  -6 1.66880 1.43253  13
   1 -26   6 1.13645 1.92803   3
   1  26   6 4.16863 1.28157  10
  -1  26  -7 5.83408 1.67575   9
   1 -26   7 3.03456 2.24891   3
  -1  26  -7 1.71662 1.77202  13
   1  26   7 2.99052 1.17672  10
  -1  26  -8-0.39644 1.19538   9
   1 -26   8 1.95008 1.88307   3
   1  26   8-0.23141 0.88689  10
  -1  26  -9-1.22101 1.32176   9
   1 -26   9-1.39593 2.18606   3
   1  26   9 0.23376 0.87957  10
   1  26  10 0.47307 0.98377  10
  -1  26 -10 3.35296 1.49664   9
   1 -26  10 2.20779 2.54311   3
   1  26  11 1.68341 1.01205  10
   1 -26  11-1.58877 2.30407   3
  -1  27  11-0.55980 1.48188  12
  -1  27  10 2.31495 1.95979  12
  -1  27  10 2.65269 1.37871  13
  -1  27   9-0.58793 1.63115  12
  -1  27   9 0.53139 1.06636  10
  -1  27   9 0.76045 1.10222  13
  -1  27   8 1.93950 1.41978  13
  -1  27   8 0.60999 1.69671  12
  -1  27   8 0.79991 1.00543  10
  -1  27   7-0.63004 1.66632  12
  -1  27   7-0.26878 1.12416  10
  -1  27   7 0.39253 1.22849  13
  -1  27   6 0.40209 1.22705  13
  -1  27   6 0.64195 1.70813  12
  -1  27   6 3.31428 1.25809  10
  -1  27   5-0.66261 1.75285  12
  -1  27   5-0.27889 1.06975  10
  -1  27   5-0.40570 1.22411  13
  -1  27   4 1.24520 1.40129  13
  -1  27   4 1.35293 1.61122  12
  -1  27   4 1.97411 1.24003  10
  -1  27   3-0.42051 1.40685  13
  -1  27   3 0.28514 1.03971  10
  -1  27   3-0.67779 1.79259  12
  -1 -27   2 3.72923 1.69145   3
  -1  27   2 4.03797 1.46264  10
  -1  27   2 3.89384 1.60491  13
  -1  27   1-0.58181 1.08819  10
  -1  27   1 0.44166 1.16817  13
  -1  27   0 5.96084 1.89165  13
   1  27   0 0.74706 1.00185  10
   1 -27   1-0.45692 1.62115   3
   1  27   1 0.24692 0.96860  10
  -1  27  -1 0.47275 1.18608  13
  -1  27  -2 1.46191 1.35310  13
   1 -27   2-0.93786 1.35997   3
   1  27   2 0.98079 0.98550  10
   1 -27   3 0.97342 1.41388   3
   1  27   3 0.97374 0.93883  10
  -1  27  -3 0.50980 1.54073  13
   1 -27   4 1.01730 1.59168   3
  -1  27  -4-0.52640 1.46012  13
   1  27   4 0.48246 0.90238  10
  -1  27  -5-0.54479 1.64264  13
   1 -27   5-0.53393 1.60992   3
   1  27   5 0.23767 0.84330  10
   1 -27   6-0.56567 1.95086   3
   1  27   6 1.18980 1.03487  10
  -1  27  -6-0.56558 1.49626  13
   1  27   7-0.23862 0.93739  10
  -1  27  -7 0.58609 1.76791  13
  -1  27  -8 6.10397 1.86485   9
   1  27   8 2.87394 1.21600  10
   1 -27   8 5.78379 2.45182   3
  -1  27  -9-0.41457 1.25002   9
   1  27   9 0.48303 0.94734  10
   1 -27   9-1.37460 2.36978   3
  -1  28   8 0.79037 1.32793  13
  -1  28   8 1.89024 2.04461  12
  -1  28   7 1.21911 1.35962  13
  -1  28   7-1.28349 1.69731  12
  -1  28   6 1.64504 1.37954  13
  -1  28   6 0.28311 1.06379  10
  -1  28   6 1.33049 2.15706  12
  -1  28   5 0.84146 1.27342  13
  -1  28   5 0.85964 0.99424  10
  -1  28   5 1.35679 1.88482  12
  -1  28   4-2.09207 2.02912  12
  -1  28   4-2.12995 1.39280  13
  -1  28   4-0.58016 1.15365  10
  -1  28   3 0.29383 1.12603  10
  -1  28   3 0.70420 1.86225  12
  -1  28   3-0.43195 1.25132  13
  -1  28   2 0.29746 1.11322  10
  -1  28   2 0.44424 1.43939  13
  -1  28   1 1.36012 1.42679  13
  -1  28   1 1.21112 1.19740  10
  -1  28   0 1.41015 1.42733  13
  -1  28  -1 2.42058 1.62658  13
   1  28   1 0.76275 1.00894  10
   1 -28   1 1.42355 1.49261   3
   1  28   2 2.77420 1.22907  10
   1 -28   2 0.48342 1.48723   3
  -1  28  -3-0.51560 1.67155  13
   1 -28   3 0.49920 1.72280   3
   1  28   3 1.74641 1.10645  10
  -1  28  -4 0.53914 1.42689  13
   1 -28   4-1.04031 1.74088   3
   1  28   4 1.23531 0.99253  10
   1  28   5 2.46828 1.17999  10
   1 -28   5 1.63273 1.84006   3
  -1  28  -5 2.22818 1.88243  13
   1 -28   6 7.45432 2.61007   3
   1  28   6 4.44255 1.47087  10
   1 -28   7-1.82790 2.16202   3
   1  28   7 1.23523 1.07406  10
  -1  29   5 0.70237 1.95519  12
  -1  29   5 1.72219 1.35749  13
  -1  29   4-0.43589 1.41323  13
  -1  29   4-0.71701 2.32315  12
  -1  29   3 4.92282 1.86042  13
  -1  29   3 2.91425 2.16660  12
  -1  29   2 2.27513 1.91394  13
  -1  29   2 1.54558 1.14585  10
  -1  29   1 8.13178 1.92077  10
  -1  29   1 3.71577 1.78601  13
  -1  29   0 2.85105 1.64549  13
  -1  29   0 0.62706 1.18247  10
  -1  29  -1 3.46314 2.01181  13
   1 -29   1 5.41546 2.04454   3
  -1  29  -2 0.51047 1.47890  13
   1 -29   2-0.49830 1.61403   3
   1  29   2 0.25836 1.05865  10
   1  29   3-0.51019 1.04686  10
   1  29   4-0.25324 1.10080  10
   1  29   5 0.50483 0.92207  10
  -2   0  25 1.27770 1.31757  12
   2   0 -24 12.9124 2.62698  19
  -2   0  24 11.5020 2.52791  12
  -2   0  23 0.30400 1.04882  12
   2   0 -22 6.98101 1.78478  19
  -2   0  22 7.08784 1.84286  12
   2   0 -21 0.31928 0.92561  19
  -2   0  21 0.28613 0.98722  12
   2   0 -20 5.77011 1.50588  19
  -2   0  20 4.70239 1.54177  12
   2   0 -19-0.28808 0.90153  19
  -2   0  19 0.26883 0.92705  12
   2   0 -18 5.19972 1.41157  19
  -2   0  18 5.67863 1.57205  12
  -2   0  17 1.72935 0.99121  12
   2   0 -17-0.25810 0.71642  19
  -2   0  16 13.3129 2.15883  12
   2   0 -16 9.71123 1.96874  19
  -2   0  15-0.22609 0.73225  12
  -2   0  15 0.18894 0.49964   1
  -2   0  14 100.411 13.5290  12
  -2   0  14 122.851 13.4988   1
   2   0 -14 99.1641 13.5062  19
   2   0 -13-0.19734 0.46699  19
  -2   0  13 0.20629 0.71143  12
  -2   0  13-0.15023 0.43543   1
  -2   0  12 142.639 19.1467  12
   2   0 -12 147.997 19.1166  19
  -2   0  12 170.236 19.0261   1
  -2   0  11 0.11074 0.32083   1
  -2   0  11-0.18348 0.68619  12
   2   0 -11 0.14219 0.54493  13
   2   0 -11 0.16640 0.46155  19
   2   0 -10 27.1507 3.69067  19
   2   0 -10 28.8140 3.66181  13
  -2   0  10 22.8080 3.71403   6
   2   0 -10 25.4379 3.44362  10
  -2   0  10 25.7592 3.73659  12
  -2   0  10 31.9490 3.56850   1
   2   0  -9 0.19732 0.52304  12
   2   0  -9 0.57106 0.47891   6
   2   0  -9 1.33629 0.50105  19
   2   0  -9 0.35055 0.43849  13
  -2   0   9 0.32299 0.50660  12
  -2   0   9 0.40636 0.71730   6
   2   0  -9 0.11563 0.27160  10
  -2   0   9 0.31702 0.25060   1
   2   0  -9-0.15980 0.46433   8
   2   0  -8 13.0952 2.02416  12
  -2   0   8 10.5777 1.86436  12
  -2   0   8 11.2633 1.79722   8
   2   0  -8 12.4950 1.77786  13
  -2   0   8 10.8044 1.82803   6
  -2   0   8 12.2252 1.64459   1
   2   0  -8 11.9745 1.78481  19
   2   0  -8 12.2871 1.70038   6
   2   0  -8 13.7680 1.62066  10
   2   0  -8 10.7824 1.66710   8
   2   0  -7 0.13055 0.33206   8
   2   0  -7 0.18055 0.28251  13
   2   0  -7-0.16019 0.50124  12
  -2   0   7-0.13840 0.49104  12
  -2   0   7-0.28955 0.38712   8
   2   0  -7-0.08265 0.19859  10
  -2   0   7-0.05382 0.15599   1
   2   0  -7-0.10337 0.22875  19
  -2   0   7 0.21338 0.54272   6
   2   0  -7 0.13793 0.35084   6
  -2   0   6 19.7311 2.75325   6
  -2   0   6 20.1312 2.85059  12
  -2   0   6 20.1715 2.77332  19
   2   0  -6 25.1839 2.99502  12
   2   0  -6 18.5796 2.67952   6
   2   0  -6 19.1314 2.67136   8
   2   0  -6 23.4107 2.75845  13
   2   0  -6 23.0668 2.78514  19
  -2   0   6 21.7423 2.75491   8
   2   0  -6 20.8923 2.60261  10
  -2   0   5 0.19639 0.24482  13
  -2   0   5-0.12794 0.26747   8
  -2   0   5-0.19917 0.37654   6
  -2   0   5-0.11183 0.28055  12
   2   0  -5-0.07835 0.20720  19
   2   0  -5-0.06551 0.23879  13
   2   0  -5-0.11720 0.36670   6
   2   0  -5 0.07258 0.28469   7
   2   0  -5 0.30056 0.14451  10
  -2   0   5-0.08438 0.22313  19
   2   0  -5-0.36849 0.39782  12
  -2   0   4 67.0765 8.17070  10
  -2   0   4 67.4031 8.39829  12
  -2   0   4 68.5432 8.32102  19
   2   0  -4 66.4152 8.30296   7
   2   0  -4 70.0125 8.43740  12
   2   0  -4 69.6178 8.28184   6
  -2   0   4 68.1072 8.28340   8
   2   0  -4 66.5983 8.27639  13
  -2   0   4 69.5691 8.29319   6
  -2   0   4 64.7747 8.26552  13
   2   0  -3-0.04884 0.09597   9
  -2   0   3 0.04389 0.14692  13
  -2   0   3 0.30148 0.25717  19
   2   0  -3 0.05119 0.29037   6
   2   0  -3 0.37835 0.21306  13
   2   0  -3-0.09200 0.35259  12
  -2   0   3 0.16817 0.27239  12
   2   0  -3 0.12018 0.25133   7
  -2   0   3 0.22169 0.27814   6
  -2   0   3-0.01669 0.10829  10
  -2   0   3 0.56156 0.37278   7
   2   0  -2 59.6044 7.42066  14
   2   0  -2 54.8473 7.36949  13
  -2   0   2 63.3783 7.46727  12
  -2   0   2 66.7949 7.38758   5
   2   0  -2 56.7363 7.47587  12
  -2   0   2 57.6354 7.35937  13
   2   0  -2 56.7637 7.39629  15
  -2   0   2 53.6080 7.38494  16
  -2   0   2 57.8012 7.31454   9
  -2   0   2 68.7029 7.43134   6
  -2   0   2 69.9349 7.43463   7
   2   0  -2 69.1005 7.44261   7
  -2   0   2 60.5937 7.39769  17
  -2   0   1-0.25411 0.31852   7
   2   0  -1-0.05639 0.17731  14
  -2   0   1 0.12531 0.15326  13
  -2   0   1 0.04098 0.19464   5
   2   0  -1 0.21900 0.19461   5
  -2   0   1-0.10304 0.25910   2
   2   0  -1 0.51605 0.16242  15
  -2   0   1 0.39041 0.18335  15
  -2   0   1 0.24673 0.23135  12
  -2   0   1 0.04958 0.15051  17
  -2   0   1 0.34999 0.16816  16
  -2   0   0 58.8704 7.15654  17
  -2   0   0 57.1498 7.15313  14
  -2   0   0 59.5208 7.15960  16
   2   0   0 60.1656 7.17534  14
   2   0   0 59.6610 7.38816   2
  -2   0   0 57.6888 7.13193   5
   2   0   0 55.4667 7.16143  16
   2   0   0 58.4320 7.14686   5
  -2   0   0 60.9707 7.15663  15
   2   0   0 57.0041 7.15620  17
   2   0   1 0.71304 0.22697  16
  -2   0  -1 1.21045 0.55382   4
  -2   0  -1 0.24050 0.17958  14
   2   0   1 0.20592 0.18610  17
   2   0   1 0.84421 0.40386   4
   2   0   1 0.41468 0.20175  14
   2   0   1 1.19510 0.32415   5
  -2   0  -1 0.25319 0.28779   5
  -2   0  -1 0.57398 0.19981  17
   2   0   2 11.8889 1.03642  17
  -2   0  -2 10.2409 0.99695  17
  -2   0  -2 11.5278 1.01599  14
   2   0   2 3.97851 0.91270   5
  -2   0  -2 4.51798 0.93189   5
  -2   0  -2 3.80556 0.90549  11
  -2   0  -2 2.95446 1.43987   4
   2   0   2 7.35263 1.13130   4
  -2   0  -3 9.65650 2.52931   4
  -2   0  -3 2.18086 0.56979  11
   2   0   3 6.03144 0.63295  17
   2   0   3 13.4308 1.58923   4
  -2   0  -3 0.58401 0.44502   1
  -2   0  -3 4.67248 0.56495  17
   2   0   3 2.84439 0.57218   5
  -2   0  -3 4.30722 0.55939  14
   2   0   4 179.704 22.3640  11
  -2   0  -4 203.754 22.3642  11
  -2   0  -4 205.329 22.3751  12
   2   0   4 179.935 22.3565  17
   2   0   4 180.711 22.7669   4
   2   0   4 193.968 22.3765   5
  -2   0  -4 174.958 22.4301   1
  -2   0  -5 0.80229 0.32744  12
   2   0   5 0.22133 0.16962  17
   2   0   5 0.40018 0.28847  11
  -2   0  -5-0.08841 0.26832   1
   2   0   5 0.24429 1.85013   4
   2   0   6 66.8858 5.03513  17
  -2   0  -6 68.9024 5.21976   1
   2   0   6 47.9369 4.98671  11
   2   0   6 36.1207 6.12044   4
  -2   0  -6 59.3671 5.12537  12
  -2   0  -7 2.86058 1.29637  18
   2   0   7-0.38154 2.49201   4
  -2   0  -7 0.40206 0.45298  12
   2   0   7 0.55766 0.35976  11
  -2   0  -7-0.09802 0.25979   1
  -2   0  -8 1.34071 0.46841   1
  -2   0  -8 3.87454 0.77319  12
   2   0   8 6.46017 3.18838   4
   2   0   8 1.51613 0.53801  11
  -2   0  -9 0.10522 0.29221   1
  -2   0  -9-0.41172 0.55061  12
   2   0   9 0.90460 0.51024  11
  -2   0 -10 24.8125 1.97845  12
  -2   0 -10-2.07962 1.80468  18
   2   0  23-1.95300 4.90518   3
   2  -1 -25 1.12228 1.14303  19
  -2  -1  25-1.93169 4.57273   3
   2   1 -25 0.74322 1.13566  19
  -2   1  25 3.18154 1.34310  12
  -2  -1  25 1.93444 1.38717  12
  -2   1  24 2.17443 1.35005  12
   2   1 -24 0.35752 1.19620  19
   2  -1 -24-0.35986 1.16581  19
  -2  -1  24-0.31356 1.08146  12
  -2  -1  23 0.30441 1.01872  12
  -2   1  23 0.91437 1.08183  12
   2  -1 -23 0.69718 1.20232  19
   2   1 -23-0.34638 1.00391  19
  -2   1  22 2.37132 1.33220  12
   2  -1 -22 2.00083 1.10492  19
  -2  -1  22 1.47727 1.20764  12
   2   1 -22 1.98855 1.23037  19
   2  -1 -21-0.32025 1.03739  19
   2   1 -21 0.63670 0.92241  19
  -2  -1  21 0.57211 1.21991  12
  -2   1  21 0.28747 1.04805  12
   2   1 -20 3.33114 1.36387  19
   2  -1 -20 3.35048 1.22046  19
  -2   1  20 5.32309 1.51254  12
  -2  -1  20 5.79863 1.56299  12
   2  -1 -19 2.31125 1.08750  19
  -2  -1  19 4.25490 1.34996  12
  -2   1  19 4.85790 1.40468  12
   2   1 -19 4.02226 1.27807  19
  -2   1  18 5.75377 1.35811  12
   2   1 -18 2.45659 1.16806  19
  -2  -1  18 5.62075 1.49218  12
   2  -1 -18 3.01709 1.17283  19
   2   1 -17 0.51493 0.77961  19
  -2  -1  17 0.24674 0.77538  12
   2  -1 -17 0.77635 0.75310  19
  -2   1  17 1.00289 0.84174  12
   2   1 -16 4.84418 1.23450  19
  -2  -1  16 5.44522 1.17895   1
  -2  -1  16 3.76386 1.28272  12
  -2   1  16 3.66252 1.20883  12
   2  -1 -16 3.40600 1.05897  19
   2   1 -15 2.48905 0.79682  19
   2  -1 -15 0.68450 0.65277  19
  -2   1  15 2.09674 0.90617  12
  -2  -1  15 2.69658 0.77746   1
  -2  -1  15 4.69298 1.19335  12
   2  -1 -14 0.42473 0.58523  19
  -2  -1  14 2.38958 0.69896   1
   2   1 -14 0.63437 0.58292  19
  -2   1  14 2.92252 1.02570  12
  -2   1  14 2.38185 0.76845   1
  -2  -1  14 1.26750 0.84480  12
  -2  -1  13 1.81018 0.79452  12
  -2   1  13 0.86381 0.70574  12
   2   1 -13 0.39394 0.55437  19
  -2  -1  13 0.98192 0.49276   1
   2  -1 -13 1.58205 0.66818  19
  -2   1  13 0.16047 0.45494   1
   2   1 -12 1.08908 0.58824  19
  -2  -1  12 1.44242 0.48544   1
   2  -1 -12 0.72866 0.59021  19
  -2  -1  12 3.39988 0.92021  12
  -2   1  12 3.44528 1.01428  12
  -2   1  12 0.69881 0.44839   1
   2  -1 -11 39.0055 5.11880  19
  -2  -1  11 39.4384 4.94701   1
  -2   1  11 34.4632 5.14747  12
  -2  -1  11 41.2894 5.18925  12
   2   1 -11 30.4077 5.01677  19
  -2   1  11 40.7647 5.01325   1
   2   1 -11 41.7765 5.08273  13
   2  -1 -11 42.4166 5.11483  13
   2   1 -10 42.9369 5.56934  19
  -2  -1  10 37.1139 5.55794  12
  -2  -1  10 40.4581 5.60553   6
  -2  -1  10 44.9948 5.41271   1
  -2   1  10 42.0736 5.65686  12
   2   1 -10 39.5101 5.70515  12
   2  -1 -10 46.3498 5.56828  13
   2  -1 -10 41.5400 5.33494  10
   2   1 -10 44.7797 5.34253  10
   2  -1 -10 38.6720 5.53858  19
   2   1 -10 43.0584 5.52012  13
  -2   1  10 45.9615 5.46098   1
   2  -1 -10 43.6967 5.40720   8
  -2  -1   9 53.5544 6.55193   1
   2  -1  -9 53.4339 6.58291   6
   2   1  -9 48.3297 6.68420  19
   2  -1  -9 48.3098 6.49435  10
  -2   1   9 52.8276 6.75981   6
  -2   1   9 52.3769 6.82791  12
   2  -1  -9 51.8074 6.68052  13
   2  -1  -9 48.8278 6.68843  19
  -2  -1   9 49.3073 6.72579   6
   2   1  -9 51.7818 6.65120  13
   2   1  -9 64.0800 6.99641  12
  -2   1   9 58.0589 6.60397   1
   2   1  -9 58.0461 6.51169  10
   2   1  -9 49.5785 6.56054   6
  -2  -1   9 55.0353 6.79555  12
   2   1  -9 52.8672 6.57703   8
   2  -1  -9 53.0925 6.56592   8
   2  -1  -9 50.0086 6.91321  12
   2  -1  -8 99.3596 12.4539   6
   2   1  -8 102.140 12.7374  12
   2  -1  -8 108.252 12.5837  13
  -2   1   8 121.579 12.4878   1
  -2   1   8 108.374 12.6144   6
  -2  -1   8 99.1649 12.6484  12
  -2   1   8 98.6853 12.6930  12
  -2  -1   8 95.7070 12.5725   8
   2  -1  -8 105.469 12.8238  12
   2   1  -8 92.7853 12.5553  19
  -2  -1   8 106.341 12.6017   6
   2   1  -8 103.480 12.3818  10
   2  -1  -8 104.936 12.4025  10
   2  -1  -8 94.4965 12.4419   8
   2   1  -8 94.4564 12.4494   8
   2  -1  -8 106.084 12.6047  19
   2   1  -8 97.7791 12.5223  13
   2   1  -8 99.0732 12.4616   6
   2  -1  -7 31.2199 4.14912   8
   2   1  -7 35.4989 4.23665  13
   2  -1  -7 31.9789 4.10004  10
   2  -1  -7 34.4816 4.47523  12
   2   1  -7 33.6948 4.26962  19
   2  -1  -7 33.2998 4.26557  19
  -2   1   7 32.8177 4.27225   8
  -2   1   7 28.5076 4.33614  12
  -2   1   7 35.5556 4.30292   6
  -2   1   7 29.5384 4.21834  13
  -2   1   7 36.0941 4.14728   1
   2   1  -7 29.8687 4.36383  12
   2   1  -7 27.8889 4.15107   6
   2  -1  -7 34.5976 4.18395   6
  -2  -1   7 32.9374 4.32642  12
   2   1  -7 31.6494 4.16682   8
  -2  -1   7 32.9465 4.26119   8
   2  -1  -7 34.9899 4.26991  13
   2   1  -7 34.2220 4.08338  10
  -2  -1   7 42.0029 4.36854   6
  -2  -1   6 7.11695 1.28621   6
  -2  -1   6 8.01732 1.27170   8
   2   1  -6 9.84447 1.28497  13
  -2   1   6 7.15098 1.25355  13
   2   1  -6 9.22491 1.24869   8
  -2   1   6 7.75760 1.28550   8
   2  -1  -6 8.21031 1.23959   6
  -2   1   6 10.1649 1.18026   1
   2  -1  -6 7.67321 1.21396   8
   2   1  -6 10.8287 1.34006  19
   2  -1  -6 7.04811 1.14333  10
  -2   1   6 9.98803 1.46357  12
  -2  -1   6 10.4592 1.41637  12
   2   1  -6 8.92792 1.43002  12
   2   1  -6 9.66837 1.13395  10
   2  -1  -6 8.34592 1.28187  13
   2  -1  -6 9.40429 1.30654  19
   2   1  -6 7.24455 1.23253   6
   2  -1  -6 7.69830 1.44214  12
  -2  -1   6 9.49838 1.34079  19
  -2   1   6 8.65001 1.32069   6
  -2   1   5 34.8691 4.52326  19
   2   1  -5 35.6062 4.46496   6
  -2   1   5 33.9864 4.62020  12
  -2   1   5 34.1846 4.48982  13
   2  -1  -5 37.4662 4.52056  13
   2  -1  -5 35.8077 4.45658   6
  -2  -1   5 36.2358 4.48358   6
   2   1  -5 37.8023 4.63289  12
   2   1  -5 35.2480 4.49497   7
  -2  -1   5 36.1192 4.48892   8
  -2   1   5 36.6801 4.48736   6
   2   1  -5 35.2476 4.45377  13
  -2  -1   5 35.7497 4.52921  19
  -2   1   5 33.9129 4.37360  10
   2  -1  -5 38.2542 4.71502  12
   2  -1  -5 40.1050 4.52141   7
  -2   1   5 37.6746 4.48978   8
  -2  -1   5 34.6561 4.57027  12
   2   1  -5 34.2163 4.33841  10
   2  -1  -5 37.3792 4.44535   8
   2   1  -5 34.2780 4.49656  19
   2  -1  -5 35.7082 4.50585  19
   2   1  -4 5.82736 0.84147   7
  -2  -1   4 6.21656 0.91313  12
  -2   1   4 5.22547 0.78892  13
   2  -1  -4 5.22260 0.98130  12
  -2   1   4 5.97477 0.78735  17
   2  -1  -4 4.23172 0.78247  13
  -2  -1   4 4.99419 0.79649   6
   2  -1  -4 4.24812 0.78299   6
  -2   1   4 4.71821 0.78645   6
   2   1  -4 5.65237 0.91629  12
  -2   1   4 5.11436 0.92126  12
   2  -1  -4 4.71163 0.78363  14
  -2   1   4 4.45783 0.68591  10
  -2   1   4 4.62181 0.77706   8
  -2  -1   4 7.76486 0.89016  19
   2  -1  -4 5.60920 0.83460   7
  -2  -1   4 5.13337 0.79801   8
   2   1  -4 4.31854 0.79560   6
  -2   1   4 5.18448 0.81861  19
   2   1  -4 4.78619 0.74186  13
   2   1  -3 91.3613 10.9273   7
   2  -1  -3 88.5036 10.9219   7
  -2   1   3 96.2792 10.9088  17
   2  -1  -3 86.2036 10.9195  13
  -2   1   3 82.7716 10.8997   7
   2   1  -3 89.1198 10.8505  13
  -2  -1   3 93.0070 10.8491  13
  -2   1   3 83.0561 11.0114  12
   2  -1  -3 86.0865 10.8851   6
   2  -1  -3 90.0146 10.9314  14
   2   1  -3 91.5223 10.9830  12
   2  -1  -3 87.6675 11.0607  12
  -2   1   3 86.8241 10.9002  13
  -2   1   3 96.5470 10.9356  19
  -2  -1   3 89.8191 10.9138   7
  -2  -1   3 95.1240 10.9646  12
  -2  -1   3 97.0966 10.9385  19
   2  -1  -3 84.4197 10.8433   9
   2   1  -3 90.8398 10.9074   6
  -2   1   3 89.3209 10.9053   6
  -2  -1   3 87.0181 10.9107   6
  -2   1   2 2.57120 0.47469   7
   2   1  -2 1.95974 0.37863  15
  -2   1   2 2.13701 0.38456   3
  -2   1   2 2.45180 0.35921   9
   2  -1  -2 2.00054 0.41953  13
  -2   1   2 2.18517 0.38295  16
  -2  -1   2 1.93793 0.38213  16
  -2  -1   2 1.51833 0.42480   7
   2   1  -2 1.47836 0.40671   7
   2  -1  -2 1.29881 0.41295   7
   2   1  -2 1.51742 0.30870  13
  -2   1   2 2.71403 0.41369  17
  -2  -1   2 1.25038 0.39956   6
  -2   1   2 1.32161 0.39587   6
  -2   1   2 1.86241 0.43181   2
  -2  -1   2 1.87421 0.30645  13
  -2  -1   2 1.92333 0.40526  12
   2   1  -2 1.48608 0.38986  12
  -2   1   2 1.94359 0.46830  12
   2  -1  -2 1.59958 0.46612  12
  -2   1   2 1.44892 0.35945   5
  -2  -1   2 2.28997 0.40803   5
   2  -1  -2 2.21531 0.39272  15
  -2   1   2 1.76113 0.37910  13
   2  -1  -2 2.23805 0.41584  14
  -2   1   2 2.08001 0.39015  14
  -2  -1   1 38.0520 3.86320   7
   2   1  -1 28.8826 3.80696  12
  -2   1   1 27.2090 3.79521  15
  -2  -1   1 28.9331 3.80343  15
   2  -1  -1 29.5249 3.83415  14
  -2   1   1 25.4102 3.87833  12
  -2  -1   1 32.1632 3.82276  16
  -2   1   1 36.7921 3.85427   7
  -2  -1   1 33.8552 3.80574  12
  -2   1   1 29.0237 3.81539   3
  -2  -1   1 28.3932 4.05302   2
  -2   1   1 24.0091 3.80722  13
   2  -1  -1 34.0797 3.81815   5
   2   1  -1 37.3767 3.83288   5
  -2   1   1 34.3122 3.80748   5
  -2  -1   1 36.5499 3.81893   5
   2  -1  -1 27.7463 3.80363  17
   2  -1  -1 27.6448 3.80292  15
   2   1  -1 29.5126 3.81361  15
  -2  -1   1 30.9650 3.81252  17
  -2   1   1 29.3639 3.81321  14
  -2   1   1 28.4516 3.80406  17
   2   1  -1 31.6324 3.83447  14
  -2   1   1 26.4589 3.79487  16
  -2   1   0 5.87744 0.93659  16
  -2  -1   0 5.19828 0.95128   4
  -2   1   0 6.65096 0.95896  14
   2   1   0 8.36121 0.99767  14
   2  -1   0 5.89011 0.94589   5
  -2  -1   0 9.08031 0.99985  16
  -2  -1   0 10.2124 1.33531   2
  -2  -1   0 7.58937 0.97116  17
  -2   1   0 7.09863 0.96312  17
   2   1   0 6.57701 0.95361   5
   2   1   0 7.78333 1.28765   2
  -2   1   0 4.45350 0.91236   5
  -2   1   0 7.33890 1.33293   3
  -2  -1   0 7.59263 0.96554   5
   2   1   0 7.39690 0.98522  16
   2  -1   0 5.55331 0.99299   3
   2  -1   0 7.25233 0.98921  14
   2  -1   0 6.52593 0.96192  17
   2  -1   0 6.49124 0.96695  16
   2  -1   0 7.84184 1.11541   2
  -2   1   0 6.67571 0.95182  15
  -2  -1   0 8.90181 0.99214  15
  -2  -1  -1 344.297 46.0566   4
  -2   1  -1 389.919 46.0354  14
   2   1   1 405.027 46.0446  17
   2  -1   1 402.626 46.0582  16
   2   1   1 397.361 46.0401  14
   2  -1   1 353.838 46.0144   5
  -2  -1  -1 410.034 46.0359  14
   2  -1   1 310.648 46.2270   3
   2  -1   1 393.074 46.0435  17
   2   1   1 470.653 46.5090   2
   2   1   1 373.607 46.0208   5
  -2   1  -1 368.293 46.0068   5
  -2  -1  -1 374.873 46.0135   5
   2   1   1 395.497 46.0536  16
  -2   1  -1 410.100 46.0411  17
  -2   1  -1 330.910 46.0726   4
   2   1   1 369.326 46.0018   4
  -2  -1  -1 414.079 46.0354  17
   2  -1   2 300.476 31.8378   4
  -2   1  -2 271.203 31.7627   1
  -2  -1  -2 249.957 31.7185   5
  -2   1  -2 279.611 31.7455  17
  -2   1  -2 293.559 31.7327  11
   2   1   2 258.623 31.7815   4
  -2  -1  -2 231.778 31.9768   4
  -2  -1  -2 253.851 31.7154  11
  -2   1  -2 276.427 31.9677   4
   2  -1   2 278.556 31.7540  17
   2   1   2 235.257 31.7188  14
   2   1   2 244.786 31.7278   5
   2  -1   2 291.216 31.7554   5
  -2  -1  -2 242.990 31.7179  17
   2   1   2 248.763 31.7346  17
  -2  -1  -2 247.242 31.7206  14
  -2   1  -2 291.885 31.7355   5
  -2  -1  -3 1767.69 221.978  14
  -2  -1  -3 1723.81 221.975  17
  -2   1  -3 1689.14 222.426   4
   2  -1   3 1759.00 222.001  17
  -2  -1  -3 2059.52 221.976  12
  -2   1  -3 1776.55 222.031   1
   2   1   3 1946.44 222.206   4
   2  -1   3 2015.88 222.197   4
   2   1   3 1958.18 222.016   5
  -2   1  -3 1924.36 221.985  11
   2   1   3 1748.53 221.993  17
  -2  -1  -3 1984.83 221.992  11
  -2  -1  -3 1097.99 222.282   4
   2  -1   3 1966.30 222.016   5
  -2   1  -4 1.18834 0.37937  11
  -2  -1  -4 0.08941 0.18825  14
  -2   1  -4 0.98413 0.33229   1
   2   1   4 2.37455 1.68120   4
   2  -1   4 0.79675 1.26548   4
  -2  -1  -4 1.03128 0.34148  12
   2   1   4 0.98749 0.25619  17
  -2  -1  -4 1.25195 0.38839  11
   2   1   4 1.43726 0.36072  11
   2  -1   4-0.05326 0.30097  11
   2  -1   4-0.05601 0.17212  17
   2  -1   4 0.38190 0.28704   5
   2   1   4 1.30227 0.35324   5
   2  -1   5 6.49562 1.88179   4
  -2   1  -5 1.40182 0.42545   1
  -2  -1  -5 2.68012 0.53217  12
   2  -1   5 5.32996 0.57884  11
   2   1   5 4.05121 0.52709  11
  -2  -1  -5 2.31152 1.06491  18
   2   1   5 5.79014 2.30673   4
  -2   1  -5 4.71352 0.61620  12
   2   1   5 0.79506 0.31619  17
  -2  -1  -5 0.29298 0.32823   1
  -2   1  -6 14.3304 2.07583  12
   2   1   6 12.0048 3.50408   4
   2  -1   6 11.5559 3.16034   4
  -2  -1  -6 1.67182 2.12235  18
   2   1   6 18.0966 2.07532  11
   2   1   6 23.0902 2.07272  17
  -2   1  -6 18.5474 2.12066   1
   2  -1   6 13.1291 2.01750  11
  -2  -1  -6 21.2895 2.23712   1
   2  -1   6 15.4241 2.17445   1
   2  -1   6 0.60795 2.44043   3
  -2  -1  -6 26.2615 2.27325  12
   2  -1   7 15.3039 2.27019  11
  -2  -1  -7 19.2659 2.44273  12
  -2   1  -7 18.2853 2.34018   1
   2   1   7 19.3833 2.25681  17
   2   1   7 16.1395 2.28257  11
  -2   1  -7 17.9398 2.36776  12
   2  -1   7 14.8648 2.40487   1
  -2  -1  -7 17.6276 2.39168   1
   2  -1   7 9.89597 3.74051   4
   2  -1   8 3.89620 0.95552   1
  -2  -1  -8 4.75527 0.94309   1
   2  -1   8 3.94236 3.29800   4
   2   1   8 5.44280 0.93593  12
  -2   1  -8 6.03491 0.93972   1
  -2  -1  -8 6.05810 1.08504  12
  -2   1  -8 0.51713 1.51703  18
  -2   1  -8 5.20415 1.01381  12
   2   1   8 5.37116 0.91144  11
   2  -1   8 5.69948 0.92887  11
   2   1   8 6.32954 0.83475  17
   2  -1   9 5.02863 0.99018  11
   2   1   9 4.87145 0.99823  12
   2   1   9 4.02177 0.95151  11
   2  -1   9 3.40164 3.51597   4
  -2   1  -9 7.96674 1.04610   1
  -2  -1  -9 4.68513 1.11869  12
  -2  -1  -9 7.49645 1.11534   1
  -2   1  -9 6.16842 1.15677  12
   2  -1   9 7.98892 1.26314   1
  -2   1 -10 21.9863 3.26452  12
  -2  -1 -10 27.7958 3.43829  12
   2  -1  10 22.9007 3.35167   1
   2   1  10 22.9594 3.20065  12
   2   1  11 14.9360 1.59218  12
   2  -1  11 18.0163 1.93210   1
   2   1  12 15.8842 2.35811  12
   2  -1  12 15.4799 2.49304   1
   2   1  13 41.9965 5.43227  12
   2  -1  13 40.2412 5.62394   1
   2   1  14 32.8017 4.10589  12
   2  -1  14 25.5879 4.18596   1
   2   1  15 0.54575 0.74815  12
   2  -1  20-1.77886 4.21290   3
   2   2 -25 0.74080 1.12034  19
   2   2 -24 0.71284 1.03280  19
  -2   2  24 1.24685 1.13651  12
   2  -2 -24-0.72165 1.12928  19
  -2  -2  23 3.99651 1.61532  12
  -2   2  23 4.55849 1.55848  12
  -2  -2  23-1.83091 3.79839   3
   2   2 -23 6.90693 1.71687  19
   2  -2 -23 6.29133 1.83090  19
   2   2 -22-0.33046 0.91691  19
  -2  -2  22 1.78348 1.16619  12
  -2   2  22 0.59622 1.05798  12
   2  -2 -22-0.33434 1.04644  19
  -2   2  21 12.1276 2.31048  12
   2   2 -21 9.84106 2.24129  19
  -2  -2  21 9.46649 2.19808  12
   2  -2 -21 13.8063 2.42711  19
  -2  -2  20 1.38432 1.26813  12
   2   2 -20-0.30203 0.91065  19
  -2   2  20 1.69165 1.13073  12
   2  -2 -20-0.91660 1.02201  19
  -2   2  19 5.15376 1.58315  12
   2  -2 -19 7.53403 1.74765  19
  -2  -2  19 9.05547 1.89279  12
   2   2 -19 7.16432 1.66523  19
  -2  -2  18 6.39220 1.63510  12
  -2   2  18 8.21048 1.76485  12
   2  -2 -18 6.05200 1.58561  19
   2   2 -18 6.77870 1.58520  19
  -2  -2  17 1.22367 0.96081  12
  -2  -2  17 0.21379 0.62067   1
   2   2 -17 0.25591 0.67797  19
   2  -2 -17-0.51878 0.81266  19
  -2   2  17 2.33416 1.04094  12
  -2  -2  16 0.23349 0.80546  12
  -2   2  16 0.24836 0.74926  12
   2   2 -16 0.48158 0.60462  19
  -2  -2  16-0.19149 0.55529   1
   2  -2 -16 0.73184 0.67707  19
  -2   2  15 54.3483 7.16112  12
   2  -2 -15 43.7395 6.99764  19
   2   2 -15 52.1624 7.09460  19
  -2  -2  15 59.2644 6.98601   1
  -2  -2  15 60.1852 7.18056  12
  -2  -2  14 10.0743 1.68352  12
  -2   2  14 6.04602 1.53893  12
   2   2 -14 6.96528 1.48391  19
  -2  -2  14 8.30701 1.39832   1
   2  -2 -14 8.51534 1.58424  19
  -2   2  13 96.9524 14.1443  12
   2  -2 -13 101.085 14.1038  19
   2   2 -13 111.883 14.1468  19
  -2  -2  13 123.788 13.9985   1
  -2   2  13 131.957 14.1700   1
  -2  -2  13 110.588 14.1511  12
  -2  -2  12 0.91811 0.42045   1
   2  -2 -12-0.18255 0.45991  19
  -2   2  12 0.21414 0.71753  12
   2   2 -12 0.54376 0.48117  19
  -2  -2  12 0.55470 0.61993  12
  -2   2  12 0.15498 0.45093   1
   2  -2 -11 53.2763 7.38242  19
  -2  -2  11 64.1902 7.25428   1
  -2   2  11 48.4189 7.44602  12
  -2  -2  11 58.4405 7.44459  12
  -2   2  11 63.7356 7.36520   1
   2  -2 -11 53.4792 7.16013  10
   2   2 -11 59.2485 7.43284  19
   2   2 -11 61.2209 7.35900  13
   2  -2 -10-0.25791 0.49810   8
   2   2 -10 0.14792 0.32731  19
  -2  -2  10 1.06635 0.81571   6
  -2   2  10 0.46106 0.37334   1
  -2  -2  10 0.31692 0.53007  12
   2  -2 -10-0.14067 0.51278  13
   2  -2 -10 0.51910 0.36691  10
   2  -2 -10-0.45388 0.41964  19
  -2   2  10-0.19596 0.61318  12
  -2  -2  10 0.43830 0.28395   1
   2   2 -10-0.19297 0.58185  12
   2   2  -9-0.08249 0.45106   8
  -2   2   9 1.40088 0.56670  13
   2  -2  -9 0.53985 0.41726   8
   2  -2  -9 1.32168 0.69183  12
   2  -2  -9 0.53588 0.39267  19
   2   2  -9 0.57892 0.44686   6
   2  -2  -9 0.08042 0.53710   6
  -2  -2   9 0.72583 0.51850  12
  -2   2   9 0.18262 0.46204  12
   2   2  -9 0.17603 0.51342  12
  -2  -2   9 0.39612 0.68328   6
   2  -2  -9 0.51564 0.44848  13
  -2   2   9 2.08450 0.80735   6
   2  -2  -9 0.39869 0.30516  10
   2   2  -9 1.33420 0.47713  19
   2   2  -9 0.53505 0.46020  13
  -2   2   9 0.39314 0.31329   1
   2  -2  -8 50.0472 6.53339   8
   2   2  -8 55.4433 6.62656  13
  -2   2   8 51.3589 6.66319  13
   2  -2  -8 54.2957 6.69145  13
   2   2  -8 49.2390 6.64883  19
  -2  -2   8 57.0283 6.71922   6
  -2   2   8 55.1482 6.71326   6
   2   2  -8 49.9541 6.56194   8
  -2  -2   8 52.0566 6.71971  12
  -2   2   8 50.2982 6.81118  12
   2  -2  -8 50.2269 6.91276  12
   2  -2  -8 51.4434 6.55221   6
  -2   2   8 61.4041 6.60632   1
   2  -2  -8 57.1466 6.70459  19
  -2  -2   8 51.1311 6.67628   8
   2  -2  -8 52.9864 6.51502  10
   2   2  -8 49.6715 6.55116   6
   2   2  -8 53.0756 6.80677  12
  -2   2   7 3.57037 0.85039  12
   2   2  -7 2.42646 0.63194  13
   2   2  -7 2.70243 0.66020   6
   2  -2  -7 2.59460 0.85032  12
   2  -2  -7 4.22015 0.69599   6
  -2   2   7 7.20494 0.72638   1
  -2  -2   7 1.99273 0.74326   6
  -2  -2   7 2.71896 0.71600  12
  -2   2   7 3.30959 0.78342   6
   2  -2  -7 6.93501 0.85588  19
   2  -2  -7 4.35649 0.66070   8
  -2   2   7 2.57993 0.69990   8
   2   2  -7 3.35453 0.68855  19
   2  -2  -7 4.09467 0.61948  10
   2   2  -7 3.36938 0.84152  12
   2  -2  -7 4.55993 0.79661  13
  -2  -2   7 2.41371 0.68114   8
  -2   2   7 3.03086 0.68585  13
   2   2  -7 2.21689 0.62887   8
  -2   2   6 10.2971 1.65300  13
   2   2  -6 13.6470 1.81096  12
  -2   2   6 12.2697 1.56245   1
   2  -2  -6 13.0320 1.64881  14
   2   2  -6 11.4803 1.61425   6
  -2  -2   6 12.5077 1.68737   6
  -2  -2   6 12.8172 1.69225   8
   2   2  -6 12.2601 1.67456  19
   2  -2  -6 12.3354 1.91286  12
   2  -2  -6 12.2962 1.61631   6
  -2   2   6 10.6348 1.79913  12
   2  -2  -6 11.0179 1.68007  13
   2  -2  -6 11.5391 1.66587  19
  -2   2   6 11.0950 1.54142  10
   2  -2  -6 10.2913 1.57359   8
   2   2  -6 12.4174 1.62818   8
   2  -2  -6 10.5218 1.54259  10
   2   2  -6 13.3254 1.63663  13
  -2  -2   6 11.3499 1.72702  12
  -2   2   6 13.5778 1.72731   6
  -2   2   6 10.6876 1.64275   8
   2   2  -5 29.4569 3.80034   6
  -2  -2   5 31.0632 3.82379   6
  -2  -2   5 29.4915 3.82511   8
   2  -2  -5 28.5346 3.75720   8
   2  -2  -5 30.6318 3.78528   6
  -2   2   5 32.4392 3.83617   6
   2  -2  -5 31.7893 3.85164  19
  -2  -2   5 34.6684 3.92106  12
  -2  -2   5 26.5379 3.83435  19
  -2   2   5 28.2183 3.98522  12
   2  -2  -5 26.5051 4.01029  12
  -2   2   5 33.3329 3.73023   1
   2   2  -5 28.6587 3.76494  13
   2  -2  -5 30.6128 3.87150  13
  -2   2   5 27.4157 3.72020  10
  -2   2   5 32.4921 3.88737  19
  -2   2   5 32.1552 3.81691   8
   2  -2  -5 30.0857 3.82774   7
   2   2  -5 29.7691 3.83089   7
   2   2  -5 27.9377 3.89727  12
   2  -2  -5 31.2837 3.82556  14
   2   2  -5 30.6191 3.84271  19
  -2   2   5 30.5974 3.77973  17
  -2   2   5 27.7458 3.83421  13
  -2   2   4 16.5654 2.16395  17
   2  -2  -4 16.9115 2.20440  14
   2   2  -4 17.5806 2.27368  12
   2  -2  -4 16.0775 2.39934  12
  -2   2   4 15.0101 2.19876  13
   2  -2  -4 17.1885 2.24848  13
   2  -2  -4 16.3791 2.16936   6
  -2   2   4 18.6015 2.08061   1
   2   2  -4 16.9544 2.19302   6
   2   2  -4 14.3426 2.18126   7
  -2   2   4 13.8997 2.31254  12
   2   2  -4 14.2291 2.11256  13
  -2  -2   4 20.3205 2.27584  12
  -2   2   4 17.6443 2.17010   8
   2  -2  -4 15.7849 2.13431   9
  -2   2   4 19.7885 2.21270   6
  -2   2   4 16.3605 2.11772  10
  -2   2   4 17.1814 2.22295  19
   2  -2  -4 16.9440 2.20935   7
  -2  -2   4 16.5616 2.20942  19
  -2  -2   4 18.1101 2.21554   8
  -2  -2   4 15.4956 2.18492   6
  -2   2   3 23.9732 3.13296  13
   2  -2  -3 23.0052 3.09998   7
  -2   2   3 24.4500 3.10779   7
   2   2  -3 22.5818 3.08679   6
  -2  -2   3 24.2328 3.10599   6
   2   2  -3 22.2547 3.11667  12
   2   2  -3 22.4211 3.00623  13
  -2  -2   3 25.8091 3.11565  12
  -2   2   3 24.0938 3.26809  12
   2  -2  -3 25.7365 3.08315   6
   2  -2  -3 22.9847 3.28053  12
  -2   2   3 25.0066 3.09457  14
   2  -2  -3 23.8745 3.14896  13
  -2  -2   3 29.8981 3.14311  19
  -2   2   3 25.5762 3.09281  17
  -2   2   3 24.7795 3.11378  19
  -2   2   3 23.5122 3.05989   8
   2   2  -3 26.2079 3.12851   7
  -2   2   3 24.6744 3.08961   6
  -2  -2   3 25.8322 3.11695   7
   2  -2  -3 24.0304 3.06772   9
   2  -2  -3 25.0250 3.12411  14
  -2   2   2 17.5742 2.36823   7
  -2   2   2 16.6962 2.34445  16
  -2  -2   2 16.0208 2.35691   7
  -2   2   2 21.4318 2.37925  17
  -2  -2   2 17.0921 2.36831   6
  -2   2   2 17.1552 2.34920   6
   2  -2  -2 16.9445 2.34380  17
  -2  -2   2 20.1298 2.34886  12
  -2   2   2 20.5834 2.38132   3
   2  -2  -2 20.0515 2.40308  14
  -2   2   2 18.3522 2.52485  12
  -2   2   2 20.0763 2.42848  13
  -2   2   2 17.8881 2.33226   5
   2   2  -2 17.0285 2.35106  12
  -2  -2   2 18.2090 2.35763  16
  -2   2   2 20.3696 2.35676   9
  -2   2   2 19.1750 2.36942  14
   2  -2  -2 17.8397 2.35804  15
   2   2  -2 18.0518 2.36122  15
  -2  -2   2 18.3994 2.33456   5
  -2  -2   1 31.5646 4.15451  16
   2   2  -1 35.9806 4.15699   5
  -2  -2   1 31.8020 4.14908  15
  -2   2   1 35.0429 4.17848   7
   2  -2  -1 32.8290 4.16243  17
  -2   2   1 31.0079 4.22308  13
  -2   2   1 31.1099 4.21220   3
  -2  -2   1 37.0008 4.10173  12
  -2   2   1 36.0536 4.17575  17
   2  -2  -1 31.4852 4.14794   3
   2   2  -1 29.6363 4.10351  12
  -2  -2   1 21.9725 4.36917   2
   2  -2  -1 35.5140 4.15673   5
  -2   2   1 34.1324 4.16217   6
   2  -2  -1 34.6129 4.17077  15
  -2   2   1 32.2402 4.18576   9
  -2   2   1 37.5058 4.15379   5
  -2  -2   1 34.7124 4.14675   5
  -2  -2   1 35.3913 4.18191   7
   2   2  -1 32.8669 4.16530  15
  -2   2   1 31.6207 4.15142  16
  -2   2   1 35.5495 4.16790  15
  -2   2   1 31.7324 4.16196  14
   2   2   0 145.377 17.2742   5
  -2  -2   0 143.336 17.2832  16
  -2   2   0 145.260 17.2815  15
   2  -2   0 137.235 17.2837  17
   2   2   0 136.433 17.2892  16
   2  -2   0 136.285 17.2904  16
  -2   2   0 138.990 17.2773  16
   2  -2   0 124.990 17.3250   3
  -2  -2   0 150.545 17.6791   2
  -2   2   0 117.941 17.4546   3
  -2   2   0 151.823 17.2161   1
  -2  -2   0 147.324 17.2647   5
  -2   2   0 134.445 17.2529   5
   2   2   0 151.787 17.2993  14
  -2   2   0 146.893 17.2887  17
  -2   2   0 135.463 17.2830  14
   2  -2   0 135.225 17.2665   5
  -2  -2   0 158.365 17.2469   4
  -2  -2   0 149.542 17.2829  15
  -2  -2   0 146.486 17.2806  17
   2   2   1 0.27265 0.15409  16
  -2  -2  -1 0.89096 0.57081   4
   2  -2   1 0.80077 0.24647  17
   2   2   1-0.21004 0.52972   2
   2   2   1 0.29297 0.18155  14
   2   2   1 0.31965 0.22599   5
  -2   2  -1 0.65500 0.21344  17
  -2   2  -1 1.86902 0.59221   4
   2  -2   1 1.47484 0.30830   5
  -2   2  -1 1.25421 0.32121   5
  -2  -2  -1-0.04271 0.29951   5
  -2   2  -1 0.70321 0.20436  15
  -2   2  -1 0.39561 0.15988   1
   2   2   1 0.23033 0.28976   4
  -2  -2  -1 0.09314 0.16498  17
   2  -2   1 0.57450 0.62645   3
   2  -2   1 1.10425 0.23716  16
   2  -2   2 121.771 13.6758   5
  -2   2  -2 128.921 13.6641   5
  -2  -2  -2 141.467 13.6817   5
   2  -2   2 61.1997 13.9347   3
   2  -2   2 148.164 13.8150   4
  -2   2  -2 132.332 13.6633  11
   2   2   2 94.1819 14.0613   2
  -2   2  -2 95.7637 13.6251   1
   2   2   2 129.919 13.6841   5
  -2  -2  -2 129.208 13.6640  11
   2   2   2 151.503 13.7500   4
  -2   2  -2 135.512 13.9517   4
   2   2   2 92.0809 13.6286  14
  -2  -2  -2 90.1892 13.6226  17
   2  -2   2 90.6700 13.6444  17
   2   2   2 94.6104 13.6420  17
  -2  -2  -2 103.424 14.0023   4
  -2  -2  -3 163.388 20.3336  14
   2   2   3 157.876 20.3480  17
   2   2   3 153.071 20.5612   4
  -2   2  -3 167.407 20.8180   4
  -2   2  -3 187.512 20.3552  11
   2  -2   3 147.687 20.3904   1
  -2  -2  -3 179.278 20.3537  11
  -2  -2  -3 179.096 20.3462  12
  -2   2  -3 179.847 20.3724   1
   2   2   3 170.015 20.3666   5
   2  -2   3 189.885 20.3852   5
   2  -2   3 171.254 20.3760  17
  -2  -2  -3 154.705 20.3287  17
   2  -2   3 207.557 20.6057   4
   2   2   3 143.806 20.3201  14
   2  -2   4 31.2825 4.93741   4
   2  -2   4 38.1049 4.61919   5
  -2  -2  -4 40.4434 4.61951  11
   2   2   4 26.3503 5.08510   4
   2  -2   4 39.2275 4.69846   1
  -2   2  -4 42.0323 4.64797   1
   2   2   4 40.0761 4.62655   5
   2   2   4 41.9950 4.63309  11
   2  -2   4 36.1881 4.61065  11
  -2   2  -4 36.4841 4.59520  11
   2   2   4 43.2402 4.58945  12
  -2  -2  -4 47.5071 4.68267  12
  -2   2  -4 27.8903 5.46922   4
  -2  -2  -4 42.6702 4.59326  17
   2   2   4 45.5745 4.62908  17
  -2  -2  -4 46.7671 4.60412  14
  -2   2  -5 2.89008 0.57478   1
   2  -2   5 1.95349 1.71686   4
  -2  -2  -5 5.71646 0.58759  14
  -2   2  -5 3.94820 2.62789   4
   2   2   5 6.52029 0.63832  17
   2   2   5 5.32666 2.39843   4
   2  -2   5 3.22480 0.63645   1
  -2  -2  -5 1.91521 1.06620  18
   2  -2   5 1.09216 0.51252  11
   2   2   5 2.39299 0.56339  11
   2   2   5 2.93552 0.56649  12
  -2  -2  -5 3.76282 0.69198  12
   2   2   6 26.4767 3.88739  11
  -2   2  -6 36.7474 3.97745   1
   2   2   6 27.3351 3.90573  12
  -2  -2  -6 35.1449 4.05480  12
   2   2   6 34.8256 3.89115  17
   2  -2   6 28.3632 3.90194  11
   2  -2   6 35.7250 4.08502   1
  -2  -2  -6 27.5846 4.00773   1
  -2  -2  -6 32.2594 3.84986  14
   2  -2   6 22.5039 4.72516   4
  -2  -2  -7 143.704 11.2625  12
  -2   2  -7 131.290 11.0492   1
   2  -2   7 112.642 10.9646  11
   2   2   7 129.326 11.0445  12
   2   2   7 118.149 10.9716  11
  -2   2  -7 125.214 11.0786  12
   2   2   7 138.618 10.9399  17
   2  -2   7 106.708 11.1354   1
  -2  -2  -7 114.323 11.1398   1
  -2  -2  -8 0.60578 0.40254   1
   2  -2   8 0.86961 3.08660   4
  -2   2  -8 0.52579 0.28852   1
   2   2   8 1.88929 0.50168  11
   2   2   8 0.61578 0.24629  17
   2   2   8 0.95420 0.46023  12
  -2   2  -8 1.49656 0.55112  12
  -2  -2  -8 0.27726 0.53879  12
  -2   2  -8 2.98022 1.43919  18
   2  -2   8 1.06767 0.48141  11
   2  -2   8 0.41902 0.36173   1
   2  -2   9 25.6320 2.94215  11
   2   2   9 25.5481 3.00642  12
   2  -2   9 20.0978 5.23606   4
  -2   2  -9 21.5694 2.89762   1
  -2   2  -9 23.3983 3.03671  12
  -2  -2  -9 16.5138 2.91561   1
   2  -2   9 19.0686 3.02790   1
  -2  -2  -9 27.1008 3.22122  12
   2   2   9 24.7978 2.93245  11
   2   2   9 19.5975 2.78668  17
   2   2  10 0.48048 0.49429  12
   2  -2  10 0.34111 0.43040   1
  -2   2 -10 0.82606 0.57753  12
   2   2  10 0.55024 0.24426  17
  -2  -2 -10 0.17858 0.54045  12
   2   2  10-0.08888 0.38181  11
   2  -2  11 2.27893 0.71170   1
   2   2  11 1.72493 0.65894  12
  -2  -2 -11 1.78909 0.84603  12
   2  -2  11 1.07444 2.38824   3
   2  -2  12 0.20609 0.48808   1
   2   2  12 0.43267 0.60353  12
   2  -2  12-1.16237 2.74943   3
  -2   2 -12-0.50259 1.79563  18
   2  -2  13 14.7570 2.09719   1
   2   2  13 12.2091 1.86000  12
   2  -2  14 17.1054 2.59758   1
   2   2  14 21.9819 2.55389  12
   2   2  15 32.9189 4.02411  12
   2  -2  15 36.1087 4.37983   1
   2  -2  16-0.28685 0.79721   1
   2  -2  16-1.49750 3.06789   3
   2   2  16 2.66849 0.91707  12
   2  -2  17 29.5962 4.05147   1
   2   2  17 23.2097 3.65666  12
   2   2  18 9.57747 1.85577  12
   2   3 -24 2.48573 1.34775  19
  -2   3  24 1.57137 1.22607  12
   2  -3 -24 1.80904 1.11483  19
   2   3 -23 0.34066 1.02732  19
  -2   3  23 0.30616 1.20102  12
   2  -3 -23-0.70090 1.09671  19
   2  -3 -22-0.33523 0.97119  19
  -2   3  22 0.60109 1.09558  12
   2   3 -22-0.32934 0.91350  19
   2  -3 -21 2.57693 1.18786  19
  -2  -3  21-1.71575 4.31657   3
  -2   3  21 2.91163 1.25978  12
  -2  -3  21 5.22194 1.58683  12
   2   3 -21 2.19926 1.19016  19
   2   3 -20 1.80766 1.13508  19
  -2  -3  20-1.64788 4.15937   3
  -2   3  20 5.69341 1.51860  12
  -2  -3  20 5.85500 1.52624  12
   2  -3 -20 4.28875 1.31101  19
  -2  -3  19 8.55492 1.89827  12
  -2   3  19 8.96424 1.89306  12
   2   3 -19 7.14728 1.78225  19
   2  -3 -19 9.00578 1.94379  19
   2  -3 -18 3.57173 1.22952  19
  -2  -3  18 5.83462 1.27210   1
  -2   3  18 5.94898 1.47915  12
  -2  -3  18 4.08980 1.42364  12
   2   3 -18 2.43481 1.10329  19
  -2  -3  17 31.1658 4.11844   1
  -2   3  17 26.4181 4.22613  12
   2   3 -17 29.8797 4.26266  19
   2  -3 -17 34.7288 4.38129  19
  -2  -3  17 24.4258 4.13701  12
  -2   3  16-0.25737 0.93839  12
  -2  -3  16-0.69775 0.93305  12
  -2  -3  16-0.18171 0.50446   1
   2   3 -16 0.24019 0.56855  19
   2  -3 -16-0.24373 0.64492  19
   2  -3 -15 0.22843 0.60624  19
  -2  -3  15 0.15926 0.44466   1
  -2  -3  15 0.66258 0.82755  12
  -2   3  15 1.00038 0.86382  12
   2   3 -15 0.67596 0.56757  19
  -2   3  14 4.59962 1.60927  12
  -2  -3  14 10.5564 1.50681   1
  -2  -3  14 10.0271 1.76281  12
   2   3 -14 7.37564 1.58840  19
   2  -3 -14 9.81444 1.66830  19
   2  -3 -13 0.19723 0.52252  19
   2   3 -13 0.58494 0.54170  19
  -2  -3  13-0.19515 0.67360  12
  -2   3  13 1.16543 0.87228  12
  -2  -3  13 0.12593 0.36617   1
   2  -3 -12 0.73184 0.59277  19
  -2  -3  12-0.18273 0.55116  12
   2   3 -12-0.17923 0.44991  19
  -2  -3  12 0.77572 0.41472   1
  -2   3  12 0.22321 0.72310  12
  -2   3  12-0.16624 0.43989   1
  -2   3  11 4.81388 1.14887   1
   2   3 -11 7.01749 1.26644  19
   2  -3 -11 7.53867 1.13383  10
  -2  -3  11 7.56602 1.11592   1
   2   3 -11 5.99212 1.22055  13
   2  -3 -11 7.02901 1.27839  19
  -2  -3  11 9.35854 1.41851  12
  -2   3  11 4.11518 1.29813  12
  -2  -3  11 6.92329 1.47129   6
   2   3 -10 57.6260 6.56731  13
   2   3 -10 49.0705 6.58460  19
   2   3 -10 57.8031 6.77354  12
  -2   3  10 45.7083 6.69527  12
  -2   3  10 50.5802 6.54630   1
  -2  -3  10 55.2748 6.66677  12
   2  -3 -10 52.6428 6.42105  10
   2  -3 -10 44.6848 6.55899  19
  -2   3  10 52.7008 6.60900  13
  -2  -3  10 49.1968 6.64198   6
   2  -3 -10 50.1110 6.60822  13
   2  -3 -10 51.8460 6.44372   8
  -2   3   9 33.9680 5.28673  12
  -2  -3   9 33.2453 5.15661   8
  -2   3   9 33.2244 5.19614   6
   2  -3  -9 44.2678 5.26067  13
  -2   3   9 40.0498 5.20280  13
   2   3  -9 36.9323 5.05370   6
   2  -3  -9 41.0732 5.07262   6
  -2  -3   9 38.1599 5.21427   6
   2  -3  -9 48.0927 5.12359  14
   2  -3  -9 41.6973 5.04036  10
   2   3  -9 37.4721 5.28567  12
  -2  -3   9 47.1176 5.30111  12
   2  -3  -9 40.1234 5.20405  19
   2   3  -9 36.5189 5.16019  19
   2   3  -9 43.0546 5.14705  13
   2  -3  -9 42.3464 5.53389  12
  -2   3   9 44.8170 5.16667   1
   2  -3  -9 39.5310 5.04778   8
  -2   3   8 169.162 18.9671  17
   2   3  -8 156.114 19.0122   8
  -2  -3   8 165.625 19.1448   6
   2  -3  -8 147.832 18.9771   6
  -2   3   8 148.659 19.1170   6
  -2  -3   8 172.817 19.1919  12
  -2   3   8 147.261 19.2897  12
   2   3  -8 165.480 19.2376  12
  -2   3   8 142.999 19.0969  13
   2   3  -8 145.877 19.0914  19
   2  -3  -8 163.198 19.4427  12
   2   3  -8 166.534 19.0684  13
   2  -3  -8 159.565 19.1528  13
  -2   3   8 165.893 19.0561   1
   2  -3  -8 153.277 18.9713   8
   2  -3  -8 157.128 18.9716  10
  -2  -3   8 143.353 19.0963   8
   2  -3  -8 151.365 19.1052  19
   2  -3  -8 168.447 19.0341  14
   2   3  -8 143.823 18.9866   6
  -2   3   7 17.2470 2.52277  13
   2  -3  -7 15.3141 2.51713  13
   2  -3  -7 19.0261 2.43686   6
   2   3  -7 18.9236 2.51559  19
  -2   3   7 19.6306 2.57312   6
   2   3  -7 17.8676 2.44643   6
  -2  -3   7 19.9633 2.55829   6
   2  -3  -7 17.8908 2.40848   8
   2   3  -7 17.4360 2.44998   8
   2   3  -7 15.8475 2.56280  12
  -2   3   7 20.7236 2.41351  17
   2  -3  -7 21.3280 2.88591  12
   2  -3  -7 17.1155 2.49316  19
  -2   3   7 19.9186 2.45550   1
  -2   3   7 19.0195 2.40403  10
  -2  -3   7 16.7373 2.50616   8
  -2  -3   7 19.1877 2.56327  12
  -2   3   7 15.5693 2.64707  12
   2  -3  -7 18.8676 2.40981  10
   2  -3  -7 21.5620 2.49097  14
  -2   3   6 24.6511 2.96110  17
   2  -3  -6 25.0140 2.95966   8
   2   3  -6 26.2634 3.07632  19
  -2   3   6 30.2550 3.15197   6
  -2  -3   6 29.4170 3.14346  12
   2   3  -6 29.4563 3.19182  12
  -2  -3   6 24.5526 3.05185   8
  -2  -3   6-0.47318 3.04994   3
  -2   3   6 21.1537 3.21337  12
   2   3  -6 26.9406 3.02300   6
   2  -3  -6 24.3856 2.97820   6
  -2   3   6 20.6646 3.04706  13
  -2   3   6 21.2057 2.94400   1
  -2   3   6 21.5964 2.92740  10
   2  -3  -6 24.4990 3.34742  12
  -2   3   6 24.6682 3.04313   8
   2  -3  -6 23.8615 3.10626  13
   2  -3  -6 22.2957 3.03383  19
   2  -3  -6 22.8690 3.00120  14
  -2  -3   6 26.9356 3.06608   6
  -2   3   5 83.7760 11.2408  13
   2   3  -5 87.6231 11.2010   7
   2  -3  -5 94.2395 11.2878  13
   2  -3  -5 95.8598 11.5240  12
  -2   3   5 84.9228 11.4041  12
  -2   3   5 95.8026 11.2049   6
  -2  -3   5 90.1715 11.1935   6
  -2   3   5 91.0479 11.2466  19
   2   3  -5 95.7348 11.2282  19
   2  -3  -5 89.2767 11.1259   8
  -2  -3   5 96.4752 11.2551  12
  -2   3   5 107.085 11.1820  17
   2   3  -5 87.9284 11.2633  12
  -2  -3   5 94.2289 11.2126   8
   2  -3  -5 89.7206 11.2026   7
   2   3  -5 88.1609 11.1734   6
  -2   3   5 91.6432 11.1218   1
  -2   3   5 89.7058 11.1319  10
  -2   3   5 95.6806 11.1863   8
   2  -3  -5 95.3258 11.2142  14
   2  -3  -5 85.0184 11.1421   6
  -2  -3   5 91.5780 11.2468  19
   2  -3  -5 87.6057 11.2112  19
  -2   3   4 3.99243 0.65605  19
   2  -3  -4 3.48225 0.60946   9
  -2  -3   4 4.44934 0.69215   8
  -2  -3   4 3.75238 0.66318   6
   2   3  -4 2.81631 0.55201  13
  -2   3   4 3.84342 0.69821  13
  -2   3   4 4.71313 0.66114   8
   2  -3  -4 3.41812 0.70553  13
   2   3  -4 3.50479 0.65676   6
   2  -3  -4 3.62492 0.63079   6
  -2  -3   4 3.58546 0.65803  12
   2   3  -4 2.48089 0.64972  12
   2  -3  -4 2.85018 0.83085  12
  -2   3   4 2.82668 0.56744  10
  -2   3   4 3.56306 0.81739  12
  -2   3   4 4.52154 0.65767   6
  -2  -3   4 3.76227 0.66256  19
   2  -3  -4 4.27475 0.67337   7
  -2   3   4 4.85900 0.64454  17
   2   3  -4 3.58974 0.65897   7
   2  -3  -4 4.68242 0.67921  14
  -2   3   4 4.84560 0.64470  14
   2  -3  -3 2.43235 0.49161  14
   2   3  -3 3.65087 0.41582  13
  -2   3   3 2.52999 0.51947   7
  -2   3   3 2.34095 0.46444  14
  -2   3   3 2.17277 0.52016  13
   2   3  -3 1.90585 0.49017   6
   2  -3  -3 2.59967 0.49581   6
  -2   3   3 2.43213 0.46576  17
  -2  -3   3 3.37124 0.54294   6
  -2  -3   3 4.13387 0.54550  12
  -2   3   3 3.06701 0.50343   6
  -2  -3   3 3.51317 0.52356  19
   2   3  -3 2.29987 0.51090  12
  -2   3   3 2.20882 0.64769  12
   2  -3  -3 2.56938 0.48780   9
   2   3  -3 2.24894 0.50463   7
   2  -3  -3 1.53074 0.53549  13
  -2  -3   3 3.86201 0.60574   7
  -2   3   3 2.80015 0.49994  19
  -2   3   3 2.44009 0.46477   8
   2  -3  -3 2.09447 0.50240   7
  -2   3   3 2.13827 0.53571   3
   2  -3  -3 2.17109 0.43940  17
  -2   3   2 4.59094 0.75047   7
   2  -3  -2 4.92645 0.71746  15
  -2   3   2 3.98522 0.88628  12
  -2   3   2 4.29221 0.70947   6
  -2   3   2 4.97554 0.72182  14
  -2  -3   2 5.43986 0.69355  12
  -2  -3   2 4.12729 0.72368   7
  -2   3   2 4.21307 0.77388  13
  -2  -3   2 3.75075 0.72325   6
  -2  -3   2 4.01301 0.90873   3
   2   3  -2 4.22435 0.69883  12
   2   3  -2 3.28584 0.67469  15
  -2   3   2 3.93503 0.68634  16
  -2   3   2 5.95031 0.74289  17
  -2  -3   2 5.25864 0.70606   5
  -2   3   2 4.99378 0.80134   3
  -2  -3   2 5.33995 0.72599  16
   2  -3  -2 5.39609 0.72187  17
  -2   3   2 4.99357 0.73370   9
  -2   3   2 4.41763 0.68549   5
  -2  -3   1 2.52944 0.46186   7
  -2   3   1 1.39137 0.35855  14
  -2  -3   1 2.52805 0.39317  15
  -2   3   1 1.81921 0.37062  17
   2  -3  -1 1.82154 0.44036   3
  -2  -3   1 2.49785 0.29976  10
   2   3  -1 3.00072 0.42462  15
  -2   3   1 1.08612 0.32665  16
  -2   3   1 1.56661 0.45262  13
   2   3  -1 2.21523 0.39330   5
   2   3  -1 2.95561 0.34770  12
   2  -3  -1 1.49144 0.36590   5
   2  -3  -1 1.58627 0.35430  15
  -2   3   1 1.21688 0.38347   6
  -2   3   1 1.34177 0.36564   5
  -2  -3   1 2.49839 0.40099   5
  -2   3   1 1.64821 0.57390   3
  -2   3   1 0.99504 0.37252   9
  -2  -3   1 2.98362 0.42963  16
   2  -3  -1 1.58960 0.35640  17
  -2   3   1 1.61848 0.35517  15
  -2   3   1 1.27576 0.40192   7
  -2  -3   0 0.54826 0.21025  16
   2   3   0 0.21526 0.15745  16
  -2  -3   0 0.14266 0.15189  15
   2   3   0 0.48705 0.22472   5
  -2   3   0 0.28755 0.20264  15
  -2   3   0 0.32311 0.22708   5
  -2  -3   0 1.05298 0.27087   4
   2  -3   0 0.48977 0.20960  16
  -2   3   0-0.55127 0.73063   3
   2  -3   0 0.26974 0.16412  17
  -2  -3   0-0.20887 0.43077   2
   2  -3   0 0.62099 0.15302   1
  -2  -3   0 1.07104 0.20766  10
  -2  -3   0 1.03899 0.27383   5
   2  -3   0 0.54252 0.41717   3
  -2   3   0 0.42033 0.39182   4
   2  -3   0 0.76172 0.24511   5
  -2   3   0 0.04873 0.16560  16
  -2  -3  -1 10.9790 1.10388  13
  -2   3  -1 3.34789 1.60153   3
   2   3   1 11.4292 1.17668   5
  -2   3  -1 11.8607 1.17903   5
   2  -3   1 6.37619 1.41003   3
  -2  -3  -1 5.52094 1.40247   2
  -2  -3  -1 5.99744 1.09246  17
   2  -3   1 11.9935 1.18880   5
  -2  -3  -1 12.2948 1.19031   5
  -2   3  -1 8.35873 1.06776   1
  -2   3  -1 7.39588 1.12151  15
   2  -3   1 6.46579 1.11727  17
   2  -3   1 7.75278 1.13680  16
  -2  -3  -1 15.3613 1.61199   4
  -2  -3  -1 6.96488 1.11403  15
  -2   3  -1 15.2244 1.45891   4
   2  -3   1 5.32249 1.06124   1
   2   3   1 7.50998 1.13198  16
   2   3   1 5.02878 1.47190   2
   2  -3   2 318.515 41.8666   1
  -2   3  -2 370.114 41.8723   5
   2   3   2 304.404 41.8531  14
  -2  -3  -2 315.344 41.8581  17
   2   3   2 327.718 42.4511   2
  -2   3  -2 398.128 41.8597   1
   2   3   2 340.483 41.8933   4
   2  -3   2 331.217 41.8983  17
   2  -3   2 286.266 42.3583   3
   2  -3   2 374.552 41.8963   5
   2   3   2 330.389 41.8745   5
  -2   3  -2 356.096 41.8678  11
  -2   3  -2 367.828 42.1214   4
  -2  -3  -2 349.935 41.8680  11
  -2  -3  -2 359.553 41.8733   5
  -2  -3  -2 367.453 41.8794  13
   2  -3   2 390.538 42.0060   4
  -2   3  -3 112.428 10.2133   1
   2   3   3 100.119 10.5593   4
   2   3   3 104.710 10.1458  12
  -2  -3  -3 110.086 10.2270  12
  -2  -3  -3 128.665 10.3148  13
   2   3   3 109.544 11.0615   2
  -2   3  -3 121.507 10.2198  11
  -2  -3  -3 92.7778 10.1749  17
   2  -3   3 90.7558 10.2230   1
   2  -3   3 120.448 10.2609   5
  -2  -3  -3 116.589 10.2264  11
   2   3   3 91.4156 10.1684  14
   2  -3   3 59.9071 10.7778   3
   2  -3   3 137.393 10.5607   4
  -2   3  -3 108.864 10.8036   4
   2   3   3 116.246 10.2472   5
  -2   3  -4 70.9811 8.56924   1
   2   3   4 62.5432 8.53957  17
   2  -3   4 79.9342 8.59604  11
   2  -3   4 79.4182 8.59872   5
   2   3   4 47.1572 9.03016   4
  -2   3  -4 81.5849 8.57531  11
  -2  -3  -4 75.7883 8.63317  12
  -2  -3  -4 59.5647 8.51550  17
   2   3   4 72.0342 8.57787   5
   2  -3   4 59.2396 8.58914   1
  -2  -3  -4 63.8106 8.51888  14
   2   3   4 70.9295 8.57383  11
  -2  -3  -4 81.3454 8.58497  11
   2   3   4 69.3965 8.53923  12
  -2   3  -4 56.9735 9.29946   4
   2  -3   4 95.3458 9.01291   4
  -2  -3  -5 98.2890 9.92341  14
   2  -3   5 60.2587 9.91541  11
   2  -3   5 55.9030 10.3188   4
   2   3   5 79.9938 9.95139  12
  -2   3  -5 84.7313 9.97093   1
  -2  -3  -5 89.8935 9.91667  17
   2   3   5 99.3524 9.96099  17
  -2   3  -5 40.5393 10.6654   4
   2  -3   5 79.7441 10.0264   1
   2   3   5 72.2905 9.93850  11
  -2  -3  -5 89.4128 10.0768  12
   2   3   6 35.2198 4.63037  17
   2   3   6 36.1132 4.69209  12
  -2  -3  -6 49.7247 4.91864  12
  -2   3  -6 38.6066 4.70152   1
   2  -3   6 30.3464 4.72368   1
   2   3   6 39.9794 4.69742  11
   2  -3   6 39.9604 4.70613  11
   2  -3   6 35.2922 5.49815   4
  -2  -3  -6 36.8328 4.60487  14
  -2   3  -7 50.5769 5.79667   1
  -2  -3  -7 49.5132 5.67555  14
   2  -3   7 46.7631 5.77153  11
   2   3   7 41.2787 5.74314  11
   2   3   7 49.5086 5.71315  17
  -2  -3  -7 47.6057 5.94462  12
   2  -3   7 47.1513 5.88754   1
   2   3   7 39.5293 5.76743  12
   2  -3   7 29.6296 6.50314   4
  -2   3  -8 3.21196 1.56272  18
   2  -3   8 3.93535 0.79554   1
   2  -3   8 6.18906 3.26304   4
  -2   3  -8 5.25911 0.74879   1
   2   3   8 2.62072 0.68840  12
  -2  -3  -8 2.21031 0.69152   1
   2   3   8 3.32158 0.69690  11
  -2  -3  -8 2.25047 0.79204  12
   2  -3   8 3.44352 0.69134  11
  -2   3  -8 2.79842 0.77397  12
   2   3   8 4.49482 0.60585  17
  -2  -3  -9 74.6279 6.57744  13
   2  -3   9 52.9556 6.18000  11
  -2   3  -9 58.7335 6.32650  12
   2   3   9 61.8203 6.30517  12
  -2  -3  -9 74.3029 6.64362  12
  -2   3  -9 62.5517 6.23518   1
   2  -3   9 54.1546 6.36630   1
   2   3   9 56.3433 6.19548  11
   2   3   9 74.0983 6.14440  17
   2   3  10 3.66434 1.75338  18
   2   3  10 8.68540 1.49688  12
  -2  -3 -10 15.0120 1.94182  12
   2  -3  10 15.2079 1.80194   1
   2  -3  10 10.4314 1.50547  11
   2   3  10 8.78723 1.46986  11
   2   3  11 43.8558 5.96721  12
  -2  -3 -11 52.5639 6.30727  12
   2  -3  11 46.0764 6.09680   1
   2   3  12 17.7836 2.90292  12
   2  -3  12 27.4983 3.23200   1
   2   3  13 14.4333 1.63322  12
   2  -3  13 16.2799 1.87126   1
   2   3  14 17.4517 2.62822  12
   2  -3  14 17.8153 2.78756   1
   2   3  15 4.82269 1.19327  12
   2  -3  15 4.08741 1.19456   1
   2  -3  16 1.10971 0.92096   1
   2   3  16 2.27058 0.93116  12
   2  -3  17-0.29915 0.75231   1
   2   3  17 1.59781 0.94626  12
   2   3  18 0.21002 0.80500  12
   2  -3  18-0.32137 0.89146   1
   2   3  19-0.22056 0.82556  12
   2  -3  19-0.33945 0.98392   1
   2   3  20 2.77086 1.15668  12
   2  -3  20 6.42710 1.64796   1
   2   3  21 4.82213 1.40040  12
   2  -4 -24 1.45123 1.17250  19
   2   4 -24 2.12264 1.35518  19
  -2   4  24 4.11611 1.35599  12
   2   4 -23 0.33951 0.89782  19
   2  -4 -23-0.34793 1.23442  19
  -2   4  23 0.30902 1.06548  12
   2   4 -22 6.89346 1.79315  19
   2  -4 -22 5.71457 1.73790  19
  -2   4  22 9.39977 2.00194  12
   2  -4 -21-0.32070 1.00415  19
  -2   4  21-0.29460 0.92253  12
   2   4 -21-0.31337 0.90854  19
   2   4 -20 7.75450 1.71114  19
   2  -4 -20 5.22131 1.51472  19
  -2   4  20 2.61744 1.31715  12
  -2   4  19 3.15305 1.31093  12
  -2  -4  19 2.81432 0.97772   1
   2   4 -19 3.13564 1.11635  19
   2  -4 -19 2.03895 1.11222  19
   2   4 -18 4.31949 1.33213  19
  -2  -4  18 4.66227 1.50430  12
  -2  -4  18 4.88783 1.20237   1
  -2   4  18 3.65178 1.31736  12
   2  -4 -18 3.30720 1.18916  19
  -2   4  17 0.80970 1.03790  12
  -2  -4  17 0.49324 0.97117  12
  -2  -4  17 0.76772 0.60670   1
   2   4 -17 1.27378 0.85651  19
   2  -4 -17 0.25981 0.78810  19
  -2  -4  16 14.9762 2.32110  12
   2  -4 -16 13.4376 2.19979  19
  -2  -4  16 12.6158 2.00657   1
  -2   4  16 14.2271 2.35767  12
   2   4 -16 14.6269 2.25926  19
   2  -4 -15 0.22896 0.52061  19
   2   4 -15 2.47469 0.82880  19
  -2  -4  15 3.09779 1.06972  12
  -2  -4  15-1.27540 3.20192   3
  -2   4  15 0.25622 0.72071  12
  -2  -4  15 1.38075 0.60006   1
  -2  -4  14 12.4720 1.56348   1
  -2  -4  14 13.9420 1.90307  12
  -2   4  14 7.09436 1.69954  12
   2  -4 -14 10.9107 1.75049  19
   2   4 -14 9.82144 1.66068  19
   2  -4 -13 1.58185 0.72861  19
  -2  -4  13 2.34564 0.91737  12
  -2   4  13 3.66229 1.06563  12
   2   4 -13 2.72564 0.83848  19
  -2  -4  13-1.10769 2.79568   3
  -2  -4  13 3.19891 0.71152   1
   2  -4 -12 48.4646 5.83583  19
   2   4 -12 43.5128 5.76648  19
  -2  -4  12 46.5267 5.82537  12
  -2  -4  12 52.9407 5.63862   1
  -2   4  12 40.6707 5.87993  12
  -2   4  11 1.44721 0.57419  13
   2  -4 -11 0.47794 0.35443  14
   2  -4 -11 0.84151 0.46053  10
   2   4 -11-0.16312 0.47697  19
  -2  -4  11-0.93235 2.20622   3
  -2  -4  11-0.16784 0.54745  12
  -2   4  11 1.58711 0.68670  12
  -2  -4  11 1.90057 0.92744   6
   2  -4 -11 0.99046 0.53858  19
  -2   4  10 30.9469 5.14190  12
  -2  -4  10 34.4754 5.07838   6
  -2  -4  10 44.9968 5.16628  12
  -2   4  10 36.2251 5.04149  13
   2  -4 -10 43.5069 4.93096  10
   2  -4 -10 36.7211 5.04904  19
   2  -4 -10 35.4065 4.87462   8
   2  -4 -10 45.7083 4.95531  14
   2   4 -10 37.3222 5.04955  19
   2  -4  -9 6.50585 1.02115   1
   2   4  -9 7.22536 1.26929  19
  -2   4   9 6.43584 1.41282  12
   2  -4  -9 7.61933 1.15419  14
   2  -4  -9 7.11692 1.32626  13
  -2  -4   9 10.3878 1.42500  12
   2  -4  -9 7.28278 1.25993  19
  -2  -4   9 10.1417 1.49468   6
   2  -4  -9 7.08554 1.14534  10
  -2  -4   9 6.76726 1.32333   8
   2  -4  -9 8.39462 1.17795   8
   2  -4  -9 7.57939 1.21488   6
  -2   4   9 6.74399 1.25906  13
   2   4  -9 8.14464 1.43598  12
   2  -4  -8 21.1748 2.82195   8
   2  -4  -8 23.1511 2.84468  10
  -2   4   8 20.4911 2.96174  13
   2  -4  -8 23.8620 3.04696  13
   2  -4  -8 26.2627 2.90606  14
   2   4  -8 17.8390 2.82128   6
   2  -4  -8 20.8252 2.72418   1
  -2  -4   8 23.6868 3.02112  12
   2   4  -8 16.4153 2.94260  12
  -2   4   8 25.7682 3.25258  12
   2  -4  -8 21.2103 2.84440   6
  -2  -4   8 23.1732 3.02156   6
   2   4  -8 18.4058 2.82365   8
  -2   4   8 23.7469 3.07532   6
   2   4  -8 21.6267 2.93754  19
   2  -4  -8 22.7670 2.96169  19
  -2   4   8 21.1023 2.81765  10
   2  -4  -8 24.9257 3.39192  12
  -2   4   8 28.6142 2.84157  17
  -2  -4   8 17.6052 2.92826   8
   2   4  -7 37.0798 4.93392   8
   2  -4  -7 41.0078 5.37828  12
   2  -4  -7 40.8374 4.92100   6
   2  -4  -7 35.5637 4.80866   1
  -2  -4   7 43.0353 5.04885   6
  -2  -4   7 40.0307 5.05858  12
  -2   4   7 45.2292 5.08803   6
   2   4  -7 36.7577 4.92842   6
  -2   4   7 37.0363 5.04313  13
  -2   4   7 33.2060 5.17309  12
   2   4  -7 36.0309 5.04660  12
   2   4  -7 34.3755 4.97449  19
  -2   4   7 37.9673 4.90226  10
  -2  -4   7 34.6077 5.00817   8
  -2   4   7 45.8606 4.91765  17
   2  -4  -7 43.0462 5.04315  19
   2  -4  -7 45.8457 5.15397  13
   2  -4  -7 39.2782 4.89649   8
   2  -4  -7 49.2509 5.00826  14
   2  -4  -6 73.5790 10.0848   1
   2   4  -6 82.1169 10.2679  19
   2   4  -6 85.6731 10.3279  12
  -2  -4   6 91.0220 10.2763   6
  -2   4   6 100.230 10.3316   6
  -2   4   6 77.2837 10.3129  13
   2  -4  -6 81.0529 10.1852   6
  -2   4   6 89.5228 10.1923  17
   2  -4  -6 92.3258 10.2607  14
   2  -4  -6 83.5436 10.1644   8
  -2   4   6 77.2691 10.4928  12
   2  -4  -6 91.5835 10.6692  12
   2   4  -6 85.7595 10.2273   6
   2  -4  -6 87.7229 10.3779  13
  -2   4   6 77.0215 10.1770  10
  -2  -4   6 83.7708 10.2822   8
  -2  -4   6 101.505 10.3636  12
   2  -4  -6 77.9373 10.2604  19
  -2   4   5 39.2043 4.69918   8
  -2   4   5 46.3686 4.69468  17
   2  -4  -5 44.7412 4.74945  14
   2  -4  -5 38.0530 4.71503   7
   2   4  -5 36.2155 4.71451  19
  -2   4   5 38.6498 4.80859  13
  -2  -4   5 40.2386 4.75809  12
   2  -4  -5 36.1986 4.65317   6
   2  -4  -5 36.2536 4.55339   1
  -2  -4   5 33.6082 4.72123  19
   2   4  -5 33.5090 4.68851   7
   2   4  -5 37.0882 4.74427  12
  -2   4   5 31.5794 4.90739  12
   2  -4  -5 39.8580 4.84090  13
   2  -4  -5 37.0331 5.04188  12
  -2  -4   5 33.2495 4.69423   8
  -2  -4   5 37.6977 4.70706   6
  -2   4   5 35.7376 4.65835  10
  -2   4   5 37.5537 4.75725  19
  -2   4   5 41.9290 4.73954   6
   2   4  -5 35.7179 4.68606   6
   2  -4  -5 38.3862 4.72471  19
   2  -4  -5 36.8190 4.62432   8
  -2   4   4 400.558 44.2225   8
  -2  -4   4 383.696 44.2772   8
  -2   4   4 384.435 44.2913  19
   2   4  -4 373.643 44.2684   7
   2  -4  -4 368.622 44.2613   7
  -2   4   4 348.888 44.2279  14
   2  -4  -4 358.024 44.2131  17
   2  -4  -4 367.495 44.2108   6
  -2   4   4 400.891 44.2455   6
   2   4  -4 378.618 44.2808  12
  -2   4   4 403.603 44.2426  17
   2  -4  -4 360.268 44.5668  12
  -2   4   4 346.973 44.5274  12
   2   4  -4 376.151 44.2551   6
  -2  -4   4 378.967 44.2863  19
   2  -4  -4 369.792 44.2666   9
   2   4  -4 361.399 44.1393   9
  -2   4   4 345.881 44.3447  13
  -2  -4   4 374.066 44.2637   6
   2  -4  -4 339.755 44.1005   1
   2  -4  -4 378.392 44.3951  13
   2  -4  -4 387.400 44.2866  14
   2   4  -3 8.92706 1.31011   7
  -2   4   3 12.0442 1.32759  17
  -2   4   3 9.25863 1.41105  13
  -2   4   3 7.05461 1.25427   6
   2  -4  -3 8.94394 1.27201   6
  -2  -4   3 9.14843 1.32195   6
  -2  -4   3 6.71876 1.69885   3
  -2   4   3 10.7089 1.32923  19
  -2   4   3 7.91638 1.28751   7
  -2   4   3 9.82426 1.25748   8
   2   4  -3 9.86367 1.30233  12
  -2   4   3 8.96453 1.35906   3
   2  -4  -3 8.89325 1.27223  17
   2   4  -3 9.74816 1.33035   6
  -2  -4   3 10.8882 1.33332   7
   2  -4  -3 10.1357 1.44795  13
   2  -4  -3 8.62148 1.30214   7
   2  -4  -3 10.7974 1.36345   9
  -2   4   3 9.19732 1.55965  12
  -2   4   3 9.21817 1.29618  14
  -2  -4   3 11.1828 1.33623  19
   2  -4  -2 79.3263 10.0901  15
   2   4  -2 79.8460 9.98343  10
  -2  -4   2 82.2274 10.2118   3
  -2  -4   2 89.0713 10.1042   7
  -2   4   2 90.2048 10.1124   7
  -2   4   2 87.5270 10.0792   6
  -2   4   2 72.7258 10.0770  17
  -2   4   2 81.0512 10.0999  14
  -2   4   2 84.5293 10.1970   3
  -2   4   2 78.1744 10.0813  16
  -2   4   2 85.6101 10.0668   5
  -2  -4   2 87.9616 10.0739   5
   2   4  -2 82.7162 10.1012  15
  -2   4   2 79.1714 10.3614  12
   2  -4  -2 76.2664 10.1432   9
  -2   4   2 86.6958 10.1535   9
  -2  -4   2 85.0999 10.0107   9
   2  -4  -2 80.5271 10.0894  17
   2   4  -2 84.3525 10.0520  12
  -2  -4   2 86.0058 10.1226   6
  -2   4   2 84.9815 10.2527  13
  -2  -4   2 80.7087 10.0906  16
   2  -4  -1 30.2041 3.73756  15
  -2   4   1 30.6297 3.74596   7
  -2   4   1 28.6645 3.72373  16
   2   4  -1 28.6975 3.65361  12
  -2   4   1 31.6107 3.73837  15
   2  -4  -1 32.4690 3.84411   3
  -2  -4   1 31.0870 3.70183   3
  -2   4   1 29.5121 3.92087   3
  -2   4   1 26.3766 3.70450   6
   2   4  -1 31.7718 3.75301  15
  -2  -4   1 31.6965 3.72191   5
   2   4  -1 21.9646 3.85454   3
  -2   4   1 28.2552 3.70447   5
   2   4  -1 29.1250 3.65245  10
   2  -4  -1 29.7998 3.74393  17
  -2   4   1 33.7106 3.85365   9
  -2   4   1 27.7462 3.87960  13
  -2  -4   1 31.9896 3.74502  16
  -2  -4   1 31.0398 3.74331   7
  -2  -4   1 32.2070 3.73790  15
  -2  -4   0 35.8917 4.61570  15
  -2   4   0 40.5241 4.63865  16
   2  -4   0 37.7793 4.64687  17
  -2   4   0 38.1749 4.73286   4
   2  -4   0 36.1536 4.79531   3
   2  -4   0 37.4517 4.54232   1
   2   4   0 34.6455 4.63224  16
  -2  -4   0 36.9232 4.62899  16
  -2  -4   0 33.9565 5.13542   2
   2  -4   0 39.7841 4.65245  16
   2  -4   0 36.4856 4.61761   5
   2   4   0 35.8751 4.61564   5
  -2   4   0 35.5718 4.59943   5
  -2  -4   0 38.6839 4.61627   5
   2   4   0 37.7230 4.63278   3
  -2   4   0 32.1327 4.91990   3
  -2  -4   0 36.7461 4.57334  10
  -2   4   0 42.9356 4.64704  15
  -2  -4  -1 1.27446 0.29844  13
  -2  -4  -1 0.99294 0.29621  15
  -2  -4  -1 1.64305 0.73155   2
   2   4   1 1.52278 0.36090   3
   2  -4   1 1.79524 0.35793  17
   2  -4   1 1.28860 0.73643   3
   2   4   1 0.87683 0.57706   2
  -2   4  -1 2.97944 1.25582   3
   2   4   1 1.73528 0.34141  16
   2  -4   1 1.26761 0.26089   1
  -2   4  -1 2.09876 0.38624   5
  -2   4  -1 1.71346 0.32730  15
   2  -4   1 1.43101 0.34960   5
   2   4   1 1.76864 0.35343   5
  -2  -4  -1 1.89163 0.34499  10
   2  -4   1 1.83369 0.35047  16
  -2  -4  -1 2.27708 0.40581   5
  -2   4  -1 1.21027 0.54308   4
  -2   4  -2 37.8474 3.53198   4
  -2  -4  -2 22.0551 3.06619  13
   2   4   2 12.5152 3.37524   2
  -2  -4  -2 13.8145 3.01118  17
   2  -4   2 20.5047 3.58693   3
  -2  -4  -2 18.4734 3.47995   2
   2  -4   2 19.6397 3.03019   1
   2  -4   2 29.7162 3.11803   5
   2   4   2 26.6414 3.10034   5
  -2  -4  -2 27.7003 3.08572  11
  -2   4  -2 34.2485 3.11701   5
   2  -4   2 37.6539 3.33059   4
  -2  -4  -2 27.4835 3.09080   5
  -2  -4  -2 26.4960 3.09564  10
   2   4   2 22.1287 3.01068  12
   2   4   2 33.2952 3.18038   4
  -2   4  -2 30.8268 3.09605  11
  -2   4  -3 8.17123 1.35080  11
  -2   4  -3 7.66482 1.93383   4
  -2  -4  -3 12.8968 1.46798  13
  -2  -4  -3 11.7289 1.37799  17
   2  -4   3 8.76509 2.28297   3
   2   4   3 11.5489 1.41515   5
   2  -4   3 7.68845 1.34677   1
   2  -4   3 9.58942 1.39521   5
  -2  -4  -3 10.6820 1.42988  12
  -2  -4  -3 12.3063 1.41575  11
   2   4   3 10.6699 1.36055  14
  -2  -4  -3 14.1164 1.47603  10
   2   4   3 6.42447 1.79369   2
   2   4   3 10.8902 1.36332  12
   2   4   3 5.32172 1.91557   4
   2  -4   3 8.77046 1.58102   4
   2  -4   4 13.0534 2.55503   4
  -2  -4  -4 23.0485 2.44311  13
  -2   4  -4 8.89719 3.01548   4
   2   4   4 23.6011 2.29640  14
   2  -4   4 6.94563 2.90201   3
   2   4   4 20.5422 2.33635  12
   2   4   4 36.1519 3.67871   2
  -2  -4  -4 25.3861 2.31898  17
   2  -4   4 21.4748 2.36934   1
   2  -4   4 14.0406 2.28829  11
   2   4   4 16.9211 2.31336  11
   2   4   4 17.5064 2.31665   5
   2  -4   4 13.1186 2.28335   5
  -2  -4  -4 24.6172 2.46951  12
  -2   4  -4 11.7928 2.26043  11
  -2  -4  -4 17.5699 2.30498  11
   2  -4   5 0.18974 1.33635   4
  -2  -4  -5 1.57234 0.48261  13
  -2   4  -5 0.39385 2.23907   4
   2   4   5 1.31329 0.37164  12
  -2  -4  -5 1.66410 0.52103  12
   2  -4   5 1.67680 0.38661   1
   2   4   5 0.74236 0.37088  11
   2  -4   5 1.27825 0.39762  11
  -2  -4  -5 1.23184 0.28307  17
   2  -4   6 165.050 20.8886  11
   2  -4   6 165.783 21.4689   4
  -2  -4  -6 188.533 21.0829  12
   2   4   6 165.514 20.8873  11
   2  -4   6 164.599 20.9570   1
  -2  -4  -6 200.693 21.0784  13
  -2  -4  -6 174.989 20.8241  17
   2   4   6 197.102 20.8676  17
   2   4   6 165.254 20.9273  12
  -2  -4  -7 187.298 12.4033  14
  -2  -4  -7 196.065 12.8920  13
  -2  -4  -7 176.638 12.9155  12
   2   4   7 152.825 12.6126  12
   2  -4   7 169.700 12.7143   1
   2  -4   7 143.069 13.6279   4
   2  -4   7 164.163 12.5568  11
   2   4   7 185.256 12.4780  17
   2   4   7 151.264 12.5200  11
   2  -4   8 205.115 14.8501   4
  -2  -4  -8 246.096 13.5450  12
  -2  -4  -8 267.492 13.4817  13
   2  -4   8 226.223 12.9586  11
   2  -4   8 209.906 13.1547   1
   2   4   8 210.013 12.9230  11
   2   4   8 240.277 12.7987  17
   2   4   8 211.601 13.0691  12
  -2  -4  -9 7.26936 1.35049  13
   2  -4   9 5.86281 1.14114   1
  -2   4  -9 7.73501 1.26533  12
   2   4   9 4.39897 1.09267  12
   2   4   9 7.38780 1.13206  11
   2  -4   9 10.7645 1.23335  11
  -2  -4  -9 5.84355 1.34598  12
   2   4  10 23.6796 3.32141  12
  -2  -4 -10 32.1826 3.72505  12
   2  -4  10 22.6822 3.36938   1
   2   4  10 30.7914 3.32030  11
   2  -4  10 33.3216 3.33829  11
  -2  -4 -11 1.55325 0.83110  12
   2   4  11 0.40901 0.45832  12
   2  -4  11 0.16610 0.44159   1
   2   4  12 0.14820 0.48251  12
   2  -4  12 0.73495 0.53455   1
   2   4  13 3.47641 1.01288  12
   2  -4  13 6.07866 1.18838   1
   2  -4  14 10.6581 1.85008   1
   2   4  14 9.80759 1.72386  12
   2  -4  15 1.93257 0.80160   1
   2   4  15 1.08038 0.71174  12
   2  -4  16 14.9431 2.34551   1
   2   4  16 10.4690 2.02281  12
   2   4  17 2.20452 0.94987  12
   2  -4  17-0.28832 0.80181   1
   2   4  18 0.42055 0.74743  12
   2  -4  18 0.31092 0.97393   1
   2  -4  19 8.32383 1.75429   1
   2   4  19 4.15714 1.32187  12
   2   4  20 8.44669 1.76258  12
   2  -4  20 7.09921 1.87800   1
   2  -4  21 0.37244 0.98705   1
   2   4  21 0.71438 0.89292  12
   2   4  22 2.22828 1.14660  12
  -2   5  24 2.21901 1.19503  12
   2  -5 -24 1.09073 1.10649  19
   2   5 -24 0.69396 1.01633  19
  -2   5  23-0.31235 1.01342  12
   2   5 -23 0.33835 0.94034  19
   2  -5 -23 1.74438 1.13152  19
   2  -5 -22 0.33703 0.93496  19
   2   5 -22-0.32391 1.01368  19
  -2   5  22 0.61794 1.00087  12
   2  -5 -21 1.28552 1.06649  19
   2   5 -21 3.43661 1.27432  19
  -2   5  21 1.50630 1.12244  12
  -2   5  20 2.38492 1.20040  12
   2  -5 -20 0.61155 0.89227  19
  -2  -5  20 0.99595 0.72923   1
   2   5 -20 0.29738 0.83175  19
   2   5 -19 7.62264 1.63722  19
  -2   5  19 6.74397 1.77047  12
  -2  -5  19 8.61309 1.61178   1
   2  -5 -19 5.54938 1.56833  19
  -2   5  18 20.4751 3.22375  12
  -2  -5  18 22.4157 3.01494   1
   2  -5 -18 17.9613 3.08975  19
   2   5 -18 16.0418 2.98729  19
  -2  -5  17 8.00908 1.48251   1
   2  -5 -17 9.37675 1.79204  19
   2   5 -17 6.81451 1.59123  19
  -2   5  17 6.50647 1.72217  12
  -2  -5  16 14.4673 2.18214   1
   2   5 -16 13.7807 2.32268  19
  -2   5  16 11.6102 2.43765  12
   2  -5 -16 15.4296 2.41028  19
   2   5 -15 1.11482 0.69062  19
  -2   5  15 1.88320 0.94099  12
  -2  -5  15 1.21026 0.57368   1
   2  -5 -15 1.37720 0.65598  19
   2   5 -14-0.62584 0.65313  19
  -2   5  14-0.26093 0.92601  12
   2  -5 -14 1.49032 0.71251  19
  -2  -5  14-0.13530 0.40857   1
   2  -5 -13 0.39637 0.49967  19
  -2   5  13 0.25670 0.64591  12
  -2  -5  13 0.49544 0.37674   1
   2   5 -13 0.38513 0.45817  19
   2  -5 -12 3.82111 0.98274  19
  -2  -5  12 5.33437 1.14644  12
  -2   5  12 4.42366 1.18467  12
  -2   5  12 3.01913 0.86720  13
   2   5 -12 2.64193 0.80983  19
  -2   5  11 0.49564 0.50081  13
  -2  -5  11 0.50995 0.55296  12
   2   5 -11 1.12110 0.55462  19
  -2  -5  11 0.86866 0.92030   6
  -2   5  11 0.95386 0.66340  12
   2  -5 -11 0.16542 0.44048  19
   2  -5 -11-0.10082 0.41625  10
   2  -5 -10 7.88926 1.12226   8
   2  -5 -10 8.52205 1.12318  14
   2   5 -10 8.27728 1.25879  19
  -2   5  10 5.74104 1.36300  12
   2  -5 -10 6.76173 1.20695  19
   2  -5 -10 7.61340 1.14638  10
  -2  -5  10 9.28253 1.48713   6
  -2  -5  10-2.17878 1.60181  18
  -2   5  10 6.62268 1.23957  13
   2  -5  -9 91.7497 9.70022  14
   2  -5  -9 83.8322 9.90634  13
   2   5  -9 77.4697 9.77424  19
   2  -5  -9 85.6635 9.68557  10
  -2   5   9 75.5929 9.64011  10
   2   5  -9 75.8262 9.82169  12
  -2   5   9 72.3967 9.99930  12
   2  -5  -9 75.8389 9.63856   6
  -2   5   9 69.4926 9.78412  13
   2  -5  -9 80.5145 9.79967  19
  -2  -5   9 77.2597 9.81522   8
   2  -5  -9 81.3805 9.63636   8
   2  -5  -9 70.6542 9.53360   1
  -2  -5   9 87.9109 9.85396   6
   2  -5  -8 2.46682 0.60253   8
   2  -5  -8 0.88254 0.63045  13
  -2   5   8 2.12172 0.75305  12
   2  -5  -8 2.03641 0.42246   1
   2  -5  -8 3.40189 0.59972  14
  -2   5   8 2.58180 0.69444  13
   2  -5  -8 1.57971 0.57379   6
   2   5  -8 2.86273 0.66413   8
  -2   5   8 2.77694 0.86087   6
   2  -5  -8 3.78523 1.07872  12
   2  -5  -8 2.77913 0.62844  19
  -2  -5   8 4.18874 0.93602   6
  -2   5   8 2.61593 0.56794  10
   2   5  -8 3.97443 0.69471  19
  -2  -5   8 3.04772 0.73925   8
   2   5  -8 2.48583 0.63297   6
   2   5  -8 2.15715 0.74601  12
  -2   5   8 3.52670 0.52312  17
  -2   5   7 65.1358 6.72925  17
  -2   5   7 53.6153 6.89796  13
   2  -5  -7 58.1757 6.77832  14
   2  -5  -7 53.2593 6.72048   6
   2   5  -7 62.3830 6.85836  19
   2  -5  -7 54.5790 6.82592  19
   2  -5  -7 54.2470 6.93293  13
  -2  -5   7 62.1370 6.87909   6
   2   5  -7 56.2935 6.76433   6
   2   5  -7 57.7512 6.87580  12
  -2   5   7 42.9096 6.99958  12
  -2   5   7 50.4849 6.83703   6
   2  -5  -7 55.5494 7.24647  12
   2  -5  -7 47.7556 6.63034   1
  -2  -5   7 52.7783 6.82400   8
  -2   5   7 49.6823 6.72371  10
   2  -5  -7 52.8232 6.69563   8
   2   5  -7 57.4066 6.77728   8
   2  -5  -6 228.403 28.1303   6
   2  -5  -6 227.831 28.1023   8
  -2   5   6 220.192 28.3027  13
   2  -5  -6 252.456 28.3844  13
   2   5  -6 225.602 28.1666   6
  -2  -5   6 236.663 28.2256   8
  -2  -5   6 230.344 28.2034   6
   2   5  -6 240.768 28.2279  19
  -2   5   6 222.225 28.1572  10
   2  -5  -6 254.347 28.6853  12
   2   5  -6 222.563 28.2324  12
  -2   5   6 214.898 28.4895  12
  -2   5   6 257.587 28.2531   6
   2  -5  -6 270.583 28.2238  14
   2  -5  -6 237.986 28.2258  19
   2  -5  -6 207.465 28.0499   1
   2   5  -6 225.239 28.1934   7
  -2   5   6 276.722 28.1580  17
   2   5  -5 2.37461 0.59470  12
  -2   5   5 2.85580 0.47941  17
  -2   5   5 3.53487 0.84602  12
   2   5  -5 3.52292 0.59802   7
  -2   5   5 3.15817 0.64906  13
   2  -5  -5 2.88620 0.70274  13
   2   5  -5 2.19638 0.55069   6
  -2  -5   5 2.93427 0.58677   6
   2  -5  -5 2.32007 0.49952  19
  -2   5   5 2.44319 0.62621   6
  -2   5   5 3.95916 0.70985   2
   2  -5  -5 2.15394 0.43309  17
   2  -5  -5 2.63490 0.84760  12
   2  -5  -5 3.36215 0.52858   6
   2  -5  -5 1.98154 0.37190   1
  -2   5   5 2.15498 0.48525  10
  -2  -5   5 1.90914 0.50490  19
  -2   5   5 2.23229 0.53435   8
   2  -5  -5 2.10237 0.53716   7
   2   5  -5 2.49252 0.51025  19
  -2   5   5 1.76195 0.52052  19
  -2  -5   5 2.52835 0.57324   8
  -2   5   5 2.68481 0.48684  14
   2  -5  -5 2.64552 0.46616   8
   2  -5  -4 39.3225 4.38288   7
  -2   5   4 35.0931 4.33636  14
  -2  -5   4 18.7428 4.69058   3
  -2   5   4 32.5008 4.47485  13
   2  -5  -4 38.6937 4.56132  13
   2  -5  -4 36.1285 4.31329   6
  -2  -5   4 34.6468 4.36460   6
  -2   5   4 42.3754 4.37520   6
   2   5  -4 34.2915 4.35948   7
  -2  -5   4 32.4730 4.36761   8
  -2   5   4 40.7940 4.49872   3
  -2   5   4 32.5412 4.66397  12
  -2   5   4 32.5824 4.41793   2
  -2   5   4 37.4159 4.32423   8
   2  -5  -4 32.7035 4.22866   1
  -2   5   4 41.6378 4.35454  17
   2  -5  -4 35.0472 4.31842  17
   2   5  -4 34.3309 4.35307   6
   2  -5  -4 36.0044 4.40611   9
   2   5  -4 29.4792 4.25224   9
  -2  -5   4 32.4744 4.36081  19
   2   5  -4 33.2962 4.35106  12
  -2   5   4 36.6667 4.39429  19
  -2   5   3 6.25505 0.74407   8
  -2   5   3 5.13130 0.78259  14
  -2  -5   3 6.79233 0.83100   7
   2  -5  -3 4.84756 0.84157   9
  -2   5   3 7.97791 1.04523  13
   2   5  -3 5.05204 0.80973   6
  -2  -5   3 1.60909 1.10839   3
   2  -5  -3 5.49542 1.01264  13
  -2   5   3 5.36222 0.77338   6
   2   5  -3 5.41215 0.80151   7
  -2   5   3 4.49367 0.74949  17
  -2   5   3 4.72471 1.13157  12
  -2   5   3 3.00959 0.82365   3
  -2  -5   3 4.81170 0.80341   6
   2  -5  -3 4.96808 0.75691  17
   2  -5  -3 5.38689 0.83063   7
   2   5  -3 5.39089 0.77616  12
  -2  -5   3 3.69777 0.73779  19
   2  -5  -3 4.95741 0.75476   6
  -2   5   3 4.27859 0.75799  19
  -2   5   2 32.9412 4.47868  13
   2  -5  -2 32.0477 4.38562   9
  -2   5   2 35.2641 4.30958   7
  -2  -5   2 38.8535 4.35027   6
  -2  -5   2 39.9294 4.29785   5
  -2   5   2 33.9725 4.27478   6
   2  -5  -2 28.9459 4.27863  15
   2   5  -2 37.3312 4.26720  12
   2  -5  -2 35.9143 4.42256   3
  -2  -5   2 38.0130 4.32290   7
  -2   5   2 30.9517 4.42894   3
   2   5  -2 35.9356 4.31720  15
  -2  -5   2 34.6275 4.43400   3
  -2  -5   2 33.2558 4.29954  16
  -2   5   2 32.7829 4.29087  16
   2   5  -2 34.4874 4.22155  10
  -2   5   2 35.6332 4.39537   9
  -2  -5   2 36.3082 4.26155   9
  -2   5   2 31.7643 4.26395   5
   2  -5  -2 31.5858 4.29314  17
  -2  -5   1 136.711 16.9913  15
  -2  -5   1 142.645 17.0059   7
   2  -5  -1 142.071 17.0065  15
  -2   5   1 150.919 17.0188   7
   2   5  -1 134.341 16.9221  13
  -2   5   1 143.812 16.9805   6
   2  -5  -1 140.406 17.0193  17
   2   5  -1 145.389 17.0172  15
   2  -5  -1 146.186 17.1490   3
  -2   5   1 143.328 17.2509   3
   2   5  -1 117.808 17.1686   3
  -2   5   1 145.663 16.9798   5
  -2  -5   1 147.282 16.9881   5
   2   5  -1 131.296 16.9317  10
  -2   5   1 139.216 16.9948  16
  -2   5   1 139.146 17.1266   9
  -2   5   1 139.583 17.2290  13
  -2  -5   1 142.011 17.0155   3
  -2  -5   1 146.003 17.0102  16
  -2   5   0 63.0336 7.77591  15
  -2  -5   0 60.3093 7.76757  15
   2   5   0 67.5323 7.77613   5
   2   5   0 61.2349 7.78627  16
  -2   5   0 69.2910 7.91466   4
  -2   5   0 67.5125 7.76182   5
   2  -5   0 63.9528 7.79413  16
   2  -5   0 57.8947 7.79087  17
   2  -5   0 59.2861 7.98534   3
  -2  -5   0 62.4657 7.78151  16
  -2   5   0 60.6629 8.15575   3
  -2  -5   0 55.6882 8.35013   2
  -2  -5   0 72.7024 7.77817   5
   2  -5   0 64.5713 7.77267   5
   2   5   0 63.2876 7.71477  13
  -2   5   0 67.4597 7.97152   9
  -2  -5   0 59.0375 7.73776  13
   2   5   0 60.9760 7.73484  10
  -2  -5   0 66.0169 7.75239  10
   2   5   0 64.5916 7.85157   3
   2  -5   1 12.6041 2.05850   3
   2  -5   1 11.3708 1.70025  16
  -2  -5  -1 17.4466 1.74970   5
  -2   5  -1 7.13219 2.16975   3
   2   5   1 13.8447 1.67845  13
   2  -5   1 14.7882 1.72043   5
  -2   5  -1 14.7973 1.71129   5
  -2   5  -1 16.4858 1.96409   4
   2   5   1 14.2941 1.74336   3
  -2  -5  -1 11.5393 1.67647  13
   2   5   1 10.4314 1.66710  12
   2   5   1 15.5918 1.72649   5
   2   5   1 11.2859 1.69660  16
  -2  -5  -1 15.9233 1.72068  10
  -2  -5  -1 10.9812 2.19810   2
   2  -5   1 12.2976 1.63809   1
  -2   5  -1 11.0199 1.69147  15
  -2  -5  -1 11.8828 1.69344  15
   2   5   2 7.09517 1.36303   4
  -2  -5  -2 4.22568 1.52880   2
   2  -5   2 14.1590 1.54509   4
  -2   5  -2 15.0122 1.31014   5
   2  -5   2 11.5036 1.23746   1
   2   5   2 7.53107 1.23721   5
   2   5   2 6.89805 1.21254  12
  -2   5  -2 9.47190 2.23650   3
   2   5   2 3.10679 1.51613   2
   2  -5   2 12.0980 1.30536   5
  -2   5  -2 13.8361 1.68795   4
  -2  -5  -2 7.94234 1.23373  11
  -2  -5  -2 10.0691 1.26703   5
  -2   5  -2 13.5032 1.29089  11
  -2  -5  -2 7.84287 1.24598  10
   2  -5   2 12.7664 2.00494   3
  -2  -5  -2 7.52507 1.24192  13
   2   5   2 7.80367 1.23041  13
   2  -5   3 12.7136 2.71376   3
   2   5   3 10.0999 2.40404   4
  -2  -5  -3 14.7578 1.96650  13
  -2  -5  -3 15.2834 1.91667  11
   2  -5   3 15.5846 1.90758   1
   2   5   3 13.0245 1.90928  12
  -2  -5  -3 11.6597 1.94328  12
   2   5   3 14.7677 1.92354   5
   2  -5   3 16.5489 1.94547   5
  -2   5  -3 16.8876 1.91987  11
  -2  -5  -3 15.8527 1.95963  10
   2   5   3 12.2319 2.53416   2
  -2   5  -3 12.6507 2.44305   4
   2  -5   3 17.1986 2.21628   4
  -2  -5  -3 13.8261 1.88247  17
   2  -5   4 10.9226 1.71489   5
  -2  -5  -4 12.8305 1.83673  12
   2  -5   4 13.6568 2.08066   4
   2  -5   4 9.92898 2.64053   3
  -2   5  -4 4.76841 2.41361   4
   2   5   4 13.6561 1.75426  12
   2   5   4 14.5037 1.68079  14
   2   5   4 13.3568 1.73140  11
   2  -5   4 11.8192 1.72494  11
  -2  -5  -4 14.2049 1.72958  11
  -2   5  -4 10.7315 1.69095  11
   2   5   4 14.9608 2.56989   2
  -2  -5  -4 14.9270 1.79931  10
   2   5   4 13.9415 1.74195   5
   2  -5   4 12.6727 1.72405   1
  -2  -5  -4 12.6277 1.79955  13
  -2  -5  -4 13.9162 1.68705  17
   2   5   5 20.6342 2.61113  12
  -2   5  -5 18.9023 3.88255   4
  -2  -5  -5 28.8924 2.77645  13
   2  -5   5 12.8387 3.63438   3
   2  -5   5 21.5044 2.58860   1
   2   5   5 31.4785 3.86208   2
  -2  -5  -5 22.6347 2.73776  12
   2  -5   5 22.8328 2.58450  11
   2   5   5 24.8763 2.60017   5
   2  -5   5 25.8917 2.61453   5
   2   5   5 20.8393 2.47757  14
  -2  -5  -5 29.1991 2.71915  10
  -2  -5  -5 20.1619 2.49126  17
   2  -5   5 26.5363 3.12992   4
   2   5   5 1.58934 2.47804  18
   2   5   5 23.0303 2.57702  11
   2  -5   6-2.13169 1.67004   4
  -2  -5  -6 1.12137 0.52555  13
   2  -5   6 0.73660 0.28027   1
   2   5   6 0.43516 0.33888  12
  -2  -5  -6 0.51291 0.45888  12
   2  -5   6 0.31930 0.38236  11
   2   5   6 0.74849 0.33123  11
  -2  -5  -6 0.54843 0.39435  10
  -2  -5  -6 0.35309 0.17773  17
   2   5   7 2.51296 1.24778  18
   2   5   7 5.86495 1.07266  12
   2  -5   7 7.68175 1.06180  11
   2  -5   7 3.20346 2.27219   4
  -2  -5  -7 6.38523 1.22711  12
   2   5   7 7.98404 1.06739  11
  -2  -5  -7 8.54550 1.25215  13
  -2  -5  -7 7.56295 1.16434  10
   2  -5   7 5.20124 1.00237   1
  -2  -5  -8 4.33615 1.01062  13
   2   5   8 3.16735 0.81418  11
   2  -5   8 6.57652 0.97176   1
   2   5   8 9.91096 0.85484  17
  -2  -5  -8 5.73956 1.15806  12
   2   5   8 3.49812 0.88456  12
   2  -5   8 2.49533 2.73383   4
   2  -5   8 3.16450 0.84284  11
  -2  -5  -9 26.7293 3.04860  13
  -2   5  -9 6.30680 3.01425  18
   2   5   9 22.8139 2.84332  12
  -2  -5  -9 23.8290 3.11081  12
   2   5   9 17.7994 2.69439  11
   2  -5   9 19.7223 2.72783  11
   2  -5   9 29.0613 2.94809   1
  -2  -5 -10 49.4699 3.93399  12
   2   5  10 42.7982 3.40464  12
   2  -5  10 38.7268 3.39612   1
   2   5  10 34.8469 3.13555  11
   2  -5  10 32.9111 3.13110  11
   2   5  10 2.65299 2.96931  18
  -2   5 -10 2.87987 3.19791  18
  -2  -5 -11 34.5803 3.83875  12
   2   5  11 28.7412 3.39515  12
   2  -5  11 33.8339 3.51939   1
   2   5  11 23.7562 3.21781  11
   2  -5  12 22.0542 3.32797   1
[truncated: 841,754 more chars]
