# Supplementary material for: Regulating photosalient behavior in dynamic metal-organic crystals
Source: Commun Chem. 2023 Jul 14;6:150. doi: 10.1038/s42004-023-00951-0 (PMC10349121; doi:10.1038/s42004-023-00951-0)
Supplement: Supplementary file 7 — Supplementary Data 4 [file 42004_2023_951_MOESM7_ESM.cif]

 
data_Zn6OH_P1
 
_audit_creation_method            'SHELXL-2018/3'
_shelx_SHELXL_version_number      '2018/3'
_chemical_name_systematic         ?
_chemical_name_common             ?
_chemical_melting_point           ?
_chemical_formula_moiety          ?
_chemical_formula_sum
 'C48 H36 N2 O6 Zn' 
_chemical_formula_weight          802.16

loop_
 _atom_type_symbol
 _atom_type_description
 _atom_type_scat_dispersion_real
 _atom_type_scat_dispersion_imag
 _atom_type_scat_source
 'C'  'C'   0.0181   0.0091
 'International Tables Vol C Tables 4.2.6.8 and 6.1.1.4'
 'H'  'H'   0.0000   0.0000
 'International Tables Vol C Tables 4.2.6.8 and 6.1.1.4'
 'N'  'N'   0.0311   0.0180
 'International Tables Vol C Tables 4.2.6.8 and 6.1.1.4'
 'O'  'O'   0.0492   0.0322
 'International Tables Vol C Tables 4.2.6.8 and 6.1.1.4'
 'Zn'  'Zn'  -1.5491   0.6778
 'International Tables Vol C Tables 4.2.6.8 and 6.1.1.4'
 
_space_group_crystal_system       monoclinic
_space_group_IT_number            14
_space_group_name_H-M_alt         'P 21/c'
_space_group_name_Hall            '-P 2ybc'
 
_shelx_space_group_comment
;
The symmetry employed for this shelxl refinement is uniquely defined
by the following loop, which should always be used as a source of
symmetry information in preference to the above space-group names.
They are only intended as comments.
;
 
loop_
 _space_group_symop_operation_xyz
 'x, y, z'
 '-x, y+1/2, -z+1/2'
 '-x, -y, -z'
 'x, -y-1/2, z-1/2'
 
_cell_length_a                    14.16260(10)
_cell_length_b                    20.55410(10)
_cell_length_c                    13.09750(10)
_cell_angle_alpha                 90
_cell_angle_beta                  90.6150(10)
_cell_angle_gamma                 90
_cell_volume                      3812.46(4)
_cell_formula_units_Z             4
_cell_measurement_temperature     100.00(10)
_cell_measurement_reflns_used     25432
_cell_measurement_theta_min       1.9340
_cell_measurement_theta_max       68.0910
 
_exptl_crystal_description        Platy
_exptl_crystal_colour             'light yellow'
_exptl_crystal_density_meas       ?
_exptl_crystal_density_method     ?
_exptl_crystal_density_diffrn     1.398          
_exptl_crystal_F_000              1664
_exptl_transmission_factor_min    0.938
_exptl_transmission_factor_max    0.973
_exptl_crystal_size_max           0.060
_exptl_crystal_size_mid           0.040
_exptl_crystal_size_min           0.020
_exptl_absorpt_coefficient_mu     1.343
_shelx_estimated_absorpt_T_min    0.924
_shelx_estimated_absorpt_T_max    0.974
_exptl_absorpt_correction_type    multi-scan
_exptl_absorpt_correction_T_min   ?
_exptl_absorpt_correction_T_max   ?
_exptl_absorpt_process_details    ?
_exptl_absorpt_special_details    ?
_diffrn_ambient_temperature       100.00(10)
_diffrn_radiation_wavelength      1.54184
_diffrn_radiation_type            CuK\a
_diffrn_source                    ?
_diffrn_measurement_device_type   'XtaLAB Synergy, Dualflex, HyPix3000'
_diffrn_measurement_method        '\w scans'
_diffrn_detector_area_resol_mean  ?
_diffrn_reflns_number             44352
_diffrn_reflns_av_unetI/netI      0.0251
_diffrn_reflns_av_R_equivalents   0.0571
_diffrn_reflns_limit_h_min        -17
_diffrn_reflns_limit_h_max        17
_diffrn_reflns_limit_k_min        -24
_diffrn_reflns_limit_k_max        24
_diffrn_reflns_limit_l_min        -15
_diffrn_reflns_limit_l_max        11
_diffrn_reflns_theta_min          3.121
_diffrn_reflns_theta_max          68.207
_diffrn_reflns_theta_full         67.684
_diffrn_measured_fraction_theta_max   0.963
_diffrn_measured_fraction_theta_full  0.967
_diffrn_reflns_Laue_measured_fraction_max    0.963
_diffrn_reflns_Laue_measured_fraction_full   0.967
_diffrn_reflns_point_group_measured_fraction_max   0.963
_diffrn_reflns_point_group_measured_fraction_full  0.967
_reflns_number_total              6708
_reflns_number_gt                 6332
_reflns_threshold_expression      'I > 2\s(I)'
_reflns_Friedel_coverage          0.000
_reflns_Friedel_fraction_max      .
_reflns_Friedel_fraction_full     .
 
_reflns_special_details
;
 Reflections were merged by SHELXL according to the crystal
 class for the calculation of statistics and refinement.
 
 _reflns_Friedel_fraction is defined as the number of unique
 Friedel pairs measured divided by the number that would be
 possible theoretically, ignoring centric projections and
 systematic absences.
;
 
_computing_data_collection        ?
_computing_cell_refinement        ?
_computing_data_reduction         ?
_computing_structure_solution     'SHELXT 2014/4 (Sheldrick, 2014)'
_computing_structure_refinement 'SHELXL-2018/3 (Sheldrick, 2018)'
_computing_molecular_graphics     ?
_computing_publication_material   ?
_refine_special_details           ?
_refine_ls_structure_factor_coef  Fsqd
_refine_ls_matrix_type            full
_refine_ls_weighting_scheme       calc
_refine_ls_weighting_details
'w=1/[\s^2^(Fo^2^)+(0.0389P)^2^+1.9249P] where P=(Fo^2^+2Fc^2^)/3'
_atom_sites_solution_primary      ?
_atom_sites_solution_secondary    ?
_atom_sites_solution_hydrogens    mixed
_refine_ls_hydrogen_treatment     mixed
_refine_ls_extinction_method      none
_refine_ls_extinction_coef        .
_refine_ls_number_reflns          6708
_refine_ls_number_parameters      519
_refine_ls_number_restraints      0
_refine_ls_R_factor_all           0.0299
_refine_ls_R_factor_gt            0.0285
_refine_ls_wR_factor_ref          0.0774
_refine_ls_wR_factor_gt           0.0763
_refine_ls_goodness_of_fit_ref    1.031
_refine_ls_restrained_S_all       1.031
_refine_ls_shift/su_max           0.002
_refine_ls_shift/su_mean          0.000
 
loop_
 _atom_site_label
 _atom_site_type_symbol
 _atom_site_fract_x
 _atom_site_fract_y
 _atom_site_fract_z
 _atom_site_U_iso_or_equiv
 _atom_site_adp_type
 _atom_site_occupancy
 _atom_site_site_symmetry_order  
 _atom_site_calc_flag
 _atom_site_refinement_flags_posn
 _atom_site_refinement_flags_adp
 _atom_site_refinement_flags_occupancy
 _atom_site_disorder_assembly
 _atom_site_disorder_group
Zn1 Zn 0.46630(2) 0.44096(2) 0.70098(2) 0.01658(7) Uani 1 1 d . . . . .
O4 O 0.48416(7) 0.38818(5) 0.57194(8) 0.0194(2) Uani 1 1 d . . . . .
O1 O 0.45461(7) 0.42828(5) 0.84975(8) 0.0219(2) Uani 1 1 d . . . . .
O5 O 0.39022(8) 0.28055(5) 1.26530(8) 0.0246(2) Uani 1 1 d . . . . .
H5 H 0.381592 0.241108 1.266687 0.037 Uiso 1 1 calc R U . . .
O2 O 0.37102(8) 0.34614(5) 0.78814(8) 0.0234(2) Uani 1 1 d . . . . .
O3 O 0.58431(8) 0.35773(5) 0.69175(8) 0.0225(2) Uani 1 1 d . . . . .
O6 O 0.71361(8) 0.17338(5) 0.32934(9) 0.0258(2) Uani 1 1 d . . . . .
H6 H 0.677480 0.166089 0.281349 0.039 Uiso 1 1 calc R U . . .
N1 N 0.34596(8) 0.48801(6) 0.65260(9) 0.0177(3) Uani 1 1 d . . . . .
N2 N 0.58513(8) 0.50049(6) 0.70459(9) 0.0176(3) Uani 1 1 d . . . . .
C42 C 0.59334(10) 0.30425(7) 0.53053(11) 0.0171(3) Uani 1 1 d . . . . .
C47 C 0.55255(10) 0.29447(7) 0.43469(11) 0.0174(3) Uani 1 1 d . . . . .
H47 H 0.498252 0.317277 0.416330 0.021 Uiso 1 1 calc R U . . .
C39 C 0.35689(10) 0.26514(7) 1.08625(11) 0.0192(3) Uani 1 1 d . . . . .
H39 H 0.329580 0.224726 1.098122 0.023 Uiso 1 1 calc R U . . .
C38 C 0.39511(10) 0.30076(7) 1.16704(11) 0.0186(3) Uani 1 1 d . . . . .
C33 C 0.40892(10) 0.37548(7) 0.86233(11) 0.0199(3) Uani 1 1 d . . . . .
C5 C 0.26102(11) 0.45898(7) 0.66087(12) 0.0205(3) Uani 1 1 d . . . . .
H5A H 0.257162 0.420038 0.696724 0.025 Uiso 1 1 calc R U . . .
C17 C 0.64480(10) 0.48866(7) 0.78347(11) 0.0194(3) Uani 1 1 d . . . . .
H17 H 0.624627 0.461421 0.835575 0.023 Uiso 1 1 calc R U . . .
C44 C 0.71581(11) 0.22717(7) 0.48817(12) 0.0213(3) Uani 1 1 d . . . . .
H44 H 0.771157 0.205318 0.505665 0.026 Uiso 1 1 calc R U . . .
C46 C 0.59188(10) 0.25118(7) 0.36639(11) 0.0195(3) Uani 1 1 d . . . . .
H46 H 0.564093 0.244976 0.302478 0.023 Uiso 1 1 calc R U . . .
C40 C 0.35967(10) 0.29004(7) 0.98827(11) 0.0188(3) Uani 1 1 d . . . . .
H40 H 0.332520 0.266625 0.934763 0.023 Uiso 1 1 calc R U . . .
C1 C 0.34898(11) 0.54516(7) 0.60288(12) 0.0217(3) Uani 1 1 d . . . . .
H1 H 0.406637 0.566567 0.598362 0.026 Uiso 1 1 calc R U . . .
C34 C 0.40256(10) 0.34974(7) 0.96842(11) 0.0179(3) Uani 1 1 d . . . . .
C24 C 1.03688(11) 0.66355(8) 0.73439(12) 0.0231(3) Uani 1 1 d . . . . .
H24 H 0.984626 0.684606 0.706273 0.028 Uiso 1 1 calc R U . . .
C6 C 0.09968(10) 0.57005(7) 0.51165(12) 0.0202(3) Uani 1 1 d . . . . .
H6A H 0.040630 0.561030 0.538612 0.024 Uiso 1 1 calc R U . . .
C7 C 0.10395(10) 0.60757(7) 0.42843(12) 0.0216(3) Uani 1 1 d . . . . .
H7 H 0.162636 0.613660 0.398710 0.026 Uiso 1 1 calc R U . . .
C8 C 0.02193(10) 0.63985(7) 0.38084(12) 0.0200(3) Uani 1 1 d . . . . .
C41 C 0.55234(10) 0.35178(7) 0.60238(11) 0.0179(3) Uani 1 1 d . . . . .
C43 C 0.67550(11) 0.27015(7) 0.55647(11) 0.0197(3) Uani 1 1 d . . . . .
H43 H 0.703417 0.276375 0.620315 0.024 Uiso 1 1 calc R U . . .
C21 C 0.61595(10) 0.54023(7) 0.63039(11) 0.0196(3) Uani 1 1 d . . . . .
H21 H 0.575973 0.549065 0.575328 0.024 Uiso 1 1 calc R U . . .
C00T C 1.02459(10) 0.60382(7) 0.78079(11) 0.0201(3) Uani 1 1 d . . . . .
C26 C 1.20289(11) 0.66416(8) 0.77157(12) 0.0240(3) Uani 1 1 d . . . . .
H26 H 1.261825 0.683761 0.766388 0.029 Uiso 1 1 calc R U . . .
C37 C 0.43927(11) 0.35993(7) 1.14800(12) 0.0235(3) Uani 1 1 d . . . . .
H37 H 0.466203 0.383352 1.201637 0.028 Uiso 1 1 calc R U . . .
C3 C 0.18323(10) 0.54234(7) 0.56271(11) 0.0189(3) Uani 1 1 d . . . . .
C45 C 0.67344(10) 0.21679(7) 0.39358(11) 0.0193(3) Uani 1 1 d . . . . .
C00Y C 0.01126(10) 0.64433(7) 0.27222(12) 0.0195(3) Uani 1 1 d . . . . .
C4 C 0.17944(10) 0.48466(7) 0.61830(12) 0.0209(3) Uani 1 1 d . . . . .
H4 H 0.122061 0.463433 0.626773 0.025 Uiso 1 1 calc R U . . .
C19 C 0.76712(11) 0.55566(7) 0.71341(12) 0.0208(3) Uani 1 1 d . . . . .
C18 C 0.73400(11) 0.51491(7) 0.79060(12) 0.0207(3) Uani 1 1 d . . . . .
C35 C 0.44324(11) 0.38403(7) 1.04950(12) 0.0221(3) Uani 1 1 d . . . . .
H35 H 0.473302 0.423452 1.037285 0.026 Uiso 1 1 calc R U . . .
C25 C 1.12586(11) 0.69347(8) 0.72835(12) 0.0253(3) Uani 1 1 d . . . . .
H25 H 1.132199 0.733148 0.694981 0.030 Uiso 1 1 calc R U . . .
C13 C 0.07888(11) 0.61931(7) 0.20337(12) 0.0221(3) Uani 1 1 d . . . . .
H13 H 0.131848 0.597780 0.228905 0.027 Uiso 1 1 calc R U . . .
C27 C 1.19441(10) 0.60437(7) 0.82415(11) 0.0209(3) Uani 1 1 d . . . . .
C29 C 1.09988(11) 0.51190(7) 0.87944(12) 0.0230(3) Uani 1 1 d . . . . .
H29 H 1.042537 0.489932 0.881897 0.028 Uiso 1 1 calc R U . . .
C20 C 0.70444(11) 0.56842(8) 0.63260(12) 0.0220(3) Uani 1 1 d . . . . .
H20 H 0.722474 0.596047 0.580062 0.026 Uiso 1 1 calc R U . . .
C28 C 1.10474(11) 0.57275(7) 0.82876(11) 0.0195(3) Uani 1 1 d . . . . .
C12 C -0.07036(10) 0.67593(7) 0.23064(12) 0.0212(3) Uani 1 1 d . . . . .
C9 C -0.04520(11) 0.66811(8) 0.44231(12) 0.0230(3) Uani 1 1 d . . . . .
H9 H -0.037432 0.666367 0.512856 0.028 Uiso 1 1 calc R U . . .
C30 C 1.17837(12) 0.48483(8) 0.92495(12) 0.0255(3) Uani 1 1 d . . . . .
H30 H 1.173514 0.444917 0.957917 0.031 Uiso 1 1 calc R U . . .
C23 C 0.93069(11) 0.57325(8) 0.78182(12) 0.0221(3) Uani 1 1 d . . . . .
H23 H 0.918367 0.543869 0.834007 0.026 Uiso 1 1 calc R U . . .
C11 C -0.13821(11) 0.70273(8) 0.29763(13) 0.0249(3) Uani 1 1 d . . . . .
H11 H -0.192025 0.722641 0.270933 0.030 Uiso 1 1 calc R U . . .
C10 C -0.12516(11) 0.69951(8) 0.40071(13) 0.0261(3) Uani 1 1 d . . . . .
H10 H -0.169320 0.718156 0.443845 0.031 Uiso 1 1 calc R U . . .
C22 C 0.86180(11) 0.58438(8) 0.71374(12) 0.0248(3) Uani 1 1 d . . . . .
H22 H 0.875245 0.613269 0.661223 0.030 Uiso 1 1 calc R U . . .
C2 C 0.27090(11) 0.57341(7) 0.55845(12) 0.0226(3) Uani 1 1 d . . . . .
H2 H 0.276337 0.613278 0.525467 0.027 Uiso 1 1 calc R U . . .
C14 C 0.06754(11) 0.62629(8) 0.10007(13) 0.0264(3) Uani 1 1 d . . . . .
H14 H 0.113373 0.610221 0.056447 0.032 Uiso 1 1 calc R U . . .
C16 C -0.08046(12) 0.68125(8) 0.12313(13) 0.0267(3) Uani 1 1 d . . . . .
H16 H -0.133904 0.701167 0.095579 0.032 Uiso 1 1 calc R U . . .
C15 C -0.01267(12) 0.65751(8) 0.05921(13) 0.0287(4) Uani 1 1 d . . . . .
H15 H -0.019727 0.662042 -0.011107 0.034 Uiso 1 1 calc R U . . .
C32 C 1.27387(11) 0.57507(8) 0.87270(12) 0.0250(3) Uani 1 1 d . . . . .
H32 H 1.332146 0.595866 0.870722 0.030 Uiso 1 1 calc R U . . .
C31 C 1.26611(11) 0.51694(8) 0.92219(12) 0.0260(3) Uani 1 1 d . . . . .
H31 H 1.318698 0.498556 0.954043 0.031 Uiso 1 1 calc R U . . .
H18 H 0.7725(14) 0.5051(9) 0.8473(15) 0.031 Uiso 1 1 d . U . . .
 
loop_
 _atom_site_aniso_label
 _atom_site_aniso_U_11
 _atom_site_aniso_U_22
 _atom_site_aniso_U_33
 _atom_site_aniso_U_23
 _atom_site_aniso_U_13
 _atom_site_aniso_U_12
Zn1 0.01755(11) 0.01819(11) 0.01399(12) -0.00058(7) -0.00053(8) 0.00082(7)
O4 0.0206(5) 0.0200(5) 0.0174(5) -0.0014(4) -0.0004(4) 0.0033(4)
O1 0.0244(5) 0.0230(5) 0.0185(5) 0.0034(4) 0.0037(4) 0.0021(4)
O5 0.0352(6) 0.0247(5) 0.0137(5) 0.0015(4) -0.0025(5) 0.0010(5)
O2 0.0284(6) 0.0272(6) 0.0145(5) 0.0013(4) -0.0018(5) 0.0042(5)
O3 0.0313(6) 0.0215(5) 0.0147(5) -0.0001(4) -0.0016(5) 0.0037(4)
O6 0.0232(5) 0.0308(6) 0.0234(6) -0.0103(5) -0.0026(5) 0.0060(5)
N1 0.0180(6) 0.0181(6) 0.0170(6) -0.0013(5) -0.0005(5) 0.0004(5)
N2 0.0185(6) 0.0187(6) 0.0155(6) -0.0012(5) -0.0009(5) 0.0012(5)
C42 0.0190(7) 0.0158(7) 0.0164(7) 0.0012(6) 0.0029(6) -0.0020(6)
C47 0.0148(6) 0.0180(7) 0.0195(8) 0.0009(6) -0.0008(6) -0.0013(5)
C39 0.0160(7) 0.0224(7) 0.0194(8) 0.0009(6) 0.0012(6) -0.0003(6)
C38 0.0184(7) 0.0238(7) 0.0138(7) 0.0008(6) -0.0004(6) 0.0063(6)
C33 0.0180(7) 0.0225(7) 0.0191(8) 0.0003(6) 0.0029(6) 0.0072(6)
C5 0.0225(7) 0.0192(7) 0.0198(8) 0.0011(6) 0.0001(6) -0.0014(6)
C17 0.0217(7) 0.0205(7) 0.0161(7) 0.0019(6) 0.0000(6) 0.0011(6)
C44 0.0204(7) 0.0210(7) 0.0224(8) 0.0009(6) -0.0026(6) 0.0041(6)
C46 0.0187(7) 0.0230(7) 0.0167(7) -0.0027(6) -0.0018(6) -0.0025(6)
C40 0.0160(7) 0.0255(7) 0.0149(7) -0.0025(6) -0.0015(6) 0.0003(6)
C1 0.0171(7) 0.0225(7) 0.0254(8) 0.0020(6) 0.0000(6) -0.0019(6)
C34 0.0168(7) 0.0218(7) 0.0151(7) 0.0004(6) 0.0008(6) 0.0050(6)
C24 0.0252(8) 0.0237(8) 0.0203(8) -0.0015(6) -0.0020(6) 0.0008(6)
C6 0.0164(7) 0.0213(7) 0.0228(8) -0.0010(6) -0.0002(6) -0.0011(6)
C7 0.0177(7) 0.0229(7) 0.0241(8) -0.0010(6) 0.0005(6) -0.0007(6)
C8 0.0174(7) 0.0198(7) 0.0227(8) 0.0010(6) -0.0013(6) -0.0030(6)
C41 0.0208(7) 0.0162(7) 0.0167(8) 0.0023(6) 0.0019(6) -0.0031(6)
C43 0.0235(7) 0.0201(7) 0.0156(7) 0.0013(6) -0.0023(6) -0.0008(6)
C21 0.0209(7) 0.0231(7) 0.0148(7) 0.0005(6) -0.0013(6) 0.0027(6)
C00T 0.0207(7) 0.0229(7) 0.0168(7) -0.0038(6) 0.0001(6) -0.0018(6)
C26 0.0243(8) 0.0241(8) 0.0235(8) -0.0046(6) 0.0031(7) -0.0072(6)
C37 0.0310(8) 0.0224(7) 0.0171(8) -0.0039(6) -0.0050(7) 0.0014(6)
C3 0.0178(7) 0.0211(7) 0.0177(7) -0.0024(6) 0.0007(6) 0.0003(6)
C45 0.0183(7) 0.0190(7) 0.0207(8) -0.0031(6) 0.0034(6) -0.0007(6)
C00Y 0.0185(7) 0.0173(7) 0.0228(8) -0.0005(6) -0.0002(6) -0.0043(6)
C4 0.0184(7) 0.0223(7) 0.0221(8) 0.0002(6) 0.0001(6) -0.0027(6)
C19 0.0196(7) 0.0242(8) 0.0186(8) -0.0019(6) 0.0007(6) 0.0007(6)
C18 0.0205(7) 0.0244(8) 0.0173(8) 0.0004(6) -0.0024(6) 0.0019(6)
C35 0.0266(8) 0.0180(7) 0.0216(8) 0.0000(6) -0.0008(6) 0.0012(6)
C25 0.0309(8) 0.0208(7) 0.0241(8) -0.0006(6) 0.0013(7) -0.0047(6)
C13 0.0209(7) 0.0201(7) 0.0254(8) -0.0007(6) 0.0016(6) -0.0025(6)
C27 0.0206(7) 0.0242(7) 0.0182(8) -0.0062(6) 0.0013(6) -0.0013(6)
C29 0.0246(8) 0.0242(8) 0.0204(8) -0.0012(6) 0.0001(6) -0.0041(6)
C20 0.0229(7) 0.0269(8) 0.0162(8) 0.0034(6) 0.0014(6) -0.0009(6)
C28 0.0211(7) 0.0223(7) 0.0150(7) -0.0043(6) 0.0005(6) -0.0012(6)
C12 0.0195(7) 0.0202(7) 0.0238(8) 0.0003(6) -0.0029(6) -0.0034(6)
C9 0.0210(7) 0.0284(8) 0.0196(8) -0.0009(6) -0.0014(6) 0.0000(6)
C30 0.0306(8) 0.0232(8) 0.0226(8) -0.0010(6) -0.0018(7) 0.0019(6)
C23 0.0220(8) 0.0234(7) 0.0208(8) -0.0007(6) 0.0013(6) -0.0013(6)
C11 0.0182(7) 0.0271(8) 0.0294(9) 0.0003(7) -0.0043(7) 0.0023(6)
C10 0.0197(7) 0.0312(8) 0.0273(9) -0.0043(7) 0.0004(7) 0.0038(6)
C22 0.0227(8) 0.0315(8) 0.0202(8) 0.0030(7) 0.0014(6) -0.0043(7)
C2 0.0204(7) 0.0211(7) 0.0262(8) 0.0053(6) -0.0004(6) -0.0014(6)
C14 0.0287(8) 0.0251(8) 0.0256(9) -0.0033(6) 0.0067(7) -0.0057(7)
C16 0.0275(8) 0.0276(8) 0.0248(9) 0.0027(7) -0.0065(7) -0.0021(7)
C15 0.0380(9) 0.0294(8) 0.0188(8) 0.0010(7) -0.0021(7) -0.0074(7)
C32 0.0195(7) 0.0305(8) 0.0250(9) -0.0075(7) 0.0011(6) -0.0014(6)
C31 0.0241(8) 0.0309(8) 0.0228(8) -0.0061(7) -0.0039(7) 0.0062(7)
 
_geom_special_details
;
 All esds (except the esd in the dihedral angle between two l.s. planes)
 are estimated using the full covariance matrix.  The cell esds are taken
 into account individually in the estimation of esds in distances, angles
 and torsion angles; correlations between esds in cell parameters are only
 used when they are defined by crystal symmetry.  An approximate (isotropic)
 treatment of cell esds is used for estimating esds involving l.s. planes.
;
 
loop_
 _geom_bond_atom_site_label_1
 _geom_bond_atom_site_label_2
 _geom_bond_distance
 _geom_bond_site_symmetry_2
 _geom_bond_publ_flag
Zn1 O1 1.9746(11) . ?
Zn1 O4 2.0263(10) . ?
Zn1 N1 2.0540(12) . ?
Zn1 N2 2.0808(12) . ?
Zn1 O3 2.3955(10) . ?
Zn1 C41 2.5585(14) . ?
O4 C41 1.2818(18) . ?
O1 C33 1.2752(19) . ?
O5 C38 1.3548(18) . ?
O5 H5 0.8200 . ?
O2 C33 1.2589(19) . ?
O3 C41 1.2565(19) . ?
O6 C45 1.3559(17) . ?
O6 H6 0.8200 . ?
N1 C1 1.3440(19) . ?
N1 C5 1.3481(19) . ?
N2 C21 1.3457(19) . ?
N2 C17 1.350(2) . ?
C42 C47 1.391(2) . ?
C42 C43 1.397(2) . ?
C42 C41 1.479(2) . ?
C47 C46 1.383(2) . ?
C47 H47 0.9300 . ?
C39 C40 1.383(2) . ?
C39 C38 1.392(2) . ?
C39 H39 0.9300 . ?
C38 C37 1.391(2) . ?
C33 C34 1.490(2) . ?
C5 C4 1.382(2) . ?
C5 H5A 0.9300 . ?
C17 C18 1.376(2) . ?
C17 H17 0.9300 . ?
C44 C43 1.385(2) . ?
C44 C45 1.387(2) . ?
C44 H44 0.9300 . ?
C46 C45 1.397(2) . ?
C46 H46 0.9300 . ?
C40 C34 1.395(2) . ?
C40 H40 0.9300 . ?
C1 C2 1.373(2) . ?
C1 H1 0.9300 . ?
C34 C35 1.394(2) . ?
C24 C00T 1.382(2) . ?
C24 C25 1.405(2) . ?
C24 H24 0.9300 . ?
C6 C7 1.337(2) . ?
C6 C3 1.468(2) . ?
C6 H6A 0.9300 . ?
C7 C8 1.471(2) . ?
C7 H7 0.9300 . ?
C8 C9 1.381(2) . ?
C8 C00Y 1.432(2) . ?
C43 H43 0.9300 . ?
C21 C20 1.381(2) . ?
C21 H21 0.9300 . ?
C00T C28 1.441(2) . ?
C00T C23 1.471(2) . ?
C26 C25 1.364(2) . ?
C26 C27 1.415(2) . ?
C26 H26 0.9300 . ?
C37 C35 1.384(2) . ?
C37 H37 0.9300 . ?
C3 C4 1.393(2) . ?
C3 C2 1.398(2) . ?
C00Y C13 1.419(2) . ?
C00Y C12 1.429(2) . ?
C4 H4 0.9300 . ?
C19 C18 1.398(2) . ?
C19 C20 1.399(2) . ?
C19 C22 1.465(2) . ?
C18 H18 0.94(2) . ?
C35 H35 0.9300 . ?
C25 H25 0.9300 . ?
C13 C14 1.368(2) . ?
C13 H13 0.9300 . ?
C27 C32 1.421(2) . ?
C27 C28 1.428(2) . ?
C29 C30 1.374(2) . ?
C29 C28 1.418(2) . ?
C29 H29 0.9300 . ?
C20 H20 0.9300 . ?
C12 C16 1.418(2) . ?
C12 C11 1.419(2) . ?
C9 C10 1.408(2) . ?
C9 H9 0.9300 . ?
C30 C31 1.408(2) . ?
C30 H30 0.9300 . ?
C23 C22 1.334(2) . ?
C23 H23 0.9300 . ?
C11 C10 1.362(2) . ?
C11 H11 0.9300 . ?
C10 H10 0.9300 . ?
C22 H22 0.9300 . ?
C2 H2 0.9300 . ?
C14 C15 1.405(2) . ?
C14 H14 0.9300 . ?
C16 C15 1.370(2) . ?
C16 H16 0.9300 . ?
C15 H15 0.9300 . ?
C32 C31 1.364(2) . ?
C32 H32 0.9300 . ?
C31 H31 0.9300 . ?
 
loop_
 _geom_angle_atom_site_label_1
 _geom_angle_atom_site_label_2
 _geom_angle_atom_site_label_3
 _geom_angle
 _geom_angle_site_symmetry_1
 _geom_angle_site_symmetry_3
 _geom_angle_publ_flag
O1 Zn1 O4 139.90(4) . . ?
O1 Zn1 N1 106.77(5) . . ?
O4 Zn1 N1 96.05(4) . . ?
O1 Zn1 N2 97.56(5) . . ?
O4 Zn1 N2 103.04(4) . . ?
N1 Zn1 N2 113.47(5) . . ?
O1 Zn1 O3 91.23(4) . . ?
O4 Zn1 O3 58.82(4) . . ?
N1 Zn1 O3 153.87(4) . . ?
N2 Zn1 O3 81.75(4) . . ?
O1 Zn1 C41 116.68(4) . . ?
O4 Zn1 C41 29.67(4) . . ?
N1 Zn1 C41 125.44(5) . . ?
N2 Zn1 C41 92.48(5) . . ?
O3 Zn1 C41 29.15(4) . . ?
C41 O4 Zn1 98.82(9) . . ?
C33 O1 Zn1 106.73(10) . . ?
C38 O5 H5 109.5 . . ?
C41 O3 Zn1 82.64(8) . . ?
C45 O6 H6 109.5 . . ?
C1 N1 C5 117.31(13) . . ?
C1 N1 Zn1 122.03(10) . . ?
C5 N1 Zn1 120.33(10) . . ?
C21 N2 C17 117.18(13) . . ?
C21 N2 Zn1 127.52(10) . . ?
C17 N2 Zn1 114.27(10) . . ?
C47 C42 C43 118.92(13) . . ?
C47 C42 C41 120.50(13) . . ?
C43 C42 C41 120.54(13) . . ?
C46 C47 C42 120.69(14) . . ?
C46 C47 H47 119.7 . . ?
C42 C47 H47 119.7 . . ?
C40 C39 C38 119.75(14) . . ?
C40 C39 H39 120.1 . . ?
C38 C39 H39 120.1 . . ?
O5 C38 C37 117.77(14) . . ?
O5 C38 C39 122.52(14) . . ?
C37 C38 C39 119.71(14) . . ?
O2 C33 O1 121.38(14) . . ?
O2 C33 C34 121.34(13) . . ?
O1 C33 C34 117.28(13) . . ?
N1 C5 C4 122.78(14) . . ?
N1 C5 H5A 118.6 . . ?
C4 C5 H5A 118.6 . . ?
N2 C17 C18 123.24(14) . . ?
N2 C17 H17 118.4 . . ?
C18 C17 H17 118.4 . . ?
C43 C44 C45 119.85(14) . . ?
C43 C44 H44 120.1 . . ?
C45 C44 H44 120.1 . . ?
C47 C46 C45 119.89(14) . . ?
C47 C46 H46 120.1 . . ?
C45 C46 H46 120.1 . . ?
C39 C40 C34 121.03(14) . . ?
C39 C40 H40 119.5 . . ?
C34 C40 H40 119.5 . . ?
N1 C1 C2 123.04(14) . . ?
N1 C1 H1 118.5 . . ?
C2 C1 H1 118.5 . . ?
C35 C34 C40 118.68(14) . . ?
C35 C34 C33 120.14(13) . . ?
C40 C34 C33 121.12(13) . . ?
C00T C24 C25 122.08(15) . . ?
C00T C24 H24 119.0 . . ?
C25 C24 H24 119.0 . . ?
C7 C6 C3 123.50(14) . . ?
C7 C6 H6A 118.3 . . ?
C3 C6 H6A 118.3 . . ?
C6 C7 C8 124.29(14) . . ?
C6 C7 H7 117.9 . . ?
C8 C7 H7 117.9 . . ?
C9 C8 C00Y 119.10(14) . . ?
C9 C8 C7 119.23(14) . . ?
C00Y C8 C7 121.64(13) . . ?
O3 C41 O4 119.72(13) . . ?
O3 C41 C42 121.12(13) . . ?
O4 C41 C42 119.15(13) . . ?
O3 C41 Zn1 68.22(8) . . ?
O4 C41 Zn1 51.50(7) . . ?
C42 C41 Zn1 170.54(11) . . ?
C44 C43 C42 120.73(14) . . ?
C44 C43 H43 119.6 . . ?
C42 C43 H43 119.6 . . ?
N2 C21 C20 122.75(14) . . ?
N2 C21 H21 118.6 . . ?
C20 C21 H21 118.6 . . ?
C24 C00T C28 118.89(14) . . ?
C24 C00T C23 120.11(14) . . ?
C28 C00T C23 120.99(14) . . ?
C25 C26 C27 120.94(14) . . ?
C25 C26 H26 119.5 . . ?
C27 C26 H26 119.5 . . ?
C35 C37 C38 120.19(14) . . ?
C35 C37 H37 119.9 . . ?
C38 C37 H37 119.9 . . ?
C4 C3 C2 116.68(14) . . ?
C4 C3 C6 122.22(13) . . ?
C2 C3 C6 121.10(14) . . ?
O6 C45 C44 118.36(13) . . ?
O6 C45 C46 121.74(14) . . ?
C44 C45 C46 119.89(13) . . ?
C13 C00Y C12 118.13(14) . . ?
C13 C00Y C8 122.91(14) . . ?
C12 C00Y C8 118.96(13) . . ?
C5 C4 C3 119.94(14) . . ?
C5 C4 H4 120.0 . . ?
C3 C4 H4 120.0 . . ?
C18 C19 C20 116.39(14) . . ?
C18 C19 C22 123.60(15) . . ?
C20 C19 C22 120.01(14) . . ?
C17 C18 C19 120.06(15) . . ?
C17 C18 H18 119.6(12) . . ?
C19 C18 H18 120.4(12) . . ?
C37 C35 C34 120.58(14) . . ?
C37 C35 H35 119.7 . . ?
C34 C35 H35 119.7 . . ?
C26 C25 C24 119.80(15) . . ?
C26 C25 H25 120.1 . . ?
C24 C25 H25 120.1 . . ?
C14 C13 C00Y 121.16(15) . . ?
C14 C13 H13 119.4 . . ?
C00Y C13 H13 119.4 . . ?
C26 C27 C32 121.01(14) . . ?
C26 C27 C28 119.74(14) . . ?
C32 C27 C28 119.25(14) . . ?
C30 C29 C28 121.15(14) . . ?
C30 C29 H29 119.4 . . ?
C28 C29 H29 119.4 . . ?
C21 C20 C19 120.37(14) . . ?
C21 C20 H20 119.8 . . ?
C19 C20 H20 119.8 . . ?
C29 C28 C27 117.96(14) . . ?
C29 C28 C00T 123.58(14) . . ?
C27 C28 C00T 118.46(14) . . ?
C16 C12 C11 121.47(14) . . ?
C16 C12 C00Y 119.09(14) . . ?
C11 C12 C00Y 119.42(14) . . ?
C8 C9 C10 121.54(15) . . ?
C8 C9 H9 119.2 . . ?
C10 C9 H9 119.2 . . ?
C29 C30 C31 120.63(15) . . ?
C29 C30 H30 119.7 . . ?
C31 C30 H30 119.7 . . ?
C22 C23 C00T 125.12(15) . . ?
C22 C23 H23 117.4 . . ?
C00T C23 H23 117.4 . . ?
C10 C11 C12 120.54(14) . . ?
C10 C11 H11 119.7 . . ?
C12 C11 H11 119.7 . . ?
C11 C10 C9 120.39(15) . . ?
C11 C10 H10 119.8 . . ?
C9 C10 H10 119.8 . . ?
C23 C22 C19 126.55(15) . . ?
C23 C22 H22 116.7 . . ?
C19 C22 H22 116.7 . . ?
C1 C2 C3 120.11(14) . . ?
C1 C2 H2 119.9 . . ?
C3 C2 H2 119.9 . . ?
C13 C14 C15 120.68(15) . . ?
C13 C14 H14 119.7 . . ?
C15 C14 H14 119.7 . . ?
C15 C16 C12 121.02(15) . . ?
C15 C16 H16 119.5 . . ?
C12 C16 H16 119.5 . . ?
C16 C15 C14 119.91(15) . . ?
C16 C15 H15 120.0 . . ?
C14 C15 H15 120.0 . . ?
C31 C32 C27 121.09(15) . . ?
C31 C32 H32 119.5 . . ?
C27 C32 H32 119.5 . . ?
C32 C31 C30 119.90(15) . . ?
C32 C31 H31 120.1 . . ?
C30 C31 H31 120.1 . . ?
 
loop_
 _geom_torsion_atom_site_label_1
 _geom_torsion_atom_site_label_2
 _geom_torsion_atom_site_label_3
 _geom_torsion_atom_site_label_4
 _geom_torsion
 _geom_torsion_site_symmetry_1
 _geom_torsion_site_symmetry_2
 _geom_torsion_site_symmetry_3
 _geom_torsion_site_symmetry_4
 _geom_torsion_publ_flag
C43 C42 C47 C46 0.7(2) . . . . ?
C41 C42 C47 C46 178.52(13) . . . . ?
C40 C39 C38 O5 176.51(13) . . . . ?
C40 C39 C38 C37 -2.6(2) . . . . ?
Zn1 O1 C33 O2 -8.41(16) . . . . ?
Zn1 O1 C33 C34 171.33(10) . . . . ?
C1 N1 C5 C4 1.9(2) . . . . ?
Zn1 N1 C5 C4 -171.72(11) . . . . ?
C21 N2 C17 C18 -0.2(2) . . . . ?
Zn1 N2 C17 C18 169.04(12) . . . . ?
C42 C47 C46 C45 0.0(2) . . . . ?
C38 C39 C40 C34 1.7(2) . . . . ?
C5 N1 C1 C2 -2.0(2) . . . . ?
Zn1 N1 C1 C2 171.41(12) . . . . ?
C39 C40 C34 C35 0.3(2) . . . . ?
C39 C40 C34 C33 177.61(13) . . . . ?
O2 C33 C34 C35 -178.44(13) . . . . ?
O1 C33 C34 C35 1.8(2) . . . . ?
O2 C33 C34 C40 4.2(2) . . . . ?
O1 C33 C34 C40 -175.50(13) . . . . ?
C3 C6 C7 C8 -175.10(14) . . . . ?
C6 C7 C8 C9 40.9(2) . . . . ?
C6 C7 C8 C00Y -140.93(16) . . . . ?
Zn1 O3 C41 O4 -0.42(12) . . . . ?
Zn1 O3 C41 C42 178.31(12) . . . . ?
Zn1 O4 C41 O3 0.50(14) . . . . ?
Zn1 O4 C41 C42 -178.26(10) . . . . ?
C47 C42 C41 O3 174.82(13) . . . . ?
C43 C42 C41 O3 -7.4(2) . . . . ?
C47 C42 C41 O4 -6.4(2) . . . . ?
C43 C42 C41 O4 171.34(13) . . . . ?
C45 C44 C43 C42 -1.2(2) . . . . ?
C47 C42 C43 C44 -0.1(2) . . . . ?
C41 C42 C43 C44 -177.91(13) . . . . ?
C17 N2 C21 C20 0.0(2) . . . . ?
Zn1 N2 C21 C20 -167.58(11) . . . . ?
C25 C24 C00T C28 3.1(2) . . . . ?
C25 C24 C00T C23 -177.67(14) . . . . ?
O5 C38 C37 C35 -177.66(13) . . . . ?
C39 C38 C37 C35 1.5(2) . . . . ?
C7 C6 C3 C4 -152.42(15) . . . . ?
C7 C6 C3 C2 28.2(2) . . . . ?
C43 C44 C45 O6 -178.63(13) . . . . ?
C43 C44 C45 C46 1.9(2) . . . . ?
C47 C46 C45 O6 179.24(13) . . . . ?
C47 C46 C45 C44 -1.3(2) . . . . ?
C9 C8 C00Y C13 177.09(14) . . . . ?
C7 C8 C00Y C13 -1.1(2) . . . . ?
C9 C8 C00Y C12 -2.2(2) . . . . ?
C7 C8 C00Y C12 179.59(13) . . . . ?
N1 C5 C4 C3 1.1(2) . . . . ?
C2 C3 C4 C5 -3.7(2) . . . . ?
C6 C3 C4 C5 176.92(14) . . . . ?
N2 C17 C18 C19 -0.5(2) . . . . ?
C20 C19 C18 C17 1.3(2) . . . . ?
C22 C19 C18 C17 -178.50(14) . . . . ?
C38 C37 C35 C34 0.5(2) . . . . ?
C40 C34 C35 C37 -1.4(2) . . . . ?
C33 C34 C35 C37 -178.77(13) . . . . ?
C27 C26 C25 C24 -1.1(2) . . . . ?
C00T C24 C25 C26 -1.8(2) . . . . ?
C12 C00Y C13 C14 1.3(2) . . . . ?
C8 C00Y C13 C14 -177.98(14) . . . . ?
C25 C26 C27 C32 -177.46(15) . . . . ?
C25 C26 C27 C28 2.5(2) . . . . ?
N2 C21 C20 C19 0.8(2) . . . . ?
C18 C19 C20 C21 -1.5(2) . . . . ?
C22 C19 C20 C21 178.34(14) . . . . ?
C30 C29 C28 C27 1.6(2) . . . . ?
C30 C29 C28 C00T -179.23(14) . . . . ?
C26 C27 C28 C29 178.04(14) . . . . ?
C32 C27 C28 C29 -2.0(2) . . . . ?
C26 C27 C28 C00T -1.2(2) . . . . ?
C32 C27 C28 C00T 178.80(14) . . . . ?
C24 C00T C28 C29 179.29(14) . . . . ?
C23 C00T C28 C29 0.0(2) . . . . ?
C24 C00T C28 C27 -1.5(2) . . . . ?
C23 C00T C28 C27 179.20(13) . . . . ?
C13 C00Y C12 C16 -0.2(2) . . . . ?
C8 C00Y C12 C16 179.11(14) . . . . ?
C13 C00Y C12 C11 -178.61(14) . . . . ?
C8 C00Y C12 C11 0.7(2) . . . . ?
C00Y C8 C9 C10 1.9(2) . . . . ?
C7 C8 C9 C10 -179.87(14) . . . . ?
C28 C29 C30 C31 -0.2(2) . . . . ?
C24 C00T C23 C22 25.2(2) . . . . ?
C28 C00T C23 C22 -155.52(15) . . . . ?
C16 C12 C11 C10 -177.18(15) . . . . ?
C00Y C12 C11 C10 1.2(2) . . . . ?
C12 C11 C10 C9 -1.6(2) . . . . ?
C8 C9 C10 C11 0.0(2) . . . . ?
C00T C23 C22 C19 -178.93(15) . . . . ?
C18 C19 C22 C23 4.4(3) . . . . ?
C20 C19 C22 C23 -175.37(16) . . . . ?
N1 C1 C2 C3 -0.7(2) . . . . ?
C4 C3 C2 C1 3.5(2) . . . . ?
C6 C3 C2 C1 -177.08(15) . . . . ?
C00Y C13 C14 C15 -1.2(2) . . . . ?
C11 C12 C16 C15 177.36(15) . . . . ?
C00Y C12 C16 C15 -1.0(2) . . . . ?
C12 C16 C15 C14 1.1(2) . . . . ?
C13 C14 C15 C16 0.0(2) . . . . ?
C26 C27 C32 C31 -179.04(15) . . . . ?
C28 C27 C32 C31 1.0(2) . . . . ?
C27 C32 C31 C30 0.5(2) . . . . ?
C29 C30 C31 C32 -0.9(2) . . . . ?
 
_refine_diff_density_max    0.234
_refine_diff_density_min   -0.426
_refine_diff_density_rms    0.046

_shelx_res_file
;
TITL test_1_a.res in P2(1)/c
    shelx.res
    created by SHELXL-2018/3 at 15:25:54 on 03-Mar-2022
CELL  1.54184  14.1626  20.5541  13.0975   90.000   90.615   90.000
ZERR     4.00   0.0001   0.0001   0.0001    0.000    0.001    0.000
LATT   1
SYMM  - X, 1/2 + Y, 1/2 - Z
SFAC  C    H    N    O    ZN
UNIT  192 144 8 24 4
MERG   2
MORE -1
FMAP   2   53   53
PLAN   20
SIZE     0.020   0.040   0.060
ACTA
BOND   $H
CONF
LIST   4
L.S.  20
WGHT    0.038900    1.924900
FVAR       0.34386
ZN1   5    0.466303    0.440957    0.700977    11.00000    0.01755    0.01819 =
         0.01399   -0.00058   -0.00053    0.00082
O4    4    0.484156    0.388182    0.571943    11.00000    0.02064    0.02001 =
         0.01740   -0.00137   -0.00038    0.00329
O1    4    0.454614    0.428282    0.849753    11.00000    0.02444    0.02300 =
         0.01845    0.00338    0.00368    0.00214
O5    4    0.390223    0.280545    1.265300    11.00000    0.03522    0.02474 =
         0.01366    0.00148   -0.00252    0.00096
AFIX 147
H5    2    0.381592    0.241108    1.266687    11.00000   -1.50000
AFIX   0
O2    4    0.371019    0.346142    0.788136    11.00000    0.02843    0.02716 =
         0.01450    0.00129   -0.00183    0.00421
O3    4    0.584310    0.357728    0.691753    11.00000    0.03135    0.02154 =
         0.01468   -0.00010   -0.00157    0.00374
O6    4    0.713610    0.173375    0.329337    11.00000    0.02321    0.03078 =
         0.02336   -0.01035   -0.00256    0.00597
AFIX 147
H6    2    0.677480    0.166089    0.281349    11.00000   -1.50000
AFIX   0
N1    3    0.345955    0.488013    0.652602    11.00000    0.01804    0.01809 =
         0.01701   -0.00133   -0.00050    0.00045
N2    3    0.585126    0.500491    0.704588    11.00000    0.01846    0.01870 =
         0.01550   -0.00125   -0.00088    0.00124
C42   1    0.593338    0.304255    0.530529    11.00000    0.01905    0.01579 =
         0.01638    0.00123    0.00285   -0.00201
C47   1    0.552548    0.294471    0.434688    11.00000    0.01477    0.01802 =
         0.01948    0.00090   -0.00084   -0.00133
AFIX  43
H47   2    0.498252    0.317277    0.416330    11.00000   -1.20000
AFIX   0
C39   1    0.356889    0.265135    1.086253    11.00000    0.01595    0.02239 =
         0.01940    0.00092    0.00122   -0.00034
AFIX  43
H39   2    0.329580    0.224726    1.098122    11.00000   -1.20000
AFIX   0
C38   1    0.395105    0.300758    1.167043    11.00000    0.01837    0.02376 =
         0.01379    0.00076   -0.00043    0.00630
C33   1    0.408921    0.375477    0.862329    11.00000    0.01800    0.02252 =
         0.01912    0.00032    0.00289    0.00719
C5    1    0.261023    0.458984    0.660867    11.00000    0.02247    0.01921 =
         0.01983    0.00115    0.00009   -0.00143
AFIX  43
H5A   2    0.257162    0.420038    0.696724    11.00000   -1.20000
AFIX   0
C17   1    0.644800    0.488658    0.783473    11.00000    0.02170    0.02049 =
         0.01608    0.00187   -0.00003    0.00107
AFIX  43
H17   2    0.624627    0.461421    0.835575    11.00000   -1.20000
AFIX   0
C44   1    0.715808    0.227170    0.488168    11.00000    0.02038    0.02097 =
         0.02244    0.00092   -0.00264    0.00413
AFIX  43
H44   2    0.771157    0.205318    0.505665    11.00000   -1.20000
AFIX   0
C46   1    0.591885    0.251180    0.366393    11.00000    0.01872    0.02300 =
         0.01670   -0.00271   -0.00177   -0.00249
AFIX  43
H46   2    0.564093    0.244976    0.302478    11.00000   -1.20000
AFIX   0
C40   1    0.359671    0.290042    0.988272    11.00000    0.01601    0.02549 =
         0.01489   -0.00251   -0.00148    0.00028
AFIX  43
H40   2    0.332520    0.266625    0.934763    11.00000   -1.20000
AFIX   0
C1    1    0.348978    0.545163    0.602880    11.00000    0.01705    0.02253 =
         0.02544    0.00198    0.00000   -0.00187
AFIX  43
H1    2    0.406637    0.566567    0.598362    11.00000   -1.20000
AFIX   0
C34   1    0.402562    0.349740    0.968419    11.00000    0.01680    0.02177 =
         0.01508    0.00044    0.00084    0.00504
C24   1    1.036883    0.663546    0.734390    11.00000    0.02516    0.02367 =
         0.02028   -0.00148   -0.00204    0.00081
AFIX  43
H24   2    0.984626    0.684606    0.706273    11.00000   -1.20000
AFIX   0
C6    1    0.099681    0.570052    0.511646    11.00000    0.01643    0.02133 =
         0.02278   -0.00105   -0.00019   -0.00108
AFIX  43
H6A   2    0.040630    0.561030    0.538612    11.00000   -1.20000
AFIX   0
C7    1    0.103952    0.607574    0.428435    11.00000    0.01765    0.02291 =
         0.02412   -0.00101    0.00049   -0.00071
AFIX  43
H7    2    0.162636    0.613660    0.398710    11.00000   -1.20000
AFIX   0
C8    1    0.021930    0.639852    0.380836    11.00000    0.01742    0.01977 =
         0.02266    0.00103   -0.00135   -0.00298
C41   1    0.552338    0.351778    0.602384    11.00000    0.02083    0.01622 =
         0.01674    0.00225    0.00190   -0.00315
C43   1    0.675498    0.270145    0.556469    11.00000    0.02347    0.02008 =
         0.01560    0.00131   -0.00232   -0.00078
AFIX  43
H43   2    0.703417    0.276375    0.620315    11.00000   -1.20000
AFIX   0
C21   1    0.615948    0.540226    0.630392    11.00000    0.02086    0.02308 =
         0.01483    0.00050   -0.00135    0.00274
AFIX  43
H21   2    0.575973    0.549065    0.575328    11.00000   -1.20000
AFIX   0
C00T  1    1.024590    0.603815    0.780790    11.00000    0.02074    0.02292 =
         0.01677   -0.00383    0.00014   -0.00185
C26   1    1.202887    0.664159    0.771566    11.00000    0.02434    0.02413 =
         0.02351   -0.00461    0.00308   -0.00722
AFIX  43
H26   2    1.261825    0.683761    0.766388    11.00000   -1.20000
AFIX   0
C37   1    0.439272    0.359933    1.148003    11.00000    0.03096    0.02243 =
         0.01715   -0.00390   -0.00503    0.00145
AFIX  43
H37   2    0.466203    0.383352    1.201637    11.00000   -1.20000
AFIX   0
C3    1    0.183228    0.542337    0.562710    11.00000    0.01777    0.02115 =
         0.01773   -0.00239    0.00066    0.00027
C45   1    0.673437    0.216790    0.393583    11.00000    0.01834    0.01896 =
         0.02075   -0.00315    0.00338   -0.00073
C00Y  1    0.011255    0.644328    0.272219    11.00000    0.01851    0.01729 =
         0.02283   -0.00051   -0.00016   -0.00431
C4    1    0.179436    0.484659    0.618298    11.00000    0.01835    0.02229 =
         0.02207    0.00024    0.00010   -0.00275
AFIX  43
H4    2    0.122061    0.463433    0.626773    11.00000   -1.20000
AFIX   0
C19   1    0.767117    0.555664    0.713409    11.00000    0.01964    0.02419 =
         0.01861   -0.00186    0.00071    0.00072
C18   1    0.734005    0.514910    0.790598    11.00000    0.02047    0.02435 =
         0.01729    0.00037   -0.00244    0.00188
C35   1    0.443237    0.384031    1.049505    11.00000    0.02657    0.01805 =
         0.02157    0.00005   -0.00084    0.00122
AFIX  43
H35   2    0.473302    0.423452    1.037285    11.00000   -1.20000
AFIX   0
C25   1    1.125856    0.693474    0.728347    11.00000    0.03093    0.02076 =
         0.02413   -0.00057    0.00125   -0.00469
AFIX  43
H25   2    1.132199    0.733148    0.694981    11.00000   -1.20000
AFIX   0
C13   1    0.078883    0.619306    0.203370    11.00000    0.02085    0.02010 =
         0.02535   -0.00070    0.00160   -0.00254
AFIX  43
H13   2    0.131848    0.597780    0.228905    11.00000   -1.20000
AFIX   0
C27   1    1.194408    0.604366    0.824152    11.00000    0.02055    0.02417 =
         0.01815   -0.00620    0.00133   -0.00126
C29   1    1.099875    0.511899    0.879437    11.00000    0.02455    0.02418 =
         0.02041   -0.00121    0.00014   -0.00415
AFIX  43
H29   2    1.042537    0.489932    0.881897    11.00000   -1.20000
AFIX   0
C20   1    0.704440    0.568421    0.632598    11.00000    0.02287    0.02688 =
         0.01624    0.00339    0.00137   -0.00085
AFIX  43
H20   2    0.722474    0.596047    0.580062    11.00000   -1.20000
AFIX   0
C28   1    1.104742    0.572748    0.828762    11.00000    0.02114    0.02229 =
         0.01501   -0.00434    0.00047   -0.00118
C12   1   -0.070358    0.675930    0.230643    11.00000    0.01951    0.02024 =
         0.02381    0.00026   -0.00293   -0.00339
C9    1   -0.045204    0.668110    0.442312    11.00000    0.02100    0.02840 =
         0.01958   -0.00086   -0.00136    0.00003
AFIX  43
H9    2   -0.037432    0.666367    0.512856    11.00000   -1.20000
AFIX   0
C30   1    1.178372    0.484834    0.924955    11.00000    0.03060    0.02323 =
         0.02262   -0.00097   -0.00177    0.00188
AFIX  43
H30   2    1.173514    0.444917    0.957917    11.00000   -1.20000
AFIX   0
C23   1    0.930687    0.573250    0.781820    11.00000    0.02197    0.02342 =
         0.02079   -0.00074    0.00129   -0.00128
AFIX  43
H23   2    0.918367    0.543869    0.834007    11.00000   -1.20000
AFIX   0
C11   1   -0.138215    0.702725    0.297629    11.00000    0.01820    0.02709 =
         0.02942    0.00034   -0.00426    0.00227
AFIX  43
H11   2   -0.192025    0.722641    0.270933    11.00000   -1.20000
AFIX   0
C10   1   -0.125161    0.699507    0.400706    11.00000    0.01970    0.03119 =
         0.02732   -0.00425    0.00044    0.00375
AFIX  43
H10   2   -0.169320    0.718156    0.443845    11.00000   -1.20000
AFIX   0
C22   1    0.861800    0.584378    0.713744    11.00000    0.02270    0.03149 =
         0.02017    0.00296    0.00139   -0.00433
AFIX  43
H22   2    0.875245    0.613269    0.661223    11.00000   -1.20000
AFIX   0
C2    1    0.270897    0.573407    0.558452    11.00000    0.02042    0.02114 =
         0.02621    0.00531   -0.00041   -0.00143
AFIX  43
H2    2    0.276337    0.613278    0.525467    11.00000   -1.20000
AFIX   0
C14   1    0.067539    0.626293    0.100069    11.00000    0.02867    0.02512 =
         0.02560   -0.00335    0.00665   -0.00570
AFIX  43
H14   2    0.113373    0.610221    0.056447    11.00000   -1.20000
AFIX   0
C16   1   -0.080456    0.681254    0.123134    11.00000    0.02751    0.02759 =
         0.02478    0.00271   -0.00652   -0.00208
AFIX  43
H16   2   -0.133904    0.701167    0.095579    11.00000   -1.20000
AFIX   0
C15   1   -0.012666    0.657507    0.059210    11.00000    0.03795    0.02936 =
         0.01881    0.00102   -0.00206   -0.00741
AFIX  43
H15   2   -0.019727    0.662042   -0.011107    11.00000   -1.20000
AFIX   0
C32   1    1.273873    0.575073    0.872703    11.00000    0.01950    0.03047 =
         0.02503   -0.00751    0.00111   -0.00140
AFIX  43
H32   2    1.332146    0.595866    0.870722    11.00000   -1.20000
AFIX   0
C31   1    1.266111    0.516942    0.922188    11.00000    0.02414    0.03092 =
         0.02278   -0.00608   -0.00388    0.00624
AFIX  43
H31   2    1.318698    0.498556    0.954043    11.00000   -1.20000
AFIX   0
H18   2    0.772451    0.505067    0.847310    11.00000   -1.20000
HKLF    4


REM  test_1_a.res in P2(1)/c
REM wR2 = 0.0774, GooF = S = 1.031, Restrained GooF = 1.031 for all data
REM R1 = 0.0285 for 6332 Fo > 4sig(Fo) and 0.0299 for all 6708 data
REM 519 parameters refined using 0 restraints

END

WGHT      0.0389      1.9243

REM Highest difference peak  0.234,  deepest hole -0.426,  1-sigma level  0.046
Q1    1   0.4029  0.3595  0.9218  11.00000  0.05    0.23
Q2    1   0.5383  0.4764  0.6965  11.00000  0.05    0.23
Q3    1   0.2221  0.5597  0.5681  11.00000  0.05    0.23
Q4    1   0.5724  0.3221  0.5593  11.00000  0.05    0.23
Q5    1  -0.0215  0.6643  0.2541  11.00000  0.05    0.22
Q6    1   0.4814  0.3995  0.6305  11.00000  0.05    0.21
Q7    1   0.9848  0.5876  0.7762  11.00000  0.05    0.21
Q8    1   0.1779  0.5215  0.5977  11.00000  0.05    0.19
Q9    1   0.3871  0.4755  0.6974  11.00000  0.05    0.19
Q10   1   0.6228  0.2839  0.5458  11.00000  0.05    0.19
Q11   1  -0.0807  0.6647  0.1811  11.00000  0.05    0.19
Q12   1   1.0626  0.5878  0.8147  11.00000  0.05    0.19
Q13   1   0.3584  0.3319  0.9811  11.00000  0.05    0.19
Q14   1   0.0472  0.6377  0.2432  11.00000  0.05    0.18
Q15   1   0.1429  0.5579  0.5411  11.00000  0.05    0.18
Q16   1   0.3017  0.4777  0.6568  11.00000  0.05    0.18
Q17   1   0.0021  0.6597  0.4067  11.00000  0.05    0.18
Q18   1   0.7516  0.5412  0.7552  11.00000  0.05    0.18
Q19   1   1.1946  0.6319  0.8051  11.00000  0.05    0.18
Q20   1   1.2201  0.5974  0.8581  11.00000  0.05    0.18
;
_shelx_res_checksum   44482

_shelx_hkl_file
;
   1   0   0 2532.05  101.46
  -1   0   0 2807.24  101.46
   1   0   0 2485.06  101.38
   1   0   0 2739.74  101.48
  -1   0   0 2361.05  101.45
   2   0   0 3238.63  122.56
   2   0   0 3038.29  122.65
  -2   0   0 3289.97  122.71
   2   0   0 3043.70  122.71
  -2   0   0 3273.67  122.59
   2   0   0 3273.21  122.60
  -2   0   0 3226.42  122.77
   3   0   0  328.11   12.88
  -3   0   0  347.20   13.21
   3   0   0  292.86   12.99
  -3   0   0  306.22   12.81
  -3   0   0  306.30   12.86
   3   0   0  263.47   12.89
   3   0   0  330.44   12.86
   3   0   0  296.68   13.02
  -3   0   0  300.31   12.20
  -4   0   0  627.72   27.12
   4   0   0  694.01   27.34
  -4   0   0  765.78   27.19
   4   0   0  736.53   27.55
   4   0   0  606.46   27.19
   4   0   0  685.92   26.93
  -4   0   0  626.13   26.03
  -5   0   0   21.23    2.26
   5   0   0   26.26    2.53
   5   0   0   23.82    2.42
  -5   0   0   17.76    1.98
   5   0   0   21.40    2.33
   5   0   0   23.13    2.16
  -5   0   0   26.43    2.51
   6   0   0  736.20   30.72
  -6   0   0  744.95   30.06
   6   0   0  689.86   30.51
   6   0   0  621.01   30.14
  -6   0   0  820.10   30.75
   7   0   0  308.76   15.78
  -7   0   0  339.14   15.17
   7   0   0  302.32   15.62
   7   0   0  306.37   13.99
  -7   0   0  346.96   15.53
   7   0   0  279.49   15.29
  -8   0   0    0.85    0.84
   8   0   0   -0.37    0.66
   8   0   0    1.16    0.57
   8   0   0    1.52    0.88
  -9   0   0    2.98    0.89
   9   0   0    0.66    0.68
   9   0   0    1.88    0.77
   9   0   0    1.38    0.96
   9   0   0    2.22    1.31
   9   0   0    0.87    1.01
  -9   0   0    4.77    1.62
  -9   0   0    1.23    0.69
  10   0   0   11.54    2.85
  10   0   0   15.92    2.32
 -10   0   0   15.10    2.05
  10   0   0   12.17    2.96
  10   0   0   11.77    2.81
 -10   0   0   11.56    2.43
 -10   0   0   17.02    2.13
  10   0   0   12.26    2.07
  11   0   0  935.01   45.19
 -11   0   0  976.66   43.77
  11   0   0 1006.39   46.05
  11   0   0  968.27   41.99
  11   0   0  996.16   46.11
  11   0   0  966.21   41.65
 -11   0   0 1013.97   41.05
 -11   0   0 1030.02   41.16
  12   0   0  149.79   12.74
  12   0   0  172.89   10.48
  12   0   0  145.55   12.24
  12   0   0  171.43   13.02
 -12   0   0  183.38    9.76
  12   0   0  154.52    9.76
 -12   0   0  172.91    9.51
 -13   0   0    7.35    1.67
 -13   0   0    5.26    1.44
  13   0   0    5.90    1.65
  13   0   0   10.15    2.29
  14   0   0  120.75    8.26
 -14   0   0  134.79    7.98
  14   0   0  124.64    8.53
 -14   0   0  140.72    8.18
  14   0   0  143.03    9.21
 -15   0   0  496.31   22.03
  15   0   0  541.93   23.02
  15   0   0  477.51   23.13
  15   0   0  517.51   23.06
 -15   0   0  478.86   22.07
 -16   0   0  261.33   12.35
  16   0   0  278.50   13.01
 -16   0   0  265.19   12.66
  16   0   0  250.52   13.23
 -16   0   0  278.08   12.56
  16   0   0  251.66   12.95
  17   0   0   95.86    5.40
 -17   0   0   91.89    5.04
   0   1   0    0.14    0.11
   0   1   0    0.14    0.08
   0   1   0    0.16    0.11
   0  -1   0    0.03    0.07
  -1   1   0   83.96    3.98
  -1  -1   0   92.89    4.10
   1  -1   0  104.29    4.21
   1   1   0   99.09    3.91
  -1   1   0   81.28    4.04
  -1   1   0   89.34    4.08
  -1  -1   0   86.56    3.91
  -1   1   0   94.02    3.91
  -1   1   0   94.96    4.28
   1   1   0   96.84    4.08
   1  -1   0   86.36    3.97
   1  -1   0   93.81    3.98
   1  -1   0  113.15    4.14
   1   1   0   91.60    4.09
   1   1   0   97.27    4.16
  -2  -1   0  464.96   17.76
   2  -1   0  355.69   17.57
  -2  -1   0  440.88   17.72
  -2   1   0  476.79   17.79
  -2  -1   0  515.36   17.58
  -2   1   0  419.49   17.21
   2  -1   0  434.75   17.57
   2   1   0  360.46   17.51
   2  -1   0  501.77   17.65
  -2   1   0  410.25   17.80
  -2  -1   0  437.10   17.62
   2   1   0  501.79   17.66
   2  -1   0  436.68   17.64
   2   1   0  438.73   17.76
  -3  -1   0 2065.93   82.75
   3  -1   0 2048.44   82.68
  -3  -1   0 2295.84   82.51
  -3  -1   0 1796.79   82.48
  -3   1   0 2329.33   82.80
  -3   1   0 2333.45   82.06
   3   1   0 2098.31   82.73
  -3  -1   0 2210.77   82.71
   3  -1   0 2243.89   82.64
   3  -1   0 1707.36   82.41
  -3   1   0 2382.93   83.13
   3   1   0 2216.71   82.83
   3   1   0 2053.79   82.52
   3  -1   0 2295.36   82.82
   4  -1   0  698.45   27.20
  -4  -1   0  694.11   26.65
  -4  -1   0  629.45   26.79
  -4   1   0  681.83   26.78
  -4   1   0  721.21   27.10
   4   1   0  574.01   26.76
   4  -1   0  538.58   26.46
  -4  -1   0  714.31   26.98
   4  -1   0  740.87   27.17
  -4   1   0  573.81   26.85
   4  -1   0  715.18   27.19
   4   1   0  689.09   27.25
   4   1   0  613.04   26.59
  -4   1   0  686.45   25.95
   5  -1   0  226.76   10.51
  -5  -1   0  260.41   10.18
  -5  -1   0  212.14   10.04
  -5   1   0  205.16    9.89
   5   1   0  200.67   10.23
  -5  -1   0  211.73   10.08
   5  -1   0  200.36   10.12
   5   1   0  186.29   10.10
  -5   1   0  195.14   10.12
   5  -1   0  180.27    9.68
   5  -1   0  199.75   10.21
   5   1   0  179.19    9.62
   5   1   0  202.86   10.29
   5  -1   0  216.38    9.77
  -5  -1   0  233.98   10.53
  -6  -1   0  199.75    9.81
   6  -1   0  214.66   10.61
   6   1   0  183.01   10.18
  -6   1   0  205.16    9.97
  -6  -1   0  190.64    9.94
   6  -1   0  192.16   10.18
  -6   1   0  185.95   10.12
   6   1   0  196.70   10.41
   6  -1   0  167.63    9.97
   6   1   0  186.75   10.31
  -6  -1   0  215.84   10.51
   7  -1   0   37.52    3.83
  -7  -1   0   33.31    3.21
   7   1   0   35.14    3.74
  -7   1   0   38.89    3.53
   7  -1   0   28.89    2.62
   7   1   0   33.98    2.79
  -7   1   0   29.22    3.32
   7  -1   0   30.02    3.42
  -7  -1   0   39.12    3.59
   7   1   0   35.17    3.72
   7   1   0   31.98    3.64
   7  -1   0   31.37    3.58
  -7  -1   0   31.52    3.54
   8  -1   0  288.48   15.20
   8   1   0  234.40   14.55
  -8   1   0  297.56   14.91
   8   1   0  256.14   15.06
   8  -1   0  274.17   15.27
   8   1   0  268.11   13.25
   8  -1   0  274.08   13.29
   8  -1   0  338.24   16.03
  -8   1   0  315.11   14.83
   8   1   0  299.65   15.51
  -8  -1   0  307.35   14.57
   9  -1   0  887.71   39.23
   9   1   0  941.15   39.43
   9  -1   0  935.93   42.21
   9   1   0 1006.39   42.84
   9  -1   0  909.28   41.75
  -9  -1   0  982.48   38.88
  -9   1   0  951.38   38.82
   9  -1   0  927.50   39.18
  -9  -1   0  947.24   38.64
   9   1   0  960.68   39.28
  -9   1   0  956.90   38.75
   9   1   0  972.95   42.25
   9  -1   0 1036.92   42.73
   9   1   0  890.41   41.82
  -9  -1   0 1050.82   41.29
  -9   1   0  922.14   40.90
  10  -1   0  499.37   22.49
 -10   1   0  490.49   21.52
  10  -1   0  450.80   21.91
 -10  -1   0  572.18   21.90
  10   1   0  485.27   22.12
  10  -1   0  469.01   25.26
  10   1   0  484.59   22.36
  10   1   0  472.68   25.29
  10  -1   0  481.07   24.92
  10  -1   0  533.99   25.95
  10   1   0  549.94   26.00
 -10  -1   0  436.81   23.26
 -10   1   0  470.56   23.65
  10   1   0  427.39   24.48
 -10   1   0  512.19   21.72
 -10  -1   0  497.26   21.69
 -11  -1   0    1.96    0.85
 -11   1   0    1.70    0.76
  11  -1   0   -0.29    0.80
  11   1   0    1.16    0.95
  11   1   0   -0.32    0.89
  11  -1   0    0.64    1.15
  11  -1   0    1.29    1.01
  11   1   0   -0.64    0.66
  11   1   0    1.22    1.27
  11  -1   0    0.62    1.29
  11   1   0    3.00    1.65
  11  -1   0    0.58    1.35
 -11   1   0   -0.46    0.95
 -11  -1   0    0.89    1.03
 -11  -1   0    1.38    0.90
 -11   1   0    0.94    0.85
  12  -1   0  374.17   18.33
  12   1   0  371.86   18.31
  12  -1   0  364.87   21.80
  12  -1   0  344.01   21.24
  12   1   0  325.95   21.01
  12  -1   0  336.94   20.74
  12   1   0  308.78   20.45
 -12   1   0  391.35   17.27
 -12  -1   0  313.78   16.60
  12  -1   0  357.02   17.74
  12   1   0  360.05   17.69
 -12  -1   0  381.51   17.35
 -12   1   0  400.13   17.46
 -13   1   0   43.53    4.04
  13  -1   0   42.67    4.37
  13   1   0   46.93    4.52
 -13  -1   0   41.83    3.91
 -13  -1   0   45.36    4.20
 -13   1   0   40.73    4.01
  13  -1   0   41.94    4.61
  13   1   0   43.26    4.65
 -14   1   0    3.63    1.05
 -14  -1   0    5.18    1.32
  14   1   0    2.82    1.27
  14  -1   0    2.52    1.23
  14   1   0    2.67    1.16
  14  -1   0    4.60    1.45
  14  -1   0    5.83    1.65
  14   1   0    4.02    1.37
 -14   1   0    1.78    1.00
 -14  -1   0    3.95    1.21
 -15   1   0    9.70    1.67
 -15  -1   0   10.63    1.77
  15  -1   0   13.00    2.18
  15   1   0   10.15    2.01
  15   1   0   10.02    2.06
  15  -1   0    8.71    1.92
 -15  -1   0   10.21    1.79
 -15   1   0    8.35    1.65
  15  -1   0    9.03    1.93
  15   1   0   10.38    2.06
  16  -1   0    6.17    1.50
  16   1   0    7.23    1.62
  16  -1   0    6.58    1.44
  16   1   0    4.97    1.31
  16  -1   0    4.43    1.30
  16   1   0    4.73    1.34
 -16  -1   0    6.49    1.29
 -16   1   0    5.26    1.18
 -16   1   0    7.38    1.34
 -16  -1   0    4.79    1.10
 -16   1   0    5.84    1.17
 -16  -1   0    6.73    1.25
 -17  -1   0   24.46    2.08
 -17   1   0   25.03    2.12
  17  -1   0   26.48    2.37
   0   2   0  906.94   39.05
   0   2   0 1046.23   39.16
   0   2   0  831.70   38.78
   0  -2   0 1163.70   39.28
   1   2   0   77.32    3.44
  -1   2   0   70.25    3.35
   1  -2   0   61.82    3.49
  -1  -2   0   73.89    3.54
   1  -2   0   72.94    3.42
   1   2   0   87.99    3.73
  -1   2   0   59.62    3.48
   1   2   0   81.65    3.45
  -1   2   0   61.77    3.39
   1  -2   0   76.14    3.40
   1  -2   0   75.64    3.29
  -1  -2   0   68.47    3.24
  -1   2   0   72.97    3.34
  -2  -2   0  342.05   13.37
  -2  -2   0  332.99   13.22
   2  -2   0  292.69   13.18
  -2   2   0  402.13   13.28
   2   2   0  294.51   13.20
   2   2   0  312.46   13.10
   2  -2   0  326.42   13.09
  -2   2   0  323.48   13.20
  -2   2   0  337.90   13.24
   2   2   0  364.91   12.83
   2  -2   0  306.30   12.94
   2  -2   0  295.88   12.84
  -2   2   0  302.50   13.45
   2   2   0  349.95   13.19
  -2   2   0  303.95   12.72
  -2  -2   0  236.64   12.59
  -3  -2   0 2609.55  106.66
   3  -2   0 2941.13  106.99
  -3  -2   0 2734.06  106.66
   3   2   0 2888.85  106.65
   3   2   0 2764.68  106.84
   3  -2   0 2947.52  106.72
   3   2   0 2555.72  105.92
  -3   2   0 3276.15  107.01
   3   2   0 2615.47  106.60
   3  -2   0 2462.87  106.41
  -3   2   0 2881.47  107.23
   3  -2   0 2861.88  106.51
  -3  -2   0 3187.59  106.48
  -3   2   0 2572.48  106.03
  -4   2   0 1873.89   73.24
  -4  -2   0 2404.98   74.15
  -4  -2   0 1861.50   73.34
  -4  -2   0 2117.30   73.01
   4  -2   0 2031.64   73.80
   4  -2   0 1945.27   73.54
   4   2   0 2141.49   73.45
   4   2   0 1790.97   73.60
  -4   2   0 1762.02   73.47
   4  -2   0 2111.35   73.52
  -4   2   0 1702.01   73.55
   4  -2   0 1664.77   73.00
   4   2   0 1692.69   73.21
  -4  -2   0 1588.68   73.33
  -4   2   0 1786.52   72.44
   5  -2   0  670.33   26.85
  -5  -2   0  613.77   25.82
  -5   2   0  611.57   26.24
  -5  -2   0  693.99   26.63
  -5   2   0  692.98   26.73
   5   2   0  583.54   26.54
   5  -2   0  677.85   26.77
   5   2   0  627.90   26.23
  -5   2   0  650.64   26.80
   5  -2   0  532.34   25.91
   5   2   0  667.08   26.79
   5  -2   0  594.72   26.22
  -5  -2   0  618.03   26.59
   6   2   0    0.25    0.68
   6  -2   0    0.45    0.52
   6   2   0    1.86    0.77
  -6  -2   0    0.18    0.45
  -6   2   0    1.64    0.83
  -6  -2   0    1.69    0.87
  -6   2   0    0.98    0.88
   6  -2   0    0.42    0.62
   6  -2   0    0.75    0.74
   6   2   0    0.74    0.68
  -6  -2   0    1.52    0.75
   6  -2   0    0.49    0.76
   6   2   0    0.26    0.81
   7  -2   0  143.55    7.51
  -7  -2   0  162.07    9.21
   7   2   0  146.04    9.18
   7   2   0  145.62    7.60
   7  -2   0  126.90    8.66
   7  -2   0  147.07    9.07
  -7   2   0  181.83    9.10
  -7  -2   0  152.45    8.31
   7   2   0  161.51    9.32
   7  -2   0  126.46    8.47
  -7   2   0  127.11    8.51
   7   2   0  143.51    8.99
  -8  -2   0    1.06    0.82
  -8   2   0    2.10    1.08
  -8  -2   0    1.63    0.94
   8  -2   0    1.16    0.70
   8  -2   0    1.90    1.12
   8   2   0    1.00    0.69
   8   2   0    0.78    0.81
  -8   2   0    0.67    0.78
   8   2   0    1.85    1.09
   8  -2   0    2.66    1.31
   8  -2   0    2.80    1.26
   8   2   0    4.87    1.56
  -9  -2   0   15.28    1.87
   9  -2   0   14.27    2.05
   9   2   0   14.17    2.05
  -9   2   0   16.82    2.04
   9   2   0   12.69    2.77
   9  -2   0   13.33    2.02
   9  -2   0   13.38    2.80
   9   2   0   14.86    2.15
  -9   2   0   16.27    2.01
  -9  -2   0   14.39    1.95
   9   2   0   17.41    3.16
   9  -2   0   11.87    2.69
   9   2   0   14.90    2.98
   9  -2   0   13.06    2.75
  -9  -2   0   12.04    2.31
  -9   2   0    9.98    2.22
  10  -2   0  205.85   13.25
  10  -2   0  193.83   10.80
  10   2   0  179.29   10.56
 -10  -2   0  216.81   10.45
 -10   2   0  207.81   10.46
  10   2   0  199.64   13.39
  10  -2   0  197.01   11.00
  10   2   0  194.49   10.99
  10   2   0  184.84   13.18
  10  -2   0  203.60   13.64
 -10   2   0  199.67   10.38
 -10  -2   0  217.40   10.64
 -10  -2   0  173.17   11.67
  10  -2   0  212.64   13.89
 -10   2   0  232.22   12.96
  10   2   0  237.59   14.20
  11   2   0 1026.08   42.65
 -11   2   0 1042.57   42.07
  11  -2   0 1030.49   42.70
 -11  -2   0  973.37   41.64
  11   2   0 1073.26   47.21
 -11   2   0 1032.55   45.11
  11  -2   0 1143.76   47.86
  11   2   0  691.46   44.78
  11  -2   0 1013.12   43.07
  11  -2   0  766.21   45.04
 -11  -2   0 1108.64   42.35
 -11   2   0 1108.80   42.29
  11   2   0 1080.78   43.32
  11  -2   0  998.45   46.88
  11  -2   0 1045.74   46.43
  11   2   0 1044.31   47.02
 -12   2   0    1.58    1.06
 -12  -2   0    3.48    1.39
  12   2   0    1.80    1.24
  12  -2   0    3.21    1.57
 -12   2   0    2.09    1.05
 -12  -2   0    0.99    0.85
  12  -2   0    0.64    0.94
  12   2   0    1.26    0.93
 -13  -2   0    1.09    0.80
 -13   2   0    1.62    1.19
  13   2   0    2.91    1.26
  13  -2   0    1.31    1.13
  13   2   0    1.88    1.35
  13  -2   0    1.87    1.17
 -13   2   0    2.42    1.15
 -13  -2   0    4.32    1.35
  14   2   0  247.19   13.23
  14  -2   0  253.70   13.23
  14   2   0  227.57   12.71
 -14  -2   0  242.41   12.16
 -14   2   0  224.27   12.15
  14  -2   0  233.94   12.88
 -14  -2   0  248.57   12.44
 -14   2   0  244.16   12.36
  14   2   0  232.35   13.30
  14  -2   0  232.66   13.32
 -15  -2   0   11.17    1.83
 -15   2   0   10.48    1.83
 -15  -2   0   12.66    1.91
 -15   2   0   10.18    1.76
  15  -2   0   14.65    2.49
  15   2   0   11.56    2.20
  15  -2   0   12.22    2.15
  15   2   0   10.83    2.13
  15   2   0   10.26    1.95
  15  -2   0   10.70    2.02
 -16   2   0   92.63    5.46
  16   2   0   91.29    5.71
  16  -2   0   83.25    5.60
 -16  -2   0   80.10    5.32
 -16   2   0   88.85    5.49
  16   2   0   84.02    5.75
  16  -2   0   79.91    5.62
 -16   2   0   85.22    5.26
 -16  -2   0   90.07    5.37
  16   2   0   86.49    6.01
  16  -2   0   81.59    5.85
 -17  -2   0   64.24    3.87
 -17   2   0   64.67    3.89
  17  -2   0   71.65    4.30
   0   3   0    0.24    0.21
   0  -3   0    0.05    0.15
   0   3   0   -0.09    0.24
   0   3   0    0.08    0.24
   0   3   0   -0.08    0.27
   0   3   0    0.66    0.29
   0  -3   0    0.33    0.30
  -1  -3   0    6.72    0.90
  -1  -3   0    6.26    0.83
  -1   3   0    6.54    0.90
   1   3   0    6.23    0.86
   1   3   0    5.23    0.74
  -1   3   0    4.94    0.72
   1  -3   0    5.31    0.71
   1  -3   0    5.46    0.68
   1   3   0    5.45    0.85
  -1   3   0    5.83    0.72
   1   3   0    5.00    0.65
   2   3   0 4342.51  134.69
  -2  -3   0 3594.77  134.67
  -2   3   0 3694.24  134.45
   2  -3   0 3661.85  134.88
  -2   3   0 3457.31  134.57
   2   3   0 4181.46  134.38
  -2   3   0 3164.50  134.52
   2   3   0 3511.60  134.67
   2  -3   0 3360.21  134.39
   2  -3   0 2544.47  134.01
   2  -3   0 3979.88  134.29
  -2   3   0 3221.20  134.13
  -2  -3   0 3528.05  134.11
   3  -3   0    4.80    0.80
   3   3   0    3.93    0.84
  -3  -3   0    5.75    1.02
  -3  -3   0    5.26    0.97
   3  -3   0    4.42    0.89
   3   3   0    3.94    0.66
  -3   3   0    5.04    0.99
   3   3   0    2.53    0.69
   3  -3   0    6.46    1.03
   3  -3   0    5.36    0.87
  -3   3   0    3.52    1.03
  -3  -3   0    4.89    0.73
  -3   3   0    5.51    0.94
  -3   3   0    4.84    0.77
   4   3   0 3266.88  112.39
  -4  -3   0 3155.03  112.27
   4  -3   0 2912.11  112.33
  -4  -3   0 2531.89  112.06
  -4   3   0 3783.21  112.60
  -4   3   0 2944.41  112.17
   4   3   0 3216.08  112.26
   4   3   0 3067.96  112.50
   4  -3   0 2752.09  111.95
   4  -3   0 2991.94  111.89
   4  -3   0 2863.06  111.74
  -4   3   0 2571.75  112.31
  -4  -3   0 2896.62  112.47
  -4  -3   0 3209.55  111.57
  -4   3   0 2194.90  110.95
   5   3   0 2610.51   90.18
  -5   3   0 1880.86   89.09
  -5  -3   0 2469.65   90.03
  -5  -3   0 2694.68   90.18
  -5  -3   0 2621.38   89.17
   5  -3   0 2506.50   90.45
  -5   3   0 2366.40   89.96
   5  -3   0 1990.89   89.49
   5   3   0 2187.46   89.87
   5   3   0 2010.87   89.45
  -5   3   0 2148.56   90.10
   5  -3   0 2088.33   89.27
   5  -3   0 2267.23   89.51
  -5  -3   0 2581.74   90.27
   6   3   0 2592.81  115.81
  -6  -3   0 3002.33  115.86
  -6  -3   0 3624.77  115.53
   6  -3   0 2813.90  116.25
  -6   3   0 2718.73  115.29
  -6   3   0 3280.06  116.26
  -6  -3   0 3194.37  116.34
  -6   3   0 2836.22  116.08
   6  -3   0 3166.71  116.04
   6  -3   0 2713.80  115.46
   6   3   0 3136.53  116.02
   6   3   0 2786.56  116.25
   6  -3   0 2751.69  115.93
   7  -3   0 1530.11   66.61
   7   3   0 1662.72   69.20
   7   3   0 1617.99   66.87
   7  -3   0 1605.44   68.73
   7  -3   0 1719.54   68.64
  -7   3   0 1655.71   68.80
   7  -3   0 1527.18   67.96
  -7  -3   0 1935.26   69.26
   7   3   0 1790.35   69.29
  -7  -3   0 2071.15   68.17
  -7   3   0 1754.84   68.52
   7  -3   0 1750.77   69.30
  -7  -3   0 1689.16   68.59
   7   3   0 1777.51   69.16
   8  -3   0  245.45   12.88
  -8  -3   0  308.32   15.37
   8   3   0  263.20   15.12
   8  -3   0  262.71   14.98
   8   3   0  274.92   13.22
   8  -3   0  282.27   14.83
  -8   3   0  278.39   14.89
   8   3   0  275.72   15.14
   8   3   0  306.67   15.54
   8  -3   0  308.81   15.73
  -8  -3   0  298.22   14.13
  -8   3   0  258.28   14.15
  -9  -3   0  250.89   14.84
  -9  -3   0  260.86   12.27
   9   3   0  254.91   12.73
  -9   3   0  257.06   12.44
   9  -3   0  263.61   12.93
   9  -3   0  237.37   15.06
  -9   3   0  328.52   15.34
   9   3   0  314.31   16.10
   9  -3   0  255.28   14.73
  -9   3   0  274.37   12.54
  -9  -3   0  259.68   12.58
   9  -3   0  257.43   12.93
   9   3   0  250.06   15.15
   9  -3   0  244.00   15.04
   9   3   0  242.12   12.86
 -10   3   0   81.19    5.53
  10   3   0   79.10    5.81
 -10  -3   0   85.95    5.47
  10  -3   0   83.00    5.93
 -10   3   0   95.99    7.53
  10  -3   0   89.33    8.27
  10   3   0   94.29    8.27
  10  -3   0  101.58    8.21
  10  -3   0   81.35    6.01
  10   3   0   81.90    7.83
 -10  -3   0   83.48    5.64
 -10   3   0   78.91    5.50
  10  -3   0   71.68    7.43
  10   3   0   90.02    6.28
 -11   3   0   26.43    2.93
 -11  -3   0   20.48    2.51
  11   3   0   19.01    2.75
  11  -3   0   22.40    2.97
  11   3   0   17.19    3.74
  11  -3   0   22.27    4.25
  11  -3   0   17.87    3.56
  11   3   0   11.76    3.11
  11  -3   0   25.15    4.51
  11   3   0   20.21    4.06
 -11  -3   0   20.64    2.66
 -11   3   0   26.17    2.91
  11  -3   0   26.19    4.57
  11  -3   0   13.88    2.54
  11   3   0   20.71    2.98
 -11   3   0   25.97    3.98
  12  -3   0  873.45   37.97
 -12  -3   0  896.87   36.94
 -12   3   0  847.95   36.68
  12   3   0  819.51   37.79
 -12  -3   0  836.16   36.38
  12   3   0  861.83   37.35
  12  -3   0  904.10   37.67
 -12   3   0  931.54   36.94
  13  -3   0    3.33    1.44
  13   3   0    4.87    1.70
 -13   3   0    3.77    1.38
 -13  -3   0    3.23    1.16
 -13  -3   0    2.17    1.13
 -13   3   0    4.84    1.46
  13  -3   0    2.93    1.23
  13   3   0    1.60    1.11
 -14   3   0    7.88    1.60
 -14  -3   0    4.36    1.47
  14  -3   0    5.89    1.71
  14   3   0    4.85    1.49
  14  -3   0    4.97    1.70
  14   3   0    2.88    1.41
  14   3   0    3.94    1.54
  14  -3   0    4.71    1.43
 -14   3   0    7.27    1.63
 -15  -3   0   29.07    3.00
 -15   3   0   30.07    3.04
  15   3   0   29.41    3.53
  15  -3   0   25.26    3.29
  15   3   0   25.78    3.20
  15  -3   0   27.77    3.24
  15   3   0   25.99    3.07
 -15   3   0   32.43    3.15
  15  -3   0   28.79    3.24
 -16  -3   0   10.74    1.63
  16  -3   0    9.28    1.69
  16   3   0   12.18    1.83
 -16   3   0   10.20    1.56
  16  -3   0    9.57    1.71
 -16   3   0    8.65    1.49
  16  -3   0    7.38    1.60
  16   3   0    9.74    1.83
   0   4   0  124.47    6.21
   0  -4   0  128.50    5.70
   0   4   0  127.50    5.80
   0   4   0  115.70    6.12
   0   4   0  132.01    5.91
   0   4   0  132.77    6.37
   0  -4   0  115.64    6.11
   1   4   0 2013.66   72.90
  -1   4   0 2027.66   72.50
   1   4   0 1936.68   72.59
  -1   4   0 1909.52   72.79
   1  -4   0 1832.72   72.62
  -1  -4   0 1744.18   72.72
   1  -4   0 1758.09   72.24
   1   4   0 1694.11   72.08
  -1   4   0 1905.53   72.33
   1  -4   0 1811.93   72.16
  -1   4   0 2005.86   72.91
   1   4   0 2025.44   72.91
   2   4   0 8025.15  266.31
   2   4   0 7602.95  266.71
  -2   4   0 7426.54  266.92
  -2   4   0 7251.87  266.50
  -2  -4   0 6519.02  266.44
  -2   4   0 6600.79  266.09
   2  -4   0 7346.91  266.28
   2   4   0 7197.63  266.23
  -2   4   0 5673.12  265.87
  -2  -4   0 9174.80  266.12
   2  -4   0 5493.97  265.65
   2   4   0 7035.04  266.85
   2  -4   0 6931.74  266.17
  -3   4   0  260.15   11.31
  -3   4   0  251.61   11.40
   3   4   0  172.32   10.70
   3   4   0  265.29   10.75
  -3  -4   0  257.42   11.29
   3  -4   0  219.99   11.21
  -3   4   0  247.95   10.97
  -3  -4   0  300.41   11.84
   3  -4   0  257.10   11.13
   3   4   0  232.39   10.95
  -3   4   0  248.66   10.68
  -3  -4   0  241.41   10.51
  -3   4   0  219.41   11.56
   3  -4   0  212.14   10.72
   3  -4   0  279.71   10.88
   4   4   0 1142.91   60.85
  -4   4   0 1461.38   61.39
  -4  -4   0 1630.39   61.86
  -4   4   0 1611.71   61.25
  -4  -4   0 1583.88   61.51
   4  -4   0 1574.89   61.84
   4  -4   0 1726.61   61.49
   4   4   0 1537.20   61.39
  -4   4   0 1759.07   60.83
  -4  -4   0 1708.43   60.64
  -4  -4   0 1528.37   61.73
   4  -4   0 1361.88   60.93
  -4   4   0 1483.11   62.08
   4  -4   0 1646.95   61.08
   5   4   0    7.38    1.50
  -5   4   0   12.32    1.85
  -5  -4   0   10.82    1.44
  -5  -4   0    8.53    1.56
   5  -4   0    8.33    1.62
  -5  -4   0    9.37    1.66
   5  -4   0    9.68    1.62
   5   4   0    6.71    1.43
  -5  -4   0   10.79    1.79
  -5   4   0    9.69    1.60
   5  -4   0   10.62    1.65
   5  -4   0   13.04    1.69
  -5   4   0   11.42    1.96
   6   4   0  175.87   10.98
  -6   4   0  220.61   11.57
  -6  -4   0  213.37   11.44
  -6  -4   0  200.95   11.32
   6  -4   0  200.86   11.58
  -6   4   0  218.46   11.28
  -6  -4   0  240.71   10.88
   6  -4   0  232.40   11.74
   6   4   0  219.90   11.66
  -6  -4   0  237.16   11.92
   6  -4   0  243.55   11.52
   6  -4   0  226.77   11.35
  -6   4   0  234.92   12.19
  -7  -4   0   96.25    6.99
  -7   4   0   89.70    6.42
  -7  -4   0   94.94    6.06
  -7  -4   0   87.78    6.54
   7  -4   0   82.04    6.74
   7  -4   0   93.30    5.58
   7  -4   0   93.13    6.87
   7   4   0   97.47    5.76
   7  -4   0  100.03    6.76
   7  -4   0   96.94    6.64
  -7   4   0  106.08    7.31
  -7   4   0   85.93    6.56
   8   4   0   73.00    5.19
   8  -4   0   83.39    6.79
   8  -4   0   83.53    6.93
  -8   4   0   85.86    6.40
   8   4   0   90.29    7.09
   8  -4   0   82.08    6.40
   8  -4   0   71.43    6.05
  -8   4   0   70.16    6.31
   8  -4   0   80.69    5.26
   8   4   0   79.43    6.74
  -8  -4   0   92.17    6.97
   9  -4   0   13.30    2.10
   9   4   0   15.47    2.13
  -9   4   0   13.10    1.89
   9   4   0   15.35    2.21
   9  -4   0   12.45    1.99
   9  -4   0   13.23    2.92
  -9   4   0   14.24    1.98
  -9  -4   0   16.74    2.15
   9   4   0   14.85    3.02
   9  -4   0   21.39    3.58
   9   4   0   11.80    2.74
   9  -4   0   16.47    2.92
  -9  -4   0   22.32    3.51
  -9   4   0   14.77    2.70
 -10  -4   0  117.33    9.11
  10  -4   0  100.96    6.84
 -10   4   0  103.81    6.47
  10   4   0  100.46    6.72
  10  -4   0   98.20    8.83
  10   4   0  116.63    9.32
 -10   4   0   93.71    7.89
  10  -4   0  108.25    8.59
  10  -4   0   88.45    6.58
  10   4   0  105.37    9.04
 -10  -4   0  104.64    6.57
 -10   4   0  113.78    6.65
  10   4   0   98.18    6.93
  10  -4   0   95.35    8.67
  11   4   0   17.88    2.63
 -11   4   0   19.51    2.52
  11  -4   0   17.74    2.61
  11  -4   0   16.80    3.73
  11   4   0   23.50    4.21
  11   4   0   11.28    2.97
  11  -4   0   16.56    3.79
  11   4   0   14.53    3.59
 -11   4   0   16.67    3.20
  11   4   0   15.94    2.65
  11  -4   0   12.93    2.43
  11  -4   0    9.61    2.89
 -11   4   0   17.49    2.42
 -11  -4   0   18.72    2.53
 -12   4   0   38.04    3.73
  12  -4   0   33.97    3.86
  12   4   0   32.25    3.74
  12   4   0   38.71    4.29
 -12  -4   0   38.27    3.77
 -12   4   0   34.81    3.61
  12  -4   0   42.61    4.43
  13   4   0   53.20    4.87
 -13   4   0   66.44    5.01
  13  -4   0   51.86    4.90
  13  -4   0   51.06    5.10
  13   4   0   52.80    5.27
 -13  -4   0   62.96    4.97
 -13   4   0   54.36    4.66
 -14  -4   0   44.06    4.01
 -14   4   0   53.70    4.34
  14  -4   0   43.57    4.55
  14   4   0   36.85    4.33
  14  -4   0   45.48    4.32
  14   4   0   56.13    4.86
  14  -4   0   45.22    4.35
 -14   4   0   44.72    4.09
  14   4   0   44.68    4.32
 -15  -4   0   12.29    1.97
 -15   4   0   13.69    2.04
  15   4   0   11.11    2.00
  15  -4   0   11.25    1.99
  15  -4   0   12.42    2.18
  15   4   0   12.66    2.29
  15   4   0   14.37    2.34
  15  -4   0    9.45    1.92
 -15   4   0   10.37    1.82
 -16   4   0    5.25    1.17
 -16   4   0    7.04    1.33
 -16  -4   0    4.30    1.12
  16   4   0    6.14    1.32
  16  -4   0    4.24    1.17
   0   5   0   -0.15    0.46
   0  -5   0    0.17    0.29
   0  -5   0    2.23    0.69
   0   5   0    1.27    0.55
   0   5   0    0.14    0.46
   0   5   0    2.18    0.64
   1  -5   0  351.91   13.54
   1  -5   0  312.64   12.88
   1   5   0  284.27   12.65
  -1   5   0  239.00   13.07
   1   5   0  311.28   13.52
   1  -5   0  283.82   12.61
   1   5   0  243.67   12.81
  -1   5   0  309.91   12.90
  -1   5   0  288.76   13.31
   1   5   0  294.78   13.25
   2  -5   0    1.13    0.46
  -2  -5   0    1.31    0.59
   2  -5   0    0.29    0.47
  -2  -5   0    2.34    0.81
   2  -5   0    0.25    0.37
  -2   5   0    2.68    0.72
  -2  -5   0    0.79    0.37
   2  -5   0    0.79    0.46
   2   5   0    0.53    0.59
   2   5   0    1.40    0.62
   2   5   0    0.95    0.57
  -2   5   0    0.80    0.62
   3   5   0   25.02    2.32
  -3   5   0   30.76    2.42
  -3  -5   0   21.50    2.32
  -3  -5   0   31.09    2.76
   3  -5   0   21.88    2.15
  -3  -5   0   18.26    2.24
  -3   5   0   19.63    1.97
  -3  -5   0   18.52    1.76
   3   5   0   22.05    2.53
   3  -5   0   26.94    2.10
   3  -5   0   26.50    2.27
  -3   5   0   40.46    3.45
   3   5   0   24.86    2.46
   3   5   0   28.58    2.28
  -3   5   0   21.12    2.37
  -3   5   0   32.16    2.61
   4   5   0 1016.05   41.12
   4  -5   0  976.28   41.45
  -4  -5   0 1032.98   41.59
  -4   5   0  810.14   40.38
  -4  -5   0 1048.76   41.29
   4  -5   0 1082.85   41.18
  -4   5   0 1086.19   40.52
  -4  -5   0 1062.69   40.24
  -4  -5   0 1047.94   41.65
   4  -5   0 1065.90   40.59
   4  -5   0 1037.24   40.90
  -4   5   0  862.85   41.65
  -4   5   0  980.28   41.14
   4   5   0 1065.29   41.55
   5   5   0 1281.22   52.01
   5  -5   0 1320.76   52.49
  -5   5   0 1430.39   51.90
  -5  -5   0 1173.75   51.98
  -5  -5   0 1336.25   52.08
   5  -5   0 1295.20   51.89
  -5   5   0 1299.63   50.88
  -5  -5   0 1374.31   52.57
   5  -5   0 1554.25   51.82
   5  -5   0 1232.62   51.51
  -5   5   0 1069.73   52.14
  -5   5   0 1215.35   51.86
   5   5   0 1105.16   51.69
   6   5   0  273.89   14.38
  -6   5   0  266.57   14.26
   6  -5   0  287.63   12.93
   6   5   0  278.15   14.42
   6   5   0  297.23   13.21
   6  -5   0  272.41   14.34
  -6  -5   0  287.72   14.78
  -6   5   0  260.97   14.72
   6  -5   0  289.16   14.23
   6  -5   0  315.39   14.21
   6  -5   0  280.19   14.75
  -6  -5   0  311.35   14.87
  -6   5   0  352.66   14.73
  -6  -5   0  281.13   14.38
  -7   5   0  946.69   43.20
   7  -5   0 1001.21   43.60
   7   5   0 1042.18   41.74
   7  -5   0 1082.04   44.33
  -7   5   0 1120.14   43.39
  -7  -5   0  934.01   43.20
  -7   5   0 1093.91   44.42
   7  -5   0 1066.31   43.13
   7  -5   0 1024.26   43.20
   7  -5   0 1032.68   41.49
   7   5   0  997.00   43.63
  -7  -5   0 1015.53   43.76
  -8  -5   0  327.87   16.91
  -8   5   0  341.53   14.42
   8  -5   0  287.67   14.37
  -8  -5   0  294.59   16.34
   8   5   0  329.53   17.20
  -8   5   0  319.31   16.14
   8  -5   0  294.84   16.81
  -8   5   0  319.49   16.99
   8  -5   0  258.95   15.60
   8  -5   0  289.12   15.88
   8  -5   0  315.00   14.63
   8   5   0  325.78   17.07
  -8   5   0  339.75   14.40
  -8  -5   0  323.17   14.51
   8   5   0  305.39   14.74
   8  -5   0  316.75   16.86
   9  -5   0  617.11   28.11
  -9   5   0  653.67   27.82
   9   5   0  676.06   31.57
   9  -5   0  604.73   31.14
  -9   5   0  619.63   29.99
  -9  -5   0  700.41   28.21
  -9   5   0  677.56   27.86
   9  -5   0  617.21   28.20
   9   5   0  677.15   31.71
  -9  -5   0  670.87   31.18
   9   5   0  727.62   28.93
   9  -5   0  657.29   31.29
  10  -5   0  211.12   11.37
 -10   5   0  182.54   10.62
  10   5   0  216.68   11.34
  10   5   0  259.35   15.12
 -10   5   0  256.08   13.95
  10  -5   0  198.62   13.95
 -10  -5   0  222.16   11.16
 -10   5   0  227.16   11.07
  10  -5   0  218.01   11.66
  10   5   0  183.78   13.44
 -10  -5   0  237.97   14.29
  10  -5   0  188.61   13.57
  10   5   0  199.10   11.54
  11  -5   0  203.84   11.18
  11   5   0  199.40   11.07
 -11   5   0  211.25   10.84
  11   5   0  160.68   13.14
  11  -5   0  212.99   11.62
  11  -5   0  168.90   13.57
  11   5   0  188.44   13.93
 -11   5   0  214.81   13.37
 -11   5   0  224.97   10.97
 -11  -5   0  201.18   10.77
  11   5   0  189.49   11.39
  11  -5   0  172.10   13.54
  12  -5   0  112.75    8.13
 -12  -5   0  118.07    7.61
 -12   5   0  120.66    7.58
  12   5   0  124.91    8.08
 -12   5   0  139.08    8.03
  12  -5   0  127.53    8.17
  12   5   0  105.73    8.09
  13   5   0    0.62    0.85
  13  -5   0   -0.32    0.81
  13  -5   0    2.52    1.40
  13   5   0    1.47    1.15
 -13   5   0    2.45    1.13
 -13   5   0    2.11    1.13
 -13  -5   0    4.02    1.33
 -14   5   0   34.44    3.39
 -14  -5   0   31.49    3.29
  14  -5   0   29.14    3.59
  14   5   0   31.91    3.87
  14  -5   0   26.35    3.34
  14   5   0   33.14    3.62
  14  -5   0   26.20    3.27
 -14   5   0   34.20    3.45
  15  -5   0    0.75    0.94
 -15  -5   0    0.42    0.61
 -15   5   0    0.21    0.61
 -15   5   0    0.22    0.68
  15  -5   0    0.58    0.68
  15   5   0    1.20    0.88
 -16  -5   0   31.55    2.78
 -16   5   0   35.08    2.95
  16  -5   0   34.07    3.08
   0   6   0  188.56    8.22
   0   6   0  176.19    8.11
   0  -6   0  140.02    6.95
   0   6   0  139.67    7.05
   0  -6   0  144.93    7.78
   0   6   0  132.42    7.10
   0  -6   0  130.08    7.52
   0   6   0  154.72    7.98
  -1   6   0 1017.20   41.65
   1   6   0 1065.34   41.72
   1  -6   0 1041.06   41.35
   1   6   0 1287.19   40.91
  -1   6   0  949.85   41.24
   1   6   0  915.59   41.23
   1   6   0 1067.52   41.38
   1  -6   0 1043.21   40.61
   1  -6   0 1012.73   40.61
   1  -6   0 1092.79   41.82
   1   6   0  993.52   40.63
  -1   6   0 1092.62   40.90
  -1  -6   0 1253.99   42.08
   2   6   0    0.84    0.62
   2  -6   0    1.05    0.54
  -2  -6   0    0.34    0.54
  -2  -6   0    3.52    1.00
   2  -6   0    1.70    0.73
   2  -6   0    0.49    0.34
  -2   6   0    1.07    0.64
  -2   6   0    2.01    0.86
   2   6   0    1.42    0.71
   2   6   0    1.14    0.66
   2  -6   0    0.86    0.47
  -2   6   0    0.84    0.49
  -2  -6   0    0.20    0.59
   3   6   0 1366.68   57.03
   3  -6   0 1336.98   55.37
   3  -6   0 1831.21   56.58
  -3  -6   0 1436.89   56.51
  -3  -6   0 1757.27   57.57
   3   6   0 1481.53   56.71
   3   6   0 1303.42   55.84
  -3   6   0 1527.40   56.38
  -3   6   0 1085.77   56.16
   3  -6   0 1232.20   55.85
  -3  -6   0 1491.51   57.07
  -3   6   0 1436.55   55.88
   4  -6   0  188.14    9.05
   4   6   0  186.70   10.41
   4  -6   0  201.15    9.55
  -4   6   0  204.28    9.64
  -4  -6   0  206.11   10.01
  -4  -6   0  197.63   10.23
   4   6   0  171.42    9.41
  -4   6   0  170.64    9.81
   4   6   0  195.04   10.14
  -4   6   0  204.48    9.99
   4  -6   0  178.35    9.49
  -4  -6   0  181.60   10.10
  -4   6   0  188.35    9.18
  -5   6   0 2098.89   84.26
   5  -6   0 2076.71   82.80
  -5  -6   0 2090.71   83.56
   5  -6   0 2125.48   83.78
  -5  -6   0 2170.51   83.32
  -5   6   0 2062.77   82.78
   5   6   0 2156.99   83.16
  -5   6   0 2298.99   83.39
   5   6   0 1900.88   83.12
   5  -6   0 1983.93   82.89
  -5  -6   0 2131.23   83.75
  -5   6   0 2111.85   82.16
  -6  -6   0   21.54    2.96
  -6  -6   0   25.63    3.20
  -6   6   0   24.02    2.82
  -6  -6   0   18.03    2.66
   6  -6   0   16.24    2.70
   6   6   0   19.41    2.76
   6  -6   0   23.07    2.16
   6   6   0   26.98    3.19
  -6   6   0   23.34    2.91
  -6   6   0   17.76    2.88
   6  -6   0   21.95    2.70
   6   6   0   19.02    2.11
   6  -6   0   19.51    2.69
  -7   6   0    0.80    0.73
   7  -6   0    3.12    1.17
  -7  -6   0    2.29    1.08
   7  -6   0    1.55    0.90
  -7  -6   0    3.20    1.23
  -7   6   0    1.03    0.88
   7   6   0    3.87    1.37
   7   6   0    2.12    1.16
  -7  -6   0    2.18    1.26
  -7   6   0    4.84    1.44
   7  -6   0    1.74    1.03
   7   6   0    3.00    0.98
   7  -6   0    2.50    0.81
  -8  -6   0    4.38    1.14
  -8   6   0    2.72    0.80
  -8   6   0    4.81    1.04
  -8   6   0    3.89    1.38
  -8  -6   0    2.89    1.36
   8  -6   0    2.25    0.91
   8   6   0    2.77    0.86
  -8   6   0    1.98    0.80
  -8  -6   0    1.20    0.94
   8  -6   0    3.15    1.48
   8   6   0    3.78    1.64
  -8   6   0    4.00    1.53
   8  -6   0    4.06    1.49
   8  -6   0    2.55    0.92
   8  -6   0    3.77    1.51
   8   6   0    3.49    1.16
  -9   6   0  119.63    6.97
  -9  -6   0   95.13    6.67
   9  -6   0  117.65    7.27
  -9   6   0  120.89    7.03
   9  -6   0  115.95    9.46
  -9   6   0  120.71    8.70
   9   6   0  154.59   10.38
  -9   6   0  131.13    6.96
   9   6   0  124.11    7.13
   9   6   0  114.51    9.19
  -9  -6   0  114.43    9.04
   9  -6   0  118.85    9.32
   9   6   0  139.65    7.92
   9  -6   0  106.75    7.12
 -10   6   0   17.55    2.42
  10  -6   0   15.83    2.44
  10  -6   0   15.37    3.42
  10   6   0   17.52    3.47
 -10   6   0   12.60    1.99
 -10  -6   0   14.73    3.15
 -10   6   0   18.80    3.29
  10   6   0   17.62    3.59
  10   6   0   15.02    2.50
  10  -6   0   13.75    3.20
  10  -6   0   15.90    2.44
 -10  -6   0   17.77    2.42
 -11   6   0   52.29    4.32
 -11  -6   0   56.48    4.58
  11  -6   0   52.51    4.65
 -11   6   0   47.88    4.22
  11   6   0   39.46    5.76
  11  -6   0   38.92    5.82
  11   6   0   50.97    4.87
  11  -6   0   42.71    4.47
  11  -6   0   47.97    6.42
  11   6   0   67.56    7.31
  12  -6   0  119.87    8.49
  12  -6   0  131.92    8.47
 -12   6   0  141.26    8.29
  12   6   0  129.06    8.89
 -12  -6   0  128.22    8.11
 -12   6   0  141.05    8.22
  13  -6   0  169.72   10.83
 -13  -6   0  182.61   10.23
 -13   6   0  196.26   10.37
  13  -6   0  183.90   10.64
 -13   6   0  199.10   10.50
  13   6   0  175.44   11.00
 -14  -6   0   97.93    6.29
 -14   6   0   91.80    6.11
 -14   6   0   95.01    6.28
  14  -6   0   90.92    6.44
  14   6   0   91.20    6.88
  14  -6   0   84.71    6.64
 -15   6   0   40.01    3.38
 -15  -6   0   31.53    3.06
 -15   6   0   33.72    3.20
  15  -6   0   31.19    3.29
  15   6   0   34.27    3.64
  15  -6   0   38.96    3.80
 -16  -6   0   49.37    3.51
 -16   6   0   51.29    3.65
  16  -6   0   47.91    3.65
   0  -7   0   -0.50    0.34
   0   7   0   -0.22    0.76
   0   7   0    0.21    0.48
   0   7   0    0.14    0.35
   0   7   0   -0.21    0.49
   0  -7   0    0.20    0.55
   0  -7   0   -0.22    0.55
   0   7   0    0.31    0.43
  -1  -7   0  555.77   23.32
   1  -7   0  483.06   22.72
  -1   7   0  609.59   23.79
   1   7   0  546.48   23.46
   1  -7   0  510.63   22.07
   1   7   0  504.62   22.88
   1   7   0  473.59   21.91
  -1   7   0  596.16   22.62
   1   7   0  525.41   23.15
  -1   7   0  534.49   23.35
   1  -7   0  541.00   22.43
   1  -7   0  578.08   23.53
  -1  -7   0  527.42   23.20
   1   7   0  526.55   22.34
  -1   7   0  554.38   22.62
  -2  -7   0  490.65   21.01
   2   7   0  453.79   21.37
   2  -7   0  470.21   20.27
   2   7   0  440.64   21.07
  -2   7   0  493.78   20.66
   2   7   0  469.11   20.80
  -2   7   0  479.55   21.41
   2  -7   0  465.08   20.46
  -2   7   0  454.25   20.39
  -2  -7   0  498.63   21.48
   2  -7   0  483.08   21.54
  -3  -7   0  562.48   23.21
  -3  -7   0  519.70   23.37
   3   7   0  566.36   23.97
   3  -7   0  528.57   22.48
   3   7   0  604.40   23.03
  -3   7   0  541.84   23.56
   3   7   0  442.10   22.87
  -3   7   0  417.96   22.27
   3  -7   0  603.30   23.02
  -3  -7   0  522.66   23.43
  -3   7   0  544.32   22.56
  -4  -7   0  164.10    9.33
  -4  -7   0  199.83   10.41
   4   7   0  166.63   10.03
  -4   7   0  126.13    9.51
   4  -7   0  189.49    9.22
   4   7   0  176.90    9.79
  -4   7   0  144.57    9.33
  -4   7   0  237.17   10.24
   4  -7   0  161.54    9.02
  -4  -7   0  167.81    9.81
  -4   7   0  168.60    8.84
  -5  -7   0  322.89   16.63
  -5   7   0  335.50   15.53
  -5  -7   0  317.20   16.21
  -5  -7   0  324.07   16.74
   5  -7   0  384.75   14.99
  -5   7   0  337.21   16.37
   5   7   0  343.58   16.78
   5  -7   0  346.30   16.31
   5   7   0  347.29   15.15
  -5   7   0  307.84   17.16
   5   7   0  324.48   17.14
   5  -7   0  318.31   15.84
  -6  -7   0   38.50    4.32
  -6  -7   0   52.12    4.87
  -6  -7   0   42.14    4.26
   6  -7   0   44.67    3.37
   6   7   0   43.90    4.55
  -6   7   0   45.85    4.46
   6   7   0   48.32    4.52
   6  -7   0   40.63    4.17
   6   7   0   45.46    3.60
  -6   7   0   46.17    4.99
   6   7   0   51.14    5.18
   6  -7   0   61.54    4.77
  -7   7   0    5.70    1.83
   7   7   0    4.68    1.76
  -7   7   0    4.37    1.48
   7   7   0    5.79    1.71
  -7  -7   0    3.79    1.40
  -7  -7   0    2.70    1.46
   7   7   0    6.98    1.84
   7   7   0    4.47    1.10
   7  -7   0    6.73    1.32
   7  -7   0    3.29    1.33
  -7  -7   0    6.27    1.74
  -8   7   0   27.30    4.10
   8  -7   0   24.23    3.51
  -8  -7   0   25.14    2.74
  -8   7   0   31.91    2.83
   8  -7   0   25.98    2.82
   8   7   0   26.86    3.87
  -8   7   0   27.87    2.65
   8   7   0   30.22    2.86
  -8  -7   0   24.51    3.71
  -8   7   0   29.93    2.82
  -8   7   0   37.07    4.40
  -8  -7   0   39.64    4.67
   8  -7   0   30.70    4.09
   8   7   0   29.09    3.07
  -9  -7   0   11.17    1.88
  -9   7   0   11.15    1.71
  -9  -7   0   11.71    2.67
   9   7   0   11.73    1.90
  -9   7   0    8.76    1.65
  -9  -7   0   12.01    2.63
   9   7   0   14.95    3.16
   9   7   0   16.65    3.26
   9  -7   0   15.78    3.12
   9   7   0   13.69    2.20
   9  -7   0   12.63    2.07
   9  -7   0   16.38    2.91
  -9   7   0   13.90    2.01
 -10   7   0  122.48    7.12
 -10  -7   0  125.14    7.33
  10  -7   0  106.36    7.34
 -10  -7   0  100.16    9.09
 -10   7   0   98.79    6.76
  10  -7   0  107.09    7.21
  10   7   0   97.37    9.84
  10  -7   0  123.06   10.07
  10   7   0  107.46    7.54
  10   7   0  121.27    9.90
 -10   7   0  114.62    6.77
  10   7   0  122.89    7.27
  11   7   0   13.00    3.50
  11  -7   0   14.33    2.37
  11  -7   0   11.02    3.05
  11   7   0   17.18    2.72
  11  -7   0   11.71    2.25
 -11  -7   0   13.49    2.25
 -11   7   0   15.16    2.31
 -11   7   0   12.48    2.09
  12   7   0   89.31    6.74
  12  -7   0   75.39    6.20
 -12   7   0   84.06    5.91
  12  -7   0   66.76    5.67
 -12  -7   0   84.06    5.95
 -12   7   0   73.93    5.55
  13   7   0  118.90    8.16
  13  -7   0  112.81    7.89
 -13   7   0  104.54    7.11
  13  -7   0  104.80    7.36
 -13  -7   0  118.55    7.36
 -13   7   0  123.89    7.39
 -14   7   0    4.66    1.40
 -14   7   0    4.34    1.33
  14  -7   0    5.61    1.53
  14  -7   0    4.09    1.35
  14   7   0    2.61    1.28
 -14  -7   0    3.75    1.25
  15  -7   0   15.32    2.11
 -15   7   0   14.54    1.98
  15  -7   0   11.58    2.04
  15   7   0   12.07    2.09
 -15  -7   0    9.73    1.63
  16  -7   0   80.97    4.75
 -16   7   0   70.51    4.54
 -16  -7   0   72.50    4.47
   0  -8   0  703.42   29.47
   0   8   0  661.07   29.49
   0   8   0  704.29   30.78
   0  -8   0  710.46   30.58
   0  -8   0  759.91   31.06
   0   8   0  800.72   30.29
   0   8   0  758.80   31.20
   1   8   0    2.11    0.97
   1   8   0    1.01    0.74
  -1   8   0    0.70    0.51
  -1   8   0    1.03    0.93
   1  -8   0    1.56    0.80
  -1  -8   0    3.65    1.13
   1  -8   0    0.71    0.55
  -1  -8   0    1.55    0.76
   1   8   0    1.09    0.60
  -1   8   0    0.76    0.56
   1  -8   0    2.37    0.95
  -1   8   0    1.32    0.82
   1   8   0    1.07    1.00
  -1  -8   0    0.29    0.40
   1  -8   0    0.93    0.58
  -2   8   0   42.50    3.98
   2   8   0   37.12    3.56
   2   8   0   48.52    4.21
  -2   8   0   50.98    3.77
  -2  -8   0   38.48    3.77
  -2  -8   0   43.12    3.76
   2  -8   0   40.50    3.38
  -2   8   0   42.13    3.47
  -2  -8   0   48.84    4.21
   2  -8   0   40.89    4.02
   2  -8   0   42.47    3.31
   2   8   0   41.93    4.08
  -3   8   0  991.82   36.15
  -3   8   0  887.84   36.67
   3   8   0  968.80   36.18
   3   8   0  857.34   36.41
  -3  -8   0  834.79   35.92
  -3  -8   0  758.30   36.03
   3  -8   0  776.34   35.22
  -3  -8   0  782.41   36.23
  -3   8   0  795.59   35.24
   3  -8   0  908.87   35.40
   3   8   0  913.78   37.10
  -4   8   0  336.59   18.29
  -4   8   0  422.17   19.71
   4   8   0  398.35   19.34
  -4  -8   0  413.84   19.09
  -4  -8   0  397.04   19.40
   4   8   0  424.29   17.70
   4  -8   0  452.94   18.96
  -4   8   0  401.80   18.29
  -4  -8   0  392.17   19.38
   4   8   0  377.08   19.60
  -4   8   0  362.71   19.79
   4  -8   0  479.10   18.89
   5  -8   0 1684.30   59.90
   5   8   0 1807.88   62.30
  -5   8   0 1177.79   60.44
   5   8   0 1476.97   58.34
   5  -8   0 1379.20   59.41
  -5   8   0 1511.73   60.05
   5   8   0 1527.16   60.69
  -5  -8   0 1395.77   60.30
  -5  -8   0 1402.31   59.80
  -5   8   0 1434.65   58.91
  -5  -8   0 1550.62   60.74
   5  -8   0 1429.60   57.87
  -6   8   0   11.41    2.53
   6  -8   0   13.42    2.19
   6   8   0    7.49    2.09
   6   8   0   11.82    1.77
   6  -8   0   14.28    2.43
  -6  -8   0   12.87    2.52
  -6  -8   0    9.20    2.04
   6   8   0   12.85    2.52
  -6   8   0    8.80    1.97
   6  -8   0   13.93    1.74
  -6  -8   0   10.98    2.33
  -7   8   0    2.92    0.86
  -7  -8   0    2.23    0.90
  -7   8   0    2.27    0.77
  -7  -8   0    1.67    1.23
   7   8   0    2.04    0.82
  -7   8   0    3.79    1.56
   7  -8   0    1.05    1.03
   7   8   0    2.00    1.28
   7   8   0    1.59    0.82
   7  -8   0    4.28    1.51
   7  -8   0    4.38    1.12
  -7   8   0    1.39    0.63
  -7  -8   0    0.84    0.76
  -7  -8   0    0.73    0.77
   7   8   0    2.97    1.25
  -7   8   0    1.93    1.21
  -8  -8   0   29.54    3.05
  -8   8   0   32.37    2.97
   8  -8   0   35.37    3.30
   8   8   0   32.28    3.07
  -8   8   0   31.14    2.87
  -8   8   0   30.58    2.95
   8   8   0   29.03    4.61
  -8   8   0   39.30    4.97
   8  -8   0   26.30    3.78
   8  -8   0   30.45    4.20
   8   8   0   36.36    3.48
  -8  -8   0   29.50    4.23
  -8   8   0   18.80    3.36
  -8  -8   0   38.10    4.70
  -9  -8   0    5.62    2.00
   9   8   0    8.40    1.61
   9  -8   0    6.42    2.04
   9   8   0    7.07    2.51
   9  -8   0    7.11    1.64
   9  -8   0    4.68    1.96
   9   8   0    9.59    1.90
  -9  -8   0    7.10    1.57
  -9   8   0    9.40    1.62
  -9   8   0    6.73    1.40
   9   8   0    8.59    2.44
  -9  -8   0    3.06    1.61
  -9   8   0    4.43    1.24
 -10  -8   0  156.02    9.20
 -10   8   0  148.76    8.86
  10  -8   0  169.79    9.76
 -10   8   0  181.46    9.37
  10   8   0  152.30   12.73
 -10  -8   0  153.29   11.76
  10   8   0  174.75    9.42
 -10   8   0  141.62    8.62
  10  -8   0  159.91   12.10
  10   8   0  173.09   10.09
  10   8   0  201.19   13.22
  11  -8   0   94.47    7.06
 -11   8   0  108.18    6.87
 -11  -8   0   97.31    6.70
 -11   8   0  108.90    6.84
  11   8   0   99.29    7.39
  12  -8   0  790.86   36.33
 -12   8   0  838.26   35.68
 -12  -8   0  872.37   35.89
 -12   8   0  843.70   35.56
  12   8   0  857.40   36.88
  13  -8   0  422.78   20.05
  13   8   0  386.78   19.98
 -13   8   0  405.63   19.10
  13  -8   0  407.47   19.32
 -13  -8   0  431.12   19.25
 -13   8   0  420.75   19.10
  14  -8   0  120.94    7.98
  14   8   0  125.96    8.18
 -14   8   0  129.41    7.52
 -14  -8   0  119.48    7.28
  15   8   0  175.50    9.75
  15  -8   0  180.80    9.69
 -15  -8   0  173.57    8.88
 -15   8   0  165.14    8.90
 -16  -8   0   41.36    2.94
 -16   8   0   38.68    2.96
   0  -9   0   -0.20    0.46
   0  -9   0    0.26    0.77
   0  -9   0   -0.30    0.69
   0   9   0    0.43    0.55
   0   9   0    0.91    0.84
   0  -9   0   -0.17    0.35
   1  -9   0   26.68    2.66
  -1  -9   0   17.87    2.61
   1   9   0   19.26    2.66
  -1  -9   0   17.41    2.08
  -1   9   0   25.51    3.10
  -1   9   0   24.36    2.54
   1   9   0   24.11    2.61
  -1   9   0   22.53    2.58
   1  -9   0   31.20    3.43
  -1  -9   0   27.99    3.25
   1   9   0   24.24    3.15
  -1   9   0   22.33    2.96
   1  -9   0   19.54    2.20
   2  -9   0  148.39    8.08
  -2  -9   0   88.11    7.67
  -2  -9   0  145.18    8.54
   2   9   0  137.06    8.72
  -2   9   0  141.48    8.02
  -2   9   0  138.29    8.81
   2   9   0  146.25    8.61
  -2  -9   0  159.46    9.19
  -2   9   0  172.81    8.57
   2  -9   0  154.03    9.20
   2   9   0  115.41    8.46
   2  -9   0  172.48    8.17
   3  -9   0  596.79   25.87
  -3  -9   0  534.30   26.58
  -3  -9   0  674.42   26.93
  -3   9   0  724.41   26.74
   3   9   0  585.50   26.82
  -3   9   0  735.99   28.06
  -3   9   0  640.24   26.07
  -3  -9   0  511.31   26.45
   3  -9   0  513.24   26.72
   3  -9   0  529.69   25.28
   3   9   0  575.44   27.17
   4  -9   0   16.32    2.39
   4   9   0   13.44    1.81
  -4  -9   0   16.11    2.69
  -4  -9   0   13.20    2.29
  -4   9   0   15.60    2.66
   4   9   0   15.70    2.66
  -4   9   0   21.93    2.77
  -4   9   0   30.56    3.01
  -4  -9   0   23.55    3.18
  -4   9   0   10.46    2.43
   4   9   0   17.42    2.89
   4  -9   0   20.65    2.49
   5  -9   0   98.34    6.54
  -5   9   0   81.35    7.37
   5   9   0   95.04    7.61
  -5  -9   0   89.84    7.15
  -5  -9   0   86.95    6.63
   5   9   0   91.08    5.71
   5  -9   0   95.63    6.69
   5   9   0   74.84    6.65
  -5   9   0   94.25    6.76
   5  -9   0   91.46    5.39
  -5   9   0   97.69    6.41
  -5  -9   0   86.63    6.97
  -6   9   0    8.24    1.41
   6  -9   0   11.73    1.71
  -6  -9   0    6.22    1.91
   6   9   0   10.77    1.59
  -6  -9   0    9.13    2.27
  -6  -9   0   10.31    2.18
   6  -9   0    7.41    1.87
   6   9   0    8.28    1.61
  -6   9   0    9.76    1.46
  -6  -9   0    7.84    1.49
  -6   9   0    8.33    2.02
   6   9   0   12.59    2.57
   6   9   0    8.60    2.25
  -6   9   0   12.61    2.78
   6  -9   0   13.80    2.34
  -7  -9   0  195.16   12.77
   7   9   0  187.88   13.23
   7  -9   0  193.46   11.93
  -7   9   0  220.48   13.82
   7  -9   0  201.83   10.43
  -7  -9   0  218.77   13.32
   7   9   0  229.69   11.19
   7  -9   0  202.95   12.44
  -7   9   0  219.06   10.25
   7   9   0  210.79   10.48
  -7   9   0  201.12   10.21
  -7  -9   0  193.81   10.49
   7   9   0  192.57   12.75
  -7   9   0  200.73   12.44
  -8  -9   0   26.79    2.95
  -8   9   0   27.41    2.78
   8  -9   0   31.39    3.13
   8   9   0   22.40    2.64
  -8   9   0   26.21    2.68
  -8  -9   0   22.62    3.89
  -8   9   0   27.30    2.77
   8  -9   0   29.43    3.92
   8   9   0   31.89    4.87
  -8   9   0   20.93    3.89
   8   9   0   30.01    3.26
   8  -9   0   23.99    3.83
  -8  -9   0   34.91    4.69
  -8   9   0   31.61    4.22
  -9  -9   0   15.43    3.20
   9   9   0   10.09    1.89
   9  -9   0    7.14    2.14
   9   9   0   13.39    3.43
  -9  -9   0   11.91    2.95
   9  -9   0   12.28    2.11
   9  -9   0    9.16    2.60
   9   9   0   13.03    2.33
  -9  -9   0   13.98    2.19
  -9   9   0   10.38    1.72
  -9   9   0   12.00    1.94
  -9   9   0   10.90    1.85
 -10  -9   0    1.14    1.57
  10   9   0    5.82    1.49
  10   9   0    0.73    1.53
 -10   9   0    5.54    1.42
  10   9   0    4.63    1.51
  10  -9   0    4.26    1.35
  10  -9   0    3.63    1.99
 -10   9   0    6.84    1.48
 -10  -9   0    3.75    1.19
 -10   9   0    5.13    1.30
  10   9   0    3.68    1.69
 -11   9   0    1.59    0.95
  11   9   0    0.27    0.75
  11  -9   0    0.65    0.82
  11   9   0    0.70    1.03
 -11  -9   0    1.38    1.00
 -11   9   0    2.55    1.19
  12   9   0  147.11    9.33
  12  -9   0  152.44    9.28
 -12   9   0  131.08    8.25
 -12   9   0  135.63    8.28
 -12  -9   0  142.74    8.51
  13   9   0   16.50    2.81
  13  -9   0   22.01    3.00
 -13   9   0   19.62    2.58
 -13  -9   0   21.06    2.62
 -14  -9   0    7.41    1.51
 -14   9   0   10.32    1.74
  14  -9   0    7.90    1.79
  14   9   0    8.93    1.86
 -15  -9   0   41.57    3.29
 -15   9   0   44.87    3.46
   0 -10   0  232.32   12.12
   0  10   0  218.65   12.20
   0 -10   0  214.17   10.71
   0 -10   0  223.37   11.24
   0  10   0  218.52   12.49
   0 -10   0  230.75   12.54
   0  10   0  195.92   11.11
  -1 -10   0  779.08   32.35
   1  10   0  806.36   32.81
  -1  10   0  827.28   32.91
   1  10   0  806.76   32.53
  -1 -10   0  629.27   30.09
   1 -10   0  756.15   31.10
   1 -10   0  619.42   30.21
  -1  10   0  847.74   33.35
   1  10   0  819.15   33.22
   1 -10   0  751.41   32.64
  -1 -10   0  839.94   33.11
  -1  10   0  678.33   31.07
   1  10   0  670.78   30.91
  -2 -10   0  785.05   31.36
  -2 -10   0  696.80   31.23
  -2  10   0  827.77   32.29
   2  10   0  609.57   30.97
  -2 -10   0  665.26   29.38
   2  10   0  728.71   31.21
   2 -10   0  689.45   30.15
   2  10   0  710.29   31.86
   2 -10   0  727.59   29.94
  -2 -10   0  715.71   31.58
   2 -10   0  664.09   31.40
  -2  10   0  697.25   30.35
  -3 -10   0   93.11    6.82
  -3 -10   0   94.73    7.17
   3  10   0   87.10    7.06
  -3  10   0  107.38    6.76
  -3  10   0   95.26    7.31
   3 -10   0   93.70    6.37
   3  10   0   81.32    7.05
   3 -10   0   94.98    6.20
   3 -10   0   94.02    7.37
  -3  10   0   90.11    6.33
  -3 -10   0   90.99    7.10
  -4 -10   0 1040.56   45.96
  -4 -10   0 1165.82   47.26
   4 -10   0 1063.81   45.58
   4  10   0 1242.07   47.62
  -4  10   0 1064.18   45.64
  -4  10   0 1360.21   48.34
  -4 -10   0 1044.41   46.61
   4 -10   0 1012.75   46.92
  -4  10   0  917.37   44.83
   4 -10   0 1080.12   45.24
  -4  10   0 1274.15   48.84
   4  10   0 1137.79   47.74
  -5 -10   0  219.51   13.20
  -5  10   0  215.30   11.83
   5 -10   0  238.10   12.26
   5  10   0  219.72   13.56
  -5  10   0  228.33   14.02
   5 -10   0  216.00   10.56
  -5 -10   0  225.54   12.70
  -5 -10   0  260.67   13.87
   5 -10   0  215.92   12.21
   5  10   0  235.65   11.29
   5  10   0  209.50   10.52
  -5 -10   0  193.89   10.61
  -5  10   0  227.13   12.51
   5  10   0  185.65   12.56
  -6 -10   0    1.35    1.15
   6  10   0    0.52    0.94
   6 -10   0    4.14    1.34
  -6  10   0    1.59    1.23
   6 -10   0    4.57    1.48
   6  10   0    2.13    0.99
   6 -10   0    3.96    0.99
   6  10   0    2.95    0.94
  -6  10   0    2.62    0.86
  -6 -10   0    2.39    1.01
  -6  10   0    1.16    0.99
   6  10   0    1.40    0.97
  -6 -10   0    3.87    1.34
  -6 -10   0    1.81    1.06
  -7 -10   0    0.49    0.87
   7  10   0    0.87    0.64
  -7 -10   0    0.50    0.73
   7 -10   0    2.01    0.87
   7 -10   0    1.31    1.11
   7  10   0    1.31    0.86
   7  10   0    1.53    1.30
  -7  10   0    2.16    1.10
  -7  10   0    0.19    0.44
  -7 -10   0    0.94    0.73
  -7  10   0    0.56    0.82
   7  10   0    2.30    1.47
   7 -10   0    1.17    1.07
  -8  10   0   40.49    3.49
   8  10   0   31.58    3.42
  -8 -10   0   40.51    5.24
   8 -10   0   40.62    4.83
   8  10   0   46.45    6.15
  -8  10   0   45.08    5.79
   8 -10   0   50.82    4.14
  -8 -10   0   39.51    5.26
   8  10   0   45.04    4.18
   8 -10   0   50.42    5.54
  -8  10   0   51.22    5.58
  -8 -10   0   37.48    3.69
  -9 -10   0   14.33    3.24
   9  10   0   16.04    3.80
   9 -10   0    9.86    2.45
  -9 -10   0   13.27    3.18
   9 -10   0   10.60    2.82
   9  10   0   11.99    2.25
   9 -10   0   15.22    2.38
  -9 -10   0   11.60    2.05
   9  10   0   16.10    2.34
  -9  10   0   12.83    1.95
  -9  10   0   13.88    2.12
 -10  10   0   59.90    4.68
  10  10   0   53.74    5.06
  10 -10   0   54.62    4.87
 -10  10   0   54.71    4.33
  10  10   0   54.57    4.69
 -10 -10   0   49.77    4.53
 -11  10   0  134.94    8.16
  11  10   0  140.58    9.06
  11 -10   0  138.81    8.80
 -11  10   0  132.22    7.78
  11  10   0  135.11    8.30
 -11 -10   0  127.20    8.16
 -12  10   0   92.18    6.41
  12  10   0  104.78    7.42
  12 -10   0   96.34    6.99
  12  10   0   93.48    6.51
 -12 -10   0  103.97    6.69
  13  10   0  249.79   13.24
 -13 -10   0  229.24   12.09
 -13  10   0  245.74   12.29
  13 -10   0  245.98   12.99
 -14 -10   0   69.32    4.85
 -14  10   0   69.06    4.88
  14 -10   0   74.82    5.42
 -15 -10   0   10.41    1.49
 -15  10   0    9.09    1.43
   0  11   0    0.37    0.78
   0 -11   0    0.79    0.61
   0 -11   0    0.66    0.51
   0  11   0    0.40    0.73
   0  11   0   -0.29    0.73
   0 -11   0   -0.40    0.82
   1 -11   0   23.19    2.81
  -1  11   0   19.12    2.71
   1 -11   0   19.79    3.13
  -1 -11   0   15.88    2.85
   1  11   0   21.16    3.11
  -1 -11   0   20.29    2.41
  -1  11   0   21.21    3.23
   1 -11   0   21.55    2.56
   1  11   0   25.55    3.59
  -1 -11   0   21.54    3.06
   2 -11   0    2.53    1.17
  -2  11   0    0.60    0.70
  -2 -11   0    2.44    1.12
   2 -11   0    2.50    1.30
   2  11   0    1.61    1.11
   2  11   0    2.88    1.19
  -2  11   0    2.82    1.39
   2 -11   0    1.22    0.72
   2  11   0    0.86    1.34
  -2 -11   0    1.48    0.94
  -2 -11   0    0.69    0.72
  -3 -11   0  350.30   17.84
  -3 -11   0  376.35   17.75
   3 -11   0  349.07   16.66
  -3 -11   0  318.02   17.62
   3 -11   0  321.93   17.83
  -3  11   0  335.84   16.67
  -3  11   0  336.18   17.97
   3  11   0  318.76   17.68
   3  11   0  325.77   18.11
   3 -11   0  333.24   16.17
   3  11   0  318.62   15.57
   4 -11   0    3.77    1.55
  -4  11   0    6.08    1.60
  -4 -11   0    1.31    1.12
   4  11   0    4.66    1.10
  -4 -11   0    2.61    1.23
  -4 -11   0    5.91    1.81
   4 -11   0    5.90    1.60
  -4 -11   0    3.34    1.01
  -4  11   0    5.63    1.16
   4  11   0    3.57    1.47
  -4  11   0    6.21    1.90
  -4  11   0    5.19    1.95
   4  11   0    2.91    1.43
   4 -11   0    4.69    1.37
   5 -11   0  401.95   22.73
  -5  11   0  449.17   21.27
  -5 -11   0  449.67   22.83
  -5  11   0  441.49   23.68
   5  11   0  469.48   23.64
   5 -11   0  499.05   21.62
   5 -11   0  501.66   19.91
  -5 -11   0  403.55   19.65
   5 -11   0  485.69   22.04
   5  11   0  407.52   19.39
  -5  11   0  423.30   19.30
  -5 -11   0  444.32   21.99
  -5 -11   0  500.07   23.33
   5  11   0  421.31   22.69
  -5  11   0  444.33   21.68
   6 -11   0   61.83    6.68
  -6 -11   0   63.03    6.51
   6 -11   0   64.11    5.74
  -6  11   0   71.89    7.35
   6  11   0   50.06    6.22
   6 -11   0   70.33    4.78
  -6 -11   0   62.66    4.79
   6 -11   0   57.94    5.77
   6  11   0   60.58    4.89
   6  11   0   61.80    4.63
  -6  11   0   67.57    4.58
  -6 -11   0   74.10    6.96
   6  11   0   58.60    6.42
  -6  11   0   65.44    6.01
  -7 -11   0  418.97   23.37
  -7  11   0  480.87   24.99
   7 -11   0  493.65   23.02
   7  11   0  481.36   25.26
   7 -11   0  480.86   20.71
  -7 -11   0  434.47   20.59
   7 -11   0  446.07   23.13
   7  11   0  491.47   21.39
  -7  11   0  464.50   20.26
   7  11   0  418.31   20.32
  -7 -11   0  495.79   24.36
  -7  11   0  460.84   23.12
   7  11   0  396.83   23.55
  -8 -11   0  608.21   31.70
   8 -11   0  629.94   30.92
  -8  11   0  628.04   32.69
   8  11   0  647.02   33.47
   8 -11   0  653.41   28.65
  -8 -11   0  676.47   28.81
   8 -11   0  647.50   31.68
   8  11   0  733.74   29.67
   8  11   0  673.06   28.76
  -8  11   0  647.58   28.05
  -8 -11   0  684.38   32.78
  -8  11   0  669.02   31.75
   9  11   0  114.00   10.80
   9 -11   0  108.22    9.14
  -9 -11   0  149.96   11.30
   9  11   0  117.63    7.62
  -9  11   0  119.93    7.25
  -9 -11   0  118.78   10.11
   9  11   0  120.10    8.14
   9 -11   0  118.29    9.91
   9 -11   0  134.96    8.05
  -9 -11   0  119.36    7.67
 -10 -11   0   97.24    6.86
 -10  11   0  115.41    7.05
  10  11   0  105.86    7.07
 -10  11   0   98.50    6.48
  10  11   0  111.02    7.75
  10 -11   0  103.38    7.25
 -11  11   0    6.57    1.59
  11  11   0    8.43    1.82
 -11 -11   0    9.32    1.93
 -11  11   0    8.31    1.63
  11  11   0    4.53    1.64
  11 -11   0    4.45    1.50
 -12 -11   0   92.52    6.29
 -12  11   0   94.83    6.31
  12  11   0   88.68    6.87
  12 -11   0   95.32    6.79
  12  11   0   95.09    6.44
 -13  11   0    7.32    1.56
 -13 -11   0    8.86    1.70
  13 -11   0    4.54    1.34
 -14 -11   0   72.54    4.65
  14 -11   0   62.19    4.84
 -14  11   0   61.84    4.45
 -15 -11   0    7.13    1.15
  15  11   0    5.71    1.14
 -15  11   0    6.66    1.15
   0  12   0    2.76    1.35
   0 -12   0    0.50    0.58
   0  12   0    0.33    0.68
   0 -12   0    0.90    0.94
   0 -12   0    1.20    0.82
   0  12   0    2.95    1.32
  -1  12   0  449.01   24.64
   1  12   0  593.23   25.70
  -1 -12   0  660.95   26.00
  -1 -12   0  510.94   24.71
   1  12   0  537.11   25.83
   1 -12   0  498.63   23.01
   1 -12   0  497.39   23.61
  -1 -12   0  528.28   23.77
  -1  12   0  473.57   23.74
   1 -12   0  529.25   25.59
  -1 -12   0  483.41   25.01
  -2  12   0   68.20    6.31
  -2 -12   0  105.63    8.25
   2 -12   0   96.26    8.02
  -2 -12   0   92.90    7.47
  -2 -12   0   92.59    7.43
   2  12   0  116.32    8.17
   2  12   0  104.64    8.19
  -2  12   0   87.14    7.65
   2 -12   0   91.37    6.46
   2  12   0   97.62    8.18
  -2  12   0  101.87    6.31
   2  12   0  100.68    6.43
   2 -12   0  108.33    7.21
   3 -12   0  215.42   11.86
  -3  12   0  241.51   12.42
   3 -12   0  227.68   13.62
  -3 -12   0  204.59   13.00
  -3 -12   0  204.61   12.41
  -3 -12   0  213.95   12.85
   3  12   0  160.58   12.20
  -3  12   0  208.20   13.15
  -3  12   0  208.06   10.21
   3  12   0  197.92   10.12
   3  12   0  209.96   10.29
   3  12   0  221.73   11.04
  -3  12   0  183.23   10.46
  -3 -12   0  213.82   10.71
   3  12   0  251.93   14.32
   3 -12   0  166.75   10.83
   4 -12   0   71.55    6.98
  -4 -12   0   63.92    6.40
  -4  12   0   63.14    5.65
  -4 -12   0   65.84    4.90
  -4 -12   0   60.79    4.73
  -4 -12   0   80.38    7.05
  -4 -12   0   67.70    6.18
   4  12   0   64.59    6.55
  -4  12   0   75.75    7.01
   4  12   0   73.10    4.79
  -4  12   0   65.18    4.54
   4  12   0   69.38    7.01
   4 -12   0   71.90    5.74
  -4  12   0   41.34    5.93
   4 -12   0   72.97    6.04
   5 -12   0   21.88    3.32
  -5  12   0   25.23    3.41
   5 -12   0   23.25    4.00
  -5 -12   0   17.15    3.43
  -5 -12   0   21.88    3.75
   5  12   0   24.54    4.16
  -5  12   0   25.77    2.61
   5  12   0   22.17    2.54
   5 -12   0   23.01    2.58
  -5 -12   0   25.69    2.86
  -5  12   0   19.83    3.95
   5 -12   0   20.95    3.08
   5  12   0   29.45    4.65
   6 -12   0    7.51    2.07
   6 -12   0   10.76    1.76
   6 -12   0   11.29    2.85
  -6 -12   0    9.52    2.65
   6  12   0   10.28    2.67
   6  12   0    8.40    1.65
  -6  12   0    7.48    1.48
  -6 -12   0    7.38    1.57
   6  12   0    4.95    2.05
  -6  12   0    6.85    2.26
   6 -12   0    5.15    1.67
  -6 -12   0   10.70    2.68
   7 -12   0   12.56    2.76
   7 -12   0   10.93    1.86
   7  12   0    5.81    1.46
  -7 -12   0    5.72    2.16
   7  12   0    7.91    2.62
  -7  12   0    8.57    2.28
  -7 -12   0    6.91    1.56
  -7  12   0    7.90    1.59
   7  12   0    7.97    2.77
   7 -12   0    6.53    1.99
  -7  12   0    8.43    2.71
  -7 -12   0    2.77    1.65
   7 -12   0   10.21    2.90
   8 -12   0   27.19    4.24
  -8 -12   0   24.43    4.27
   8 -12   0   24.53    4.65
  -8 -12   0   25.87    4.41
  -8  12   0   23.64    3.95
   8 -12   0   33.30    3.45
  -8 -12   0   21.45    2.92
  -8  12   0   34.27    3.22
   8  12   0   29.69    3.29
   8  12   0   30.57    5.22
   8 -12   0   24.06    3.94
  -8  12   0   27.73    4.81
  -9  12   0   23.49    2.74
   9  12   0   27.21    3.19
  -9 -12   0   21.85    2.88
   9 -12   0   31.25    3.44
 -10  12   0    9.28    1.72
 -10 -12   0    6.76    1.73
  10 -12   0   11.99    2.21
  10  12   0    6.91    1.72
 -11 -12   0    4.84    1.47
 -11  12   0    7.55    1.46
  11 -12   0    7.13    1.78
  11  12   0    5.04    1.44
 -12 -12   0    0.24    0.72
  12 -12   0    0.29    0.68
  12  12   0    1.03    0.97
  13  12   0   92.14    5.98
 -13 -12   0   98.45    6.05
  13 -12   0   91.59    6.35
 -14 -12   0   37.79    3.10
   0 -13   0    0.51    0.92
   0 -13   0    0.25    0.58
   0  13   0    0.26    0.66
   0  13   0    0.47    0.85
   0  13   0    0.20    0.51
   0  13   0    1.55    1.42
   0 -13   0    0.34    0.70
   1 -13   0  110.06    7.69
  -1 -13   0   87.94    7.05
  -1 -13   0  123.61    9.32
  -1  13   0  104.55    7.75
   1 -13   0  116.19    9.12
  -1 -13   0  116.21    8.61
   1  13   0  105.72    8.49
  -1  13   0  113.52    8.88
   1  13   0  107.78    6.40
  -1  13   0  105.40    6.36
  -1  13   0  109.98    6.99
   1  13   0   84.76    6.62
   1 -13   0   85.01    6.37
  -1 -13   0  114.65    6.98
   1  13   0  127.91    9.69
   1 -13   0  117.85    7.35
   2 -13   0  446.13   19.68
  -2  13   0  369.43   19.13
   2 -13   0  388.87   20.98
  -2 -13   0  340.13   20.22
  -2 -13   0  366.89   19.80
  -2 -13   0  483.01   21.29
   2  13   0  387.65   20.17
  -2  13   0  341.71   20.14
   2  13   0  344.39   16.89
  -2  13   0  361.38   17.09
   2  13   0  373.03   17.24
   2  13   0  351.54   17.84
  -2  13   0  383.70   17.91
   2 -13   0  446.87   18.53
  -2 -13   0  383.80   17.81
   2  13   0  418.73   21.62
   2 -13   0  392.91   18.56
   3 -13   0   72.24    5.97
  -3 -13   0   62.77    6.56
   3 -13   0   62.65    6.64
  -3  13   0   60.44    5.76
  -3 -13   0   62.40    6.10
  -3 -13   0   60.88    6.20
   3  13   0   45.84    5.81
  -3  13   0   61.20    6.49
   3  13   0   60.74    4.51
   3  13   0   62.66    4.52
  -3  13   0   67.65    4.61
   3  13   0   60.19    4.94
  -3  13   0   58.25    4.73
  -3 -13   0   59.19    4.72
  -3 -13   0   54.42    4.58
   3 -13   0   55.89    4.78
   3  13   0   74.32    7.34
   3 -13   0   61.07    5.29
  -4  13   0  612.70   28.26
   4 -13   0  635.27   30.50
  -4 -13   0  594.99   29.68
  -4 -13   0  554.03   26.11
  -4 -13   0  589.97   26.38
   4 -13   0  610.56   26.72
  -4 -13   0  583.34   28.73
  -4 -13   0  623.14   29.69
   4  13   0  549.45   29.51
  -4  13   0  591.64   29.94
   4  13   0  620.39   26.07
  -4  13   0  596.24   25.85
   4 -13   0  680.04   28.19
   4  13   0  618.76   30.65
  -4  13   0  545.25   30.24
   4 -13   0  678.78   28.80
   5 -13   0  212.65   12.56
   5 -13   0  184.09   13.41
  -5 -13   0  199.22   13.47
  -5  13   0  186.71   11.86
  -5 -13   0  208.60   13.52
   5  13   0  193.78   13.61
  -5  13   0  199.34   10.26
   5  13   0  174.23   10.10
   5 -13   0  227.87   10.62
  -5 -13   0  176.75   10.36
   5 -13   0  199.52   11.85
   5  13   0  171.01   13.32
  -5  13   0  215.97   14.60
   6 -13   0  382.09   20.25
   6 -13   0  355.63   21.55
  -6 -13   0  350.90   20.85
  -6 -13   0  385.05   21.37
   6  13   0  375.62   21.73
  -6  13   0  382.93   17.51
   6  13   0  373.16   17.75
   6 -13   0  402.99   17.86
  -6 -13   0  356.05   17.78
   6 -13   0  413.69   20.10
  -6  13   0  378.74   22.21
   6  13   0  392.53   22.51
   7 -13   0    1.53    1.30
   7 -13   0    4.18    1.34
   7  13   0    4.04    1.29
  -7 -13   0    4.22    1.88
   7  13   0    3.94    1.93
  -7 -13   0    4.15    1.95
   7 -13   0    2.69    1.71
   7  13   0    3.54    2.08
  -7  13   0    4.13    2.03
   7 -13   0    5.94    1.78
  -7  13   0    4.21    1.17
  -7 -13   0    3.41    1.26
  -8  13   0  130.61    7.82
   8  13   0  115.04    7.94
   8 -13   0  138.63    8.30
  -8 -13   0  141.74    8.48
   8 -13   0  144.09   10.78
   8 -13   0  144.56   10.33
   8  13   0  124.34   11.44
  -8  13   0  141.92   11.69
   9  13   0  236.92   12.22
  -9  13   0  204.10   11.24
   9 -13   0  225.25   12.08
  -9 -13   0  221.35   11.94
 -10  13   0   81.12    5.61
  10  13   0   75.66    5.88
  10 -13   0   83.79    6.21
 -10 -13   0   83.36    6.05
 -11  13   0  398.17   18.39
  11  13   0  437.80   19.31
  11 -13   0  393.79   19.22
 -11 -13   0  399.26   18.88
  12  13   0   86.38    5.97
  12 -13   0   87.50    6.21
 -12 -13   0   90.66    5.94
 -13 -13   0    1.16    0.86
  13 -13   0    2.64    1.00
  13  13   0    1.23    0.83
 -14 -13   0    2.49    0.84
   0 -14   0 1153.11   52.62
   0 -14   0 1156.96   48.94
   0  14   0 1108.79   48.14
   0  14   0 1165.68   49.16
   0 -14   0 1286.32   50.61
  -1 -14   0  678.80   29.85
   1 -14   0  686.04   29.91
  -1  14   0  601.40   29.75
   1 -14   0  637.27   31.76
  -1 -14   0  561.02   30.96
  -1 -14   0  738.33   31.73
  -1  14   0  642.29   31.49
   1  14   0  629.00   31.02
   1  14   0  611.11   27.50
  -1  14   0  634.15   27.61
   1  14   0  650.11   28.53
  -1  14   0  646.96   28.40
  -1 -14   0  670.66   28.48
   1 -14   0  628.39   28.28
   1  14   0  726.85   32.97
   2 -14   0  134.54    9.47
  -2 -14   0  137.68    9.49
  -2 -14   0  156.69   11.45
   2 -14   0  142.71   11.17
  -2  14   0  137.38    9.85
  -2 -14   0  142.83   10.49
  -2  14   0  173.19   11.76
   2  14   0  146.50    8.28
  -2  14   0  138.09    8.14
  -2  14   0  147.71    8.76
   2  14   0  138.22    8.73
   2 -14   0  132.58    8.57
  -2 -14   0  122.01    8.30
   2  14   0  201.56   13.03
   2 -14   0  185.18   10.01
   3 -14   0   14.26    2.73
  -3 -14   0   19.08    3.64
   3 -14   0   12.64    3.04
  -3  14   0   13.41    2.63
  -3 -14   0   16.72    3.19
  -3 -14   0   12.80    2.86
  -3  14   0   13.76    3.25
  -3  14   0    9.44    1.96
   3  14   0   16.01    2.48
   3 -14   0   13.44    2.46
   3  14   0   11.29    3.17
  -3  14   0   12.52    1.97
   3  14   0   13.04    2.05
   3  14   0   13.66    1.99
  -3 -14   0   13.54    2.15
  -3 -14   0   20.46    2.62
   3 -14   0   12.39    2.28
   4 -14   0   10.79    2.50
   4  14   0   10.26    1.84
  -4  14   0   18.50    3.17
  -4 -14   0   16.98    3.52
   4 -14   0   13.04    3.19
  -4 -14   0   11.39    2.05
  -4  14   0   12.04    1.93
  -4 -14   0   11.97    2.92
   4 -14   0   11.73    2.16
  -4 -14   0    8.73    1.80
  -4  14   0   18.62    4.01
   4  14   0   12.40    3.21
   4 -14   0   12.54    2.44
   5 -14   0    0.93    0.97
   5 -14   0    2.21    0.99
   5  14   0    2.03    0.92
   5 -14   0    1.29    1.50
  -5  14   0    1.34    1.14
  -5 -14   0    1.79    1.24
   5  14   0    1.28    1.49
  -5 -14   0    2.28    1.15
  -5  14   0    3.07    1.07
  -5 -14   0    0.58    1.20
   5 -14   0    1.79    1.12
   5  14   0    2.05    1.59
   5 -14   0    1.22    0.95
  -5  14   0    2.12    1.47
   6 -14   0    6.52    2.31
   6 -14   0   12.43    2.07
   6  14   0   14.85    2.25
  -6 -14   0    7.88    2.48
   6  14   0   10.09    3.07
  -6  14   0   12.16    1.95
  -6 -14   0   10.76    2.11
   6  14   0   10.06    3.11
  -6  14   0   11.44    3.35
   6 -14   0   12.45    2.65
   6 -14   0   11.45    3.16
  -6 -14   0   14.60    3.43
  -7 -14   0  222.50   11.92
   7  14   0  229.08   15.88
   7 -14   0  224.24   11.74
   7 -14   0  214.05   13.61
  -7  14   0  227.47   15.90
   7  14   0  220.79   16.09
  -7  14   0  187.65   10.97
   7  14   0  227.19   11.89
   7 -14   0  237.41   14.62
  -8  14   0    1.00    0.82
  -8 -14   0    2.97    1.27
   8 -14   0    1.43    0.89
   8  14   0    2.35    1.14
   9  14   0  177.28   10.06
  -9  14   0  167.93    9.39
  -9 -14   0  166.20    9.80
   9 -14   0  166.64    9.82
 -10  14   0   29.91    3.19
 -10 -14   0   31.74    3.49
  10 -14   0   31.59    3.54
  11  14   0   49.41    4.30
 -11  14   0   41.52    3.67
 -11 -14   0   47.37    4.12
  11 -14   0   45.76    4.25
  12  14   0   27.56    2.93
 -12 -14   0   26.67    2.77
  12 -14   0   23.31    2.84
  13 -14   0   41.67    3.65
 -13 -14   0   38.49    3.22
 -14 -14   0   13.44    1.53
   0 -15   0    0.84    0.87
   0 -15   0   -0.63    1.30
   0 -15   0   -0.54    0.80
   0  15   0    1.15    1.34
   0  15   0    0.25    0.64
   0 -15   0    0.91    0.77
   1 -15   0   18.19    3.16
  -1 -15   0   24.32    3.56
  -1 -15   0   15.03    3.46
   1 -15   0   16.46    3.68
  -1 -15   0   21.53    3.82
  -1  15   0   16.60    3.66
   1  15   0   18.70    3.70
  -1  15   0   19.88    2.58
   1  15   0   15.13    2.30
   1  15   0   19.10    2.94
  -1  15   0   26.41    3.23
   1 -15   0   20.09    2.82
  -1 -15   0   25.14    3.12
   1  15   0   18.86    4.01
   2 -15   0   37.50    4.66
  -2 -15   0   46.71    5.12
  -2 -15   0   46.44    6.04
   2 -15   0   42.46    5.84
  -2  15   0   43.51    5.15
  -2 -15   0   52.14    5.94
  -2  15   0   37.68    5.55
   2  15   0   38.62    3.84
  -2  15   0   44.27    3.98
   2  15   0   49.85    4.65
  -2  15   0   40.80    4.23
  -2 -15   0   55.13    4.66
   2 -15   0   49.49    4.56
   2  15   0   48.11    6.40
   3 -15   0    3.10    1.39
  -3 -15   0    1.71    1.18
   3  15   0    5.34    1.36
   3 -15   0    1.31    1.19
  -3  15   0    2.84    1.48
  -3 -15   0    2.51    1.60
  -3  15   0    5.60    2.33
  -3  15   0    3.63    1.41
   3  15   0    1.61    1.12
   3  15   0    5.49    2.26
  -3  15   0    6.57    2.52
  -3 -15   0    2.65    1.11
  -3  15   0    2.75    1.04
  -3 -15   0    3.86    1.35
   3 -15   0    4.04    1.41
   4  15   0    7.71    1.61
   4 -15   0    9.10    1.98
  -4 -15   0   10.92    2.04
  -4 -15   0    6.93    2.27
  -4  15   0   10.08    1.84
  -4 -15   0   10.50    2.00
   4 -15   0   11.15    2.58
   4  15   0    5.66    2.46
  -4  15   0    5.95    2.46
   4 -15   0    8.51    2.09
   4 -15   0   14.12    3.36
  -4 -15   0    8.24    2.57
  -4  15   0    6.22    2.01
   5 -15   0  800.12   40.89
  -5  15   0  863.55   39.00
  -5 -15   0  785.71   40.52
  -5 -15   0  830.22   40.37
  -5  15   0  947.47   36.45
   5  15   0  878.26   36.47
   5 -15   0  871.56   36.30
   5 -15   0  877.99   39.27
   5  15   0  924.26   42.73
   5 -15   0  785.88   37.98
  -5  15   0  774.63   41.44
  -5 -15   0  779.22   36.40
   5 -15   0  951.77   37.38
   6  15   0  515.23   23.22
  -6  15   0  479.34   22.63
   6 -15   0  587.11   23.49
   6 -15   0  513.92   26.13
   6  15   0  543.53   29.00
   6 -15   0  484.81   24.92
  -6  15   0  495.84   28.20
  -6 -15   0  467.79   23.09
  -7  15   0  111.96    7.13
   7  15   0  101.83    7.26
  -7 -15   0  118.45    7.69
   7 -15   0  118.89    7.50
  -8  15   0  223.34   12.06
   8  15   0  248.24   12.84
  -8 -15   0  241.44   12.78
   8 -15   0  241.69   12.68
  -9  15   0   98.29    6.61
   9  15   0  101.16    7.08
  -9 -15   0  104.77    7.10
 -10  15   0    0.46    0.72
 -10 -15   0    0.26    0.77
  10  15   0    0.28    0.77
  10 -15   0    0.56    0.72
 -11  15   0   24.99    2.61
  11  15   0   22.60    2.80
 -11 -15   0   23.38    2.73
  11 -15   0   21.51    2.77
 -12 -15   0    8.69    1.56
  12 -15   0    7.02    1.49
  12  15   0    9.56    1.70
  12 -15   0    8.07    1.58
  13  15   0   18.25    2.03
 -13 -15   0   15.44    1.83
   0 -16   0  393.06   21.51
   0 -16   0  417.44   23.23
   0  16   0  422.33   23.61
   0 -16   0  414.03   24.01
   0  16   0  382.60   19.43
   0  16   0  449.83   20.83
   1 -16   0  211.41   13.36
  -1 -16   0  220.73   13.51
   1 -16   0  223.29   15.55
  -1 -16   0  214.61   15.29
  -1 -16   0  233.27   14.92
  -1  16   0  224.61   15.15
  -1  16   0  202.50   11.41
   1  16   0  217.38   11.63
  -1  16   0  219.80   12.35
   1  16   0  225.22   12.43
  -1 -16   0  201.01   11.93
   1 -16   0  218.55   12.18
  -2 -16   0  422.85   21.19
   2 -16   0  457.45   21.58
   2  16   0  492.24   22.06
  -2  16   0  488.79   21.90
  -2 -16   0  501.23   23.55
   2 -16   0  475.35   23.38
  -2  16   0  404.43   24.58
  -2  16   0  419.52   20.55
   2  16   0  427.29   20.75
   2 -16   0  439.63   25.31
  -2 -16   0  389.93   24.35
   3 -16   0  539.17   30.14
  -3 -16   0  483.99   29.14
  -3  16   0  546.49   25.35
   3  16   0  579.43   25.43
   3  16   0  600.81   26.70
  -3  16   0  573.91   26.23
  -3 -16   0  620.68   28.29
   3 -16   0  594.74   28.26
  -3  16   0  558.45   31.17
   3  16   0  621.22   31.51
  -3 -16   0  595.55   26.29
   3 -16   0  622.37   26.63
  -3 -16   0  544.22   25.87
   4  16   0   41.33    3.92
  -4  16   0   39.65    3.83
  -4  16   0   39.74    5.12
   4 -16   0   40.75    6.12
  -4 -16   0   37.57    5.72
  -4 -16   0   28.34    4.26
   4 -16   0   36.09    4.88
  -4  16   0   34.78    5.93
   4  16   0   47.54    6.67
  -4 -16   0   39.97    4.10
  -4 -16   0   39.08    4.11
   4 -16   0   39.28    4.16
   5  16   0  381.58   18.16
  -5  16   0  352.81   17.74
  -5 -16   0  368.10   18.32
   5 -16   0  391.73   18.77
  -5 -16   0  375.32   18.53
   5 -16   0  414.67   18.29
   6  16   0  207.43   11.61
  -6  16   0  211.13   11.34
  -6 -16   0  195.38   11.61
   6 -16   0  235.64   11.82
  -7  16   0   -0.26    0.78
  -7 -16   0    0.92    0.78
   7  16   0    0.30    0.88
   7 -16   0    0.28    0.72
   8  16   0   45.73    4.38
  -8  16   0   49.94    4.27
  -8 -16   0   43.98    4.29
   8 -16   0   57.95    4.71
  -9  16   0   20.03    2.54
   9  16   0   21.16    2.83
  -9 -16   0   24.79    2.95
 -10  16   0   10.21    1.76
 -10 -16   0    8.88    1.75
  10 -16   0   11.85    2.07
 -11 -16   0   19.83    2.43
 -11  16   0   16.01    2.06
  11  16   0   21.28    2.56
  11 -16   0   19.52    2.48
  12 -16   0    0.58    0.64
 -12 -16   0   -0.17    0.59
  12  16   0    0.38    0.52
 -13 -16   0   64.49    3.91
   0  17   0   -0.67    0.98
   0 -17   0   -0.73    1.31
   0  17   0   -0.29    0.86
   0  17   0    0.72    1.06
   0 -17   0   -0.34    0.71
   1 -17   0   17.68    3.47
  -1 -17   0   22.45    3.77
  -1 -17   0   13.78    3.62
   1 -17   0   17.58    4.03
   1 -17   0   21.04    4.10
  -1  17   0   21.66    4.40
   1  17   0   16.82    2.57
  -1  17   0   25.33    3.06
   1  17   0   25.07    3.40
  -1  17   0   19.16    2.98
   1 -17   0   21.67    3.11
  -1 -17   0   21.14    3.06
  -2 -17   0   30.99    3.75
  -2 -17   0   39.88    4.23
   2 -17   0   34.09    4.01
  -2  17   0   34.49    4.05
   2  17   0   42.67    4.46
   2 -17   0   34.86    4.79
  -2 -17   0   34.62    4.73
  -2  17   0   37.21    5.80
  -2 -17   0   27.29    5.08
   2 -17   0   36.12    5.74
   2  17   0   35.52    3.76
  -2  17   0   39.03    3.86
   2  17   0   43.02    6.48
   3 -17   0   81.78    6.55
  -3 -17   0   79.03    6.36
  -3 -17   0   86.42    6.53
  -3  17   0   87.29    6.62
   3  17   0   98.91    7.14
  -3  17   0   84.49    6.18
   3  17   0   79.15    5.90
  -4 -17   0   25.67    3.26
  -4 -17   0   24.81    3.28
   4 -17   0   21.41    3.15
   4  17   0   18.82    2.75
  -4  17   0   26.88    3.17
   4 -17   0   28.10    3.19
   5 -17   0   29.32    3.60
  -5 -17   0   31.55    3.71
  -5 -17   0   29.93    3.59
   5 -17   0   36.58    3.68
  -5  17   0   28.53    3.31
   5  17   0   29.91    3.40
   6 -17   0    3.07    1.37
   6  17   0    7.11    1.80
  -6  17   0    7.90    1.68
  -6 -17   0    4.14    1.42
  -7 -17   0  625.99   27.88
  -7  17   0  613.17   27.22
   7  17   0  578.79   27.47
   7 -17   0  686.00   27.88
  -8 -17   0   22.36    2.95
   8  17   0   31.36    3.45
  -8  17   0   28.58    3.04
   8 -17   0   25.23    3.02
  -9 -17   0   58.77    4.68
   9 -17   0   57.83    4.71
   9  17   0   60.57    4.86
  -9  17   0   49.84    4.20
 -10 -17   0    6.67    1.48
 -10  17   0    7.39    1.43
  10  17   0    5.34    1.38
  10 -17   0    5.75    1.41
 -11 -17   0   11.20    1.70
 -11  17   0   11.64    1.63
  11 -17   0   10.94    1.85
  11  17   0   11.56    1.83
  11 -17   0   10.72    1.74
  12  17   0    3.57    0.90
  12 -17   0    5.99    1.21
 -12 -17   0    5.85    1.09
   0 -18   0  432.04   21.48
   0  18   0  444.91   20.99
   0  18   0  467.22   22.10
  -1 -18   0  201.89   11.31
   1 -18   0  184.64   10.99
  -1  18   0  160.22   10.12
   1  18   0  184.96   10.55
  -1  18   0  187.69   11.22
   1  18   0  170.67   10.92
   2 -18   0   51.05    4.97
  -2 -18   0   48.51    4.80
  -2 -18   0   53.74    5.06
  -2  18   0   50.49    4.62
  -2  18   0   54.16    5.15
   2  18   0   51.40    5.13
   3 -18   0   13.94    2.61
  -3 -18   0   16.31    2.74
  -3  18   0   24.25    2.98
  -3 -18   0   14.65    2.63
   3  18   0   16.66    2.89
  -3  18   0   14.23    2.67
  -4 -18   0  260.55   13.93
  -4 -18   0  249.31   13.83
   4 -18   0  291.23   14.51
   4  18   0  241.68   13.20
  -4  18   0  229.81   13.12
   4 -18   0  303.95   13.89
  -5 -18   0  134.19    8.68
   5 -18   0  137.72    8.77
  -5 -18   0  121.20    8.27
  -5  18   0  134.84    8.26
   5  18   0  136.49    8.41
   5 -18   0  138.98    8.39
  -6 -18   0  115.75    7.90
   6  18   0  126.86    7.95
  -6  18   0  116.11    7.50
   6 -18   0  126.45    7.78
  -7 -18   0  295.45   15.00
  -7  18   0  298.96   14.68
   7  18   0  301.04   15.03
   7 -18   0  303.23   14.92
  -8 -18   0   57.83    4.76
   8 -18   0   61.22    4.80
  -8  18   0   55.17    4.46
   8  18   0   60.90    4.91
   9 -18   0    8.61    1.70
   9 -18   0    8.65    1.77
   9  18   0   10.37    1.88
  -9  18   0    7.74    1.51
  -9 -18   0   10.03    1.81
  10 -18   0   12.20    1.88
  10 -18   0   12.04    1.96
 -10 -18   0   12.00    1.82
 -10  18   0    9.95    1.58
  10  18   0   12.08    1.90
  11 -18   0   49.37    3.76
  11  18   0   48.23    3.68
 -11  18   0   48.04    3.37
 -11 -18   0   53.08    3.67
   0  19   0    0.31    0.79
   0  19   0    1.88    1.17
   0 -19   0   -0.35    0.90
  -1 -19   0   -0.35    0.89
   1  19   0    0.62    0.85
  -1  19   0    0.31    0.78
   1  19   0   -0.38    1.18
  -1  19   0    1.11    1.21
  -1 -19   0   -0.35    0.82
   1 -19   0   -0.35    0.97
  -2  19   0  109.62    7.60
  -2 -19   0  113.91    8.05
   2 -19   0  123.36    8.31
  -2 -19   0  117.12    8.08
   2  19   0  115.40    8.31
  -2  19   0  126.93    8.42
  -3  19   0  209.61   11.75
  -3  19   0  214.94   11.71
   3  19   0  231.76   12.15
   3  19   0  213.98   12.52
  -3  19   0  197.60   12.02
  -3 -19   0  236.39   12.56
   3 -19   0  228.49   12.50
  -3 -19   0  216.82   12.30
   4 -19   0  600.35   24.33
   4 -19   0  502.84   24.31
  -4 -19   0  520.85   24.38
  -4 -19   0  502.80   24.23
   4  19   0  516.43   23.72
  -4  19   0  537.69   24.01
   5 -19   0  253.63   11.88
   5 -19   0  216.47   11.86
  -5 -19   0  209.57   11.75
  -5 -19   0  200.91   11.51
   5  19   0  221.32   11.54
  -5  19   0  177.73   10.92
  -6 -19   0    1.17    0.97
  -6  19   0    1.03    0.76
   6 -19   0    2.61    1.05
   6  19   0    1.09    0.80
  -7 -19   0  529.98   24.14
   7 -19   0  559.37   24.09
   7 -19   0  523.24   24.05
  -7  19   0  560.12   23.92
   7  19   0  534.88   24.11
  -8 -19   0   34.15    3.36
   8 -19   0   28.65    3.05
   8 -19   0   27.55    3.14
  -8  19   0   30.44    3.00
   8  19   0   29.23    3.10
  -9 -19   0   35.25    3.29
   9 -19   0   40.49    3.63
   9  19   0   48.19    3.81
  -9  19   0   39.49    3.30
   9 -19   0   42.66    3.64
  10 -19   0    5.84    1.24
  10  19   0    6.25    1.30
 -10 -19   0    7.26    1.29
 -10  19   0    5.48    1.09
   0 -20   0   32.88    3.88
   0  20   0   35.00    4.17
   0  20   0   43.96    4.17
   0  20   0   29.72    3.60
   1 -20   0  198.13   11.27
  -1 -20   0  188.18   11.08
  -1 -20   0  178.36   10.87
   1  20   0  198.73   11.52
  -1  20   0  178.70   11.05
  -1  20   0  191.34   10.73
   1  20   0  191.12   10.74
  -1  20   0  176.59   10.52
  -2 -20   0  151.29    9.61
  -2 -20   0  146.36    9.58
   2 -20   0  149.87    9.61
  -2  20   0  169.26   10.07
   2  20   0  166.38   10.17
   2  20   0  165.66    9.53
  -2  20   0  150.52    9.16
  -2  20   0  158.51    9.40
  -3 -20   0   92.44    6.56
   3 -20   0   71.52    5.98
  -3 -20   0   74.84    6.03
   3  20   0   80.74    6.40
   3 -20   0   88.74    6.05
  -3  20   0   74.42    6.10
   3  20   0   78.46    5.98
  -3  20   0   84.75    5.99
  -3  20   0   77.76    5.91
   4 -20   0   23.78    2.87
  -4  20   0   13.35    2.27
  -4 -20   0   17.54    2.70
   4 -20   0   19.50    2.86
  -4 -20   0   16.84    2.61
   5 -20   0  436.52   18.66
  -5  20   0  396.07   18.33
   5  20   0  398.26   18.33
  -5 -20   0  369.27   18.36
   5 -20   0  363.23   18.45
  -5 -20   0  398.95   18.79
   6 -20   0   45.07    3.88
  -6 -20   0   41.72    3.95
  -6  20   0   42.66    3.79
   6  20   0   40.76    3.77
  -7 -20   0   27.44    2.99
   7 -20   0   28.31    2.92
   7 -20   0   27.36    2.94
   7  20   0   24.75    2.82
  -7  20   0   21.93    2.61
  -8 -20   0   97.06    6.15
   8 -20   0  109.65    6.37
   8  20   0   92.90    6.08
  -8  20   0  100.27    6.03
   8 -20   0  107.57    6.40
  -9 -20   0   92.07    5.71
   9 -20   0   93.31    5.82
   9  20   0  104.39    5.96
  -9  20   0  106.63    5.76
  10 -20   0    0.45    0.56
  10  20   0    0.88    0.53
 -10 -20   0    0.53    0.50
   0 -21   0   -0.32    1.09
   0  21   0    0.84    1.05
   0 -21   0    0.64    0.87
   0  21   0    0.68    1.00
  -1  21   0   50.25    4.61
   1  21   0   60.19    4.92
  -1  21   0   59.21    4.88
  -1 -21   0   53.52    4.87
  -1 -21   0   55.69    5.00
   1 -21   0   63.81    5.29
  -1  21   0   52.15    4.98
   1  21   0   55.61    5.21
  -2  21   0   73.40    5.56
   2  21   0   74.27    5.64
  -2  21   0   69.86    5.43
  -2 -21   0   75.31    5.88
  -2 -21   0   74.04    5.82
   2 -21   0   79.68    6.01
   2  21   0   74.01    6.03
  -2  21   0   71.45    5.87
  -3  21   0   20.53    2.78
  -3  21   0   25.85    2.93
   3  21   0   23.05    2.87
   3 -21   0   26.67    2.98
  -3  21   0   18.14    2.77
   3  21   0   21.44    3.05
  -3 -21   0   27.11    3.23
  -3 -21   0   25.55    3.16
   3 -21   0   22.49    2.98
   4 -21   0   35.37    3.35
  -4  21   0   28.41    3.16
  -4 -21   0   30.77    3.38
   4 -21   0   31.38    3.42
  -4 -21   0   29.36    3.34
  -5  21   0   10.18    1.81
  -5 -21   0    8.98    1.84
   5 -21   0    7.62    1.70
   5 -21   0    8.63    1.67
   6  21   0  138.73    7.74
  -6  21   0  148.24    7.88
   6 -21   0  137.23    7.73
  -6 -21   0  121.42    7.65
   7  21   0  264.93   12.43
  -7  21   0  250.92   12.21
   7 -21   0  262.08   12.44
  -7 -21   0  259.66   12.50
  -8 -21   0   37.84    3.11
   8  21   0   40.41    3.24
  -8  21   0   38.69    3.05
  -9 -21   0  132.19    6.72
   0  22   0  188.41   10.27
   0 -22   0  189.66   10.58
   0  22   0  170.20   10.50
   1 -22   0    3.90    1.37
  -1 -22   0    3.60    1.30
  -1  22   0    6.17    1.44
   1  22   0    4.01    1.31
  -1 -22   0    5.01    1.43
   1 -22   0    4.45    1.46
   1  22   0    6.39    1.62
  -1  22   0    5.08    1.47
  -2  22   0   59.11    4.79
   2  22   0   71.54    5.13
  -2  22   0   72.63    5.07
  -2 -22   0   67.49    5.20
  -2 -22   0   66.70    5.20
   2 -22   0   61.31    5.03
   2 -22   0   73.00    5.38
   2 -22   0   73.17    5.02
  -2  22   0   53.59    4.94
   2  22   0   60.53    5.21
  -3  22   0  106.75    6.64
  -3 -22   0  100.19    6.73
   3 -22   0  123.24    7.22
  -3 -22   0   95.52    6.63
  -3  22   0  122.80    6.83
   3  22   0   94.52    6.44
   3  22   0   90.07    6.72
   3 -22   0  117.57    6.72
  -4 -22   0    5.93    1.41
  -4  22   0    6.51    1.48
  -4 -22   0    6.22    1.39
   4 -22   0    4.04    1.23
   4 -22   0    8.17    1.51
   5 -22   0   31.22    3.02
  -5 -22   0   28.73    2.96
   5 -22   0   25.05    2.69
  -5  22   0   29.36    2.83
  -6 -22   0    2.46    0.91
  -6  22   0    3.71    1.01
   7  22   0    0.15    0.47
  -7 -22   0    0.16    0.53
  -7  22   0   -0.15    0.50
   0  23   0    0.26    0.76
   0 -23   0    0.24    0.69
   0  23   0   -0.86    1.00
   0 -23   0   -0.71    0.85
   1 -23   0    5.44    1.23
   1  23   0    3.88    1.36
  -1  23   0    8.14    1.64
   1 -23   0    7.25    1.53
  -1 -23   0    5.84    1.43
  -1  23   0    5.48    1.33
   1  23   0    5.98    1.44
  -1 -23   0    3.94    1.17
   1 -23   0    5.39    1.41
   2 -23   0    3.04    0.96
  -2  23   0    3.13    1.07
   2  23   0    2.99    1.16
  -2 -23   0    3.13    1.05
   2 -23   0    2.97    1.17
   2 -23   0    4.29    1.20
  -2 -23   0    5.15    1.36
  -2  23   0    4.62    1.17
   2  23   0    3.50    1.12
  -3 -23   0    1.24    0.74
   3 -23   0   -0.42    0.62
   3 -23   0    0.91    0.60
  -3  23   0    0.74    0.66
  -3 -23   0    0.84    0.73
   3 -23   0   -0.22    0.68
  -4  23   0   44.20    3.52
  -4 -23   0   48.35    3.67
  -4 -23   0   46.04    3.66
   4 -23   0   47.26    3.68
  -5  23   0   59.21    4.07
  -5 -23   0   65.49    4.34
  -6  23   0   24.23    2.18
  -6 -23   0   22.15    2.15
   0  24   0  103.43    5.91
   0 -24   0  101.42    5.98
   0 -24   0   96.03    5.91
   1  24   0   57.83    4.07
  -1  24   0   62.89    4.15
   1  24   0   56.30    4.06
  -1  24   0   53.70    3.93
   1 -24   0   59.85    4.18
  -1 -24   0   56.75    4.09
   1 -24   0   52.60    3.99
  -1 -24   0   55.57    4.05
  -2  24   0   52.29    3.69
   2  24   0   53.50    3.73
   2  24   0   54.07    3.74
  -2  24   0   48.01    3.56
   2 -24   0   52.26    3.80
  -2 -24   0   51.16    3.75
  -2 -24   0   47.72    3.67
   2 -24   0   45.93    3.65
  -3  24   0   44.45    3.18
  -3  24   0   52.04    3.33
  -3 -24   0   41.46    3.20
   3 -24   0   43.85    3.29
  -3 -24   0   42.62    3.22
   4 -24   0   77.81    4.81
  -4 -24   0   85.17    4.84
 -17   0   1   -0.35    0.56
 -16   0   1    0.17    0.65
  16   0  -1    0.70    0.60
 -16   0   1   -0.18    0.52
  16   0  -1    0.25    0.83
  16   0  -1    0.21    0.62
 -15   0   1    0.67    0.87
  15   0  -1   -0.29    0.75
 -15   0   1   -0.45    0.66
  15   0  -1   -0.32    0.94
  15   0  -1    0.54    0.69
 -14   0   1    0.51    0.71
  14   0  -1    0.66    0.91
 -14   0   1    0.26    0.80
  14   0  -1    0.72    0.75
  14   0  -1   -0.31    0.78
 -13   0   1    0.27    0.80
 -13   0   1   -0.27    0.78
  13   0  -1    1.04    1.14
  13   0  -1   -0.32    0.88
  13   0  -1    2.23    1.22
 -12   0   1    0.26    0.80
 -12   0   1    0.26    0.99
  12   0  -1   -0.70    1.64
  12   0  -1   -0.36    0.83
  12   0  -1   -0.65    0.95
  12   0  -1    0.31    0.86
  11   0  -1    0.59    1.23
  11   0  -1   -0.29    0.85
  11   0  -1    0.63    0.92
 -11   0   1    0.24    0.60
 -11   0   1    0.73    0.57
  11   0  -1    0.64    0.75
  11   0  -1   -0.63    1.32
  11   0  -1    0.62    0.91
 -11   0   1    0.46    0.96
  10   0  -1    0.52    0.93
  10   0  -1    0.26    0.65
  10   0  -1   -0.54    0.79
 -10   0   1    0.21    0.61
 -10   0   1    1.73    0.78
  10   0  -1    0.28    0.58
  10   0  -1    1.64    0.98
  10   0  -1    1.65    1.51
 -10   0   1    0.40    0.72
   9   0  -1    0.45    0.82
   9   0  -1    0.70    0.54
   9   0  -1    0.46    0.96
  -9   0   1    0.18    0.49
   9   0  -1    0.44    0.56
  -9   0   1    1.31    0.64
  -9   0   1    0.68    0.79
   9   0  -1    0.44    0.79
  -8   0   1    0.28    0.72
   8   0  -1    0.38    0.68
   8   0  -1    0.36    0.76
   8   0  -1   -0.38    0.56
   8   0  -1    0.19    0.49
  -7   0   1    0.23    0.64
   7   0  -1    0.31    0.55
   7   0  -1    0.30    0.93
   7   0  -1   -0.31    0.55
   7   0  -1    0.63    0.46
  -6   0   1    0.38    0.59
   6   0  -1    0.24    0.57
   6   0  -1   -0.25    0.51
   6   0  -1    0.24    0.61
  -5   0   1   -0.15    0.38
  -5   0   1    0.19    0.27
  -5   0   1    0.37    0.38
   5   0  -1    0.19    0.59
   5   0  -1   -0.19    0.45
  -5   0   1    0.75    0.47
   5   0  -1    0.56    0.58
  -4   0   1    0.12    0.30
  -4   0   1    1.27    0.53
   4   0  -1    0.26    0.35
  -4   0   1   -0.12    0.37
   4   0  -1    0.71    0.49
  -4   0   1    0.41    0.35
   4   0  -1    0.74    0.46
  -4   0   1   -0.11    0.31
   4   0  -1    0.43    0.42
  -3   0   1   -0.10    0.26
   3   0  -1   -0.10    0.28
   3   0  -1    0.98    0.32
  -3   0   1    0.18    0.29
   3   0  -1    0.11    0.38
  -3   0   1    0.40    0.32
   2   0  -1    0.76    0.23
  -2   0   1    0.20    0.21
   2   0  -1    0.26    0.20
  -2   0   1    0.06    0.20
   2   0  -1    0.17    0.15
   2   0  -1    0.29    0.27
  -2   0   1    0.44    0.22
   2   0  -1    0.85    0.35
  -2   0   1    0.52    0.24
   1   0  -1    2.47    0.39
  -1   0   1    0.78    0.24
  -1   0   1    0.17    0.14
  -1   0   1    0.30    0.16
   1   0  -1    0.92    0.24
  -1   0   1    0.07    0.12
   1   0  -1    0.14    0.11
   1   0  -1    0.72    0.29
   1   0  -1    1.79    0.29
   1   0  -1    0.29    0.14
   0   0  -1    0.36    0.10
   0   0  -1    0.07    0.12
   0   0  -1    0.17    0.13
   0   0  -1    0.41    0.17
   1   0   1    0.19    0.13
  -1   0  -1    0.11    0.12
  -1   0  -1    0.26    0.13
  -1   0  -1    0.25    0.17
  -1   0  -1    0.29    0.15
  -1   0  -1    0.09    0.17
  -1   0  -1    0.46    0.18
  -2   0  -1    0.07    0.12
  -2   0  -1    0.25    0.29
   2   0   1    0.51    0.20
  -2   0  -1    0.61    0.31
  -2   0  -1    0.13    0.20
   2   0   1    0.07    0.23
   2   0   1    0.13    0.25
   3   0   1    0.20    0.34
   3   0   1   -0.10    0.32
   3   0   1    0.88    0.44
  -3   0  -1   -0.09    0.31
  -3   0  -1    0.23    0.13
  -3   0  -1    0.31    0.40
  -3   0  -1    0.18    0.15
  -3   0  -1    0.44    0.18
  -3   0  -1    0.23    0.32
   3   0   1    0.76    0.35
   4   0   1    0.14    0.35
   4   0   1    0.14    0.38
   4   0   1   -0.14    0.42
   4   0   1    0.43    0.47
   4   0   1    0.11    0.27
  -4   0  -1    0.15    0.39
  -4   0  -1    0.28    0.29
   5   0   1    0.17    0.40
   5   0   1    0.18    0.50
   5   0   1    0.18    0.49
   5   0   1    0.19    0.34
  -5   0  -1   -0.19    0.40
  -5   0  -1    0.18    0.42
  -5   0  -1    0.93    0.56
   6   0   1   -0.21    0.58
   6   0   1    0.49    0.51
  -6   0  -1    0.24    0.49
  -6   0  -1    1.35    0.67
   6   0   1    0.92    0.63
   6   0   1    0.23    0.69
   7   0   1    1.42    0.64
   7   0   1    3.09    1.11
  -7   0  -1    0.57    0.89
  -7   0  -1    0.71    0.61
   7   0   1    0.29    0.60
   7   0   1    0.30    0.61
   8   0   1    0.78    0.50
   8   0   1    0.38    0.40
  -8   0  -1    0.29    0.67
  -8   0  -1    2.03    1.00
   8   0   1    0.72    0.75
   8   0   1   -0.36    0.74
   9   0   1    0.44    0.73
   9   0   1    0.93    0.68
   9   0   1    0.24    0.43
   9   0   1    0.43    0.78
  -9   0  -1    0.93    0.61
   9   0   1   -0.44    0.64
  -9   0  -1   -0.34    0.61
  -9   0  -1   -0.18    0.45
  10   0   1   -0.26    0.60
  10   0   1    0.55    1.15
  10   0   1    0.28    0.77
  10   0   1    0.52    0.93
 -10   0  -1    0.21    0.55
  10   0   1    0.52    0.93
 -10   0  -1    0.39    0.58
 -10   0  -1    0.82    0.82
  11   0   1    0.64    1.15
  11   0   1    0.32    0.82
  11   0   1   -0.60    1.08
  11   0   1    1.18    0.86
  11   0   1    1.18    1.51
 -11   0  -1   -0.23    0.72
 -11   0  -1    0.48    0.50
  12   0   1   -0.64    1.00
 -12   0  -1    0.50    0.74
  12   0   1    0.36    0.83
 -12   0  -1    0.26    0.67
  13   0   1    1.66    1.09
 -13   0  -1   -0.26    0.80
  13   0   1    0.75    0.87
 -13   0  -1   -0.27    0.63
  14   0   1   -0.32    0.87
 -14   0  -1   -0.26    1.03
 -14   0  -1   -0.25    0.77
  14   0   1    0.36    1.00
 -15   0  -1    0.22    0.69
  15   0   1    0.29    0.74
  15   0   1   -0.32    1.15
  15   0   1    0.28    0.82
 -15   0  -1    0.22    0.55
 -15   0  -1    0.25    0.77
  16   0   1   -1.01    0.95
  16   0   1    0.23    0.73
  16   0   1    1.10    0.76
 -16   0  -1    0.17    0.60
 -16   0  -1    0.20    0.57
  17   0   1    0.45    0.52
 -17  -1   1    6.32    1.05
 -17   1   1    6.43    1.08
  16  -1  -1    2.31    1.05
  16   1  -1    2.11    1.12
  16   1  -1    1.46    0.78
  16  -1  -1    1.49    0.92
 -16  -1   1    1.22    0.83
 -16   1   1    1.22    0.83
 -16  -1   1    1.75    0.75
 -16   1   1    2.54    0.89
  16   1  -1    1.27    0.83
  16  -1  -1    3.02    1.17
  15  -1  -1   33.63    3.67
  15   1  -1   22.68    3.16
  15  -1  -1   36.51    3.89
  15   1  -1   34.48    3.81
 -15   1   1   35.86    3.34
 -15  -1   1   32.59    3.22
 -15  -1   1   34.94    3.30
  15   1  -1   30.35    3.38
  15  -1  -1   35.95    3.62
 -15   1   1   37.35    3.40
  14   1  -1  257.83   13.90
  14  -1  -1  280.35   14.09
  14  -1  -1  271.41   14.36
  14   1  -1  235.21   13.89
 -14  -1   1  280.64   13.34
 -14   1   1  272.67   13.28
  14  -1  -1  227.42   13.26
 -14   1   1  253.54   13.05
  14   1  -1  244.44   13.47
 -14  -1   1  263.96   13.11
  13   1  -1   70.13    5.84
  13  -1  -1   61.68    5.53
  13   1  -1   61.84    5.65
  13  -1  -1   61.54    5.66
  13  -1  -1   58.90    5.33
 -13  -1   1   75.30    5.34
 -13   1   1   64.67    5.07
  13   1  -1   61.76    5.39
 -13   1   1   64.27    5.11
 -13  -1   1   60.53    4.99
  12  -1  -1    4.62    1.58
  12   1  -1    7.14    1.83
 -12   1   1    3.95    1.33
 -12  -1   1    6.37    1.55
 -12  -1   1    7.42    1.63
 -12   1   1    3.91    1.31
  12  -1  -1    3.80    1.87
  12   1  -1    4.67    1.56
  12  -1  -1    6.62    1.71
 -11  -1   1  268.85   12.72
 -11   1   1  239.54   12.38
 -11   1   1  266.27   12.66
  11  -1  -1  242.69   12.93
 -11  -1   1  273.35   12.68
  11   1  -1  217.00   12.62
  11   1  -1  279.04   16.84
  11  -1  -1  263.30   16.44
 -11   1   1  255.65   14.90
  11   1  -1  266.52   16.62
  11  -1  -1  241.89   16.20
 -11  -1   1  227.20   14.30
  11   1  -1  219.79   15.73
  11  -1  -1  244.05   13.24
  11   1  -1  250.57   13.33
  11  -1  -1  214.05   15.60
  11  -1  -1  236.37   15.61
  11   1  -1  214.32   15.30
 -10   1   1  556.73   23.20
 -10  -1   1  527.30   23.05
 -10  -1   1  475.59   24.80
  10  -1  -1  594.22   27.76
  10   1  -1  586.27   27.48
 -10   1   1  606.50   26.07
 -10   1   1  411.91   22.39
  10  -1  -1  534.25   23.62
  10   1  -1  514.15   23.42
 -10  -1   1  553.04   23.07
  10   1  -1  557.43   27.43
  10  -1  -1  569.44   27.58
  10  -1  -1  563.22   24.01
  10  -1  -1  473.67   25.93
  10   1  -1  522.62   26.61
  10   1  -1  573.72   24.12
  10   1  -1  497.13   26.60
  10  -1  -1  535.61   27.02
  -9   1   1  827.48   32.80
  -9  -1   1  839.45   32.86
  -9   1   1  776.81   32.57
   9  -1  -1  821.37   33.27
   9   1  -1  801.58   33.14
   9   1  -1  846.41   36.44
   9  -1  -1  769.84   36.05
  -9  -1   1  801.10   34.66
  -9   1   1  661.30   34.03
  -9  -1   1  795.29   32.55
   9   1  -1  743.66   35.70
   9  -1  -1  775.27   35.67
   9  -1  -1  766.25   36.00
   9   1  -1  743.21   35.91
   9   1  -1  845.86   33.55
   9  -1  -1  750.27   33.17
   8   1  -1  634.35   27.36
   8  -1  -1  669.86   27.49
   8   1  -1  692.60   30.05
   8  -1  -1  604.00   29.22
   8   1  -1  673.78   30.00
   8  -1  -1  542.16   29.03
  -8  -1   1  688.50   28.77
   8  -1  -1  638.99   29.84
  -8   1   1  654.68   28.81
   8   1  -1  735.81   30.38
   7  -1  -1 1270.58   51.06
   7   1  -1 1169.59   50.85
  -7  -1   1 1240.35   50.84
   7   1  -1 1298.83   51.23
   7   1  -1 1151.34   48.82
   7  -1  -1 1219.17   48.87
   7  -1  -1 1440.57   51.73
  -7  -1   1 1325.22   50.20
  -7   1   1 1173.03   49.92
   7   1  -1 1265.95   51.20
   7  -1  -1 1112.81   50.43
   6  -1  -1   24.27    2.77
   6   1  -1   23.73    2.85
  -6  -1   1   28.56    3.00
   6   1  -1   29.63    3.09
   6  -1  -1   33.37    3.23
  -6   1   1   30.27    2.82
   6  -1  -1   28.72    3.06
   6   1  -1   28.77    3.00
  -6  -1   1   17.83    2.25
  -5   1   1   33.77    2.85
   5  -1  -1   35.21    3.01
  -5  -1   1   33.43    2.70
   5   1  -1   26.12    2.81
  -5   1   1   32.24    2.34
  -5  -1   1   38.16    3.16
   5  -1  -1   31.70    3.06
   5   1  -1   45.52    3.43
  -5  -1   1   34.27    2.78
  -5  -1   1   35.64    2.81
  -5   1   1   33.51    2.81
   5   1  -1   34.92    3.08
   5  -1  -1   33.35    2.99
  -5   1   1   39.61    3.12
  -4  -1   1  554.24   19.71
   4  -1  -1  481.14   19.92
   4   1  -1  434.47   19.85
  -4   1   1  483.95   19.75
  -4   1   1  486.86   19.67
  -4  -1   1  490.10   19.68
   4  -1  -1  523.48   20.30
   4   1  -1  478.21   20.06
  -4  -1   1  471.32   19.60
  -4  -1   1  445.93   19.87
  -4   1   1  492.83   19.12
  -4   1   1  443.05   19.72
   4   1  -1  467.74   19.97
   4   1  -1  362.36   19.00
   4  -1  -1  529.04   20.09
   3   1  -1   45.76    2.70
   3  -1  -1   43.14    2.54
   3  -1  -1   40.52    1.93
   3   1  -1   46.41    2.32
  -3  -1   1   37.84    2.37
  -3   1   1   42.63    2.48
   3  -1  -1   46.20    2.55
   3  -1  -1   39.78    2.43
  -3  -1   1   42.34    2.25
  -3   1   1   43.38    2.19
  -3  -1   1   48.89    2.75
   3   1  -1   44.61    2.72
   3  -1  -1   43.81    1.80
  -3   1   1   38.49    2.48
   3   1  -1   54.75    1.96
   2  -1  -1  357.70   13.82
   2   1  -1  324.71   13.86
  -2  -1   1  326.02   13.61
  -2  -1   1  359.89   13.94
  -2   1   1  356.28   13.75
   2  -1  -1  264.59   13.78
  -2   1   1  342.75   13.26
  -2   1   1  326.17   13.80
   2  -1  -1  364.79   13.85
   2  -1  -1  316.75   13.67
  -2  -1   1  317.73   13.88
  -2   1   1  309.17   13.52
   2  -1  -1  353.12   13.38
   2   1  -1  339.32   14.01
  -2  -1   1  326.26   13.51
  -2   1   1  392.49   14.10
  -2   1   1  328.23   13.50
   2   1  -1  346.54   13.60
   2   1  -1  375.59   13.51
   1  -1  -1    4.79    0.50
   1   1  -1    5.51    0.59
   1   1  -1    8.46    0.77
   1  -1  -1    9.65    0.81
   1  -1  -1    3.44    0.45
  -1   1   1    5.74    0.53
  -1  -1   1    7.21    0.67
   1  -1  -1    5.04    0.52
   1  -1  -1    4.79    0.46
   1   1  -1    5.01    0.54
  -1   1   1    7.65    0.62
  -1  -1   1    4.73    0.38
   1   1  -1    3.79    0.47
  -1   1   1    9.39    0.78
  -1  -1   1    3.75    0.39
  -1  -1   1    5.96    0.70
   1  -1  -1    4.09    0.58
   0   1   1  420.70   16.45
   0   1  -1  390.13   16.39
   0   1   1  407.55   16.40
   0  -1   1  418.61   16.40
   0  -1  -1  407.00   16.40
   0   1   1  426.53   16.40
   0  -1  -1  470.47   16.62
   0   1  -1  453.77   16.64
   0   1   1  433.17   16.63
   0  -1  -1  444.94   16.54
   0   1  -1  405.65   16.51
  -1   1  -1 1012.65   35.81
  -1  -1  -1  915.67   35.69
  -1   1  -1  969.62   36.15
   1   1   1  878.32   35.67
   1  -1   1  849.08   35.65
   1   1   1  942.06   35.79
   1  -1   1  763.49   35.60
   1   1   1  861.04   35.89
  -1  -1  -1 1091.24   35.93
  -1   1  -1  903.46   35.84
   1  -1   1  918.80   35.64
  -1  -1  -1  980.89   35.54
  -1  -1  -1 1027.94   36.05
  -1  -1  -1 1037.20   36.04
   1   1   1  933.09   35.38
  -1  -1  -1  900.08   35.84
  -2  -1  -1   81.62    3.49
   2  -1   1   82.91    3.76
   2   1   1   76.01    3.81
   2  -1   1   63.83    3.78
  -2   1  -1   81.68    4.23
  -2  -1  -1   79.64    4.05
   2  -1   1   70.61    3.75
   2   1   1  103.79    4.27
   2   1   1   73.26    3.89
  -2   1  -1   74.19    3.53
  -2   1  -1   73.27    3.85
  -2  -1  -1   81.87    3.67
   2  -1   1   90.88    3.91
  -2   1  -1   73.39    3.34
  -2  -1  -1   75.15    3.91
  -3  -1  -1  198.20    8.53
   3   1   1  206.33    9.40
   3  -1   1  223.74    9.55
  -3   1  -1  266.90   10.19
  -3  -1  -1  233.38    9.76
   3  -1   1  210.65    9.18
  -3  -1  -1  201.79    9.45
  -3   1  -1  209.65    8.56
  -3   1  -1  191.07    8.58
  -3   1  -1  243.08    9.59
   3  -1   1  211.43    9.40
  -3  -1  -1  243.43    9.80
  -3  -1  -1  218.04    9.17
   3   1   1  203.70    9.51
   3  -1   1  191.08    9.31
   3   1   1  233.37    9.70
  -4  -1  -1  605.22   24.30
   4  -1   1  629.88   24.75
  -4   1  -1  506.81   24.28
   4   1   1  587.57   24.73
   4   1   1  586.78   24.78
   4  -1   1  674.82   24.94
  -4  -1  -1  619.73   24.84
  -4  -1  -1  617.48   24.87
   4  -1   1  575.24   24.61
   4   1   1  572.04   24.63
   4  -1   1  614.18   24.41
  -4   1  -1  618.08   25.09
   5  -1   1  306.44   14.33
  -5  -1  -1  279.77   13.77
   5   1   1  323.34   14.52
  -5   1  -1  314.87   14.20
   5  -1   1  294.53   14.17
   5   1   1  321.45   14.63
   5  -1   1  295.52   14.37
   5   1   1  300.85   14.28
  -5  -1  -1  339.86   14.66
   5  -1   1  315.32   14.44
  -5  -1  -1  309.20   14.50
  -5   1  -1  306.82   14.63
   5   1   1  376.99   14.90
   5  -1   1  345.59   14.21
   6   1   1 1274.63   50.45
   6  -1   1 1252.03   50.39
  -6  -1  -1 1174.97   49.55
  -6   1  -1 1094.81   49.58
   6  -1   1 1377.52   50.84
   6  -1   1 1460.17   50.35
   6   1   1 1207.30   50.49
   6   1   1 1330.04   50.21
  -6  -1  -1 1427.25   50.89
   6  -1   1 1069.29   49.89
   6   1   1 1288.99   50.54
  -6  -1  -1 1295.14   50.31
   6  -1   1 1057.29   49.35
  -6   1  -1 1244.20   50.53
  -7   1  -1 1807.83   69.52
   7   1   1 1550.88   69.13
  -7  -1  -1 1630.97   69.05
   7  -1   1 1633.37   69.23
   7  -1   1 1836.06   69.92
   7   1   1 1506.59   68.59
   7   1   1 1749.33   69.80
   7  -1   1 1734.48   67.56
   7   1   1 1654.70   67.39
  -7  -1  -1 2070.68   69.95
   7   1   1 1927.02   69.90
  -7   1  -1 1797.85   68.81
  -7  -1  -1 1763.49   68.64
   7  -1   1 1615.27   69.18
   8  -1   1 1344.89   61.73
   8   1   1 1498.76   62.37
   8  -1   1 1518.27   59.76
   8   1   1 1429.46   59.67
   8  -1   1 1639.83   62.47
  -8  -1  -1 1349.36   60.57
   8   1   1 1659.93   62.55
  -8   1  -1 1590.64   61.40
  -8   1  -1 1653.87   62.36
   8  -1   1 1504.89   61.96
   8   1   1 1465.15   62.00
  -9   1  -1  726.94   28.27
  -9  -1  -1  680.08   28.09
   9   1   1  654.18   31.12
   9  -1   1  667.31   31.08
  -9   1  -1  756.26   31.47
  -9   1  -1  585.25   29.56
  -9  -1  -1  729.60   30.27
   9  -1   1  645.24   30.99
   9   1   1  798.34   32.24
  -9   1  -1  653.31   27.90
   9   1   1  719.90   28.78
   9  -1   1  570.30   28.09
  -9  -1  -1  706.05   27.98
   9  -1   1  591.83   28.35
   9   1   1  635.63   31.31
   9  -1   1  659.43   31.40
   9   1   1  674.83   28.69
 -10   1  -1  483.27   19.84
 -10  -1  -1  440.14   19.60
  10   1   1  401.80   22.55
  10  -1   1  459.76   23.41
 -10   1  -1  452.55   21.93
  10  -1   1  417.90   22.68
  10   1   1  371.85   22.28
 -10   1  -1  443.95   19.47
  10   1   1  429.31   20.06
 -10  -1  -1  433.31   19.35
  10  -1   1  421.69   20.00
  10  -1   1  473.07   20.56
  10   1   1  439.95   20.34
  10  -1   1  402.76   22.93
  10   1   1  426.13   23.27
  11  -1   1  360.03   17.05
  11   1   1  317.48   16.66
 -11   1  -1  357.26   16.26
 -11  -1  -1  344.61   16.08
  11  -1   1  287.62   19.00
 -11   1  -1  372.57   16.50
 -11  -1  -1  350.18   16.34
  11   1   1  346.23   20.16
  11  -1   1  345.23   20.22
  11   1   1  388.95   20.87
 -11   1  -1  323.71   18.42
  11  -1   1  353.11   20.58
  11   1   1  336.74   17.10
  11   1   1  331.07   20.29
  11  -1   1  329.77   17.04
  12   1   1   88.73    6.46
 -12  -1  -1   78.17    5.60
 -12   1  -1   74.99    5.61
  12  -1   1   74.57    6.13
 -12  -1  -1   78.76    5.79
 -12   1  -1   86.64    5.96
  12   1   1   81.94    6.58
  12  -1   1   95.83    6.94
  13   1   1  134.21    9.13
 -13  -1  -1  157.73    8.80
 -13   1  -1  139.56    8.57
  13  -1   1  168.35    9.75
 -13   1  -1  149.14    8.86
 -13  -1  -1  155.36    8.96
  13   1   1  140.44    9.60
  13  -1   1  158.13    9.93
  14   1   1    6.88    1.93
  14  -1   1    5.41    1.69
  14   1   1    4.12    1.52
  14  -1   1    5.71    1.63
 -14  -1  -1    5.11    1.47
 -14   1  -1    4.83    1.44
 -14   1  -1    7.79    1.72
 -14  -1  -1    6.98    1.56
 -15  -1  -1   25.09    2.84
 -15   1  -1   24.85    2.85
 -15   1  -1   26.72    2.86
 -15  -1  -1   27.96    2.95
  15   1   1   25.77    3.12
  15  -1   1   26.10    3.19
 -15   1  -1   23.65    2.72
  15  -1   1   26.72    3.31
  15   1   1   31.64    3.57
  15  -1   1   22.75    3.06
  15   1   1   23.35    3.08
 -16   1  -1   36.24    3.14
 -16  -1  -1   39.14    3.25
 -16   1  -1   32.28    2.92
 -16  -1  -1   33.10    2.94
  16  -1   1   32.23    3.44
  16   1   1   29.31    3.28
  16   1   1   38.22    3.50
  16  -1   1   35.47    3.41
  16  -1   1   33.54    3.26
  16   1   1   34.26    3.26
 -16   1  -1   36.71    3.02
 -16  -2   1    9.11    1.45
 -16   2   1    8.57    1.45
  16   2  -1    6.68    1.42
  16  -2  -1    4.23    1.19
  16  -2  -1    8.91    1.69
  16   2  -1    7.26    1.62
  16  -2  -1    6.07    1.46
  16   2  -1    5.78    1.42
 -16   2   1    8.50    1.47
 -16  -2   1    7.44    1.34
 -15  -2   1   68.32    5.13
 -15   2   1   72.25    5.19
  15  -2  -1   75.54    5.95
  15   2  -1   74.63    5.93
 -15   2   1   73.37    5.26
  15   2  -1   83.29    5.76
  15  -2  -1   79.39    5.72
 -15  -2   1   84.87    5.42
  15   2  -1   71.55    5.72
  15  -2  -1   76.17    5.70
 -14  -2   1   27.84    3.18
 -14   2   1   25.51    3.02
  14   2  -1   21.54    3.24
  14  -2  -1   24.57    3.44
 -14  -2   1   35.09    3.39
  14   2  -1   33.67    3.65
 -14   2   1   29.02    3.23
  14  -2  -1   24.66    3.24
  14  -2  -1   33.47    3.77
  14   2  -1   34.28    3.83
 -13   2   1  462.32   20.35
 -13  -2   1  441.27   20.19
  13  -2  -1  405.94   21.05
  13   2  -1  393.92   20.94
  13   2  -1  465.20   20.97
 -13   2   1  456.20   20.32
 -13  -2   1  437.10   20.05
  13  -2  -1  410.58   20.56
  13  -2  -1  414.61   20.76
  13   2  -1  467.14   21.34
  12   2  -1  219.14   12.92
  12  -2  -1  240.57   13.23
 -12  -2   1  242.47   12.39
 -12   2   1  225.36   12.13
  12  -2  -1  243.61   12.86
 -12   2   1  251.42   12.41
 -12  -2   1  236.30   12.10
  12   2  -1  211.29   12.40
 -11   2   1   13.39    2.16
 -11  -2   1   16.09    2.32
  11   2  -1   21.72    2.83
  11  -2  -1   15.19    2.42
 -11   2   1   18.14    2.46
 -11  -2   1   18.39    2.41
  11   2  -1   21.03    4.07
  11  -2  -1   13.55    3.35
 -11   2   1   23.72    3.71
 -11  -2   1   22.70    3.58
  11   2  -1   18.32    3.83
  11  -2  -1   15.82    3.58
  11  -2  -1   16.94    3.53
  11   2  -1   18.39    3.82
  11   2  -1   14.92    2.52
  11  -2  -1   18.29    2.75
  11  -2  -1   20.93    4.01
 -10  -2   1   37.78    3.36
 -10   2   1   30.99    3.06
  10  -2  -1   33.52    3.47
 -10   2   1   31.93    3.11
  10   2  -1   29.09    3.18
 -10  -2   1   36.35    4.29
 -10   2   1   34.34    4.29
  10  -2  -1   27.66    4.43
  10   2  -1   34.94    4.85
  10  -2  -1   30.37    3.35
  10  -2  -1   35.71    4.91
  10   2  -1   43.77    5.53
 -10  -2   1   28.22    2.88
  10   2  -1   31.90    3.49
  10  -2  -1   27.48    4.47
  10   2  -1   27.72    4.47
  10  -2  -1   27.27    4.19
  10   2  -1   23.12    4.05
   9  -2  -1   57.75    5.66
  -9   2   1   45.62    3.77
   9  -2  -1   49.56    4.16
   9   2  -1   48.14    4.07
   9   2  -1   57.82    5.89
  -9   2   1   59.19    5.36
   9  -2  -1   71.93    6.55
  -9  -2   1   50.29    4.87
   9  -2  -1   55.01    4.37
   9  -2  -1   66.84    6.37
   9   2  -1   72.61    6.65
  -9  -2   1   56.47    4.14
  -9   2   1   61.62    4.24
   9   2  -1   52.79    4.36
   9   2  -1   57.61    5.98
   9  -2  -1   40.00    5.02
  -9  -2   1   62.41    4.13
   9   2  -1   44.56    5.26
   8  -2  -1    8.07    1.87
   8   2  -1    5.37    1.70
   8  -2  -1    4.04    1.11
   8   2  -1    5.38    1.18
   8  -2  -1    5.31    1.59
   8   2  -1    4.29    1.58
   8  -2  -1    5.91    1.79
   8   2  -1    3.78    1.43
  -8  -2   1    4.95    1.57
  -8  -2   1    3.30    1.16
  -8   2   1    6.02    1.63
   7  -2  -1   87.49    6.53
   7   2  -1   88.98    6.66
   7   2  -1   83.78    5.25
   7  -2  -1   80.45    6.39
   7   2  -1   93.12    6.64
  -7   2   1  102.26    6.39
  -7  -2   1  101.35    6.16
  -7  -2   1  100.96    6.79
   7   2  -1   94.72    6.79
   7  -2  -1   84.35    5.18
   7  -2  -1   82.37    6.21
   6  -2  -1   72.54    5.33
  -6   2   1   91.52    5.69
   6  -2  -1   89.38    6.02
  -6  -2   1   89.02    5.50
   6   2  -1   76.07    5.59
  -6  -2   1   93.48    5.43
  -6   2   1   70.27    5.08
  -6  -2   1   92.06    5.90
   6   2  -1   74.71    5.61
  -6   2   1   67.20    5.21
   6   2  -1   90.18    6.00
   6  -2  -1   74.66    5.49
   5  -2  -1  169.28    8.32
  -5   2   1  157.96    8.30
   5  -2  -1  154.28    8.09
  -5   2   1  133.10    7.72
  -5  -2   1  122.17    7.69
   5  -2  -1  151.55    8.53
   5   2  -1  171.89    8.60
  -5  -2   1  187.37    8.23
  -5  -2   1  155.26    8.36
  -5   2   1  170.20    7.54
   5   2  -1  137.90    8.24
  -5   2   1  165.50    8.39
   5   2  -1  160.58    8.54
   5  -2  -1  165.15    8.45
   4  -2  -1  379.76   17.35
   4  -2  -1  432.90   17.67
  -4   2   1  461.34   17.98
  -4   2   1  441.39   17.59
  -4  -2   1  392.29   17.39
  -4  -2   1  342.99   17.31
   4  -2  -1  421.74   18.05
  -4  -2   1  339.92   17.08
  -4   2   1  462.74   17.11
  -4  -2   1  406.10   17.82
   4   2  -1  432.04   18.02
   4   2  -1  416.48   17.36
  -4   2   1  453.15   17.94
   4   2  -1  413.82   17.89
   4  -2  -1  421.74   17.70
   3  -2  -1 1882.73   73.20
  -3   2   1 1907.65   73.69
   3  -2  -1 1985.75   73.45
  -3  -2   1 1847.00   73.57
  -3   2   1 2037.83   73.35
  -3  -2   1 2007.56   73.27
  -3   2   1 2262.62   73.12
  -3  -2   1 1664.48   73.19
  -3  -2   1 1970.88   73.65
   3   2  -1 1811.48   73.64
  -3   2   1 1979.80   73.76
  -3   2   1 1790.13   73.10
   3   2  -1 1569.82   73.04
   3   2  -1 1949.21   73.62
   3  -2  -1 1835.82   73.31
   2  -2  -1  599.97   22.48
   2  -2  -1  670.64   22.82
   2   2  -1  498.24   22.44
   2  -2  -1  568.34   22.40
   2  -2  -1  539.30   22.12
  -2  -2   1  619.41   22.64
  -2   2   1  599.95   22.31
  -2  -2   1  605.54   22.81
   2   2  -1  563.15   22.69
  -2   2   1  475.71   22.26
   2   2  -1  548.84   22.43
  -2   2   1  498.05   22.52
   2   2  -1  551.09   21.80
   2  -2  -1  536.67   22.81
  -2  -2   1  595.95   22.86
  -2  -2   1  577.59   22.33
  -2   2   1  581.64   22.30
  -1  -2   1  616.36   24.66
   1  -2  -1  525.52   24.35
  -1  -2   1  623.08   24.01
  -1   2   1  649.15   23.93
   1  -2  -1  666.51   24.22
   1   2  -1  594.37   24.12
   1  -2  -1  598.09   23.68
   1  -2  -1  597.03   24.01
  -1  -2   1  628.53   24.34
  -1   2   1  568.73   24.21
  -1   2   1  633.77   24.41
  -1   2   1  664.18   23.99
   1   2  -1  606.64   23.99
   1   2  -1  662.96   24.42
   1  -2  -1  602.90   24.08
   0  -2  -1 1463.37   53.85
   0   2   1 1243.52   53.99
   0   2  -1 1284.09   54.02
   0  -2  -1 1301.91   53.59
   0  -2  -1 1434.36   54.08
   0  -2   1 1511.92   54.07
   0   2   1 1302.51   53.83
   0   2   1 1109.02   53.98
   0   2  -1 1437.51   54.12
   0   2   1 1473.75   53.98
   0   2  -1 1526.85   53.54
   0  -2  -1 1667.33   53.82
   0   2  -1 1386.28   53.76
   1  -2   1 1858.56   69.68
   1   2   1 1976.11   70.01
  -1  -2  -1 1715.94   69.11
  -1  -2  -1 1748.29   69.86
  -1  -2  -1 1862.32   69.98
   1   2   1 2011.55   69.53
  -1   2  -1 1830.01   70.25
  -1  -2  -1 1827.21   69.90
  -1   2  -1 1715.81   69.55
   1   2   1 1817.74   69.39
   1   2   1 2264.78   70.13
  -1   2  -1 1652.06   69.56
   1  -2   1 1505.74   69.54
  -1  -2  -1 1956.68   69.61
  -1   2  -1 2038.18   69.68
  -2   2  -1 5382.71  244.05
   2  -2   1 6538.83  244.26
  -2  -2  -1 6190.00  243.66
   2  -2   1 6370.08  244.18
   2   2   1 7172.48  244.59
  -2  -2  -1 6857.34  244.48
  -2   2  -1 6161.37  243.75
   2  -2   1 7212.71  244.23
   2   2   1 7184.71  244.14
   2  -2   1 5690.07  244.12
  -2   2  -1 6621.43  244.78
  -3   2  -1 1797.06   76.13
   3   2   1 2009.67   76.18
   3  -2   1 2167.95   76.06
   3  -2   1 1763.38   76.07
  -3   2  -1 1929.71   76.78
  -3  -2  -1 2021.00   76.37
  -3   2  -1 1880.11   75.40
   3  -2   1 2065.77   76.31
  -3  -2  -1 1973.68   75.69
  -3  -2  -1 2260.97   75.38
   3   2   1 2044.26   76.40
   3  -2   1 1861.69   76.15
   3   2   1 1627.23   76.00
   4  -2   1  742.43   36.12
  -4   2  -1  972.17   36.58
  -4  -2  -1  647.43   36.09
  -4  -2  -1 1116.08   37.09
  -4  -2  -1 1012.68   36.10
   4   2   1 1109.34   37.08
   4   2   1  928.39   36.82
   4  -2   1  920.80   36.51
  -4  -2  -1  994.43   36.91
   4   2   1  885.81   36.42
   4  -2   1  826.48   36.02
  -4   2  -1  959.69   37.19
   4  -2   1  884.61   36.44
  -5  -2  -1  349.52   16.61
  -5  -2  -1  424.75   17.76
  -5   2  -1  343.45   17.00
   5  -2   1  450.97   17.80
  -5  -2  -1  404.64   17.70
   5   2   1  408.45   17.56
   5   2   1  405.34   17.77
   5  -2   1  412.83   17.63
  -5  -2  -1  415.41   17.71
   5   2   1  360.81   17.33
  -5   2  -1  381.61   17.79
   5  -2   1  416.66   17.23
   5  -2   1  361.89   17.22
  -6  -2  -1   44.92    3.49
   6   2   1   40.63    3.80
  -6   2  -1   48.53    3.84
   6  -2   1   46.60    3.97
   6   2   1   46.45    4.13
   6  -2   1   49.49    4.11
   6   2   1   46.87    3.95
  -6  -2  -1   41.57    3.84
   6   2   1   42.03    3.83
   6  -2   1   43.62    3.83
  -6   2  -1   40.31    3.88
   6  -2   1   45.28    3.67
  -7   2  -1   83.04    6.26
   7  -2   1   93.55    6.39
   7  -2   1   67.59    5.39
   7   2   1   80.28    6.17
   7  -2   1   82.08    6.26
   7   2   1   82.13    6.30
   7   2   1   75.54    4.96
   7   2   1  107.13    6.68
   7  -2   1   84.49    5.03
  -7  -2  -1   86.79    6.22
   7   2   1   86.67    6.28
   7  -2   1   77.74    6.05
  -7  -2  -1   88.13    5.71
  -7   2  -1   80.56    5.78
   8   2   1   61.03    5.69
  -8   2  -1   58.88    5.55
   8  -2   1   60.99    5.56
   8   2   1   63.95    4.59
   8   2   1   62.93    5.90
   8  -2   1   64.65    5.87
   8  -2   1   65.51    4.57
  -8  -2  -1   65.21    5.15
   8   2   1   74.97    6.14
  -8   2  -1   72.28    5.61
   8  -2   1   69.22    5.96
  -8  -2  -1   77.82    6.16
   9   2   1  129.17    7.62
   9  -2   1  122.08    7.55
  -9   2  -1  127.15    7.27
   9  -2   1  150.48   10.03
  -9   2  -1  142.13    9.17
   9   2   1  125.03    9.40
  -9   2  -1  145.94    9.73
   9   2   1  105.95    8.95
   9  -2   1  129.56    9.39
   9  -2   1  137.82    7.85
  -9  -2  -1  150.40    7.63
  -9   2  -1  136.15    7.36
   9   2   1  124.89    7.71
   9   2   1  152.21   10.35
   9  -2   1  122.03    9.45
  10  -2   1  273.50   14.36
  10   2   1  270.82   14.32
 -10   2  -1  289.71   13.99
 -10   2  -1  264.60   15.76
  10   2   1  336.89   17.98
  10  -2   1  301.06   17.42
  10  -2   1  302.38   17.20
 -10  -2  -1  297.96   14.12
 -10   2  -1  330.83   14.35
  10  -2   1  312.05   14.95
  10   2   1  247.65   16.55
  10   2   1  301.82   14.85
  10  -2   1  281.64   17.29
  10   2   1  303.68   17.74
  11  -2   1  343.21   17.80
  11   2   1  381.98   18.17
 -11   2  -1  376.63   17.39
  11   2   1  364.62   21.24
 -11   2  -1  397.79   20.30
  11  -2   1  366.65   21.00
 -11   2  -1  420.42   17.80
 -11  -2  -1  388.77   17.61
  11   2   1  367.20   18.34
  11  -2   1  339.57   21.16
  11  -2   1  373.29   18.35
  11   2   1  323.54   20.57
  12  -2   1  142.86    9.28
  12   2   1  141.33    9.25
 -12   2  -1  145.35    8.79
 -12  -2  -1  154.66    8.99
 -12   2  -1  169.55    9.18
  12   2   1  167.34   10.14
  12  -2   1  161.10    9.91
  13  -2   1  145.96    9.00
  13   2   1  131.61    8.71
 -13   2  -1  129.61    8.14
 -13   2  -1  135.01    8.26
 -13  -2  -1  136.60    8.27
  13  -2   1  136.77    9.20
  13   2   1  136.84    9.19
  14  -2   1  139.89    8.78
  14   2   1  129.46    8.57
  14   2   1  118.51    8.70
  14  -2   1  130.55    8.97
 -14  -2  -1  137.96    8.26
 -14   2  -1  141.60    8.29
 -15  -2  -1  101.76    6.55
 -15   2  -1  104.32    6.56
 -15   2  -1   94.00    6.19
 -15  -2  -1  101.75    6.34
 -15   2  -1  103.56    6.38
  15  -2   1  104.02    6.87
  15   2   1  109.71    6.96
  15  -2   1  113.74    7.41
  15   2   1  102.86    7.16
  15   2   1   92.56    6.72
  15  -2   1   76.91    6.28
 -16  -2  -1   93.27    5.80
 -16   2  -1  100.22    5.94
 -16   2  -1   94.45    5.69
 -16  -2  -1   89.00    5.59
  16  -2   1   90.04    6.27
  16   2   1   97.36    6.42
  16  -2   1   91.47    6.07
  16   2   1  100.89    6.30
 -16   2  -1  102.50    5.79
  16   2   1  104.13    6.26
  16  -2   1   97.16    6.11
  16   3  -1    0.19    0.60
  16  -3  -1    0.62    0.74
 -16   3   1   -0.33    0.72
  16   3  -1    0.25    0.62
  16  -3  -1    0.72    0.83
 -16  -3   1   -0.16    0.60
 -16   3   1   -0.18    0.53
 -16  -3   1   -0.50    0.65
 -15   3   1   10.82    1.83
 -15  -3   1    8.47    1.66
  15  -3  -1    7.66    1.73
  15   3  -1    9.15    1.97
  15   3  -1    8.40    1.86
  15  -3  -1    8.28    1.83
 -15   3   1    8.61    1.70
 -15  -3   1    8.29    1.56
  15   3  -1    7.83    1.67
  15  -3  -1    7.95    1.75
  14   3  -1   67.85    5.49
 -14   3   1   81.00    5.65
 -14  -3   1   66.14    5.08
  14  -3  -1   74.65    5.80
  14  -3  -1   74.97    6.15
  14   3  -1   69.68    6.00
 -14  -3   1   70.77    5.34
 -14   3   1   69.56    5.27
  14   3  -1   77.61    6.03
  14  -3  -1   66.77    5.59
  13  -3  -1  236.82   13.80
 -13  -3   1  204.31   12.71
  13   3  -1  266.26   14.01
 -13   3   1  323.50   14.21
 -13  -3   1  272.92   13.62
 -13   3   1  288.52   13.77
  13  -3  -1  281.70   14.33
  13   3  -1  267.10   14.37
  13   3  -1  281.62   14.81
  13  -3  -1  287.13   14.83
  12  -3  -1   69.77    5.97
  12   3  -1   65.55    5.86
 -12  -3   1   69.97    5.24
  12  -3  -1   67.91    5.68
  12   3  -1   65.99    5.60
 -12   3   1   82.84    5.72
 -12   3   1   74.76    5.46
 -12  -3   1   64.60    5.27
 -11   3   1   95.78    6.42
 -11  -3   1  105.68    6.49
  11  -3  -1   92.02    6.75
  11   3  -1  101.53    6.89
  11   3  -1   98.89    9.28
 -11   3   1   91.76    8.06
  11  -3  -1  102.59    9.60
 -11  -3   1  107.43    6.72
 -11   3   1  114.56    6.82
  11   3  -1  114.83    9.84
  11  -3  -1  102.86    9.26
  11  -3  -1  101.10    7.16
  11   3  -1   78.55    8.37
  11   3  -1   97.06    7.09
  11  -3  -1   85.12    8.75
 -10   3   1   39.37    3.46
  10   3  -1   36.87    3.65
  10  -3  -1   33.90    3.59
  10   3  -1   34.09    4.92
 -10  -3   1   43.19    4.64
  10  -3  -1   39.14    5.34
 -10   3   1   46.58    5.07
  10   3  -1   40.12    5.44
  10  -3  -1   40.36    3.91
  10  -3  -1   32.71    4.85
 -10  -3   1   39.89    3.57
 -10   3   1   44.17    3.67
 -10  -3   1   37.25    3.35
  10   3  -1   38.65    3.84
  10  -3  -1   34.85    4.99
  10   3  -1   28.00    4.51
   9  -3  -1   20.24    3.26
   9   3  -1   17.88    3.27
  -9   3   1   20.27    3.12
  -9  -3   1   21.77    3.42
  -9   3   1   22.33    2.39
   9   3  -1   20.48    2.47
   9  -3  -1   26.32    2.78
   9  -3  -1   20.55    3.50
  -9  -3   1   23.02    3.09
   9   3  -1   23.44    3.73
   9  -3  -1   25.54    3.88
   9  -3  -1   22.34    2.67
   9   3  -1   21.96    3.75
  -9  -3   1   20.78    2.38
  -9   3   1   26.67    2.62
   9   3  -1   17.60    2.40
   9  -3  -1   19.49    3.47
  -9  -3   1   19.54    2.28
   8   3  -1  139.71    9.14
  -8   3   1  125.86    8.18
   8  -3  -1  135.25    9.23
  -8  -3   1  127.28    7.84
   8  -3  -1  125.21    8.41
   8  -3  -1  125.03    7.04
  -8  -3   1  124.50    8.62
   8   3  -1   94.82    8.02
   8   3  -1  120.10    7.09
   8  -3  -1  119.44    8.58
   8   3  -1  124.03    8.83
   7  -3  -1   81.10    6.22
   7   3  -1   84.11    6.43
   7   3  -1   84.26    5.10
   7   3  -1   86.45    6.37
  -7  -3   1   79.86    5.53
  -7   3   1   79.89    5.77
   7  -3  -1   74.18    6.22
   7  -3  -1   94.82    6.37
   7  -3  -1   79.41    4.92
  -7  -3   1   90.22    6.40
   7   3  -1   73.06    6.11
  -7   3   1   80.79    6.06
  -6   3   1  719.03   30.66
   6  -3  -1  658.59   30.19
  -6   3   1  664.08   30.37
   6  -3  -1  751.40   30.49
  -6  -3   1  602.31   29.50
  -6  -3   1  609.37   29.96
  -6   3   1  890.31   30.93
   6  -3  -1  690.72   30.97
   6   3  -1  843.97   31.38
  -6  -3   1  770.01   31.05
   6   3  -1  737.58   31.02
   6   3  -1  738.15   31.11
   6  -3  -1  805.46   31.17
  -5   3   1  746.44   29.91
   5   3  -1  882.39   30.02
   5  -3  -1  624.11   29.18
   5  -3  -1  684.48   29.27
  -5   3   1  628.54   29.56
   5  -3  -1  850.52   30.78
  -5   3   1  756.73   29.53
  -5  -3   1  545.57   29.01
  -5  -3   1  721.65   29.46
  -5  -3   1  689.35   29.12
  -5  -3   1  784.21   30.20
  -5   3   1  758.91   28.83
   5   3  -1  648.65   29.68
   5   3  -1  708.14   30.07
   5  -3  -1  722.67   29.74
   4   3  -1  588.56   22.31
  -4   3   1  525.68   22.39
  -4   3   1  471.80   22.32
   4  -3  -1  485.73   21.94
   4  -3  -1  524.34   21.85
   4  -3  -1  577.86   22.88
  -4   3   1  402.04   21.51
  -4  -3   1  696.12   23.08
  -4  -3   1  580.14   22.07
  -4  -3   1  551.02   22.59
  -4  -3   1  558.37   22.02
  -4   3   1  522.06   21.55
   4   3  -1  513.53   22.39
   4  -3  -1  505.67   22.13
  -3   3   1  580.05   24.72
  -3   3   1  647.78   25.14
   3   3  -1  607.10   24.83
   3  -3  -1  593.44   24.37
   3  -3  -1  693.05   24.90
  -3   3   1  468.98   24.82
  -3  -3   1  646.92   24.78
  -3   3   1  704.27   24.80
  -3  -3   1  619.50   25.19
  -3  -3   1  579.54   24.60
  -3  -3   1  652.17   25.17
  -3   3   1  575.75   24.37
   3   3  -1  563.99   24.90
   3  -3  -1  616.81   24.79
  -2   3   1 1438.62   61.52
  -2  -3   1 1583.34   61.76
  -2  -3   1 2110.15   62.99
   2  -3  -1 1616.13   61.34
   2  -3  -1 1440.95   61.61
   2  -3  -1 1741.53   61.86
  -2   3   1 1587.87   61.70
  -2  -3   1 1544.29   61.77
  -2  -3   1 1498.41   62.16
   2  -3  -1 1473.31   61.73
   2   3  -1 1837.92   61.98
   2   3  -1 1549.26   61.34
  -2   3   1 1531.97   62.06
  -2   3   1 1591.79   61.95
   2   3  -1 1763.84   62.20
  -1   3   1  303.10   11.53
   1  -3  -1  283.87   11.43
   1  -3  -1  220.66   11.46
   1   3  -1  275.43   12.13
   1  -3  -1  308.45   11.19
   1  -3  -1  304.30   11.83
  -1  -3   1  284.53   12.13
   1  -3  -1  245.86   11.48
   1   3  -1  296.07   11.60
   1   3  -1  287.02   12.17
  -1   3   1  318.43   12.20
  -1   3   1  328.63   12.23
  -1   3   1  249.33   11.64
   1   3  -1  310.27   11.93
   0  -3  -1  414.52   17.04
   0   3   1  475.94   17.80
   0   3   1  463.91   17.61
   0   3  -1  425.49   16.97
   0   3  -1  413.99   17.66
   0   3   1  401.80   17.62
   0   3  -1  405.42   17.64
   0  -3  -1  418.96   17.65
   0  -3   1  400.55   17.57
   0   3   1  431.22   17.33
   0  -3  -1  445.76   17.37
   0  -3   1  510.04   18.43
   0  -3  -1  433.37   16.96
   0   3  -1  464.11   17.01
   1  -3   1  363.65   15.63
   1   3   1  399.17   16.04
  -1   3  -1  345.80   15.50
   1  -3   1  432.25   15.81
   1   3   1  353.22   15.83
  -1   3  -1  486.38   16.60
   1   3   1  361.82   15.99
  -1  -3  -1  374.38   15.88
  -1  -3  -1  412.81   16.07
  -1  -3  -1  372.41   14.95
  -1   3  -1  381.47   15.65
   1   3   1  415.47   15.51
   1   3   1  393.91   15.40
  -1   3  -1  362.90   15.34
  -1  -3  -1  443.08   15.46
   2   3   1  189.34    8.46
   2  -3   1  206.34    8.69
  -2   3  -1  215.19    9.57
   2  -3   1  166.64    8.52
   2  -3   1  216.36    8.78
   2   3   1  168.24    8.75
  -2  -3  -1  186.38    8.91
  -2  -3  -1  228.50    8.10
   2  -3   1  197.73    8.82
  -2   3  -1  206.27    8.46
   2   3   1  183.06    8.07
  -2  -3  -1  188.61    8.97
  -2   3  -1  200.65    8.72
   2   3   1  171.73    8.63
   3  -3   1  470.91   21.00
   3   3   1  497.90   21.11
   3  -3   1  524.78   21.24
  -3   3  -1  475.29   21.88
   3  -3   1  492.29   21.32
   3   3   1  441.80   21.27
   3  -3   1  514.50   21.25
  -3   3  -1  488.39   20.62
  -3  -3  -1  545.49   21.72
   3   3   1  530.73   21.21
  -3   3  -1  495.75   21.35
  -4   3  -1   10.43    1.66
   4  -3   1   11.51    1.48
   4  -3   1    9.88    1.34
   4  -3   1    7.37    1.30
  -4  -3  -1    8.41    1.42
  -4  -3  -1    8.76    1.40
  -4  -3  -1    9.44    1.12
   4   3   1    8.78    1.33
   4  -3   1   13.43    1.66
  -4  -3  -1    8.30    1.39
  -4   3  -1    6.95    1.19
   4   3   1    7.96    1.17
  -4   3  -1    7.84    1.34
   4   3   1    9.53    1.44
   5  -3   1    2.60    0.85
   5  -3   1    2.26    0.81
  -5  -3  -1    3.16    0.96
  -5  -3  -1    2.13    0.84
   5   3   1    2.19    0.84
   5  -3   1    2.44    0.83
   5   3   1    4.90    1.19
  -5   3  -1    3.58    1.01
  -5  -3  -1    2.01    0.68
  -5  -3  -1    3.61    1.07
   5   3   1    3.10    0.99
   6  -3   1  974.25   40.54
   6   3   1 1070.77   41.34
   6  -3   1  961.34   40.82
  -6   3  -1  824.32   40.94
   6  -3   1 1072.76   41.49
  -6  -3  -1  974.67   41.08
  -6  -3  -1  970.27   40.04
  -6   3  -1 1016.87   40.89
   6  -3   1 1044.88   41.36
   6   3   1  987.06   41.08
   6   3   1  932.20   41.22
  -6  -3  -1 1088.94   41.46
   7   3   1  905.41   35.51
   7   3   1  995.16   37.70
   7   3   1  908.37   37.74
   7  -3   1  898.17   37.43
  -7  -3  -1  948.96   37.55
   7   3   1  927.44   37.57
   7  -3   1 1002.12   37.90
  -7   3  -1  846.14   36.66
   7  -3   1  737.19   34.92
  -7   3  -1  867.76   37.53
   7  -3   1  883.43   37.06
   7  -3   1  740.35   36.08
   7   3   1  862.92   37.21
   8  -3   1    5.73    1.27
   8   3   1    9.50    1.56
   8   3   1   12.93    2.54
   8  -3   1   11.28    2.31
   8  -3   1    6.06    1.70
   8   3   1    6.78    1.86
  -8   3  -1    7.77    1.96
   8  -3   1    7.68    1.91
   8   3   1   12.59    2.43
  -8  -3  -1    8.67    2.05
  -8   3  -1   11.15    2.09
  -9  -3  -1    7.25    1.99
  -9   3  -1    4.50    1.52
  -9   3  -1    4.31    1.10
  -9  -3  -1    3.39    1.01
   9  -3   1    2.49    1.01
   9   3   1    3.36    1.10
   9  -3   1    5.62    1.89
   9   3   1    5.43    1.39
   9  -3   1    5.46    1.38
   9   3   1    6.73    1.98
   9  -3   1    4.57    1.65
  -9   3  -1    4.86    1.73
   9  -3   1    5.08    1.65
   9   3   1    5.05    1.66
  -9   3  -1    6.07    1.26
 -10   3  -1  143.36    8.01
  10  -3   1  131.90    8.24
  10   3   1  132.71    8.23
 -10   3  -1  135.36    9.68
  10  -3   1  161.78   11.22
  10   3   1  113.87    9.82
  10  -3   1  121.89    9.85
 -10  -3  -1  147.74    8.16
 -10   3  -1  154.51    8.16
  10  -3   1  139.41    8.51
  10   3   1  135.08   10.56
  10  -3   1  151.29   11.09
  10   3   1  145.54    8.69
 -11   3  -1   27.33    4.21
  11   3   1   32.74    5.11
  11  -3   1   36.73    3.86
  11   3   1   33.54    3.70
 -11   3  -1   38.66    3.60
  11   3   1   34.50    5.21
 -11   3  -1   39.31    3.63
 -11  -3  -1   35.12    3.52
  11  -3   1   35.87    5.10
  11  -3   1   35.93    3.94
  11   3   1   40.18    4.20
  11  -3   1   36.52    5.37
  12  -3   1    7.13    1.94
  12   3   1   10.45    2.41
  12   3   1    5.41    1.61
  12  -3   1    9.61    2.09
 -12  -3  -1    5.84    1.53
 -12   3  -1    7.83    1.76
 -12   3  -1    6.34    1.55
  13  -3   1   41.53    4.34
 -13   3  -1   42.32    3.97
  13   3   1   40.71    4.26
 -13   3  -1   37.09    3.77
 -13  -3  -1   46.56    4.19
  13   3   1   39.10    4.50
  13  -3   1   54.85    5.13
  14  -3   1    2.82    1.37
  14   3   1    1.43    1.28
  14  -3   1    2.16    1.07
  14   3   1    1.54    1.11
 -14  -3  -1    0.25    0.91
 -14   3  -1    0.75    0.90
 -14   3  -1    1.53    1.00
  15  -3   1   18.45    2.71
  15   3   1   19.91    2.87
 -15  -3  -1   16.00    2.21
  15   3   1   17.37    2.48
  15  -3   1   14.73    2.39
 -15   3  -1   18.21    2.32
 -15   3  -1   14.95    2.17
 -15  -3  -1   13.96    2.22
 -15   3  -1   14.98    2.13
  15  -3   1   15.55    2.43
  15   3   1   19.82    2.73
 -16   3  -1   16.82    1.97
  16   3   1   10.75    1.90
  16  -3   1   16.37    2.24
  16  -3   1   18.50    2.27
  16   3   1   17.39    2.16
 -16   3  -1   12.22    1.74
 -16  -3  -1   10.47    1.65
 -16   4   1  176.59    8.87
 -16   4   1  157.27    8.56
 -16  -4   1  171.66    8.72
  15  -4  -1   42.58    4.12
  15   4  -1   40.12    4.08
 -15   4   1   41.22    3.62
  15  -4  -1   36.20    3.66
  15   4  -1   36.08    3.73
  15  -4  -1   35.74    3.65
 -15   4   1   44.38    3.73
 -15  -4   1   46.05    3.72
  14  -4  -1  604.65   28.39
  14   4  -1  627.13   28.62
 -14   4   1  645.50   27.57
 -14  -4   1  591.56   26.97
  14  -4  -1  649.59   28.13
  14  -4  -1  630.29   27.99
  14   4  -1  639.16   28.32
 -14   4   1  654.18   27.52
 -14  -4   1  641.41   27.47
  13  -4  -1   19.84    3.11
  13   4  -1   24.66    3.47
 -13  -4   1   25.55    3.08
 -13   4   1   29.17    3.23
  13   4  -1   19.29    2.89
  13  -4  -1   29.45    3.48
 -13   4   1   27.60    3.16
 -13  -4   1   29.50    3.15
  13  -4  -1   27.28    3.43
  13   4  -1   29.73    3.65
  12  -4  -1  103.17    7.51
 -12  -4   1  107.40    6.97
 -12   4   1   96.87    6.70
  12   4  -1   95.44    7.39
 -12   4   1  102.90    6.82
 -12  -4   1  104.87    6.74
  12   4  -1  109.28    7.30
  12  -4  -1  105.56    7.33
  11  -4  -1   36.19    3.90
 -11   4   1   47.87    4.00
  11   4  -1   41.19    5.73
 -11   4   1   39.06    5.01
  11  -4  -1   35.29    5.56
  11   4  -1   32.88    5.26
  11   4  -1   43.14    5.90
  11  -4  -1   31.46    4.92
  11  -4  -1   41.76    4.20
 -11  -4   1   36.26    3.66
 -11   4   1   41.68    3.76
 -11  -4   1   37.50    3.56
  11  -4  -1   34.38    5.33
  11   4  -1   44.55    4.37
 -10   4   1   62.74    4.76
  10  -4  -1   74.70    5.46
  10  -4  -1   58.62    6.63
  10   4  -1   68.83    5.44
  10   4  -1   74.82    7.32
 -10   4   1   67.31    6.31
  10  -4  -1   92.71    8.29
  10   4  -1   55.44    6.52
  10  -4  -1   43.05    5.83
  10   4  -1   65.77    7.05
  10  -4  -1   67.71    5.34
 -10  -4   1   69.31    4.99
 -10   4   1   71.54    4.95
 -10  -4   1   64.41    4.66
  -9   4   1   19.34    2.23
  -9  -4   1   14.25    2.02
   9   4  -1   16.87    3.15
   9  -4  -1   19.80    2.46
   9  -4  -1   17.99    3.31
   9   4  -1   13.24    2.95
  -9   4   1   16.89    2.09
   9  -4  -1   19.81    2.49
  -9  -4   1   15.45    1.98
   9  -4  -1   19.78    3.31
   9   4  -1   19.55    2.55
   9   4  -1   21.03    3.56
   9  -4  -1   16.13    3.25
  -9  -4   1   16.62    3.08
  -9  -4   1   13.84    2.48
  -9   4   1   14.75    2.71
   9   4  -1   17.93    2.20
   8   4  -1    0.39    0.71
   8  -4  -1    3.86    1.61
   8   4  -1   -0.42    0.75
   8   4  -1    1.22    0.95
  -8  -4   1    3.59    1.18
  -8  -4   1   -0.37    0.78
  -8   4   1    0.64    0.67
   8   4  -1    0.64    0.54
   8  -4  -1    0.79    0.58
   8  -4  -1    0.40    0.42
   7  -4  -1    3.50    1.18
   7  -4  -1    2.17    1.07
   7   4  -1    0.99    0.91
  -7  -4   1    2.63    1.14
  -7   4   1    4.65    1.41
   7  -4  -1    3.91    1.20
   7   4  -1    3.74    1.28
  -7   4   1    4.30    1.37
  -7  -4   1    4.39    1.21
  -7  -4   1    3.85    1.30
   7  -4  -1    2.25    1.11
   7   4  -1    2.14    0.77
   7  -4  -1    4.59    1.04
   6  -4  -1  148.14    8.97
   6   4  -1  181.06    8.20
   6  -4  -1  142.82    7.66
  -6   4   1  199.89    9.93
   6  -4  -1  128.57    8.47
   6  -4  -1  160.61    8.80
  -6   4   1  182.68    9.61
   6   4  -1  178.04    9.64
  -6  -4   1  181.73    9.61
  -6  -4   1  157.66    8.51
  -6  -4   1  143.07    8.86
  -6   4   1  152.53    8.73
   6  -4  -1  169.77    9.75
   5  -4  -1   11.64    1.71
  -5   4   1   10.55    1.83
  -5  -4   1   10.86    1.74
   5  -4  -1    6.83    1.56
  -5  -4   1    9.82    1.58
   5   4  -1    9.79    1.60
  -5   4   1   10.49    1.78
   5   4  -1    8.30    1.62
   5  -4  -1    8.08    1.37
  -5  -4   1   10.32    1.79
  -5  -4   1   11.25    1.58
  -5   4   1    9.79    1.56
   5  -4  -1   12.17    1.76
   4  -4  -1 1477.93   53.88
  -4   4   1 1282.30   54.77
   4  -4  -1 1437.08   54.22
  -4  -4   1 1357.85   54.10
   4  -4  -1 1557.03   55.27
  -4  -4   1 1503.04   54.94
  -4   4   1 1326.46   53.88
  -4   4   1 1412.16   54.34
  -4   4   1 1414.98   54.62
   4   4  -1 1483.56   54.56
   4   4  -1 1436.75   54.73
  -4   4   1 1124.03   53.38
  -4  -4   1 1272.09   53.76
  -4  -4   1 1387.01   54.78
   4  -4  -1 1281.62   54.13
   3  -4  -1 4532.08  181.21
   3   4  -1 4240.19  181.13
   3  -4  -1 4511.82  181.04
  -3   4   1 4653.55  181.92
   3  -4  -1 4864.66  181.13
   3  -4  -1 4599.66  180.66
  -3   4   1 5188.99  181.84
  -3   4   1 4359.02  181.26
   3   4  -1 5123.50  181.59
   3   4  -1 4335.67  181.30
  -3   4   1 5161.64  181.16
  -3  -4   1 4522.05  181.78
  -3  -4   1 4984.58  181.24
  -3  -4   1 4578.13  181.07
   3  -4  -1 4459.43  181.72
  -3  -4   1 4823.40  181.80
  -3   4   1 5724.26  181.48
  -2   4   1 5652.90  247.66
  -2  -4   1 6913.92  248.20
   2  -4  -1 6816.12  247.82
   2   4  -1 7514.17  247.91
   2  -4  -1 6445.30  248.07
   2   4  -1 5905.40  247.75
  -2   4   1 6154.91  248.29
   2   4  -1 6798.25  248.47
  -2   4   1 6079.53  248.29
  -2  -4   1 6661.66  248.59
   2  -4  -1 6601.63  247.40
   2   4  -1 6397.26  248.60
   2  -4  -1 6763.47  248.03
   1  -4  -1 5499.82  190.42
  -1   4   1 5038.30  190.13
   1  -4  -1 5723.92  190.15
   1   4  -1 4457.42  189.90
  -1   4   1 4887.45  190.98
   1  -4  -1 5326.51  190.35
   1  -4  -1 4530.11  189.69
   1   4  -1 5222.03  191.20
   1   4  -1 4797.23  189.89
  -1   4   1 4980.12  191.01
  -1   4   1 5832.47  191.01
   1   4  -1 4853.66  191.07
   1   4  -1 5176.83  190.73
  -1   4   1 5393.43  190.73
  -1  -4   1 4766.39  190.98
   1  -4  -1 4744.72  190.47
   0  -4  -1  597.27   23.81
   0  -4   1  567.02   24.59
   0   4  -1  571.59   24.19
   0   4   1  566.16   24.16
   0   4  -1  651.39   23.10
   0  -4  -1  529.50   22.97
   0   4   1  445.09   23.80
   0   4  -1  617.54   23.37
   0   4  -1  700.95   24.56
   0  -4  -1  615.88   23.42
   0   4   1  593.03   23.98
   0   4   1  643.09   24.14
   0  -4  -1  616.50   24.25
   0  -4   1  622.37   24.26
   0   4   1  658.84   23.88
   1  -4   1 3043.67  105.36
  -1  -4  -1 2816.06  105.66
   1   4   1 2882.09  105.83
  -1   4  -1 2640.61  105.82
  -1   4  -1 3160.52  104.75
  -1  -4  -1 2856.15  104.71
  -1  -4  -1 2549.71  104.42
  -1  -4  -1 2668.58  105.68
   1   4   1 2619.20  105.07
  -1   4  -1 2654.05  105.28
   1  -4   1 2840.93  105.32
   1   4   1 2261.51  105.34
  -1   4  -1 3058.67  105.27
   1   4   1 2436.19  105.38
  -1   4  -1 2596.52  105.88
   2   4   1   32.22    2.40
  -2   4  -1   32.88    2.70
  -2   4  -1   24.72    2.10
   2   4   1   35.05    2.61
  -2  -4  -1   30.38    2.45
  -2  -4  -1   46.60    3.01
  -2   4  -1   27.95    2.10
   2   4   1   25.81    1.87
  -2  -4  -1   29.21    1.70
   2   4   1   34.68    2.20
   2  -4   1   24.47    2.08
  -2   4  -1   22.14    2.45
   2   4   1   34.13    2.70
   2  -4   1   53.77    2.81
   3   4   1  499.94   23.50
  -3   4  -1  632.70   24.11
  -3  -4  -1  571.26   24.19
  -3  -4  -1  561.94   24.18
   3  -4   1  538.23   23.95
  -3  -4  -1  579.13   22.94
  -3  -4  -1  588.58   24.36
  -3   4  -1  541.93   23.29
   3   4   1  604.35   23.73
   3  -4   1  654.61   23.94
  -3   4  -1  633.15   25.12
   3  -4   1  532.86   23.60
   3   4   1  591.33   24.31
   3  -4   1  631.49   24.00
  -4   4  -1   69.53    4.70
   4  -4   1   60.21    4.60
  -4  -4  -1   70.38    4.89
  -4  -4  -1  116.63    5.93
   4   4   1   88.21    4.73
  -4   4  -1   72.53    4.76
  -4   4  -1   73.06    4.19
  -4  -4  -1   62.08    4.75
  -4   4  -1   75.69    5.39
   4  -4   1   82.72    4.84
   4   4   1   72.57    4.68
   4  -4   1   93.38    4.99
   4   4   1   66.81    4.80
   4  -4   1   86.23    5.01
  -5  -4  -1  339.45   15.93
  -5   4  -1  299.32   15.32
  -5  -4  -1  330.32   15.94
   5  -4   1  305.95   15.61
  -5   4  -1  345.65   15.76
   5  -4   1  321.17   15.56
   5   4   1  377.08   16.17
  -5  -4  -1  332.58   15.89
  -5   4  -1  293.99   16.03
   5  -4   1  379.95   15.76
   5  -4   1  346.59   15.46
   5   4   1  414.57   16.20
   6  -4   1  297.36   13.45
   6   4   1  249.24   13.32
  -6   4  -1  245.38   13.82
   6  -4   1  285.77   13.47
   6  -4   1  253.32   13.36
   6   4   1  328.22   14.32
   6   4   1  277.99   12.29
   6  -4   1  245.14   11.90
  -6  -4  -1  258.89   13.67
  -6   4  -1  280.71   13.45
   6  -4   1  236.97   13.32
  -6  -4  -1  282.32   13.79
  -6  -4  -1  287.13   13.91
   7  -4   1  111.56    7.74
  -7   4  -1  133.74    7.82
   7  -4   1  104.64    7.26
   7  -4   1   90.16    6.79
  -7   4  -1   95.48    7.53
  -7  -4  -1  110.74    7.64
   7  -4   1  107.03    6.18
   7   4   1  122.80    7.89
   7   4   1  115.32    7.68
   7   4   1  127.83    6.65
   7  -4   1  114.84    7.77
  -8  -4  -1   32.23    3.96
  -8   4  -1   27.56    2.64
   8   4   1   39.93    4.39
  -8   4  -1   27.36    3.49
   8  -4   1   25.69    3.59
   8  -4   1   30.25    3.75
   8  -4   1   23.82    3.26
  -8   4  -1   32.16    4.11
   8  -4   1   29.90    2.88
   8   4   1   33.42    3.08
   8  -4   1   32.22    4.02
   8   4   1   30.83    3.90
  -9  -4  -1  327.72   17.27
  -9   4  -1  295.34   14.19
   9  -4   1  279.17   14.41
   9   4   1  294.80   14.61
   9   4   1  397.33   18.47
  -9   4  -1  334.67   16.72
   9  -4   1  333.96   17.67
  -9   4  -1  271.26   16.62
   9  -4   1  332.30   17.09
  -9   4  -1  316.36   14.34
  -9  -4  -1  324.83   14.58
   9  -4   1  308.43   14.77
   9   4   1  261.72   16.48
   9  -4   1  266.21   16.69
   9   4   1  302.27   14.82
  10  -4   1  320.96   15.44
  10   4   1  297.13   15.19
 -10   4  -1  314.31   14.90
  10   4   1  330.93   18.45
 -10   4  -1  292.74   16.87
 -10   4  -1  296.06   17.64
  10  -4   1  274.21   17.12
 -10  -4  -1  305.01   14.88
 -10   4  -1  344.58   15.06
  10  -4   1  328.59   15.67
  10   4   1  311.22   18.22
  10   4   1  311.53   15.58
  10  -4   1  303.73   18.28
  11   4   1  217.14   12.26
  11  -4   1  231.13   12.39
 -11   4  -1  242.37   12.04
  11   4   1  245.82   15.77
  11  -4   1  247.53   15.24
  11  -4   1  230.10   12.69
  11   4   1  199.09   14.72
 -11   4  -1  239.07   11.94
 -11  -4  -1  227.53   11.96
  11   4   1  237.07   12.85
  11  -4   1  210.72   15.19
 -12   4  -1  447.49   19.96
 -12  -4  -1  414.93   19.82
 -12   4  -1  429.97   19.86
  12  -4   1  428.92   20.51
  12   4   1  404.48   20.29
  12   4   1  456.01   21.22
  12  -4   1  429.44   20.92
  13  -4   1  187.50   11.25
  13   4   1  205.91   11.57
 -13   4  -1  201.29   10.98
 -13  -4  -1  210.08   11.13
 -13   4  -1  209.16   11.04
  13   4   1  192.59   11.78
  13  -4   1  206.29   11.97
  14  -4   1  387.39   17.83
 -14   4  -1  345.02   16.83
  14   4   1  343.37   17.38
  14   4   1  355.86   18.04
  14  -4   1  367.59   18.10
 -14   4  -1  364.73   16.94
 -14  -4  -1  352.17   16.88
 -15   4  -1  186.74    9.71
 -15  -4  -1  184.68    9.70
  15   4   1  184.55   10.21
 -15   4  -1  189.29    9.83
  15  -4   1  207.04   10.49
 -15  -4  -1  178.29    9.78
 -15   4  -1  191.93    9.83
  15  -4   1  189.76   10.21
  15   4   1  173.91   10.16
  15   4   1  167.73   10.34
  15  -4   1  180.01   10.49
  16  -4   1   29.71    2.86
  16   4   1   24.61    2.65
 -16   4  -1   23.48    2.42
 -16   4  -1   25.74    2.47
 -16  -4  -1   27.26    2.52
  16  -5  -1   40.70    3.40
 -16   5   1   36.95    3.13
 -16  -5   1   40.35    3.10
 -15   5   1   13.48    1.97
 -15  -5   1   13.12    1.94
 -15   5   1   12.06    1.91
  15  -5  -1   14.64    2.32
  15   5  -1   12.97    2.26
  15  -5  -1   10.45    1.92
  14  -5  -1    7.61    1.84
  14   5  -1    9.24    2.06
  14  -5  -1    4.34    1.50
 -14   5   1    8.23    1.74
 -14  -5   1    7.34    1.65
 -14   5   1    6.58    1.55
  14  -5  -1    7.20    1.79
  13   5  -1  106.98    8.11
 -13  -5   1  131.80    7.78
 -13   5   1  125.52    7.63
  13  -5  -1  122.06    8.38
  13  -5  -1  115.20    7.83
  13  -5  -1  121.41    8.03
 -13   5   1  126.56    7.70
 -13  -5   1  107.24    7.09
  12  -5  -1    0.32    0.73
  12   5  -1    0.72    0.91
  12  -5  -1    0.70    0.96
 -12   5   1   -0.26    0.82
 -12   5   1    2.35    1.03
 -12  -5   1   -0.27    0.79
  12  -5  -1    0.31    0.85
 -12   5   1    0.53    0.96
 -12  -5   1    1.46    0.84
 -11   5   1  585.88   24.13
  11  -5  -1  517.21   24.34
  11  -5  -1  519.34   28.18
  11   5  -1  560.32   25.06
  11  -5  -1  526.92   28.72
  11   5  -1  485.61   27.70
 -11   5   1  510.11   26.52
  11  -5  -1  549.79   24.89
 -11  -5   1  540.17   24.02
 -11   5   1  546.09   23.93
 -11  -5   1  534.97   23.58
 -10   5   1    0.22    0.66
 -10  -5   1    1.19    0.89
  10   5  -1    0.94    0.69
  10  -5  -1    2.43    1.09
  10  -5  -1   -0.28    0.66
  10  -5  -1    0.56    1.01
  10   5  -1    1.49    0.88
  10   5  -1    1.14    1.19
 -10   5   1    0.44    0.92
 -10  -5   1    0.51    1.19
  10   5  -1    1.11    1.00
  10  -5  -1    0.60    0.88
 -10   5   1    1.79    0.90
 -10  -5   1    1.23    0.77
  -9  -5   1   17.57    2.27
  -9   5   1   16.63    2.16
   9  -5  -1   17.42    3.20
   9  -5  -1   20.61    2.53
  -9  -5   1   17.95    3.20
  -9   5   1   22.99    3.36
   9   5  -1   18.66    2.29
   9  -5  -1   15.67    2.27
  -9   5   1   22.64    2.43
   9  -5  -1   14.86    3.03
   9   5  -1   18.86    2.51
   9   5  -1   14.34    3.03
   9   5  -1   25.42    3.86
   9  -5  -1   15.70    3.25
  -9  -5   1   19.55    2.18
  -8   5   1  547.35   22.19
  -8  -5   1  525.59   22.31
   8   5  -1  515.08   22.18
   8  -5  -1  506.47   22.44
  -8   5   1  517.24   22.02
   8   5  -1  521.97   25.01
  -8   5   1  427.74   23.35
   8  -5  -1  557.11   25.87
   8  -5  -1  594.42   25.54
   8  -5  -1  512.32   22.46
   8  -5  -1  512.14   24.84
   8   5  -1  511.01   22.63
  -8  -5   1  543.87   25.09
  -8   5   1  486.62   24.31
   8   5  -1  510.43   25.04
  -7   5   1   51.72    4.88
   7  -5  -1   59.68    5.18
   7  -5  -1   43.44    3.53
   7   5  -1   56.33    5.18
   7   5  -1   50.53    4.94
   7  -5  -1   55.66    5.00
   7   5  -1   49.15    3.81
  -7  -5   1   43.55    4.65
   7  -5  -1   53.80    4.74
   7  -5  -1   55.17    5.32
  -7  -5   1   55.88    4.93
  -7   5   1   60.35    4.82
  -7  -5   1   56.46    4.36
  -6   5   1   68.50    5.48
   6  -5  -1   86.21    4.67
   6   5  -1   55.73    5.17
   6   5  -1   73.24    4.64
   6  -5  -1   70.88    5.45
  -6  -5   1   70.75    4.92
  -6  -5   1   83.99    6.06
  -6   5   1   76.58    5.91
   6  -5  -1   76.58    5.47
   6  -5  -1   60.23    5.50
  -6   5   1   78.03    5.34
  -6  -5   1   76.49    5.44
  -6  -5   1   81.28    5.82
   5   5  -1   68.65    5.41
   5  -5  -1   71.73    5.71
  -5  -5   1   95.41    5.65
  -5  -5   1   85.76    5.83
  -5   5   1   88.39    5.39
   5  -5  -1   87.24    5.63
  -5  -5   1   82.82    5.09
  -5   5   1   80.02    4.93
  -5  -5   1   76.24    5.64
  -5   5   1   65.79    5.57
   5  -5  -1   82.33    5.39
   5   5  -1  106.21    6.13
  -5   5   1   70.27    5.36
   4   5  -1   52.71    3.95
  -4   5   1   46.43    3.76
  -4   5   1   43.63    3.70
   4  -5  -1   41.46    3.41
   4   5  -1   43.95    3.71
   4  -5  -1   57.90    3.96
  -4  -5   1   52.38    4.12
  -4   5   1   55.70    3.56
  -4  -5   1   53.22    3.58
   4  -5  -1   50.85    3.65
  -4   5   1   45.75    4.10
  -4  -5   1   39.03    3.71
  -4   5   1   46.87    3.46
  -4  -5   1   51.34    3.69
   4  -5  -1   53.01    4.21
  -3  -5   1    7.83    1.43
  -3   5   1    8.54    1.22
  -3  -5   1    8.36    1.33
   3  -5  -1   10.70    1.37
   3  -5  -1   12.68    1.54
  -3   5   1   12.42    1.48
  -3  -5   1    5.79    1.09
  -3  -5   1    8.14    1.48
   3   5  -1    8.61    1.58
   3  -5  -1   10.81    1.38
  -3   5   1   12.18    1.64
  -3   5   1    8.84    1.48
   3   5  -1   12.84    1.72
  -2   5   1 8921.35  345.23
  -2  -5   1 8385.78  345.57
   2  -5  -1 8811.18  345.47
  -2   5   1 8734.29  345.41
  -2  -5   1 8692.35  346.09
   2   5  -1 9646.80  346.46
   2  -5  -1 9999.00  345.51
   2   5  -1 8623.98  345.42
  -2   5   1 8713.46  345.78
   2   5  -1 8545.57  345.97
  -2   5   1 9125.87  346.11
   1  -5  -1    4.45    0.81
   1  -5  -1    5.52    0.90
  -1   5   1    8.88    1.33
   1   5  -1    6.13    1.12
   1  -5  -1    6.19    0.86
   1   5  -1    7.66    0.82
  -1   5   1    5.70    1.07
   1   5  -1    8.25    1.20
   1   5  -1    7.93    1.29
  -1   5   1    5.39    0.96
  -1   5   1    3.72    0.83
  -1  -5   1    4.40    0.97
   1  -5  -1    9.89    1.41
   0  -5   1   86.71    5.09
   0  -5  -1   70.97    4.19
   0  -5  -1   77.85    4.60
   0  -5   1   74.59    4.55
   0   5   1   84.42    4.28
   0   5   1   77.48    4.62
   0   5  -1   69.31    4.48
   0   5   1   75.06    4.55
   0  -5  -1   85.98    3.97
   0   5   1   78.78    4.37
   0   5  -1   78.47    4.64
   0   5   1   88.35    4.62
   0   5  -1   58.77    3.64
   1  -5   1  142.34    8.12
  -1  -5  -1  154.46    7.69
   1  -5   1  169.99    7.55
  -1  -5  -1  149.93    7.87
  -1   5  -1  177.06    7.66
   1  -5   1  136.28    7.77
   1   5   1  164.92    7.35
   1   5   1  156.08    8.01
  -1   5  -1  179.24    8.28
  -1   5  -1  152.46    8.03
  -1   5  -1  157.80    7.28
   1   5   1  202.40    8.31
   1   5   1  157.01    7.84
   1  -5   1  132.35    7.20
   2   5   1 2667.76  106.10
  -2  -5  -1 2407.72  106.71
  -2  -5  -1 2743.70  106.91
   2  -5   1 3093.81  106.62
  -2   5  -1 2965.21  106.52
  -2  -5  -1 3130.16  107.39
   2   5   1 2631.11  105.96
   2   5   1 2872.72  107.40
   2  -5   1 2662.02  106.26
   2   5   1 2614.45  106.98
  -2   5  -1 2573.55  106.37
  -2   5  -1 2277.46  106.82
   3   5   1  752.66   26.82
  -3  -5  -1  636.15   27.20
  -3  -5  -1  731.20   27.52
   3  -5   1  732.84   27.03
  -3   5  -1  677.90   26.45
  -3  -5  -1  551.51   26.96
  -3   5  -1  462.96   27.07
   3  -5   1  645.47   26.53
   3  -5   1  632.99   26.55
   3   5   1  643.38   27.56
   3   5   1  700.79   26.87
  -3   5  -1  592.83   26.63
   3   5   1  665.27   27.28
   4   5   1  975.31   38.77
   4  -5   1  916.59   39.10
  -4  -5  -1  997.51   39.43
  -4  -5  -1 1042.94   39.77
   4  -5   1 1000.69   39.03
  -4  -5  -1  969.86   39.47
  -4   5  -1  960.74   38.21
   4  -5   1  794.20   38.24
   4  -5   1 1047.06   38.89
  -4   5  -1  906.71   39.93
   4   5   1 1060.82   38.81
   4   5   1 1122.02   39.86
  -4   5  -1  773.58   38.48
   5   5   1 1553.36   67.95
   5  -5   1 1314.81   67.85
  -5   5  -1 1743.52   68.30
  -5  -5  -1 2015.52   69.18
  -5  -5  -1 1899.40   68.86
   5  -5   1 1727.99   68.39
  -5  -5  -1 1699.52   68.79
   5  -5   1 2028.57   68.68
   5  -5   1 2102.98   68.66
  -5   5  -1 1343.53   68.56
  -5   5  -1 1781.58   68.53
   5   5   1 1608.56   68.59
   6  -5   1    0.48    0.75
   6   5   1    0.54    0.56
  -6  -5  -1    0.29    0.66
   6  -5   1    2.64    1.06
  -6  -5  -1    0.59    0.61
   6  -5   1    0.71    0.53
   6   5   1    0.16    0.44
   6  -5   1    0.28    0.64
  -6  -5  -1    0.89    0.69
  -6   5  -1    0.69    0.62
   6  -5   1    1.95    0.88
  -6   5  -1    0.27    0.57
   6   5   1    0.29    0.53
   7   5   1   93.63    7.27
   7   5   1   93.21    5.99
   7  -5   1  105.71    7.51
  -7   5  -1  141.27    8.03
  -7  -5  -1  102.30    7.45
  -7  -5  -1  121.07    7.94
   7  -5   1   96.73    7.35
  -7   5  -1  105.98    7.87
   7  -5   1  117.46    7.44
   7  -5   1  128.26    7.67
   7  -5   1   93.45    5.84
   7   5   1  101.46    7.36
  -7  -5  -1  103.00    7.48
  -8  -5  -1   98.05    7.49
  -8   5  -1   93.48    5.55
  -8   5  -1   98.57    7.13
   8   5   1   76.98    6.91
   8  -5   1   78.73    6.99
  -8   5  -1   84.09    7.28
   8  -5   1   77.08    6.54
   8  -5   1   85.75    6.71
  -8   5  -1   90.55    5.46
  -8  -5  -1   86.55    5.52
   8  -5   1   93.97    5.81
   8   5   1  101.12    7.58
   8  -5   1   86.35    7.18
   8   5   1   95.08    5.98
  -9  -5  -1   90.41    7.73
   9  -5   1   90.49    6.08
  -9   5  -1  103.61    6.12
   9   5   1   99.52    6.28
   9  -5   1   88.41    7.88
  -9   5  -1  103.62    7.72
   9   5   1  102.71    8.26
  -9   5  -1   96.19    8.14
   9  -5   1  105.10    7.95
   9  -5   1   89.83    7.36
  -9  -5  -1   89.33    5.90
  -9   5  -1   90.34    5.76
   9  -5   1   91.69    6.18
   9   5   1   83.80    7.60
   9  -5   1   92.53    8.00
   9   5   1   86.07    6.21
 -10  -5  -1  226.62   14.61
  10   5   1  229.00   14.93
 -10  -5  -1  243.73   12.11
 -10   5  -1  248.69   11.98
  10   5   1  243.76   15.28
  10  -5   1  218.01   14.19
 -10   5  -1  204.65   14.25
  10  -5   1  241.92   12.59
  10   5   1  240.07   12.38
 -10   5  -1  245.91   12.02
  10  -5   1  235.43   12.37
  10  -5   1  232.71   15.11
  10   5   1  231.29   12.63
  11   5   1   30.88    4.89
 -11   5  -1   23.56    2.82
 -11  -5  -1   31.69    3.23
  11   5   1   23.80    4.36
  11  -5   1   24.52    3.21
  11   5   1   21.55    2.94
 -11   5  -1   21.86    2.74
  11  -5   1   24.46    3.13
  11   5   1   17.83    2.90
  11  -5   1   30.49    4.99
  12  -5   1    2.19    1.13
  12   5   1    1.26    0.93
  12   5   1    1.81    1.30
  12  -5   1    3.17    1.37
 -12  -5  -1    1.62    0.98
 -12   5  -1    2.60    1.15
 -12   5  -1    2.70    1.23
 -13  -5  -1  104.88    7.09
 -13   5  -1  118.90    7.31
  13  -5   1  122.55    8.23
  13   5   1  121.31    8.28
  13  -5   1  112.69    7.63
 -13   5  -1  107.52    7.16
  13   5   1  100.28    7.37
  14  -5   1   19.05    2.82
  14  -5   1   22.83    3.14
  14   5   1   18.52    2.91
 -14   5  -1   20.81    2.61
 -14  -5  -1   19.34    2.61
  14  -5   1   22.12    2.92
  14   5   1   17.85    2.67
 -14   5  -1   22.81    2.79
  15   5   1   29.15    3.46
  15  -5   1   31.09    3.49
 -15   5  -1   35.42    3.17
 -15  -5  -1   34.37    3.15
  15  -5   1   25.53    3.03
  15   5   1   35.48    3.48
 -15   5  -1   33.58    3.20
 -16  -5  -1   20.12    2.18
  16   5   1   23.70    2.49
 -16   5  -1   24.13    2.38
  16  -5   1   25.85    2.55
 -16  -6   1   71.64    4.43
  16  -6  -1   70.54    4.66
 -16   6   1   73.29    4.56
  15  -6  -1  104.40    7.20
  15   6  -1  114.16    7.46
 -15   6   1  117.37    6.82
 -15  -6   1  112.07    6.69
  15  -6  -1  126.60    7.30
 -15   6   1  118.31    6.90
  14  -6  -1  108.02    7.57
  14   6  -1  106.30    7.62
  14  -6  -1  103.02    7.12
 -14   6   1  115.19    7.05
 -14   6   1  120.88    7.07
 -14  -6   1  105.87    6.78
  13  -6  -1    9.04    2.14
  13   6  -1    6.81    1.90
 -13  -6   1    8.43    1.75
 -13   6   1   11.90    1.94
 -13   6   1   11.61    2.00
  13  -6  -1   13.56    2.40
 -13   6   1    9.90    2.02
  12  -6  -1  178.44   11.27
  12   6  -1  199.21   11.76
 -12   6   1  212.44   10.69
 -12   6   1  209.47   10.98
 -12  -6   1  188.98   10.72
 -12   6   1  207.15   10.96
  12  -6  -1  200.15   11.37
 -11   6   1    2.02    1.02
 -11   6   1    2.00    0.90
 -11  -6   1    1.05    0.72
 -11   6   1    0.68    0.82
 -11   6   1    3.53    1.57
  11  -6  -1    1.29    1.34
  11   6  -1    3.37    1.16
  11  -6  -1    3.24    1.30
  11   6  -1    1.05    0.87
  11  -6  -1    1.19    1.03
  11   6  -1   -0.63    1.14
  11  -6  -1    0.68    1.00
 -10   6   1  768.33   31.79
 -10  -6   1  769.73   32.04
 -10   6   1  863.40   32.28
  10  -6  -1  803.95   32.61
  10   6  -1  841.95   36.83
 -10   6   1  680.89   34.11
  10  -6  -1  619.63   35.33
 -10   6   1  729.94   31.47
  10   6  -1  784.43   32.06
 -10  -6   1  749.67   35.46
  10  -6  -1  700.21   35.59
  10   6  -1  714.88   32.53
  10  -6  -1  683.92   32.18
  -9   6   1   94.87    5.90
  -9  -6   1   89.31    5.94
   9   6  -1   91.36    5.94
  -9  -6   1  101.05    8.16
   9  -6  -1   84.23    6.03
  -9   6   1   96.85    5.94
  -9   6   1  106.38    7.81
   9  -6  -1   92.61    8.33
   9   6  -1  105.53    8.47
   9   6  -1   75.62    7.53
   9  -6  -1   95.72    6.33
   9  -6  -1   91.58    8.00
   9   6  -1   96.16    6.53
   8  -6  -1  642.77   27.86
  -8  -6   1  554.76   25.13
  -8   6   1  630.56   25.19
  -8  -6   1  648.84   28.42
  -8   6   1  604.42   25.02
   8  -6  -1  585.60   25.45
  -8  -6   1  641.93   28.19
   8   6  -1  620.38   28.47
   8  -6  -1  629.93   28.98
   8  -6  -1  625.34   25.57
   8   6  -1  579.57   25.66
   8  -6  -1  521.22   27.38
   8   6  -1  658.29   28.80
   8   6  -1  633.40   25.36
  -8   6   1  609.19   27.95
  -7  -6   1  101.34    7.45
   7  -6  -1   93.73    7.54
  -7   6   1  117.05    7.30
  -7  -6   1   94.17    7.24
   7  -6  -1   96.86    5.82
  -7   6   1  103.68    7.38
   7   6  -1  102.16    6.10
   7  -6  -1   90.63    7.04
   7  -6  -1   87.29    6.79
   7   6  -1   96.94    7.46
  -6  -6   1 2306.18   94.95
  -6   6   1 2740.61   94.55
  -6  -6   1 2495.38   95.15
   6  -6  -1 2294.47   95.33
   6  -6  -1 2417.22   92.52
  -6   6   1 2304.64   94.48
   6   6  -1 2238.42   92.78
   6  -6  -1 2285.89   94.54
  -6   6   1 2305.31   95.00
   6  -6  -1 2292.35   94.25
   6   6  -1 2662.75   95.42
  -5   6   1 1412.52   53.50
  -5  -6   1 1325.40   53.59
  -5  -6   1 1303.97   54.29
   5  -6  -1 1140.31   54.07
  -5   6   1 1253.70   53.87
   5   6  -1 1559.36   54.79
   5  -6  -1 1367.48   53.95
   5  -6  -1 1344.19   53.63
  -5   6   1 1443.98   55.15
  -5   6   1 1171.99   52.68
  -5  -6   1 1359.71   53.06
  -5  -6   1 1368.00   54.46
  -4   6   1 1187.02   39.54
  -4  -6   1  983.61   39.36
  -4  -6   1  937.50   40.05
  -4   6   1  848.51   39.46
  -4   6   1  966.02   39.74
   4   6  -1 1061.19   40.22
   4  -6  -1  955.91   39.38
  -4   6   1 1062.21   40.94
   4  -6  -1  965.42   39.20
   4   6  -1  958.22   40.40
  -4   6   1  814.99   38.59
  -4  -6   1 1000.02   38.98
  -4  -6   1  873.82   39.76
  -3  -6   1  786.04   39.27
  -3   6   1  867.79   38.40
  -3  -6   1  976.67   39.07
   3   6  -1 1006.09   39.69
  -3   6   1  979.56   39.34
  -3   6   1  881.19   39.31
   3  -6  -1 1019.92   39.07
   3  -6  -1  990.36   38.77
   3   6  -1  915.29   39.77
  -3   6   1 1010.65   38.83
  -3  -6   1 1068.68   38.94
  -3  -6   1 1082.64   40.09
  -2  -6   1  105.96    6.53
  -2  -6   1  100.70    5.83
   2   6  -1   97.28    5.81
   2   6  -1  101.85    6.30
  -2   6   1  110.22    6.12
   2  -6  -1  109.08    5.87
   2  -6  -1  102.75    5.61
   2   6  -1  102.91    6.40
  -2   6   1  104.37    5.75
  -2  -6   1  101.83    6.31
  -1  -6   1  496.63   19.81
   1  -6  -1  366.68   18.14
   1   6  -1  449.63   18.97
  -1   6   1  459.16   19.22
   1   6  -1  561.89   20.04
  -1   6   1  444.95   18.72
  -1   6   1  427.90   18.76
   1  -6  -1  430.42   18.36
  -1  -6   1  410.15   18.99
   1  -6  -1  427.50   19.17
  -1   6   1  421.54   18.43
  -1   6   1  416.85   19.12
   1   6  -1  456.66   19.37
   1  -6  -1  446.41   18.17
   0   6  -1  131.77    6.68
   0  -6   1  150.73    7.17
   0  -6  -1  161.53    6.94
   0   6  -1  139.08    7.72
   0   6   1  149.59    7.73
   0   6   1  149.83    7.66
   0   6   1  187.05    7.83
   0   6   1  136.51    7.71
   0   6  -1  130.03    7.62
   0  -6  -1  156.22    7.47
   0  -6   1  133.43    7.89
   0   6  -1  161.56    7.46
   0   6   1  129.91    7.03
   0  -6  -1  130.76    7.59
   0  -6   1  149.79    7.82
   1  -6   1   54.74    3.91
  -1  -6  -1   31.54    2.83
   1  -6   1   34.84    2.67
  -1   6  -1   37.28    3.22
   1   6   1   46.99    3.35
  -1   6  -1   36.56    2.62
  -1  -6  -1   35.76    2.39
   1   6   1   32.29    2.95
   1  -6   1   39.89    2.84
   1   6   1   39.54    3.34
  -1   6  -1   41.79    3.39
  -1  -6  -1   36.18    3.17
   1   6   1   39.32    2.74
  -1   6  -1   47.08    3.13
   1  -6   1   33.88    3.10
  -2  -6  -1   46.15    3.62
  -2  -6  -1   46.93    3.65
   2   6   1   50.71    3.80
  -2   6  -1   40.52    3.63
   2   6   1   47.07    3.56
  -2   6  -1   48.42    3.32
   2  -6   1   48.77    3.36
   2   6   1   53.75    4.02
   2  -6   1   58.43    3.54
  -2   6  -1   46.89    3.33
   2   6   1   40.93    2.96
  -2  -6  -1   44.91    3.70
  -3  -6  -1 1272.71   48.42
  -3  -6  -1 1188.28   48.15
  -3   6  -1 1127.51   47.46
   3   6   1  967.42   47.65
   3   6   1 1184.90   47.69
   3  -6   1 1237.03   47.70
   3  -6   1 1346.86   47.73
   3   6   1 1218.22   48.62
   3  -6   1 1290.88   47.29
  -3   6  -1 1159.22   48.99
  -3   6  -1 1048.09   47.07
  -3  -6  -1 1334.22   48.78
   4   6   1  393.42   17.59
  -4  -6  -1  418.65   18.44
  -4  -6  -1  412.76   18.23
  -4   6  -1  417.17   17.92
   4   6   1  350.33   17.94
   4   6   1  349.06   17.25
   4  -6   1  386.36   17.69
   4   6   1  391.46   18.63
  -4   6  -1  368.64   18.73
   4  -6   1  466.62   17.91
   4  -6   1  471.64   17.79
  -4  -6  -1  383.87   18.22
  -4   6  -1  349.59   16.94
   5   6   1   83.01    5.73
   5  -6   1   80.53    5.99
  -5  -6  -1   83.49    6.16
  -5  -6  -1   77.89    5.87
   5   6   1   83.43    6.24
  -5   6  -1   76.94    5.71
   5  -6   1   95.71    6.12
  -5   6  -1   78.42    6.45
   5  -6   1  102.27    6.03
   5  -6   1   98.23    5.88
  -5  -6  -1  101.64    6.62
  -6  -6  -1   93.16    6.75
  -6  -6  -1   86.39    6.47
   6  -6   1   83.76    6.47
  -6  -6  -1   92.92    6.75
   6  -6   1   98.09    5.30
   6   6   1   84.74    6.52
  -6   6  -1   77.07    6.07
   6  -6   1  105.26    6.84
   6   6   1   87.45    5.36
   6  -6   1   89.26    6.04
  -6   6  -1   80.18    6.83
   6  -6   1   92.17    6.20
   6   6   1   81.23    6.12
  -7  -6  -1   32.11    3.88
   7   6   1   24.60    3.49
   7  -6   1   31.62    2.82
   7  -6   1   26.55    3.58
  -7  -6  -1   28.10    3.67
  -7  -6  -1   29.83    3.71
   7   6   1   27.54    2.80
   7  -6   1   30.88    3.71
   7   6   1   28.45    3.54
   7  -6   1   39.40    3.83
   7  -6   1   30.22    3.47
  -7   6  -1   26.50    3.80
   8   6   1   25.48    3.69
  -8  -6  -1   25.92    2.67
  -8   6  -1   27.84    2.63
  -8  -6  -1   35.15    4.20
  -8   6  -1   23.67    2.52
   8  -6   1   35.71    4.34
  -8  -6  -1   21.67    3.42
   8  -6   1   24.86    2.71
   8   6   1   26.44    2.90
   8  -6   1   24.44    3.62
   8   6   1   31.22    4.12
   8  -6   1   26.95    3.48
   8  -6   1   26.15    3.46
  -8   6  -1   29.76    4.20
   9  -6   1  334.06   18.70
   9   6   1  353.31   16.37
  -9   6  -1  327.01   15.48
   9   6   1  303.09   15.56
   9   6   1  354.67   19.07
  -9   6  -1  316.59   18.53
   9  -6   1  311.04   17.58
  -9   6  -1  344.29   15.51
  -9  -6  -1  322.81   15.56
  -9  -6  -1  354.49   18.65
   9   6   1  321.44   18.38
   9  -6   1  371.37   16.28
  10  -6   1  153.64   11.41
  10   6   1  146.96    9.03
 -10   6  -1  151.52    8.44
  10   6   1  134.20    8.52
  10   6   1  164.59   11.66
 -10   6  -1  143.83   11.00
 -10  -6  -1  145.36    8.42
 -10   6  -1  134.08    8.06
 -10  -6  -1  159.41   11.33
  10   6   1  119.84   10.34
  10  -6   1  156.49    9.02
  11  -6   1  307.74   14.78
  11   6   1  262.10   14.31
 -11   6  -1  271.22   13.97
  11  -6   1  296.89   14.98
 -11   6  -1  281.49   14.04
 -11  -6  -1  303.65   14.36
  11   6   1  248.58   17.04
  11   6   1  271.21   14.87
  11  -6   1  303.64   18.43
  11   6   1  299.90   18.18
  12  -6   1  180.23    9.97
 -12   6  -1  143.31    9.01
  12   6   1  152.32    9.54
  12  -6   1  161.90   10.08
 -12  -6  -1  167.75    9.42
 -12   6  -1  167.10    9.30
  12   6   1  152.79   10.01
 -13  -6  -1   22.96    2.89
 -13   6  -1   24.71    2.94
  13   6   1   21.53    2.97
  13  -6   1   23.96    3.07
 -13   6  -1   20.65    2.77
  13  -6   1   17.52    2.84
  13   6   1   21.23    3.15
 -14  -6  -1   32.07    3.30
 -14   6  -1   32.95    3.29
  14   6   1   29.49    3.42
  14  -6   1   37.95    3.78
 -14   6  -1   30.58    3.25
  14  -6   1   36.74    3.94
  14   6   1   37.04    4.02
 -15   6  -1   42.01    3.43
 -15  -6  -1   39.77    3.41
  15  -6   1   33.53    3.60
  15   6   1   33.95    3.69
 -15   6  -1   38.72    3.44
  16  -6   1    2.69    0.86
 -16  -6  -1    2.60    0.80
 -16   6  -1    1.77    0.74
 -16  -7   1   15.08    1.74
  16   7  -1   13.35    1.79
 -16   7   1   18.67    1.93
  16  -7  -1   16.34    1.90
 -15  -7   1   86.60    5.52
  15  -7  -1   95.06    5.96
 -15   7   1   95.01    5.79
  15  -7  -1   81.84    6.03
  15   7  -1   94.39    6.41
 -14  -7   1   67.38    4.96
 -14   7   1   64.12    4.82
  14   7  -1   72.48    5.72
  14  -7  -1   64.97    5.40
 -14   7   1   66.75    4.98
  14  -7  -1   56.52    4.88
 -13   7   1   31.63    3.16
  13  -7  -1   34.29    3.91
 -13   7   1   31.06    3.29
 -13  -7   1   28.33    3.18
  13   7  -1   29.21    3.73
  13  -7  -1   38.56    3.91
 -13   7   1   34.21    3.47
 -12   7   1   58.94    4.66
  12  -7  -1   65.71    5.60
 -12   7   1   58.82    4.86
 -12  -7   1   58.41    4.89
  12   7  -1   61.00    5.53
 -12   7   1   76.98    5.40
  12  -7  -1   62.00    5.22
 -11   7   1   20.19    2.70
  11  -7  -1   28.81    3.30
  11  -7  -1   24.84    3.21
  11   7  -1   24.20    3.26
 -11   7   1   17.69    2.55
 -11  -7   1   23.58    2.95
 -11   7   1   19.96    2.55
  11   7  -1   25.91    3.02
  11   7  -1   25.82    5.06
 -10   7   1    4.99    1.26
 -10  -7   1    1.00    0.74
 -10   7   1    3.99    1.25
 -10  -7   1    2.68    1.58
 -10   7   1    1.86    1.28
  10  -7  -1    4.40    1.31
  10   7  -1    2.52    1.05
 -10   7   1    3.53    1.15
  10   7  -1    2.90    1.59
  10   7  -1    1.38    1.44
  10   7  -1    2.50    1.17
  10  -7  -1    2.94    1.19
  10  -7  -1    4.08    1.82
   9   7  -1  299.46   19.47
  -9  -7   1  328.69   16.12
  -9   7   1  364.88   16.18
   9   7  -1  314.35   15.97
  -9   7   1  353.84   15.97
  -9  -7   1  328.87   18.82
   9  -7  -1  326.14   16.29
  -9   7   1  369.45   16.19
  -9   7   1  438.97   19.50
   9   7  -1  347.52   19.47
   9   7  -1  342.26   16.66
   9  -7  -1  332.05   16.38
   9  -7  -1  370.24   19.66
   9   7  -1  374.09   17.06
   8  -7  -1  140.93   10.38
  -8   7   1  184.57    9.16
   8   7  -1  189.83    9.46
  -8  -7   1  174.51   11.52
  -8   7   1  182.05    9.17
   8  -7  -1  217.94   10.07
  -8   7   1  181.79   10.92
  -8  -7   1  175.10   11.40
   8  -7  -1  152.96    9.17
  -8   7   1  183.04    9.25
  -8  -7   1  158.54    9.17
   8   7  -1  171.66    9.62
   8  -7  -1  175.61   11.43
  -8   7   1  230.45   12.45
   7   7  -1  839.97   34.85
  -7   7   1  938.94   34.86
  -7  -7   1  811.41   37.40
  -7   7   1  876.89   37.54
   7  -7  -1  815.07   34.90
   7   7  -1  818.24   35.25
  -7   7   1  872.00   34.79
  -7  -7   1  869.43   35.08
   7   7  -1  923.23   35.65
   7  -7  -1  857.31   37.35
  -7   7   1  791.30   36.34
  -7  -7   1  812.79   37.41
   7   7  -1  809.70   38.32
   7  -7  -1  815.29   36.79
  -6  -7   1 4138.64  160.71
  -6   7   1 3874.16  159.03
  -6   7   1 3752.90  159.42
  -6  -7   1 4554.37  161.21
   6  -7  -1 3838.82  157.94
   6   7  -1 4457.32  160.90
  -6   7   1 4043.00  160.62
   6   7  -1 4254.64  158.53
   6  -7  -1 3858.35  160.04
  -6   7   1 4266.18  161.62
   6  -7  -1 4296.73  160.18
   6   7  -1 4419.06  161.92
   6   7  -1 4233.22  158.52
  -5  -7   1 1434.20   57.20
  -5   7   1 1465.73   55.82
  -5   7   1 1242.04   55.56
  -5  -7   1 1380.49   56.31
  -5  -7   1 1580.66   57.81
   5  -7  -1 1440.71   54.75
  -5   7   1 1345.00   56.58
   5   7  -1 1415.48   57.01
   5  -7  -1 1474.26   56.61
   5   7  -1 1396.88   55.08
   5  -7  -1 1536.22   56.45
   5   7  -1 1331.58   57.43
  -5   7   1 1225.68   57.18
   5   7  -1 1271.35   54.86
  -4  -7   1 1159.86   43.18
  -4   7   1 1166.92   42.61
  -4  -7   1 1056.26   43.83
  -4   7   1 1151.11   42.66
  -4  -7   1  956.39   43.31
   4  -7  -1 1041.96   42.79
   4   7  -1  958.54   43.66
  -4   7   1  976.80   43.88
   4  -7  -1 1094.09   42.65
   4   7  -1  985.01   43.29
  -4   7   1  988.63   43.28
  -4   7   1  937.59   42.82
  -3  -7   1  196.16   10.25
  -3  -7   1  193.59    9.37
  -3   7   1  171.19    8.90
  -3  -7   1  141.15    8.36
  -3  -7   1  165.36    9.56
   3  -7  -1  177.61    9.07
   3   7  -1  166.99    9.78
   3  -7  -1  202.94    9.17
  -3   7   1  198.68    9.99
  -3   7   1  176.02    9.34
   3   7  -1  164.27    9.53
  -2  -7   1    5.80    1.37
  -2  -7   1    3.31    0.95
   2  -7  -1    3.98    1.20
  -2   7   1    6.12    1.17
  -2  -7   1    6.31    1.37
   2  -7  -1    4.81    1.05
   2   7  -1    2.95    1.16
   2  -7  -1    5.23    1.03
  -2   7   1    5.14    1.30
   2   7  -1    4.79    1.17
  -2   7   1    8.42    1.42
   2   7  -1    7.30    1.52
  -1  -7   1   17.24    2.34
  -1   7   1   18.51    1.99
   1  -7  -1   21.56    2.52
  -1  -7   1   16.66    2.18
   1  -7  -1   16.01    1.82
   1   7  -1   15.61    2.16
  -1   7   1   20.44    2.42
   1  -7  -1   18.42    1.78
   1   7  -1   22.15    2.56
  -1   7   1   20.55    2.38
   1   7  -1   18.18    2.20
  -1   7   1   16.14    1.97
   0  -7  -1  824.28   33.38
   0  -7   1  781.50   33.18
   0   7  -1  759.85   32.45
   0   7   1  674.93   32.11
   0  -7   1  819.38   33.67
   0  -7  -1  763.03   32.56
   0   7   1  780.07   33.25
   0   7  -1  817.41   33.43
   0   7   1  896.40   33.34
   0   7   1  893.06   32.84
   0   7  -1  803.95   33.24
   0  -7   1  786.07   32.21
   0   7   1  930.09   33.61
   0  -7  -1  761.79   31.76
   1  -7   1    2.87    1.03
  -1  -7  -1    2.84    0.91
  -1   7  -1    3.16    0.85
  -1  -7  -1    3.55    1.04
   1   7   1    3.12    0.81
   1  -7   1    2.02    0.88
   1  -7   1    1.53    0.64
   1   7   1    3.64    1.16
  -1   7  -1    2.50    0.98
  -1  -7  -1    3.50    0.70
   1  -7   1    3.47    0.86
   1   7   1    2.63    0.90
   1   7   1    1.88    0.85
  -1   7  -1    3.63    1.16
  -1   7  -1    3.05    0.78
   1   7   1    1.29    0.61
   2  -7   1   30.83    3.22
  -2  -7  -1   31.56    3.04
  -2  -7  -1   27.31    2.84
   2   7   1   36.34    2.71
  -2  -7  -1   28.41    3.00
   2  -7   1   35.67    3.39
  -2   7  -1   29.15    2.67
   2  -7   1   34.48    2.84
   2  -7   1   30.06    2.63
   2   7   1   27.45    3.05
  -2   7  -1   37.12    3.42
   2   7   1   26.29    2.86
  -2   7  -1   25.23    2.45
   2   7   1   36.71    3.16
  -3  -7  -1 1534.91   56.46
  -3  -7  -1 1514.24   56.33
  -3   7  -1 1237.06   54.97
  -3  -7  -1 1309.50   56.16
   3  -7   1 1337.58   55.29
   3  -7   1 1342.23   55.20
   3  -7   1 1464.83   54.92
  -3   7  -1 1478.62   57.32
   3   7   1 1411.46   56.67
   3   7   1 1271.03   55.97
  -3   7  -1 1359.69   56.34
  -3   7  -1 1533.37   55.70
   3   7   1 1353.69   55.41
  -4  -7  -1  917.02   37.38
  -4  -7  -1  837.89   36.91
  -4  -7  -1  792.81   36.92
  -4   7  -1  845.00   35.94
   4  -7   1  864.57   36.47
  -4   7  -1  808.38   37.78
   4   7   1  863.50   37.59
   4  -7   1  826.44   36.15
   4   7   1  883.55   37.28
  -4   7  -1  892.49   36.60
   5   7   1 2470.84   95.74
  -5   7  -1 2434.25   94.95
   5  -7   1 2436.97   93.16
  -5  -7  -1 2310.93   95.47
   5  -7   1 2477.38   95.00
   5   7   1 2396.28   93.48
   5   7   1 2397.89   96.19
   5  -7   1 2487.21   94.19
  -5   7  -1 2249.47   95.99
   5  -7   1 2893.95   95.03
  -5  -7  -1 2256.93   95.10
  -5  -7  -1 1946.13   94.78
  -6   7  -1 1324.31   54.20
   6  -7   1 1211.18   52.02
  -6  -7  -1 1274.39   54.68
  -6  -7  -1 1286.92   54.43
   6   7   1 1306.83   52.55
   6  -7   1 1316.20   54.24
   6   7   1 1371.16   55.72
  -6   7  -1 1211.09   55.25
   6  -7   1 1470.70   54.30
   6  -7   1 1259.67   53.34
  -6  -7  -1 1342.12   54.90
   7   7   1   86.33    7.05
  -7   7  -1  108.78    5.97
  -7  -7  -1   93.02    5.94
  -7  -7  -1  101.30    7.78
  -7   7  -1  116.84    6.20
  -7  -7  -1  126.22    8.51
  -7  -7  -1  102.71    7.68
   7  -7   1  101.88    6.09
   7   7   1  108.65    6.48
   7  -7   1   94.90    7.39
   7   7   1  108.26    8.09
  -7   7  -1   85.96    7.09
   7  -7   1  101.77    7.25
   7   7   1   85.59    7.80
  -7   7  -1  117.48    8.74
   8   7   1  191.85   13.03
  -8   7  -1  236.28   11.35
  -8  -7  -1  280.67   12.08
  -8  -7  -1  218.58   13.72
  -8   7  -1  270.25   11.78
  -8  -7  -1  245.48   14.25
  -8  -7  -1  219.14   13.56
   8  -7   1  219.10   11.49
   8  -7   1  211.47   13.46
   8   7   1  225.86   11.87
   8   7   1  194.63   13.45
   8  -7   1  230.82   13.32
   8   7   1  240.90   14.94
  -8   7  -1  242.69   14.69
   9  -7   1  346.04   18.53
   9   7   1  329.80   15.76
  -9   7  -1  335.34   15.14
   9   7   1  295.42   17.79
  -9   7  -1  294.39   18.06
   9   7   1  301.46   18.82
   9  -7   1  333.53   17.63
  -9  -7  -1  323.83   15.16
  -9   7  -1  314.83   14.83
  -9  -7  -1  292.19   17.55
   9   7   1  273.29   17.17
   9  -7   1  322.62   15.40
 -10   7  -1   76.94    5.65
  10   7   1   99.18    8.76
  10   7   1   88.53    8.90
 -10   7  -1   87.69    8.30
 -10   7  -1   82.50    5.66
 -10  -7  -1   73.68    5.60
 -10  -7  -1  107.21    8.77
  10  -7   1   88.95    6.32
  10   7   1   79.66    6.25
  10  -7   1   79.43    8.01
  11   7   1   11.33    2.31
  11  -7   1   11.07    2.25
 -11   7  -1   14.48    2.21
 -11  -7  -1   14.81    2.34
 -11   7  -1   12.99    2.15
 -12  -7  -1   57.57    4.77
 -12   7  -1   61.93    4.82
 -12   7  -1   58.95    4.86
  12   7   1   50.94    5.13
  12  -7   1   57.99    5.28
 -13   7  -1    9.22    1.82
  13  -7   1   11.63    2.28
  13   7   1   10.59    2.27
 -13  -7  -1   14.72    2.27
 -13   7  -1    9.99    1.99
 -14   7  -1    6.92    1.56
  14   7   1    4.84    1.48
  14  -7   1    9.02    1.90
 -14   7  -1    5.89    1.49
 -14  -7  -1    7.39    1.61
  15  -7   1    3.88    1.24
  15   7   1    3.23    1.16
 -15   7  -1    4.90    1.23
 -15  -7  -1    3.93    1.13
 -16  -7  -1   19.95    2.00
 -16   7  -1   18.41    1.99
 -16  -8   1    2.72    0.77
 -16   8   1    2.84    0.80
  16   8  -1    3.19    0.91
 -15   8   1   39.38    3.33
  15  -8  -1   41.59    3.51
  15  -8  -1   42.19    3.78
  15   8  -1   37.08    3.70
 -15  -8   1   40.57    3.30
 -14   8   1    1.38    0.98
  14   8  -1    1.24    0.91
  14  -8  -1    0.59    0.92
  14  -8  -1    1.01    0.79
 -14  -8   1    0.44    0.65
 -13   8   1   49.02    4.04
  13   8  -1   54.59    5.03
 -13   8   1   53.03    4.36
 -13  -8   1   51.95    4.39
  13  -8  -1   42.85    4.50
  13  -8  -1   54.27    4.65
 -13   8   1   48.46    4.26
  12   8  -1   18.59    2.70
 -12   8   1   28.59    2.97
  12   8  -1   18.42    2.93
 -12  -8   1   26.76    3.07
 -12   8   1   26.02    2.95
  12  -8  -1   21.08    3.09
  12  -8  -1   20.01    2.85
 -12   8   1   20.12    2.70
  11   8  -1  164.03    9.22
 -11   8   1  145.09    8.49
  11   8  -1  138.43    9.37
 -11   8   1  147.08    8.74
 -11  -8   1  141.81    8.77
  11  -8  -1  163.26    9.62
  11  -8  -1  153.97    9.19
 -11   8   1  159.80    8.91
  10   8  -1   25.58    4.88
 -10  -8   1   28.71    4.56
 -10   8   1   28.34    3.14
  10  -8  -1   33.84    3.53
  10   8  -1   32.07    5.00
  10   8  -1   32.18    3.36
 -10   8   1   36.22    3.30
 -10   8   1   37.16    3.48
 -10  -8   1   30.95    3.32
  10  -8  -1   33.77    3.63
  10   8  -1   26.90    3.42
  10  -8  -1   27.64    4.61
   9  -8  -1  140.02   10.13
   9   8  -1  123.42   10.90
  -9   8   1  135.91    7.77
   9   8  -1  132.39    8.04
  -9  -8   1  139.19   10.44
  -9   8   1  156.19    8.19
   9  -8  -1  139.95    8.28
  -9   8   1  125.74    9.97
   9  -8  -1  127.78    8.15
  -9   8   1  141.35    7.99
  -9  -8   1  142.71    8.22
   9   8  -1  132.97    8.48
   9  -8  -1  141.09   10.56
   9   8  -1  175.71   11.65
  -9  -8   1  184.88   11.62
   8   8  -1  206.22   10.79
  -8  -8   1  215.57   10.63
  -8   8   1  207.11   10.27
  -8  -8   1  197.37   12.71
  -8   8   1  178.58   12.17
   8  -8  -1  227.44   10.86
   8   8  -1  193.81   13.53
   8  -8  -1  192.74   12.19
  -8   8   1  212.29   10.22
   8   8  -1  177.85   10.13
   8   8  -1  212.33   10.94
   8  -8  -1  183.08   12.32
  -8  -8   1  187.64   12.53
   7   8  -1  188.88    9.75
  -7   8   1  199.52    9.37
  -7  -8   1  189.90    9.56
  -7   8   1  181.90    9.09
   7   8  -1  184.10    9.34
  -7  -8   1  192.31   11.82
  -7  -8   1  184.99   11.72
   7  -8  -1  164.34    9.21
  -7   8   1  157.84   10.92
   7  -8  -1  177.31   11.17
   7   8  -1  179.17    9.73
   7   8  -1  172.16   12.00
   7  -8  -1  172.90   10.82
  -7   8   1  182.55   11.93
  -6   8   1   -0.43    0.89
   6   8  -1    0.88    1.02
   6  -8  -1    0.61    0.84
  -6  -8   1    0.38    0.69
   6   8  -1    0.79    0.54
  -6   8   1    1.75    1.03
   6   8  -1    0.75    0.78
   6   8  -1    0.60    0.66
   6  -8  -1    0.34    0.47
   6  -8  -1    0.33    0.60
  -6   8   1    0.26    0.65
  -6  -8   1    0.38    0.55
  -5   8   1  182.26    9.75
  -5  -8   1  168.29   10.58
  -5  -8   1  175.86   10.71
   5   8  -1  172.10    9.00
   5  -8  -1  196.35    8.92
  -5   8   1  158.82   10.23
   5   8  -1  167.53   10.54
   5   8  -1  181.92    9.14
   5  -8  -1  178.66   10.17
  -5   8   1  166.41   11.01
   5   8  -1  162.18   10.84
   5  -8  -1  186.23   10.06
   4  -8  -1  248.03   11.89
  -4   8   1  218.55   13.00
   4   8  -1  187.00   12.34
  -4  -8   1  213.34   11.81
  -4  -8   1  233.67   12.93
   4   8  -1  225.03   10.95
  -4   8   1  223.73   12.58
  -4   8   1  277.01   12.84
   4   8  -1  246.23   12.90
  -4   8   1  257.04   11.99
  -4  -8   1  245.62   12.88
   4  -8  -1  247.99   12.16
   4   8  -1  241.51   11.09
   3  -8  -1  186.06    9.82
   3   8  -1  197.70   11.00
   3  -8  -1  217.41    9.90
  -3  -8   1  188.00    9.99
  -3  -8   1  157.50   10.44
  -3  -8   1  203.76   10.89
  -3   8   1  157.53    9.41
  -3   8   1  218.87   10.53
   3   8  -1  184.42   10.58
  -3   8   1  195.19   10.74
   2  -8  -1  514.64   20.65
   2  -8  -1  461.16   20.06
   2   8  -1  480.49   21.69
  -2  -8   1  439.23   20.53
  -2  -8   1  468.62   21.64
  -2  -8   1  509.16   21.63
   2  -8  -1  503.38   21.83
  -2   8   1  486.81   20.54
  -2   8   1  440.79   20.57
   2   8  -1  503.81   21.68
   2   8  -1  534.98   21.33
   1  -8  -1   60.22    4.04
  -1   8   1   50.07    4.39
   1   8  -1   50.10    4.41
   1  -8  -1   51.42    3.58
   1  -8  -1   54.90    4.56
  -1   8   1   40.43    3.59
  -1  -8   1   58.99    4.62
  -1   8   1   43.97    3.76
   1   8  -1   53.63    4.31
  -1   8   1   65.66    4.82
   0   8  -1 1537.91   65.21
   0   8   1 1465.25   65.01
   0  -8   1 1601.42   65.25
   0  -8  -1 1748.04   64.74
   0   8  -1 1471.96   64.12
   0  -8   1 1693.67   65.45
   0   8   1 1639.48   64.30
   0  -8  -1 1708.61   65.47
   0  -8   1 1736.44   63.99
   0   8  -1 1567.36   65.07
   0   8   1 1828.57   64.74
   0  -8  -1 1593.18   63.50
   0   8   1 1440.10   64.63
   0   8   1 1741.99   65.35
   1  -8   1   41.52    3.16
   1   8   1   33.66    3.45
  -1   8  -1   40.91    3.75
  -1  -8  -1   37.75    3.32
   1  -8   1   42.66    3.81
   1   8   1   33.16    2.88
  -1  -8  -1   42.31    3.76
   1  -8   1   36.41    3.53
  -1   8  -1   32.09    2.94
   1   8   1   32.70    3.25
  -1  -8  -1   25.28    2.29
   1  -8   1   25.96    2.57
  -1   8  -1   30.02    3.28
   1   8   1   33.25    3.31
   1   8   1   23.83    2.60
   2  -8   1   39.38    3.24
   2   8   1   37.89    3.75
   2  -8   1   40.08    3.15
   2  -8   1   38.35    3.81
  -2  -8  -1   36.27    3.48
  -2  -8  -1   37.47    3.51
  -2  -8  -1   38.89    3.75
   2   8   1   32.43    2.86
  -2   8  -1   28.94    2.91
   2  -8   1   34.46    3.58
   2   8   1   31.86    3.28
  -2   8  -1   28.79    3.37
   2   8   1   30.26    3.29
   3  -8   1  445.13   19.70
   3   8   1  496.38   21.28
   3  -8   1  456.10   19.59
  -3   8  -1  402.38   20.97
  -3  -8  -1  453.25   20.39
  -3  -8  -1  455.01   20.53
  -3  -8  -1  459.10   20.73
  -3   8  -1  436.13   19.54
   3   8   1  428.57   20.40
  -3   8  -1  438.41   19.62
  -3   8  -1  441.19   20.77
   3   8   1  395.89   19.74
   4   8   1    2.06    0.77
   4  -8   1    2.68    1.01
  -4   8  -1    0.77    0.90
   4   8   1    0.35    0.51
   4  -8   1    1.36    0.82
  -4  -8  -1    1.45    0.85
  -4  -8  -1    0.91    0.94
  -4   8  -1    1.75    0.79
  -4  -8  -1    0.95    0.87
  -4   8  -1    1.71    0.84
   4   8   1   -0.31    0.73
   5   8   1  309.44   15.39
  -5   8  -1  299.45   14.51
   5   8   1  285.79   13.15
   5  -8   1  269.14   14.15
  -5  -8  -1  269.06   14.79
  -5  -8  -1  275.81   14.62
   5  -8   1  323.58   13.03
   5  -8   1  284.94   14.03
   5   8   1  248.99   14.95
  -5   8  -1  226.88   14.91
  -5  -8  -1  262.67   14.71
   6   8   1    6.64    1.82
  -6   8  -1    4.28    1.38
  -6  -8  -1    7.23    1.94
  -6  -8  -1    1.90    1.06
  -6  -8  -1    5.31    1.57
   6   8   1    4.23    1.06
   6  -8   1    6.36    1.71
   6  -8   1    3.98    1.00
   6  -8   1    5.97    1.53
   6   8   1    4.86    1.73
  -7   8  -1    9.40    1.52
  -7  -8  -1    7.12    1.42
   7   8   1    7.37    1.40
   7   8   1    9.24    2.21
  -7   8  -1    6.83    1.83
  -7   8  -1    8.44    1.43
  -7  -8  -1    6.71    1.92
  -7  -8  -1    5.96    1.85
  -7  -8  -1    6.70    1.94
   7  -8   1    8.62    2.06
   7   8   1   13.71    2.02
   7  -8   1    8.41    1.46
   7   8   1    4.03    1.76
  -7   8  -1   10.43    2.55
   7  -8   1    9.70    2.15
  -8   8  -1    7.01    1.39
  -8  -8  -1    5.12    1.29
  -8  -8  -1    3.24    1.46
   8   8   1    6.40    1.39
   8   8   1    3.95    1.64
  -8   8  -1    6.81    1.44
  -8  -8  -1    9.03    2.38
  -8  -8  -1    6.18    1.85
   8   8   1    6.48    1.47
   8  -8   1    7.77    2.19
   8  -8   1    9.54    1.66
   8   8   1    5.15    2.07
  -8   8  -1    5.91    2.03
   8  -8   1    6.81    1.92
  -9  -8  -1    9.65    2.51
   9   8   1   12.12    1.90
  -9   8  -1   11.95    1.93
  -9   8  -1   12.78    1.89
  -9  -8  -1    9.44    1.83
   9  -8   1    9.41    2.46
   9   8   1   11.37    2.14
   9  -8   1   12.44    2.08
   9   8   1   12.90    3.31
  -9   8  -1   11.50    2.96
   9  -8   1   10.95    2.54
  10   8   1    6.45    2.36
 -10   8  -1    3.62    1.67
  10  -8   1    5.03    1.89
 -10   8  -1    6.10    1.50
 -10  -8  -1    2.78    1.42
 -10  -8  -1    5.50    1.45
 -10   8  -1    3.79    1.14
  10   8   1    5.81    1.69
  10  -8   1    5.35    2.06
  10  -8   1    4.19    1.40
  10   8   1    5.38    2.25
 -11  -8  -1   23.32    2.92
 -11   8  -1   22.11    2.65
  11  -8   1   20.93    2.96
  11   8   1   19.41    2.99
 -11   8  -1   21.81    2.82
 -12  -8  -1    1.08    0.84
 -12   8  -1   -0.28    0.70
  12  -8   1   -0.34    1.00
  12   8   1   -0.71    0.91
 -12   8  -1    0.76    0.95
 -13  -8  -1    1.02    0.92
 -13   8  -1    1.86    1.14
 -13   8  -1    0.97    0.87
  13  -8   1    1.98    1.13
  13   8   1   -0.34    0.80
 -14   8  -1    9.73    1.82
  14  -8   1   11.24    2.14
  14   8   1    8.03    1.86
 -14  -8  -1   13.02    1.96
 -15  -8  -1    3.51    0.99
 -15   8  -1    4.46    1.15
  15   8   1    3.04    1.21
  15  -8   1    2.42    1.04
 -16  -8  -1    6.50    1.05
 -16   8  -1    4.32    0.97
 -15  -9   1    3.25    0.91
 -15   9   1    1.04    0.70
 -14  -9   1   41.67    3.63
  14  -9  -1   43.25    4.09
  14   9  -1   47.21    4.37
  14  -9  -1   40.51    3.74
 -14   9   1   43.96    3.71
 -13   9   1    5.68    1.39
  13  -9  -1    6.29    1.67
  13   9  -1    5.32    1.63
  13  -9  -1    4.02    1.29
  13   9  -1    4.61    1.34
 -13  -9   1    5.38    1.40
 -13   9   1    4.32    1.18
  12   9  -1  157.63    9.03
 -12   9   1  140.11    8.34
  12   9  -1  151.15    9.59
 -12  -9   1  146.21    8.73
  12  -9  -1  149.94    9.37
 -12   9   1  158.56    8.87
  12  -9  -1  141.77    8.82
 -11   9   1  201.18   10.52
  11   9  -1  203.19   11.00
  11   9  -1  200.05   11.59
 -11   9   1  197.24   10.65
 -11  -9   1  198.55   10.84
  11  -9  -1  197.81   11.31
 -11   9   1  207.79   10.81
  11  -9  -1  172.06   10.57
  10   9  -1  702.44   39.98
 -10  -9   1  832.11   39.43
 -10   9   1  861.88   35.44
  10   9  -1  873.26   40.32
  10   9  -1  796.52   36.22
  10  -9  -1  860.73   40.07
 -10   9   1  865.75   35.52
 -10  -9   1  855.35   35.75
 -10   9   1  810.33   35.07
  10   9  -1  858.77   35.81
  10  -9  -1  892.20   36.37
  -9   9   1  236.08   11.45
   9   9  -1  208.78   11.54
  -9   9   1  216.10   14.12
   9  -9  -1  220.51   11.91
   9   9  -1  215.12   15.48
   9  -9  -1  219.24   13.88
  -9  -9   1  213.10   14.18
  -9  -9   1  239.52   11.91
  -9   9   1  241.12   11.64
   9  -9  -1  237.70   14.72
   9   9  -1  215.37   12.13
   9   9  -1  228.96   14.74
  -9  -9   1  228.19   14.47
   8   9  -1  721.64   30.66
  -8   9   1  684.86   30.17
  -8  -9   1  661.94   33.52
  -8   9   1  718.45   33.62
   8  -9  -1  720.51   30.72
   8   9  -1  761.15   35.66
   8  -9  -1  764.36   33.43
  -8  -9   1  718.33   30.74
  -8   9   1  790.73   30.67
   8  -9  -1  688.74   33.33
   8   9  -1  726.10   31.26
  -8  -9   1  723.50   33.99
  -7   9   1   61.84    4.19
   7   9  -1   50.69    4.08
  -7  -9   1   55.87    5.84
  -7   9   1   48.05    5.34
   7  -9  -1   64.34    4.43
   7   9  -1   54.54    6.18
  -7   9   1   49.09    5.69
   7  -9  -1   56.54    5.34
  -7  -9   1   54.85    4.28
  -7   9   1   59.20    4.18
   7   9  -1   59.80    4.56
   7   9  -1   46.39    4.18
   7  -9  -1   62.67    5.81
  -7  -9   1   61.04    6.08
   6   9  -1  172.51    9.40
  -6   9   1  205.04    9.55
  -6   9   1  183.12   10.53
  -6  -9   1  193.49   11.98
   6   9  -1  176.64   11.70
  -6   9   1  215.42   11.99
   6  -9  -1  204.20    9.74
   6   9  -1  188.21   12.44
   6  -9  -1  181.84   10.86
  -6   9   1  215.58   12.93
  -6   9   1  204.56    9.59
  -6  -9   1  171.99    9.56
   6   9  -1  178.28    9.79
  -6  -9   1  218.57   12.50
   6   9  -1  198.48   10.11
   6  -9  -1  171.19   10.93
  -5   9   1  564.66   23.80
  -5  -9   1  508.23   24.80
  -5  -9   1  520.69   25.03
   5  -9  -1  564.94   22.40
  -5   9   1  535.60   24.44
   5   9  -1  526.08   24.97
   5   9  -1  569.08   22.81
   5   9  -1  498.11   22.58
   5  -9  -1  521.89   23.96
   5   9  -1  542.62   25.68
   5  -9  -1  516.57   23.64
   4   9  -1   52.62    5.21
   4  -9  -1   56.38    4.40
  -4   9   1   39.78    4.81
  -4  -9   1   49.30    4.96
  -4   9   1   50.59    4.88
  -4   9   1   55.40    4.78
   4   9  -1   56.40    5.15
   4   9  -1   52.26    3.80
   4   9  -1   53.00    3.83
   4  -9  -1   48.17    4.28
  -4  -9   1   47.57    4.78
  -4   9   1   50.31    4.29
   3   9  -1 1682.41   77.97
   3  -9  -1 1913.77   76.41
  -3  -9   1 1882.94   77.21
  -3  -9   1 1802.86   78.11
  -3   9   1 1913.70   77.37
   3   9  -1 2037.36   78.34
   3   9  -1 1950.49   75.85
   3  -9  -1 1883.82   78.46
  -3  -9   1 1823.19   77.95
  -3   9   1 1856.48   76.83
   3  -9  -1 2118.82   77.25
   2   9  -1  664.61   28.77
   2  -9  -1  650.43   26.79
  -2  -9   1  698.50   27.87
  -2  -9   1  630.55   28.54
   2  -9  -1  701.13   27.50
  -2   9   1  543.76   26.93
  -2  -9   1  623.61   28.27
   2  -9  -1  567.51   28.05
  -2   9   1  693.97   27.74
  -2   9   1  581.58   28.05
   2   9  -1  653.38   27.93
   2   9  -1  626.42   28.38
   1   9  -1  217.55   11.59
  -1   9   1  174.02   10.82
   1  -9  -1  211.90    9.86
  -1  -9   1  223.46   11.66
   1  -9  -1  219.27   10.39
  -1  -9   1  182.82   10.90
  -1   9   1  204.74   10.36
   1  -9  -1  201.44   11.21
   1   9  -1  210.37   11.10
  -1  -9   1  195.43    9.87
  -1   9   1  171.40   10.04
  -1   9   1  179.34   10.80
   0   9  -1  620.69   26.23
   0  -9  -1  540.58   23.86
   0   9   1  635.23   26.28
   0  -9   1  570.49   25.89
   0  -9   1  598.86   24.70
   0  -9  -1  605.43   24.72
   0   9   1  530.96   24.55
   0   9  -1  586.05   24.94
   0  -9   1  576.38   25.88
   0  -9  -1  600.89   26.01
   0   9  -1  510.61   25.36
   0   9   1  604.05   24.93
   0   9   1  615.83   25.94
   0  -9   1  598.90   24.52
   0   9   1  471.22   24.97
   1   9   1  513.26   22.32
  -1   9  -1  419.49   21.55
   1  -9   1  443.79   21.70
  -1  -9  -1  482.08   21.37
   1  -9   1  521.61   21.01
  -1   9  -1  408.48   20.58
   1   9   1  459.71   20.69
  -1  -9  -1  453.57   21.70
   1  -9   1  433.94   21.60
   1   9   1  463.79   21.51
   1   9   1  519.26   21.11
   1  -9   1  496.37   20.64
  -1   9  -1  473.02   21.92
   1   9   1  502.11   21.92
   2   9   1  157.13    9.75
   2  -9   1  181.52    8.86
   2  -9   1  140.89    9.17
  -2  -9  -1  130.74    8.77
  -2  -9  -1  159.94    9.33
   2  -9   1  168.57    8.84
   2  -9   1  136.07    9.26
  -2   9  -1  150.80    8.71
  -2  -9  -1  161.25    9.62
   2   9   1  149.63    8.39
   2   9   1  200.83   10.25
   2   9   1  175.32    9.54
  -2   9  -1  160.13    9.69
   3  -9   1 1045.95   40.25
   3   9   1  973.71   41.80
  -3  -9  -1 1144.23   41.84
  -3  -9  -1  906.60   40.84
   3  -9   1 1127.22   40.76
   3  -9   1  961.27   41.62
  -3  -9  -1  908.06   41.18
  -3   9  -1  908.61   40.09
   3   9   1  789.07   40.54
  -3   9  -1 1043.56   41.98
   3   9   1  938.98   40.69
   4   9   1  143.17    9.35
  -4   9  -1  122.16    9.16
   4  -9   1  134.69    7.89
  -4  -9  -1  131.23    8.63
  -4  -9  -1  134.62    8.52
   4  -9   1  119.25    7.75
   4   9   1  132.11    7.09
  -4   9  -1  126.49    7.70
  -4  -9  -1  127.80    8.65
   4   9   1  118.60    8.44
  -4   9  -1  123.40    7.82
   5   9   1  353.68   19.34
  -5   9  -1  379.72   18.74
  -5  -9  -1  394.05   19.36
  -5  -9  -1  460.06   20.32
   5  -9   1  443.84   19.00
  -5   9  -1  410.27   20.86
   5   9   1  387.09   20.08
   5   9   1  352.28   17.25
   5  -9   1  365.57   18.55
   5  -9   1  400.98   17.12
  -5  -9  -1  378.50   19.56
  -6  -9  -1   33.34    4.27
  -6   9  -1   38.62    4.19
   6   9   1   27.53    3.96
  -6  -9  -1   24.44    3.59
  -6  -9  -1   29.34    3.99
   6   9   1   33.60    4.49
  -6   9  -1   29.40    4.38
   6  -9   1   38.07    4.00
   6  -9   1   40.62    3.22
   6   9   1   37.05    3.08
  -6   9  -1   39.92    3.09
  -6  -9  -1   32.73    3.07
   6   9   1   42.87    3.52
   6  -9   1   31.26    3.85
  -7  -9  -1  199.72   10.54
  -7   9  -1  219.04   10.37
   7  -9   1  215.60   10.57
  -7  -9  -1  226.94   13.41
  -7   9  -1  212.21   10.45
   7   9   1  195.01   13.00
  -7   9  -1  188.24   12.13
   7   9   1  223.78   13.99
  -7   9  -1  193.06   13.34
   7  -9   1  182.81   11.71
   7   9   1  188.59   10.21
  -7  -9  -1  224.63   13.30
  -7  -9  -1  196.69   12.54
   7   9   1  212.10   10.93
   7  -9   1  221.19   12.79
  -8  -9  -1  253.60   12.85
  -8   9  -1  284.87   12.79
   8  -9   1  275.20   13.10
  -8  -9  -1  238.37   15.19
  -8   9  -1  249.35   12.58
   8   9   1  193.68   14.68
   8   9   1  297.21   17.27
   8  -9   1  264.93   14.93
  -8   9  -1  242.16   15.86
  -8  -9  -1  258.70   15.70
  -8  -9  -1  261.92   15.36
   8   9   1  275.00   12.89
   8  -9   1  235.12   14.89
   8   9   1  269.80   13.43
  -9   9  -1  284.24   14.00
   9   9   1  273.75   13.89
   9   9   1  335.15   19.28
  -9   9  -1  310.70   18.20
   9  -9   1  255.84   15.92
   9  -9   1  288.18   14.39
  -9   9  -1  304.87   13.96
  -9  -9  -1  276.63   14.03
  -9  -9  -1  280.96   16.94
   9  -9   1  253.93   16.67
   9   9   1  303.47   14.88
 -10   9  -1   84.69    5.89
  10   9   1   78.11    8.10
  10   9   1   60.21    7.85
  10  -9   1   77.96    7.51
 -10   9  -1   66.16    7.60
  10  -9   1   94.46    6.45
 -10  -9  -1   81.40    7.97
  10  -9   1   90.33    8.48
  10   9   1   93.26    6.67
 -10  -9  -1   76.25    5.71
 -10   9  -1   76.87    5.56
  11  -9   1    7.12    1.81
  11   9   1   11.17    2.31
 -11   9  -1    7.55    1.64
 -11   9  -1   11.42    2.06
 -11  -9  -1    6.81    1.65
 -12  -9  -1    0.27    0.74
 -12   9  -1   -0.27    0.75
  12   9   1    0.35    0.89
  12  -9   1    0.33    0.69
  13  -9   1   38.61    3.99
 -13   9  -1   29.21    3.25
  13   9   1   29.99    3.71
 -13  -9  -1   35.09    3.46
 -14  -9  -1    8.35    1.53
 -14   9  -1    5.38    1.32
  14   9   1    5.28    1.54
  14  -9   1    5.29    1.46
 -15  -9  -1    4.05    1.10
 -15   9  -1    4.69    1.14
 -15  10   1   35.32    2.83
  15  10  -1   30.67    2.80
 -15 -10   1   32.93    2.72
 -14 -10   1   76.10    4.94
 -14  10   1   62.66    4.66
  14 -10  -1   74.51    5.39
  13 -10  -1  225.10   12.36
 -13 -10   1  230.33   11.76
 -13  10   1  238.70   11.55
  13  10  -1  243.04   12.07
 -13  10   1  226.78   11.68
  13  10  -1  220.63   12.51
  12 -10  -1  185.37   11.02
 -12 -10   1  197.04   10.58
 -12  10   1  180.05   10.08
  12  10  -1  197.68   10.75
 -12  10   1  209.53   10.62
  12  10  -1  193.47   11.39
  11  10  -1  133.33    8.20
 -11  10   1  126.97    7.68
  11 -10  -1  129.64    8.42
  11  10  -1  121.19    8.53
 -11 -10   1  134.65    8.13
  10  10  -1  218.45   11.60
 -10  10   1  207.56   11.03
 -10 -10   1  211.91   11.50
  10  10  -1  218.30   12.22
  10 -10  -1  214.67   11.80
  -9 -10   1    7.69    2.30
  -9  10   1   11.72    2.84
  -9 -10   1    7.36    2.37
   9  10  -1    7.14    1.63
  -9  10   1    9.49    1.72
  -9 -10   1    8.38    1.73
   9  10  -1    9.09    1.98
   9 -10  -1    6.99    1.62
   9 -10  -1   11.07    2.83
   9  10  -1   11.78    3.23
   9 -10  -1    6.94    2.08
  -8 -10   1    6.71    2.11
   8  10  -1   10.94    1.87
   8  10  -1    9.50    2.81
   8 -10  -1    8.47    2.20
  -8 -10   1   12.77    2.95
   8  10  -1   10.34    2.01
   8 -10  -1   13.74    2.04
   8 -10  -1    6.38    2.01
  -8  10   1    7.79    1.52
  -8 -10   1    8.44    1.73
  -8  10   1    9.83    2.42
   7  10  -1   54.64    4.43
  -7  10   1   51.78    4.13
  -7 -10   1   64.62    6.40
  -7  10   1   65.26    6.22
   7 -10  -1   64.03    4.63
   7  10  -1   65.37    7.01
  -7  10   1   51.08    6.11
   7 -10  -1   71.72    6.13
  -7 -10   1   61.13    4.62
   7 -10  -1   56.35    5.79
   7  10  -1   57.87    4.73
  -7 -10   1   71.78    6.81
  -6  10   1   13.36    1.85
   6  10  -1   14.46    2.02
  -6 -10   1   20.15    3.35
   6  10  -1   16.38    3.10
  -6  10   1   14.93    2.85
   6 -10  -1   15.33    2.02
  -6 -10   1   21.75    3.49
   6  10  -1   17.65    2.28
  -6 -10   1   16.01    2.13
   6  10  -1   23.88    3.94
   6 -10  -1   17.95    2.76
  -6  10   1   12.41    2.91
   6 -10  -1   15.53    2.74
   6  10  -1   20.32    2.50
  -5 -10   1    2.91    1.30
  -5  10   1    2.71    1.08
   5  10  -1    2.31    0.76
   5  10  -1    3.31    1.55
   5 -10  -1    2.70    1.08
  -5  10   1    0.98    0.88
  -5 -10   1    2.57    1.33
   5  10  -1    1.29    0.71
   5 -10  -1    1.66    0.92
   5 -10  -1    1.59    0.69
   5  10  -1    0.83    0.68
  -5  10   1    1.32    0.62
  -5 -10   1    1.81    0.81
  -5  10   1    3.63    1.41
  -5  10   1    2.89    1.29
   5  10  -1    3.02    1.49
   4 -10  -1  481.60   19.79
   4  10  -1  342.11   20.46
  -4  10   1  364.26   20.93
  -4 -10   1  479.60   21.58
  -4  10   1  494.15   20.70
  -4  10   1  396.60   20.56
   4  10  -1  465.83   21.39
   4  10  -1  428.35   18.50
   4 -10  -1  440.31   19.88
  -4 -10   1  382.08   20.38
   4 -10  -1  436.79   21.41
  -4  10   1  327.46   18.79
  -3  10   1   75.13    5.95
  -3 -10   1   92.04    7.15
   3 -10  -1   93.15    7.36
  -3 -10   1   91.95    6.63
  -3 -10   1  103.05    7.54
   3  10  -1   86.72    5.59
   3  10  -1   89.64    7.16
  -3  10   1   93.63    6.67
  -3  10   1   88.97    7.08
   3  10  -1   96.88    5.67
   3 -10  -1   99.85    6.52
   3  10  -1   98.72    7.60
   3 -10  -1   97.88    6.17
  -2  10   1  776.05   32.89
  -2  10   1  780.91   34.03
   2  10  -1  790.68   33.55
   2  10  -1  687.35   33.49
   2  10  -1  812.05   34.56
   2 -10  -1  799.85   32.16
  -2 -10   1  760.64   33.03
  -2 -10   1  706.51   33.66
   2 -10  -1  837.29   32.84
   2 -10  -1  745.58   33.94
  -2  10   1  754.66   32.64
  -2 -10   1  772.45   33.95
   2  10  -1  734.08   31.69
  -1  10   1  992.08   41.32
   1  10  -1  886.54   40.55
  -1  10   1 1065.49   40.44
  -1 -10   1 1097.93   39.86
   1 -10  -1 1012.71   39.15
   1  10  -1 1048.41   41.85
  -1  10   1  979.79   41.41
  -1 -10   1  843.99   40.74
   1 -10  -1  913.99   39.65
   1 -10  -1  925.76   41.19
  -1 -10   1  954.91   41.17
  -1  10   1  859.01   39.62
   1  10  -1  923.81   39.05
   0  10   1   22.95    2.76
   0  10  -1   30.57    3.54
   0  10   1   27.86    3.42
   0  10   1   19.06    2.88
   0 -10   1   22.44    2.56
   0  10  -1   30.43    3.67
   0  10   1   24.51    3.31
   0 -10   1   18.64    2.93
   0 -10  -1   26.07    2.86
   0 -10   1   24.48    2.72
   0  10   1   23.90    2.76
   0 -10   1   33.47    3.77
   0 -10  -1   25.86    3.40
   0  10  -1   26.69    2.57
   1  10   1  793.70   36.73
   1  10   1  948.57   37.56
  -1  10  -1  821.35   37.08
   1  10   1  886.58   37.66
  -1  10  -1  902.89   37.76
   1 -10   1  938.22   35.97
   1 -10   1  752.32   36.67
  -1 -10  -1  860.54   36.52
   1 -10   1  848.49   35.88
  -1 -10  -1  903.41   37.63
  -1  10  -1  738.03   35.76
   1  10   1 1003.53   36.55
   1 -10   1  788.71   37.03
  -1  10  -1  864.69   35.20
   2  10   1   26.85    3.51
   2  10   1   41.79    4.09
  -2  10  -1   32.03    3.82
   2  10   1   32.37    4.01
   2 -10   1   25.22    2.88
  -2 -10  -1   35.17    3.80
  -2 -10  -1   32.10    3.61
   2 -10   1   38.29    3.53
   2 -10   1   30.76    3.78
  -2  10  -1   33.85    3.46
   2  10   1   22.78    2.80
  -2 -10  -1   32.42    3.87
  -2  10  -1   24.23    2.64
  -3 -10  -1   89.38    6.86
  -3 -10  -1   84.41    6.74
   3 -10   1   96.13    6.48
   3 -10   1  105.98    6.56
   3  10   1   85.78    7.21
   3  10   1   85.05    6.62
  -3  10  -1  111.13    7.77
   3  10   1  102.12    7.43
   3 -10   1   83.13    7.04
  -3 -10  -1   94.40    7.27
  -3  10  -1   88.79    6.37
  -4 -10  -1    5.94    1.74
  -4 -10  -1    3.23    1.35
  -4  10  -1    4.77    1.73
   4  10   1    2.61    1.29
   4 -10   1    4.42    1.30
   4 -10   1    9.86    1.90
   4 -10   1    2.55    1.26
  -4 -10  -1    7.90    1.97
  -4  10  -1    6.27    1.52
   4  10   1    5.96    1.81
  -5 -10  -1   28.19    3.86
   5  10   1   34.05    4.31
  -5 -10  -1   27.64    3.73
  -5 -10  -1   26.27    3.75
  -5  10  -1   30.02    4.39
   5  10   1   37.53    4.64
   5 -10   1   35.72    3.73
   5 -10   1   32.79    2.89
   5  10   1   30.53    2.79
  -5 -10  -1   27.27    2.79
   5  10   1   33.06    3.16
   5 -10   1   29.98    3.62
  -6 -10  -1   22.75    2.62
   6 -10   1   26.68    2.64
  -6 -10  -1   20.37    3.50
  -6  10  -1   22.63    2.42
  -6  10  -1   26.49    3.51
   6  10   1   23.68    3.75
   6  10   1   28.75    4.40
   6 -10   1   27.16    3.44
  -6  10  -1   22.17    3.83
   6  10   1   21.11    2.43
  -6  10  -1   24.36    2.41
  -6 -10  -1   18.66    3.20
  -6 -10  -1   22.65    3.66
   6 -10   1   24.93    3.44
   6  10   1   17.60    2.40
  -7 -10  -1  121.41    7.82
   7 -10   1  152.31    8.21
  -7  10  -1  145.56    7.76
   7  10   1  144.25    8.01
  -7  10  -1  113.95    7.48
  -7  10  -1  136.58    9.65
   7  10   1  164.79   11.24
  -7 -10  -1  152.51   10.61
   7  10   1  160.13   11.55
   7 -10   1  143.71    9.69
  -7  10  -1  141.45   11.01
   7 -10   1  168.09   10.60
   7  10   1  128.76    8.20
  -7 -10  -1  163.78   10.97
  -7 -10  -1  150.61   10.30
  -8 -10  -1    8.77    1.75
   8  10   1    9.96    1.85
   8  10   1   10.30    2.75
   8  10   1    8.94    2.76
  -8  10  -1    7.33    2.41
   8 -10   1   11.89    2.61
   8  10   1   11.00    2.05
   8 -10   1   11.43    2.71
   8 -10   1   15.67    2.25
  -8 -10  -1   14.08    3.20
  -8 -10  -1    5.84    1.99
  -8  10  -1   13.60    2.03
  -8 -10  -1    6.25    2.13
   9  10   1    9.45    1.85
   9  10   1   14.67    3.58
  -9  10  -1    7.64    2.51
   9 -10   1    8.32    2.31
  -9 -10  -1   13.30    3.08
  -9  10  -1    9.26    1.76
  -9 -10  -1   16.38    2.37
   9  10   1   13.59    2.36
   9 -10   1   13.57    2.22
   9 -10   1   12.88    3.05
  10  10   1    0.34    0.78
  10 -10   1    0.31    0.71
  10  10   1    0.27    0.62
 -10 -10  -1   -0.28    0.81
 -10  10  -1    1.06    0.92
  11 -10   1  189.73   10.90
 -11  10  -1  175.86   10.18
  11  10   1  201.92   11.41
 -11 -10  -1  182.73   10.36
 -12  10  -1   80.76    5.94
  12  10   1   86.12    6.73
 -12 -10  -1   77.85    5.86
  13 -10   1   51.15    4.58
 -13  10  -1   42.43    3.90
  13  10   1   49.19    4.59
 -13 -10  -1   43.15    3.85
  14 -10   1   29.26    3.19
 -14 -10  -1   30.21    2.85
 -14  10  -1   26.96    2.85
 -15 -10  -1    0.88    0.63
 -15  10  -1    0.16    0.45
 -15 -11   1   13.41    1.56
  15  11  -1   10.37    1.53
  14 -11  -1  196.74   10.17
 -14 -11   1  182.46    9.45
 -13 -11   1   13.02    2.03
 -13  11   1   16.28    2.09
  13  11  -1   15.79    2.26
  13 -11  -1   12.28    2.20
 -12  11   1   39.76    3.55
  12  11  -1   40.70    3.90
  12 -11  -1   40.84    4.09
  12  11  -1   36.64    4.07
 -12 -11   1   38.07    3.70
  11  11  -1  115.33    7.82
 -11  11   1  124.69    7.61
  11 -11  -1  138.71    8.59
  11  11  -1  135.59    8.78
 -11 -11   1  131.72    8.03
 -10  11   1  139.04    7.96
  10  11  -1  145.46    8.50
 -10 -11   1  124.88    8.04
  10 -11  -1  126.68    8.26
  10  11  -1  119.26    8.43
   9  11  -1  175.11   10.37
   9 -11  -1  160.50   12.04
   9 -11  -1  166.64    9.80
  -9 -11   1  158.08   12.14
   9  11  -1  168.03   13.49
   9 -11  -1  162.72   11.73
  -9  11   1  177.89    9.50
   9  11  -1  166.02    9.75
  -9 -11   1  193.15   10.15
  -9  11   1  190.64   12.77
  -9 -11   1  175.78   12.72
   8  11  -1   35.76    3.83
   8 -11  -1   38.57    5.04
   8 -11  -1   41.28    3.76
   8  11  -1   44.90    6.13
   8 -11  -1   27.40    4.11
  -8 -11   1   35.87    5.00
  -8  11   1   36.96    3.35
   8  11  -1   29.67    3.29
  -8 -11   1   36.78    3.58
  -8  11   1   28.20    4.36
  -8 -11   1   31.84    4.90
  -7  11   1    7.03    2.30
   7  11  -1    6.78    2.50
   7 -11  -1   12.00    2.49
   7 -11  -1   29.96    4.05
   7  11  -1    6.15    1.57
   7  11  -1    6.16    1.47
  -7  11   1    5.83    1.32
  -7 -11   1    9.18    1.77
  -7 -11   1   10.78    2.76
  -7  11   1    7.08    2.16
  -7 -11   1    3.09    1.64
   6  11  -1  217.05   11.59
  -6  11   1  241.57   11.54
   6  11  -1  238.65   12.23
   6 -11  -1  229.45   13.59
   6 -11  -1  274.99   12.04
   6  11  -1  235.79   15.16
  -6  11   1  204.30   14.53
   6 -11  -1  254.53   13.61
   6 -11  -1  247.25   15.34
  -6 -11   1  212.20   14.06
  -6  11   1  238.77   13.17
  -6 -11   1  215.35   11.67
   6  11  -1  228.78   14.69
  -6  11   1  240.95   13.99
  -6 -11   1  232.70   14.49
   5 -11  -1    1.35    0.72
   5 -11  -1    1.09    0.84
  -5 -11   1    0.94    0.85
   5  11  -1    0.20    0.45
   5  11  -1    0.52    1.08
  -5  11   1    0.54    0.56
   5 -11  -1   -0.32    0.75
  -5  11   1    0.39    0.91
   5  11  -1    0.48    0.71
  -5  11   1    0.92    0.95
   5  11  -1    0.45    0.52
  -5 -11   1    0.22    0.65
  -5  11   1    1.64    0.65
  -5  11   1    0.34    0.60
   5 -11  -1    0.51    0.92
  -5 -11   1   -0.46    0.95
  -4  11   1    8.97    1.94
   4 -11  -1   12.80    2.82
  -4 -11   1   15.62    2.89
   4 -11  -1   16.30    2.44
   4  11  -1   10.20    2.51
  -4  11   1   12.30    2.86
  -4 -11   1   12.00    2.61
   4 -11  -1   16.94    2.60
   4  11  -1   13.02    1.90
  -4  11   1   13.57    1.78
   4  11  -1   11.90    1.67
  -4 -11   1   11.01    1.79
  -4  11   1   11.40    2.27
  -4  11   1   10.14    2.38
   4  11  -1   13.67    2.84
   3 -11  -1  261.82   14.95
  -3  11   1  226.23   13.05
  -3 -11   1  241.82   14.32
  -3  11   1  290.62   15.20
   3  11  -1  264.63   14.80
  -3  11   1  265.63   13.73
  -3 -11   1  226.90   14.14
   3  11  -1  257.12   14.97
   3 -11  -1  270.81   13.06
   3 -11  -1  261.27   13.35
   3  11  -1  232.00   12.12
   2 -11  -1  231.74   13.02
  -2 -11   1  195.58   12.30
  -2  11   1  153.20   10.65
  -2  11   1  244.96   13.14
  -2  11   1  192.98   11.28
  -2 -11   1  185.42   10.61
  -2 -11   1  245.83   13.18
  -2 -11   1  198.23   11.63
   2 -11  -1  224.46   10.99
   2  11  -1  227.67   13.10
   2 -11  -1  207.81   11.28
   2  11  -1  231.05   10.87
  -1 -11   1   35.18    4.24
  -1  11   1   34.27    3.68
   1 -11  -1   35.01    4.31
  -1 -11   1   37.41    3.53
   1  11  -1   34.05    4.00
  -1  11   1   42.55    4.60
  -1 -11   1   40.04    4.44
   1  11  -1   44.71    4.82
   1 -11  -1   35.99    3.66
   1  11  -1   35.64    3.33
   0 -11  -1  107.24    7.77
   0  11   1   68.89    5.92
   0 -11   1  100.77    7.60
   0 -11   1   83.11    5.94
   0  11  -1   78.77    6.76
   0  11   1  107.61    7.63
   0 -11   1  142.26    8.55
   0  11  -1   81.30    7.14
   0  11   1   96.95    7.51
   0 -11   1  103.13    6.58
   0 -11  -1   85.65    6.21
   0  11  -1  100.42    6.07
   1 -11   1   88.91    7.12
  -1  11  -1   85.72    6.29
  -1 -11  -1   79.30    6.81
   1  11   1   83.61    6.12
   1  11   1   86.54    6.97
   1  11   1   94.96    7.09
  -1  11  -1   86.47    7.03
  -1 -11  -1   92.56    6.96
   1  11   1   87.99    7.19
   1 -11   1   78.71    5.72
   1 -11   1   90.99    6.21
  -1  11  -1   80.19    5.48
   2 -11   1  103.99    8.05
  -2 -11  -1   97.48    7.78
  -2  11  -1   89.78    6.86
  -2  11  -1  100.30    7.86
   2  11   1  110.82    8.13
   2  11   1  103.45    7.63
  -2 -11  -1   97.71    7.36
  -2 -11  -1  100.66    7.58
   2  11   1  118.77    8.55
   2 -11   1  107.08    6.89
   2 -11   1  112.58    7.17
  -2  11  -1  108.49    6.42
  -3 -11  -1   21.93    3.50
   3 -11   1   29.81    4.08
  -3  11  -1   21.02    2.91
  -3  11  -1   28.37    3.93
   3  11   1   17.67    2.99
   3  11   1   20.98    3.31
   3  11   1   28.71    4.10
   3 -11   1   26.20    3.12
   3 -11   1   32.42    3.48
  -3 -11  -1   29.51    3.72
  -3 -11  -1   31.99    3.89
  -4 -11  -1  407.61   19.72
  -4 -11  -1  415.81   22.02
  -4 -11  -1  452.56   22.31
  -4 -11  -1  473.79   22.98
   4 -11   1  529.19   23.86
  -4  11  -1  437.15   21.22
   4  11   1  541.17   23.83
   4  11   1  415.63   19.49
  -4  11  -1  437.10   19.44
   4  11   1  496.08   23.70
  -4  11  -1  435.10   23.60
   4 -11   1  531.00   21.71
   4 -11   1  454.63   21.45
   5 -11   1    3.68    1.38
   5 -11   1    5.47    1.24
   5  11   1    1.39    0.72
  -5 -11  -1    3.07    1.05
  -5 -11  -1    2.25    1.32
  -5 -11  -1    2.10    1.38
   5  11   1    3.36    1.50
  -5  11  -1    3.23    0.92
  -5 -11  -1    1.78    0.81
   5 -11   1    3.69    1.35
  -5  11  -1    4.46    1.83
   5  11   1    1.05    1.22
   5 -11   1    5.07    1.90
  -5 -11  -1    3.24    1.60
  -5  11  -1    2.67    1.10
   6 -11   1  569.07   26.52
   6  11   1  573.26   24.64
  -6 -11  -1  566.89   27.44
   6 -11   1  568.12   28.07
  -6 -11  -1  518.03   26.54
  -6 -11  -1  587.53   27.66
   6  11   1  576.29   27.88
  -6  11  -1  480.33   23.30
   6  11   1  504.20   23.74
   6 -11   1  648.05   24.36
  -6 -11  -1  528.10   24.04
   6 -11   1  582.75   26.16
   6  11   1  535.35   28.01
  -6  11  -1  631.48   29.30
  -7 -11  -1   23.32    2.81
   7 -11   1   29.30    3.03
  -7  11  -1   24.55    2.65
   7  11   1   27.94    2.95
  -7  11  -1   22.24    2.62
  -7 -11  -1   21.38    3.79
   7 -11   1   22.87    3.72
   7  11   1   25.90    3.06
   7  11   1   27.84    4.48
  -7  11  -1   22.32    4.18
   7  11   1   28.59    4.71
   7 -11   1   26.51    3.72
  -7 -11  -1   36.11    4.87
  -7 -11  -1   18.15    3.39
  -8 -11  -1    4.22    1.29
  -8  11  -1    3.38    1.04
   8 -11   1    2.38    1.07
   8  11   1    4.28    1.53
   8 -11   1    3.64    1.71
  -8  11  -1    4.58    1.31
   8  11   1    3.04    1.15
  -8 -11  -1    1.10    1.15
   8  11   1    4.31    2.02
  -8  11  -1    3.22    2.01
   8  11   1    3.38    1.99
   8 -11   1    5.08    1.74
  -8 -11  -1    4.59    1.89
   9  11   1   40.04    3.93
  -9 -11  -1   41.78    5.57
  -9  11  -1   38.12    3.78
   9 -11   1   51.30    4.42
  -9 -11  -1   42.86    4.07
   9 -11   1   40.46    5.19
   9  11   1   46.53    6.52
  -9  11  -1   41.58    6.00
   9  11   1   46.49    4.50
   9 -11   1   45.41    5.80
  10  11   1   99.50    7.30
 -10  11  -1   92.61    6.45
 -10 -11  -1   96.55    6.68
  10  11   1  101.58    6.77
  10 -11   1   98.46    6.97
  11  11   1    8.46    1.76
 -11  11  -1    8.89    1.80
 -11 -11  -1    8.74    1.83
  11  11   1   11.80    2.33
  11 -11   1    9.82    2.03
 -12  11  -1   19.72    2.65
 -12 -11  -1   20.03    2.62
  12 -11   1   22.28    2.95
  12  11   1   22.73    3.17
 -13  11  -1   14.75    2.18
 -13 -11  -1   13.51    2.04
  13 -11   1   16.67    2.47
 -14  11  -1    1.56    0.81
 -14 -11  -1    1.26    0.70
  14 -11   1    0.47    0.74
 -15  11  -1    0.87    0.48
 -15 -11  -1    0.13    0.43
 -14 -12   1  260.69   12.10
  13  12  -1  104.99    6.49
 -13  12   1   92.48    5.88
 -13 -12   1  108.04    6.40
  13 -12  -1  105.71    6.79
  12  12  -1   19.48    2.61
 -12  12   1   11.32    1.88
 -12 -12   1   18.80    2.42
  12 -12  -1   17.80    2.66
  11  12  -1   34.49    3.63
 -11  12   1   33.13    3.31
 -11 -12   1   35.59    3.60
  11 -12  -1   31.50    3.62
 -10  12   1   -0.24    0.80
 -10 -12   1    0.28    0.82
  10 -12  -1   -0.30    0.95
  10  12  -1    0.58    0.96
   9  12  -1  232.04   12.33
  -9  12   1  256.22   12.11
  -9 -12   1  211.91   12.02
   9 -12  -1  220.29   12.20
   8 -12  -1    1.06    1.23
   8 -12  -1    3.49    1.16
   8  12  -1    2.99    1.17
  -8 -12   1    4.82    1.98
  -8  12   1    2.12    1.46
  -8 -12   1    4.14    1.29
  -8  12   1    3.99    1.17
   8  12  -1    3.53    1.80
   8 -12  -1    3.37    1.50
  -8 -12   1    5.77    2.16
   8 -12  -1    4.79    2.01
   7 -12  -1  179.22   11.93
  -7 -12   1  173.20   12.29
   7 -12  -1  144.98   12.23
  -7 -12   1  168.99   12.45
  -7  12   1  172.09   11.84
  -7  12   1  179.29    9.43
   7  12  -1  173.83    9.67
   7 -12  -1  194.87    9.87
  -7 -12   1  171.18    9.71
   7 -12  -1  160.95   11.09
   7  12  -1  174.46   13.25
  -7  12   1  160.06   12.50
   6 -12  -1  315.06   16.72
  -6 -12   1  286.82   17.25
   6 -12  -1  313.30   18.45
  -6  12   1  323.15   16.27
  -6 -12   1  298.90   17.61
   6  12  -1  270.10   17.33
  -6  12   1  295.83   16.65
  -6  12   1  311.94   14.19
   6  12  -1  259.85   13.99
   6 -12  -1  303.57   14.29
  -6 -12   1  270.51   14.23
   6  12  -1  298.22   18.25
  -6  12   1  295.53   18.14
   6 -12  -1  323.68   16.39
   5 -12  -1    1.58    1.09
   5 -12  -1    2.31    0.79
   5  12  -1    0.86    0.70
  -5 -12   1    6.18    2.07
  -5  12   1    2.11    1.16
  -5  12   1    1.52    1.18
   5  12  -1    2.16    1.48
  -5  12   1    3.79    1.04
  -5 -12   1    1.69    0.90
  -5  12   1    0.59    1.38
   5  12  -1    0.58    1.04
   5 -12  -1    0.35    0.63
   5 -12  -1    1.11    1.00
  -5 -12   1    0.50    0.74
  -5  12   1    0.75    0.95
  -4 -12   1  532.74   27.62
   4 -12  -1  613.82   28.86
  -4  12   1  564.45   26.38
  -4 -12   1  522.56   24.67
  -4 -12   1  607.31   28.36
   4  12  -1  534.94   27.93
  -4  12   1  663.03   29.01
  -4  12   1  526.38   26.54
  -4  12   1  613.60   24.59
   4  12  -1  558.07   24.41
   4  12  -1  577.97   28.70
   4 -12  -1  595.46   26.14
  -4  12   1  504.23   28.17
   4 -12  -1  643.88   27.06
   3 -12  -1   51.51    4.61
   3 -12  -1   41.91    5.10
  -3 -12   1   33.12    4.44
  -3  12   1   32.46    3.87
  -3 -12   1   40.33    4.89
  -3  12   1   34.77    4.05
  -3  12   1   42.41    5.01
  -3  12   1   38.84    3.18
   3  12  -1   29.97    2.96
   3  12  -1   33.53    3.02
   3  12  -1   33.87    3.38
   3 -12  -1   30.99    3.25
  -3 -12   1   32.09    3.16
   3  12  -1   45.90    5.34
   3 -12  -1   45.16    4.07
   2 -12  -1  607.59   27.46
  -2 -12   1  556.49   28.52
  -2  12   1  597.89   29.06
  -2 -12   1  622.60   26.96
   2 -12  -1  621.68   29.47
  -2 -12   1  582.09   28.98
  -2  12   1  643.48   27.97
  -2  12   1  639.13   25.85
   2  12  -1  596.59   25.80
   2  12  -1  628.70   29.77
   2  12  -1  610.17   26.56
  -1 -12   1  257.20   14.51
   1 -12  -1  235.86   14.23
  -1  12   1  183.15   12.22
  -1 -12   1  260.93   12.62
  -1  12   1  228.30   13.90
   1  12  -1  235.76   13.70
  -1 -12   1  239.52   13.45
  -1 -12   1  261.69   14.34
   1  12  -1  229.52   14.30
  -1 -12   1  232.98   12.57
   1 -12  -1  243.19   12.81
   1  12  -1  239.38   12.04
   0  12   1  397.09   20.80
   0 -12   1  423.45   22.40
   0 -12  -1  427.31   22.47
   0  12   1  411.90   22.14
   0 -12   1  470.82   20.73
   0  12  -1  466.64   22.51
   0 -12   1  500.17   22.82
   0  12  -1  472.68   23.25
   0  12   1  511.11   23.38
   0 -12   1  446.23   20.98
   0 -12  -1  441.72   20.96
   0  12  -1  429.72   20.11
   1 -12   1 1061.99   47.15
   1  12   1  931.51   44.84
  -1 -12  -1 1203.49   47.88
  -1 -12  -1 1055.59   46.45
  -1  12  -1 1047.61   46.84
   1  12   1  919.69   45.95
   1  12   1 1229.70   47.68
   1  12   1 1042.49   47.33
   1 -12   1 1338.63   45.73
  -1  12  -1 1011.58   44.16
  -1 -12  -1 1134.83   45.16
   1 -12   1 1085.58   45.33
   2 -12   1 1146.82   48.27
   2 -12   1 1112.79   50.07
  -2  12  -1 1213.86   48.85
  -2 -12  -1 1148.34   50.12
  -2 -12  -1 1151.49   49.68
   2  12   1  981.01   48.79
  -2  12  -1  968.08   49.25
   2  12   1 1176.49   50.17
  -2  12  -1 1143.94   46.38
  -2  12  -1 1124.39   47.05
  -2 -12  -1 1256.98   47.34
   2  12   1 1318.25   51.27
   2 -12   1 1267.49   48.30
   3 -12   1  319.72   15.69
  -3  12  -1  272.76   15.31
  -3 -12  -1  312.04   17.16
   3 -12   1  284.91   16.80
  -3 -12  -1  330.20   16.68
  -3 -12  -1  304.49   16.47
   3  12   1  324.38   17.30
  -3  12  -1  286.65   16.77
   3  12   1  292.24   13.73
  -3  12  -1  284.72   13.59
  -3  12  -1  268.36   13.94
  -3 -12  -1  309.21   14.24
  -3 -12  -1  242.78   13.76
   3  12   1  331.49   17.67
  -3  12  -1  270.53   17.11
   3 -12   1  382.36   16.13
   4 -12   1  399.27   21.34
  -4  12  -1  389.78   19.45
  -4 -12  -1  371.51   20.61
  -4 -12  -1  364.28   17.83
  -4 -12  -1  381.73   17.94
  -4 -12  -1  418.18   20.81
  -4 -12  -1  362.69   20.03
   4  12   1  470.92   22.01
  -4  12  -1  364.07   17.32
   4  12   1  385.89   17.64
   4  12   1  396.18   21.46
  -4  12  -1  377.63   21.64
   4 -12   1  461.93   19.85
   4 -12   1  429.06   19.97
   5 -12   1   93.67    7.64
  -5 -12  -1   84.21    8.05
  -5  12  -1   91.38    7.32
   5 -12   1   88.18    8.40
  -5 -12  -1  105.20    8.35
  -5 -12  -1  113.36    8.83
   5  12   1  106.43    8.90
   5  12   1  105.56    6.42
  -5  12  -1  105.96    6.31
   5 -12   1  108.73    6.44
  -5 -12  -1  105.11    6.66
  -5 -12  -1   99.48    6.55
   5  12   1  114.60    9.52
  -5  12  -1  101.52    9.26
   5 -12   1  113.18    7.86
   6 -12   1    6.67    1.48
   6 -12   1    5.33    1.85
   6  12   1    4.48    1.26
  -6 -12  -1    2.90    1.51
  -6 -12  -1    6.83    2.19
   6  12   1    3.43    1.79
  -6  12  -1    4.54    1.17
  -6 -12  -1    3.58    1.17
  -6  12  -1    3.83    2.00
   6  12   1    5.58    2.24
   6 -12   1    7.24    2.01
  -6 -12  -1    3.19    1.47
   6 -12   1    3.55    1.85
   7 -12   1  155.23   11.07
  -7 -12  -1  151.24   11.53
   7 -12   1  147.70   11.87
  -7 -12  -1  160.23   11.36
  -7 -12  -1  179.60   12.25
   7  12   1  149.52   11.85
  -7  12  -1  162.10    8.65
   7  12   1  153.46    8.89
   7 -12   1  171.07    9.15
  -7 -12  -1  132.30    8.67
   7  12   1  175.82   13.02
  -7  12  -1  137.89   11.80
   7 -12   1  173.76   11.04
   8 -12   1    2.14    1.24
   8 -12   1    1.63    0.98
   8  12   1    0.81    0.74
  -8 -12  -1    2.33    1.48
   8 -12   1    2.70    1.72
   8  12   1    0.66    0.97
  -8 -12  -1    2.23    1.01
  -8  12  -1    1.80    0.91
   8 -12   1    3.38    1.42
  -8  12  -1    2.03    1.86
   8  12   1    0.71    0.74
  -8 -12  -1    1.81    1.41
   9  12   1   36.69    3.74
  -9 -12  -1   37.74    3.76
  -9  12  -1   29.38    3.29
   9 -12   1   35.36    3.71
  10  12   1  117.29    7.27
 -10 -12  -1  101.69    6.94
 -10  12  -1   94.54    6.64
  10 -12   1   98.84    7.07
  11  12   1  108.94    7.08
 -11 -12  -1  106.47    7.01
  11 -12   1  111.99    7.45
 -11  12  -1   99.04    6.79
 -12 -12  -1  315.70   15.13
  12 -12   1  320.71   15.76
 -12  12  -1  307.38   15.07
 -13 -12  -1   46.99    3.76
  13 -12   1   44.17    4.04
 -13  12  -1   44.12    3.75
 -14  12  -1  186.13    9.52
 -14 -12  -1  201.85    9.58
 -14 -13   1   42.83    3.15
  13  13  -1   23.12    2.54
 -13  13   1   15.07    1.94
 -13 -13   1   21.44    2.35
  13 -13  -1   16.95    2.36
 -12  13   1    9.37    1.64
 -12 -13   1    9.53    1.72
  12 -13  -1    9.56    1.87
  12  13  -1    7.54    1.64
 -11  13   1    6.04    1.48
 -11 -13   1    4.11    1.40
  11 -13  -1    4.41    1.41
  11  13  -1    4.47    1.37
  10  13  -1  174.09   10.00
 -10  13   1  172.14    9.50
 -10 -13   1  180.17    9.96
  10 -13  -1  160.63    9.89
  -9 -13   1   13.99    2.37
  -9  13   1   12.17    2.04
   9 -13  -1   12.55    2.22
   9  13  -1   12.64    2.27
  -8  13   1  340.68   20.75
  -8  13   1  423.45   18.24
   8  13  -1  394.55   18.54
   8 -13  -1  403.14   18.44
  -8 -13   1  371.89   18.33
   8 -13  -1  357.98   20.33
   7  13  -1    0.27    0.74
   7 -13  -1    2.02    1.40
  -7 -13   1    1.17    1.21
  -7  13   1    1.03    0.93
   7 -13  -1    1.51    1.28
   7 -13  -1    1.05    0.86
  -7 -13   1   -0.28    0.82
  -7  13   1   -0.24    0.70
   7  13  -1    0.70    1.03
   7 -13  -1   -0.46    0.83
   6  13  -1    0.50    0.58
   6 -13  -1   -0.64    0.94
  -6 -13   1   -0.57    1.17
  -6  13   1   -0.42    0.88
  -6  13   1    2.90    1.42
   6  13  -1    0.63    1.12
   6 -13  -1    0.47    0.84
   6 -13  -1    1.45    0.87
  -6  13   1    0.23    0.58
  -6 -13   1    0.27    0.74
   6  13  -1    0.67    0.98
  -6  13   1    0.66    0.69
   6 -13  -1    0.42    0.75
  -6 -13   1    2.35    1.61
   5 -13  -1   17.01    2.16
   5 -13  -1    9.85    2.36
  -5 -13   1   14.21    3.09
   5 -13  -1   12.06    3.11
  -5  13   1   11.51    2.50
   5  13  -1   10.68    2.93
   5  13  -1   13.28    2.02
  -5 -13   1   13.09    2.09
  -5  13   1   15.49    2.10
  -5  13   1   13.61    3.40
   5  13  -1   11.99    3.18
   5 -13  -1   13.84    2.56
  -5 -13   1    6.66    2.36
   4 -13  -1   14.16    2.62
   4  13  -1   10.56    1.77
  -4 -13   1   11.12    2.89
  -4  13   1   14.63    3.21
  -4 -13   1   10.86    1.86
  -4  13   1    7.16    1.52
  -4  13   1   13.19    3.29
   4  13  -1   12.51    3.06
   4 -13  -1   10.25    2.11
  -4 -13   1   12.21    2.89
  -4  13   1   12.74    2.58
   4 -13  -1    9.15    2.55
   3 -13  -1    6.99    1.86
   3 -13  -1    8.77    2.43
  -3 -13   1   11.44    2.87
  -3  13   1    7.79    1.96
  -3 -13   1    6.03    1.97
  -3  13   1    7.88    2.27
  -3 -13   1    7.81    1.63
  -3  13   1    5.93    1.32
   3  13  -1    9.72    1.90
  -3 -13   1    7.79    1.60
   3 -13  -1    5.91    1.47
   3  13  -1   11.90    3.02
   2 -13  -1    3.87    1.33
  -2  13   1    6.06    1.85
  -2 -13   1    6.13    1.99
   2 -13  -1    3.19    1.57
  -2  13   1    4.55    1.90
  -2  13   1    6.84    1.43
   2  13  -1    5.11    1.20
   2  13  -1    1.88    0.94
  -2 -13   1    3.68    1.12
   2 -13  -1    3.80    1.19
   2  13  -1    3.26    1.70
  -1 -13   1    1.69    0.86
   1 -13  -1    1.71    1.01
  -1 -13   1    0.51    0.74
  -1  13   1    0.75    0.77
   1 -13  -1    0.52    0.76
  -1 -13   1   -0.47    0.84
  -1  13   1    2.46    1.35
   1  13  -1    0.46    0.68
   1  13  -1    0.83    0.68
  -1  13   1   -0.20    0.46
   1  13  -1    0.53    0.73
   1 -13  -1    0.25    0.52
  -1 -13   1   -0.25    0.45
   1  13  -1    0.53    0.95
  -1 -13   1    0.89    0.69
   0 -13   1  228.88   13.93
   0  13   1  224.86   12.60
   0 -13  -1  208.07   13.58
   0 -13  -1  223.75   11.32
   0 -13   1  193.08   11.02
   0  13  -1  204.37   11.23
   0  13  -1  249.48   14.09
   0  13   1  207.68   13.34
   0  13  -1  179.70   10.38
   0  13   1  183.67   10.29
   0  13  -1  243.69   14.42
   0  13   1  199.51   13.39
   0 -13   1  260.32   12.36
   0 -13   1  225.69   12.29
   0 -13  -1  239.62   12.49
   1 -13   1  135.45    8.81
  -1 -13  -1  118.43    8.38
  -1 -13  -1  126.57    9.92
   1 -13   1  103.35    9.17
   1  13   1  115.34    8.48
  -1 -13  -1  134.00    9.74
   1  13   1  147.71   10.22
  -1  13  -1  166.92   10.86
  -1  13  -1  136.55    7.53
   1  13   1  146.18    7.60
   1  13   1  122.02    7.14
  -1  13  -1  131.39    8.00
  -1 -13  -1  122.82    7.78
   1 -13   1  136.31    8.03
   1  13   1  115.95    9.70
   1 -13   1  146.36    8.72
  -2 -13  -1    2.00    0.87
   2 -13   1    1.06    0.83
  -2  13  -1    3.36    1.20
   2 -13   1    2.49    1.17
   2  13   1    1.00    0.66
  -2 -13  -1    0.46    0.84
   2  13   1    2.83    1.30
  -2  13  -1    4.05    1.82
   2  13   1    4.07    1.83
   2  13   1    1.22    0.73
  -2  13  -1    2.45    0.85
   2  13   1    3.25    1.69
   2 -13   1    1.93    1.06
  -2  13  -1    3.51    1.34
  -2 -13  -1    1.03    0.93
   2 -13   1    1.58    1.10
   3 -13   1   19.37    2.96
   3 -13   1   16.82    3.34
  -3  13  -1   14.28    2.68
  -3 -13  -1   17.90    3.47
  -3 -13  -1   14.89    2.99
  -3 -13  -1   16.52    3.16
   3  13   1   18.57    3.58
  -3  13  -1   17.19    2.18
   3  13   1   14.55    2.09
  -3  13  -1   16.13    2.37
  -3 -13  -1   16.07    2.30
  -3 -13  -1   16.95    2.36
  -3  13  -1   18.34    3.81
   3 -13   1   14.34    2.51
   3  13   1   22.68    3.96
   4 -13   1    1.99    1.17
   4  13   1   -0.22    0.47
  -4 -13  -1    0.77    0.71
  -4 -13  -1   -0.49    0.72
  -4 -13  -1   -0.48    0.87
   4  13   1    0.56    1.16
  -4  13  -1   -0.21    0.49
  -4 -13  -1   -0.26    0.65
  -4  13  -1   -0.64    1.15
   4  13   1    1.20    1.24
   4 -13   1    0.73    0.84
  -4 -13  -1   -0.54    0.97
  -4  13  -1    0.40    0.84
   4 -13   1   -0.57    1.02
   5 -13   1   16.91    3.08
  -5 -13  -1   21.02    3.75
  -5  13  -1   20.49    3.25
   5 -13   1   19.09    3.84
  -5 -13  -1   21.48    3.77
  -5 -13  -1   17.97    3.40
   5  13   1   18.86    3.85
  -5  13  -1   17.83    2.35
   5  13   1   18.17    2.41
   5 -13   1   26.87    2.80
  -5 -13  -1   20.42    2.68
  -5 -13  -1   16.80    2.45
  -5  13  -1   23.07    4.34
   5  13   1   24.74    4.43
   5 -13   1   20.42    3.22
   6 -13   1   97.82    8.01
  -6 -13  -1   85.23    8.19
   6 -13   1   83.94    8.43
  -6 -13  -1   83.88    7.84
  -6 -13  -1   75.89    7.81
   6  13   1   74.13    8.06
   6  13   1   95.25    6.24
  -6  13  -1   71.13    5.41
   6 -13   1   94.76    6.13
  -6 -13  -1   89.98    6.26
   6  13   1   99.99    9.42
  -6  13  -1   93.79    9.20
   6 -13   1  105.53    7.92
   7 -13   1    5.03    1.44
   7 -13   1    5.20    2.17
   7 -13   1    6.66    2.78
  -7 -13  -1    5.30    2.22
   7  13   1    4.62    2.07
  -7 -13  -1    4.19    1.88
   7  13   1    8.37    1.74
   7 -13   1    4.68    1.76
  -7  13  -1    9.06    2.81
   7  13   1    3.55    2.10
  -7 -13  -1    5.92    1.59
  -7  13  -1    5.09    1.24
   8 -13   1   12.87    2.21
   8  13   1   11.85    2.13
  -8 -13  -1   10.42    2.12
  -8  13  -1   14.42    2.12
   8  13   1   13.88    3.49
  -9 -13  -1    7.20    1.70
  -9  13  -1    8.05    1.68
   9  13   1    9.81    1.97
   9 -13   1   10.03    2.01
 -10 -13  -1   45.13    4.17
  10 -13   1   42.35    4.20
  10  13   1   40.45    4.02
 -11  13  -1   67.82    5.12
  11  13   1   62.67    5.09
  11 -13   1   73.50    5.62
 -11 -13  -1   67.75    5.18
 -12 -13  -1   -0.23    0.71
  12  13   1    0.24    0.65
 -12  13  -1    0.69    0.71
  12 -13   1   -0.27    0.70
 -13  13  -1    9.93    1.61
  13 -13   1    7.14    1.54
 -13 -13  -1    8.48    1.50
 -14 -13  -1   22.57    2.18
 -14 -14   1   55.12    3.50
 -13 -14   1   12.63    1.73
 -13  14   1    8.99    1.41
  13  14  -1   13.55    1.86
  12 -14  -1    1.76    0.87
  12 -14  -1    0.47    0.64
 -12 -14   1    2.10    0.84
 -12  14   1    0.97    0.67
  12  14  -1    1.65    0.92
  11 -14  -1    0.56    0.76
 -11  14   1    0.22    0.61
 -11 -14   1    1.47    0.95
  11  14  -1   -0.27    0.74
  10 -14  -1    1.46    1.05
  10  14  -1    0.58    0.79
 -10 -14   1    1.08    0.97
 -10  14   1    0.49    0.76
   9 -14  -1   92.16    6.56
  -9 -14   1   84.39    6.31
  -9  14   1   95.75    6.30
   9  14  -1   96.22    6.71
   8 -14  -1   75.00    5.72
  -8  14   1   80.31    5.63
   8  14  -1   89.30    6.23
  -8 -14   1   66.09    5.60
   7 -14  -1    8.04    2.37
   7 -14  -1    8.70    1.82
   7  14  -1    6.69    2.69
   7 -14  -1    6.17    1.92
   7  14  -1    5.94    1.55
  -7  14   1    8.03    1.73
  -7 -14   1    4.08    1.44
   6  14  -1    6.44    1.60
  -6 -14   1    3.75    1.85
  -6  14   1    7.09    1.53
  -6 -14   1    8.94    1.89
  -6  14   1   10.94    2.56
   6 -14  -1    5.40    2.12
  -6 -14   1    6.63    2.67
  -6  14   1   10.60    3.13
   6  14  -1    7.86    2.79
   6 -14  -1    8.29    2.19
   6 -14  -1    5.97    1.95
   6 -14  -1    8.46    1.71
   5 -14  -1  183.62   12.04
  -5 -14   1  188.57   13.30
   5 -14  -1  184.59   13.60
  -5  14   1  146.84   11.08
  -5 -14   1  199.66   13.57
  -5  14   1  187.27    9.99
   5  14  -1  200.46   10.35
   5 -14  -1  197.85   10.20
  -5 -14   1  171.76   10.17
  -5  14   1  199.18   14.39
   5  14  -1  173.75   13.57
  -4 -14   1  199.92   13.82
  -4  14   1  190.35   12.38
  -4 -14   1  198.74   10.98
  -4 -14   1  195.32   13.65
  -4  14   1  184.83   13.61
  -4  14   1  197.57   10.56
   4  14  -1  210.24   10.72
   4  14  -1  223.87   15.00
  -4  14   1  179.05   14.08
   4 -14  -1  205.06   12.61
   3 -14  -1  479.83   22.19
   3 -14  -1  399.58   23.40
  -3 -14   1  472.06   24.17
  -3  14   1  460.56   22.31
  -3 -14   1  551.03   24.84
  -3  14   1  503.10   24.55
  -3  14   1  465.12   19.90
   3  14  -1  377.55   20.23
  -3  14   1  349.37   19.66
  -3 -14   1  452.17   20.30
   3 -14  -1  447.16   20.50
  -3 -14   1  407.48   19.98
   3  14  -1  535.75   25.58
  -2 -14   1  250.74   14.21
   2 -14  -1  289.63   14.84
  -2 -14   1  285.25   16.66
   2 -14  -1  262.92   16.38
  -2  14   1  226.30   14.38
  -2 -14   1  312.82   16.73
  -2  14   1  242.83   15.74
  -2  14   1  265.99   12.73
   2  14  -1  255.92   12.80
   2  14  -1  223.29   13.11
   2 -14  -1  226.14   12.90
  -2 -14   1  272.75   13.34
   2  14  -1  254.31   16.43
  -1  14   1   11.66    2.50
  -1 -14   1    6.20    2.13
   1 -14  -1    6.37    2.18
  -1 -14   1    6.59    1.56
   1 -14  -1    5.24    1.43
   1  14  -1    5.88    1.61
   1  14  -1    9.73    2.45
  -1  14   1    8.73    2.49
   1  14  -1    7.43    1.49
  -1  14   1    9.79    1.69
   1  14  -1   12.39    3.02
   1 -14  -1    7.63    1.92
  -1 -14   1    4.93    1.65
   0 -14   1  284.69   15.83
   0 -14  -1  303.34   16.09
   0 -14  -1  300.71   17.97
   0  14   1  288.03   16.21
   0 -14   1  290.99   17.73
   0 -14  -1  279.50   17.11
   0  14  -1  261.39   16.81
   0  14   1  281.48   17.28
   0  14  -1  280.02   14.20
   0  14   1  276.02   14.10
   0  14  -1  307.57   15.20
   0 -14  -1  323.09   15.13
   0 -14   1  322.55   15.16
  -1 -14  -1   81.96    6.63
   1 -14   1   81.22    6.69
  -1 -14  -1   71.34    7.42
   1 -14   1   77.84    7.70
  -1 -14  -1   76.84    7.33
   1  14   1   86.97    7.84
  -1  14  -1   71.33    7.33
  -1  14  -1   73.03    5.28
   1  14   1   70.75    5.19
   1  14   1   75.48    5.23
  -1  14  -1   73.71    5.77
  -1 -14  -1   82.02    5.91
   1 -14   1  100.51    6.42
   1 -14   1   87.65    6.52
   1  14   1   66.98    7.39
  -2 -14  -1  465.44   23.44
   2 -14   1  527.57   24.08
   2 -14   1  485.17   25.85
  -2 -14  -1  541.48   26.41
  -2 -14  -1  461.83   24.81
  -2  14  -1  543.14   26.17
   2  14   1  525.44   25.98
  -2  14  -1  470.97   21.69
   2  14   1  431.88   21.35
   2  14   1  478.20   21.67
  -2  14  -1  509.03   22.57
  -2 -14  -1  527.35   22.58
   2 -14   1  493.64   22.61
   2  14   1  499.84   26.28
   2 -14   1  511.91   23.51
   3 -14   1  384.93   18.98
   3 -14   1  343.89   20.40
  -3 -14  -1  349.55   20.34
  -3 -14  -1  374.09   20.12
   3  14   1  307.35   19.67
   3  14   1  307.90   16.27
  -3  14  -1  348.47   16.59
   3  14   1  362.78   17.52
  -3  14  -1  352.05   17.20
   3 -14   1  361.48   17.46
  -3 -14  -1  362.69   17.17
  -3 -14  -1  395.47   17.53
   3  14   1  409.70   21.69
  -3  14  -1  362.01   21.42
   3 -14   1  383.32   18.58
  -4 -14  -1  204.81   13.69
   4 -14   1  197.12   13.76
  -4  14  -1  186.90   12.05
  -4 -14  -1  183.96   10.46
   4 -14   1  156.99   10.34
  -4 -14  -1  169.19   10.28
  -4 -14  -1  198.71   13.05
  -4 -14  -1  186.19   12.73
   4  14   1  183.85   13.39
   4  14   1  196.03   10.31
  -4  14  -1  192.44   10.13
   4  14   1  212.21   14.45
  -4  14  -1  200.25   14.45
   4 -14   1  224.49   12.35
   4 -14   1  198.79   12.21
   5 -14   1  130.38    9.89
  -5 -14  -1  153.79   11.54
   5 -14   1  126.86   11.02
  -5  14  -1  123.87    9.55
  -5 -14  -1  157.34   11.40
  -5 -14  -1  136.65   10.60
   5  14   1  151.75   11.83
   5  14   1  120.41    8.02
  -5  14  -1  149.03    8.30
   5 -14   1  168.18    8.70
  -5 -14  -1  140.71    8.60
  -5 -14  -1  127.96    8.37
   5  14   1  143.17   11.78
   5 -14   1  153.99   10.16
  -5  14  -1  153.13   12.48
   6 -14   1   69.42    7.13
  -6 -14  -1   75.05    7.86
   6 -14   1   80.79    8.39
  -6 -14  -1   70.16    7.61
   6  14   1   55.36    7.35
  -6  14  -1   74.27    5.44
   6  14   1   80.46    5.82
   6 -14   1   99.63    6.19
   6  14   1   65.47    8.00
  -6  14  -1   85.04    8.95
   6 -14   1   97.88    7.69
  -6 -14  -1   70.31    5.67
  -6 -14  -1   87.66    6.10
  -7 -14  -1   55.69    4.89
   7 -14   1   63.21    5.02
   7  14   1   50.54    6.89
   7 -14   1   62.35    6.58
   7  14   1   50.17    7.00
   7 -14   1   50.16    5.79
  -7  14  -1   56.85    7.32
   7  14   1   66.13    5.15
  -7  14  -1   60.52    4.67
   8 -14   1   62.12    5.08
  -8 -14  -1   69.73    5.42
  -8  14  -1   57.01    4.63
   8  14   1   61.75    5.13
   9 -14   1   34.05    3.67
  -9 -14  -1   28.00    3.34
  -9  14  -1   32.82    3.32
   9  14   1   33.95    3.61
  10 -14   1   23.19    2.98
 -10 -14  -1   22.04    2.89
  10  14   1   24.56    3.03
  11 -14   1   35.55    3.61
 -11 -14  -1   33.42    3.35
  11  14   1   27.16    3.12
  12 -14   1  199.53   10.97
 -12 -14  -1  216.65   10.72
  12  14   1  211.04   10.79
 -13 -14  -1   44.32    3.40
  13  15  -1   -0.17    0.49
 -13 -15   1    0.15    0.53
 -13  15   1    0.81    0.56
  12 -15  -1   67.43    4.84
 -12 -15   1   71.10    4.73
 -12  15   1   69.88    4.58
  12  15  -1   68.04    4.86
  12 -15  -1   69.20    4.99
  11 -15  -1  131.94    8.04
  11 -15  -1  136.86    8.03
 -11 -15   1  124.53    7.54
 -11  15   1  123.06    7.34
  11  15  -1  139.74    8.03
  10 -15  -1   42.18    4.17
 -10 -15   1   50.22    4.30
 -10  15   1   54.37    4.26
  10  15  -1   51.11    4.47
   9 -15  -1  320.43   15.28
  -9 -15   1  282.79   14.87
  -9  15   1  294.46   14.64
   9  15  -1  313.46   15.32
   8 -15  -1  185.77   10.54
  -8 -15   1  199.05   10.82
  -8  15   1  189.04   10.31
   8  15  -1  181.03   10.60
  -7  15   1  168.18    9.46
   7  15  -1  163.15    9.69
  -7 -15   1  147.79    9.53
  -6  15   1  968.45   38.73
   6  15  -1  944.78   38.93
   6 -15  -1  993.48   38.93
   6 -15  -1  924.89   41.92
   6  15  -1  862.97   44.19
  -6  15   1  826.69   43.60
  -6 -15   1  833.85   38.75
   5 -15  -1   19.08    3.39
   5 -15  -1   20.05    4.17
  -5 -15   1   14.54    3.47
  -5  15   1   14.47    3.07
  -5 -15   1   17.58    3.74
  -5  15   1   17.90    2.47
   5  15  -1   22.97    2.87
  -5 -15   1   12.95    2.30
   5 -15  -1   20.13    2.59
  -5  15   1   11.93    3.35
   5  15  -1   13.09    3.60
  -4 -15   1   20.13    3.95
   4 -15  -1   13.51    3.53
   4 -15  -1   23.40    3.07
  -4 -15   1   22.30    2.93
  -4 -15   1   18.18    3.71
  -4  15   1   18.51    3.95
  -4  15   1   20.47    2.65
   4  15  -1   22.87    2.84
  -4  15   1   21.50    4.43
   4  15  -1   22.52    4.52
   4 -15  -1   28.57    4.09
  -3 -15   1   20.85    3.36
   3 -15  -1   18.19    3.21
  -3 -15   1   16.79    3.67
   3 -15  -1   20.44    4.11
  -3  15   1   18.41    3.33
  -3 -15   1   18.00    3.64
  -3  15   1   16.95    3.70
  -3  15   1   15.14    2.33
   3  15  -1   16.85    2.75
  -3  15   1   21.81    3.02
  -3 -15   1   22.24    2.88
  -3 -15   1   21.55    2.88
   3 -15  -1   20.89    2.83
   3  15  -1   21.19    4.26
   2 -15  -1    9.70    2.90
  -2  15   1   17.19    3.21
  -2 -15   1   12.46    3.08
  -2 -15   1   13.02    2.26
   2 -15  -1   13.85    2.34
   2  15  -1   13.29    2.39
  -2  15   1   12.60    2.29
  -2  15   1    9.84    2.76
  -2  15   1   15.85    2.27
   2  15  -1   17.23    2.42
   2  15  -1   18.01    3.89
  -2 -15   1   13.89    2.75
   2 -15  -1   14.13    2.83
   1 -15  -1   12.73    3.33
  -1  15   1    7.81    2.22
  -1 -15   1   10.58    2.99
  -1 -15   1   11.98    2.19
   1 -15  -1   10.54    1.99
  -1  15   1   11.19    2.23
   1  15  -1   11.58    2.20
  -1  15   1    9.60    2.75
   1  15  -1    7.96    1.71
  -1  15   1    8.39    1.71
   1  15  -1   16.25    3.78
  -1 -15   1   12.57    2.64
   1 -15  -1   15.14    2.79
   0 -15   1   33.59    4.28
   0 -15  -1   36.34    4.45
   0 -15  -1   35.95    5.35
   0 -15   1   32.42    5.05
   0 -15  -1   31.17    4.80
   0  15   1   34.63    5.07
   0  15  -1   26.42    4.48
   0  15   1   29.85    3.23
   0  15  -1   37.12    3.57
   0 -15  -1   33.57    3.69
   0 -15   1   29.53    3.50
   0  15   1   32.73    3.82
   0  15  -1   38.20    4.01
  -1 -15  -1    5.70    1.54
   1 -15   1    2.47    1.17
   1  15   1    6.69    1.76
  -1 -15  -1    7.10    2.00
   1 -15   1    4.66    1.71
   1  15   1    5.93    1.39
  -1 -15  -1    3.94    1.76
   1  15   1    5.20    2.09
  -1  15  -1    4.71    1.94
   1  15   1    5.71    1.40
  -1  15  -1    7.32    1.56
   1  15   1    2.59    1.66
   1 -15   1    4.84    1.65
  -1 -15  -1    1.26    1.32
   1 -15   1    3.78    1.97
   2 -15   1   16.85    3.08
  -2 -15  -1   22.30    3.48
   2 -15   1   23.67    4.33
  -2 -15  -1   23.34    4.42
  -2 -15  -1   23.15    4.01
   2  15   1   20.60    3.89
  -2  15  -1   26.42    3.23
   2  15   1   21.92    3.11
   2 -15   1   16.95    2.91
   2  15   1   27.32    4.86
   2  15   1   21.80    2.67
  -2  15  -1   14.85    2.30
   2  15   1   25.09    2.82
   2 -15   1   19.13    2.76
  -2 -15  -1   21.38    2.87
  -3 -15  -1   20.04    3.35
   3 -15   1   19.27    3.32
   3 -15   1   13.05    3.34
  -3 -15  -1   13.85    3.49
  -3 -15  -1   21.43    3.88
   3  15   1   24.35    2.87
  -3  15  -1   20.18    2.63
   3  15   1   21.08    3.21
  -3  15  -1   20.49    2.91
  -3  15  -1   25.42    4.72
   3  15   1   30.81    5.09
   3 -15   1   29.49    3.86
  -3 -15  -1   23.40    2.99
   3 -15   1   17.21    2.78
  -3 -15  -1   22.69    3.02
   4 -15   1  170.00   10.61
  -4 -15  -1  176.43   10.54
  -4 -15  -1  198.08   10.81
  -4 -15  -1  182.32   12.99
  -4 -15  -1  180.17   13.41
   4 -15   1  193.76   13.95
   4  15   1  200.30   14.25
   4  15   1  188.08   10.34
  -4  15  -1  190.94   10.21
   4  15   1  228.89   15.27
  -4  15  -1  163.83   13.79
   4 -15   1  178.98   11.65
   4 -15   1  187.22   12.22
   5 -15   1   15.83    3.15
   5 -15   1   12.52    2.05
   5  15   1    8.29    1.86
   5 -15   1   10.84    2.17
  -5 -15  -1   12.94    2.27
  -5 -15  -1    7.67    2.41
  -5 -15  -1   13.18    3.12
   5  15   1    4.84    2.30
  -5 -15  -1   10.05    2.04
  -5  15  -1   11.70    2.05
  -5  15  -1   12.06    3.52
   5  15   1   11.70    3.33
   5 -15   1   13.04    2.75
   5 -15   1    6.84    2.59
  -5 -15  -1    8.31    2.60
  -6 -15  -1  957.47   41.32
   6 -15   1  923.08   41.57
  -6 -15  -1 1033.30   41.56
   6 -15   1 1083.18   41.34
   6  15   1  814.54   45.25
   6 -15   1  970.68   44.20
   6  15   1  997.79   41.28
  -6  15  -1  978.24   40.77
   6  15   1 1071.74   47.87
   6 -15   1  956.36   43.48
  -6  15  -1  916.71   46.44
   7  15   1   38.45    3.92
  -7  15  -1   25.88    3.10
  -7 -15  -1   34.30    3.73
   8  15   1  322.79   16.10
  -8  15  -1  340.19   15.68
  -8 -15  -1  307.94   15.95
   8 -15   1  322.61   15.95
  -9  15  -1  127.04    7.66
   9  15   1  139.33    8.45
  -9 -15  -1  123.84    8.03
   9 -15   1  135.21    8.29
  10  15   1  103.44    7.05
 -10 -15  -1  118.33    7.24
  10 -15   1  109.59    7.24
 -11 -15  -1   10.30    1.84
  11  15   1   11.25    1.96
  11 -15   1   12.44    2.08
 -12 -15  -1   -0.19    0.68
  12  15   1   -0.20    0.60
  12 -15   1   -0.23    0.62
  13 -15   1    3.79    0.95
 -13 -15  -1    5.85    1.13
 -12  16   1    8.86    1.38
  12  16  -1   10.90    1.67
  12 -16  -1    9.70    1.59
 -12 -16   1   11.00    1.58
  11  16  -1    5.80    1.39
 -11  16   1    5.40    1.23
 -11 -16   1    4.97    1.25
  11 -16  -1    2.38    1.00
  11 -16  -1    4.44    1.22
  10  16  -1   40.32    3.83
 -10  16   1   41.38    3.56
 -10 -16   1   32.02    3.36
  10 -16  -1   37.38    3.81
  10 -16  -1   37.53    3.66
   9 -16  -1   95.18    6.46
   9  16  -1   88.17    6.42
  -9  16   1   93.40    6.15
  -9 -16   1   91.45    6.37
   8 -16  -1   59.67    5.02
  -8 -16   1   59.01    4.99
  -8  16   1   67.95    5.07
   8  16  -1   59.50    5.07
   7 -16  -1    1.12    0.71
   7  16  -1    0.59    0.81
  -7 -16   1    2.43    1.05
  -7  16   1    0.26    0.73
   6 -16  -1  248.52   12.85
  -6 -16   1  242.46   13.19
   6  16  -1  260.35   13.22
  -6  16   1  240.23   12.70
   5 -16  -1 2165.25   80.95
  -5 -16   1 2035.46   81.39
  -5  16   1 1965.41   80.63
   5  16  -1 1947.59   80.71
  -4 -16   1  329.71   20.42
  -4  16   1  349.28   19.18
   4 -16  -1  378.74   21.76
   4 -16  -1  309.86   16.70
  -4 -16   1  317.47   16.74
  -4 -16   1  343.80   20.29
   4  16  -1  347.17   16.43
  -4  16   1  349.04   16.50
   4  16  -1  381.83   22.22
  -4  16   1  343.33   21.81
  -4 -16   1  327.94   18.41
   4 -16  -1  364.40   19.31
   3 -16  -1  140.24   12.12
  -3 -16   1  147.22   12.03
  -3  16   1  148.16   10.86
  -3 -16   1  153.72    9.38
   3 -16  -1  152.17    9.41
  -3 -16   1  147.24    9.30
   3  16  -1  160.11    9.80
  -3  16   1  152.46    9.45
  -3  16   1  155.30   12.40
  -3  16   1  182.18    9.43
   3  16  -1  155.14   12.91
  -3 -16   1  124.10    9.91
   3 -16  -1  149.31   10.74
  -2 -16   1   99.23    9.51
   2 -16  -1   87.86    9.14
  -2  16   1   88.51    8.01
  -2 -16   1   98.96    7.05
   2 -16  -1   94.89    6.99
  -2  16   1  103.60    7.25
   2  16  -1  104.16    7.46
  -2  16   1   84.02    8.88
  -2  16   1  103.13    6.74
   2  16  -1   98.54    6.75
   2  16  -1   92.25    9.60
  -2 -16   1   94.10    7.90
   2 -16  -1  110.53    8.49
  -1 -16   1    1.82    1.34
   1 -16  -1    2.75    1.35
   1 -16  -1    0.62    1.12
  -1  16   1    1.30    1.17
  -1 -16   1    0.67    0.99
   1 -16  -1    2.76    1.60
   1  16  -1    1.12    0.88
  -1  16   1    1.08    0.97
   1  16  -1    3.12    1.35
  -1  16   1    3.35    1.35
  -1 -16   1    1.61    0.89
   1 -16  -1    1.94    1.01
   0 -16   1    2.74    1.34
   0 -16  -1    3.18    1.34
   0 -16  -1    1.23    1.11
   0  16   1    4.46    1.99
   0  16  -1   -0.62    0.91
   0 -16   1    2.04    1.58
   0 -16  -1    1.37    1.24
   0  16   1    2.97    1.12
   0  16  -1    0.28    0.71
   0  16  -1    2.75    1.24
   0  16   1    2.38    1.32
   0 -16   1    3.60    1.36
   0 -16  -1    1.94    1.06
  -1 -16  -1   -0.46    0.67
   1 -16   1    3.68    1.66
   1 -16   1    0.68    1.23
  -1 -16  -1   -0.68    1.42
  -1 -16  -1    1.22    1.10
  -1  16  -1    1.90    1.61
   1  16   1    1.87    1.59
   1  16   1    1.72    1.07
  -1  16  -1    2.37    1.11
  -1  16  -1    3.30    1.21
   1  16   1    1.35    0.89
  -1 -16  -1    1.94    1.12
   1 -16   1    3.31    1.29
  -2 -16  -1   85.37    8.76
   2 -16   1   71.75    8.17
  -2 -16  -1   76.75    7.92
  -2  16  -1   68.70    5.58
   2  16   1   91.66    6.23
   2  16   1   80.54    5.76
   2  16   1   87.20    6.67
  -2  16  -1   78.72    6.27
  -2 -16  -1   86.82    7.47
   2 -16   1   87.61    7.56
   2  16   1   77.10    8.68
   2 -16   1   89.02    7.24
  -2 -16  -1   90.94    6.72
   2 -16   1   90.29    6.67
  -3 -16  -1    2.26    1.21
   3 -16   1    0.68    0.93
   3  16   1    1.39    0.80
  -3  16  -1   -0.33    0.96
   3  16   1   -0.53    0.68
  -3 -16  -1    0.68    1.22
   3 -16   1   -0.70    0.73
  -3  16  -1    0.27    0.69
  -3 -16  -1    1.90    1.04
  -3 -16  -1    0.46    0.48
   3 -16   1    0.96    1.00
   3  16   1    0.74    1.08
  -3  16  -1    1.55    1.61
  -3 -16  -1   -0.60    0.63
   4  16   1    9.49    1.92
  -4 -16  -1    8.35    1.96
   4 -16   1    9.18    2.10
  -4 -16  -1   13.82    3.21
  -4 -16  -1   10.67    2.49
   4 -16   1   14.03    3.02
   4 -16   1    8.52    2.79
  -4 -16  -1   10.09    2.91
  -4  16  -1    9.75    1.91
  -4 -16  -1   12.73    2.28
  -4  16  -1   14.12    3.75
   4 -16   1   13.47    2.75
   4  16   1    9.04    2.95
   5 -16   1  108.29    8.05
  -5 -16  -1  123.03    8.16
  -5 -16  -1  141.64    8.62
   5 -16   1  143.22    8.18
  -5  16  -1  111.71    7.54
   5  16   1  133.56    8.16
   6 -16   1  326.47   16.17
  -6 -16  -1  342.05   15.96
  -6 -16  -1  306.86   15.65
   6 -16   1  304.42   15.23
  -6  16  -1  286.10   14.92
   6  16   1  295.31   15.37
  -7 -16  -1   25.45    3.18
   7 -16   1   26.29    3.11
   7  16   1   29.47    3.43
  -7  16  -1   27.95    3.11
  -8 -16  -1   46.69    4.38
   8  16   1   42.41    4.33
  -8  16  -1   45.68    4.07
  -9 -16  -1   26.44    3.02
   9  16   1   30.06    3.33
  -9  16  -1   18.02    2.44
   9 -16   1   26.38    3.06
 -10 -16  -1   10.01    1.86
  10 -16   1    9.89    1.83
  10  16   1    8.82    1.80
 -11 -16  -1   99.81    6.13
  11  16   1   97.62    6.25
  11 -16   1   96.86    6.30
 -12 -16  -1   18.18    2.07
  12 -16   1   19.30    2.29
  12  16   1   21.05    2.26
 -12 -17   1   18.25    1.92
  12  17  -1   23.35    2.25
 -12  17   1   19.07    1.88
  12 -17  -1   19.28    2.08
  11 -17  -1   18.77    2.33
 -11 -17   1   17.69    2.11
 -11  17   1   18.17    2.08
  11  17  -1   20.40    2.39
  11 -17  -1   18.52    2.29
  10 -17  -1   19.31    2.56
 -10 -17   1   20.30    2.46
  10  17  -1   21.46    2.64
 -10  17   1   21.38    2.43
  10 -17  -1   17.84    2.41
   9 -17  -1   69.24    5.39
  -9 -17   1   70.89    5.20
   9 -17  -1   77.79    5.41
   9  17  -1   66.37    5.21
  -9  17   1   57.57    4.68
  -8 -17   1   29.27    3.32
   8 -17  -1   36.72    3.59
  -8  17   1   28.76    3.19
   8  17  -1   35.49    3.68
  -7 -17   1  108.78    7.69
  -7  17   1  127.59    7.78
   7  17  -1  125.04    7.97
   7 -17  -1  134.81    7.99
  -6  17   1    2.72    1.21
  -6 -17   1    4.67    1.49
   6 -17  -1    4.46    1.43
   6  17  -1    5.51    1.51
  -5 -17   1  158.77   10.05
  -5  17   1  171.52    9.89
   5  17  -1  166.77    9.85
  -4 -17   1  120.35    8.49
   4 -17  -1  127.39    8.63
  -4  17   1  137.02    8.43
  -3 -17   1  270.04   14.72
   3 -17  -1  298.08   15.11
  -3 -17   1  254.72   14.56
   3  17  -1  291.60   15.34
  -3  17   1  277.62   14.94
   3  17  -1  297.41   14.73
  -3  17   1  303.63   14.62
  -2 -17   1   17.06    2.68
   2 -17  -1   12.84    2.41
   2  17  -1   15.07    2.72
  -2  17   1   14.61    2.68
  -2  17   1   18.18    3.95
  -2 -17   1   16.01    3.15
   2 -17  -1   10.37    2.62
   2  17  -1   11.46    3.50
  -2  17   1   13.77    2.33
  -2 -17   1   14.52    2.48
   1  17  -1   70.59    5.51
  -1  17   1   71.40    5.47
   1 -17  -1   65.26    7.56
  -1  17   1   64.09    7.63
  -1 -17   1   70.99    8.18
   1 -17  -1   55.07    7.40
  -1 -17   1   75.32    7.02
   1 -17  -1   59.96    6.43
  -1  17   1   63.05    5.72
   1  17  -1   72.61    6.10
   1 -17  -1   64.91    5.67
  -1 -17   1   69.06    5.78
   0  17  -1    0.30    0.76
   0  17   1    1.44    1.04
   0 -17  -1    0.65    0.96
   0  17   1    0.68    1.00
   0 -17   1    0.72    1.06
   0 -17  -1    0.73    1.31
   0 -17  -1    0.97    1.24
   0 -17   1   -0.49    1.24
   0  17   1    0.36    0.75
   0  17  -1    1.09    1.31
   0 -17  -1    2.39    1.17
   0 -17   1    2.41    1.19
   1  17   1   15.93    2.51
  -1  17  -1   14.11    2.32
   1 -17   1   20.34    4.31
  -1 -17  -1   14.50    3.66
  -1 -17  -1   16.24    3.62
   1  17   1   12.34    2.45
  -1  17  -1   21.50    3.10
  -1 -17  -1   18.45    3.51
   1 -17   1   16.66    3.35
   1  17   1    9.96    3.06
  -1 -17  -1   12.62    2.40
   1 -17   1   21.54    3.06
  -2 -17  -1   48.55    5.76
   2 -17   1   55.65    6.12
  -2  17  -1   59.73    7.93
   2  17   1   66.53    8.19
  -2  17  -1   52.65    5.15
   2  17   1   65.62    5.76
  -2 -17  -1   55.10    5.21
   2 -17   1   71.01    5.79
  -2 -17  -1   64.07    5.46
   2  17   1   66.68    5.08
  -2  17  -1   56.49    4.93
   2  17   1   65.36    5.18
  -3  17  -1  268.97   14.41
   3  17   1  304.81   15.14
  -3  17  -1  292.56   14.16
   3  17   1  264.67   13.73
  -3 -17  -1  268.76   14.33
   3 -17   1  266.91   14.54
  -3  17  -1  282.28   13.98
  -4  17  -1  296.54   15.80
   4  17   1  335.43   16.27
   4 -17   1  346.23   17.07
  -4 -17  -1  316.76   16.51
  -4 -17  -1  297.47   16.36
   5 -17   1  372.99   17.04
   5  17   1  364.92   17.19
  -5  17  -1  343.60   16.72
   5 -17   1  324.46   17.29
  -5 -17  -1  346.22   17.32
  -5 -17  -1  326.94   17.13
   6 -17   1  294.85   13.97
  -6  17  -1  244.15   13.26
   6  17   1  284.65   14.08
   6 -17   1  254.89   14.07
  -6 -17  -1  271.58   14.04
  -6 -17  -1  251.63   13.82
   7 -17   1  606.10   25.52
  -7  17  -1  571.94   25.09
   7  17   1  571.45   25.61
  -7 -17  -1  520.98   25.35
   8 -17   1  190.90   10.43
  -8  17  -1  179.97    9.97
   8  17   1  196.96   10.74
  -8 -17  -1  180.95   10.40
   9 -17   1  104.25    6.80
  -9  17  -1   96.38    6.30
   9  17   1  109.31    7.02
  -9 -17  -1  108.03    6.86
  10 -17   1   83.13    5.54
  10  17   1   72.19    5.29
 -10 -17  -1   70.61    5.08
  11 -17   1  154.60    8.35
  11  17   1  172.18    8.50
  12  17   1   37.86    2.96
 -12 -17  -1   39.05    2.91
  12 -17   1   31.97    2.90
  11  18  -1    0.53    0.58
 -11 -18   1    0.31    0.48
 -11  18   1    0.59    0.55
  11 -18  -1    0.90    0.62
 -10  18   1    0.36    0.57
 -10 -18   1    1.16    0.80
  10 -18  -1    0.63    0.65
  10  18  -1    0.64    0.63
  10 -18  -1    2.21    0.97
  -9 -18   1    4.12    1.22
  -9  18   1    3.81    1.13
   9 -18  -1    2.54    1.10
   9 -18  -1    5.63    1.39
   9  18  -1    3.16    1.11
   8 -18  -1  135.23    7.91
  -8  18   1  130.26    7.67
   8  18  -1  122.88    7.84
  -8 -18   1  123.65    7.80
   8 -18  -1  133.47    8.15
   7 -18  -1  197.65   10.18
  -7  18   1  176.30    9.73
   7  18  -1  171.30    9.94
  -7 -18   1  163.62    9.85
   7 -18  -1  169.28   10.03
   6 -18  -1   42.44    3.99
  -6 -18   1   34.77    3.89
   6  18  -1   47.84    4.28
  -6  18   1   37.82    3.84
   6 -18  -1   46.51    4.30
   5 -18  -1    7.68    1.76
   5  18  -1    8.65    1.83
  -5 -18   1    7.37    1.85
  -5  18   1    8.12    1.86
  -4  18   1    1.44    1.08
  -4 -18   1    0.33    0.84
   4 -18  -1    0.33    0.84
   4 -18  -1   -0.28    0.71
  -3  18   1   51.61    5.06
   3  18  -1   51.52    5.15
  -3  18   1   49.65    4.62
  -3 -18   1   57.01    5.09
  -3 -18   1   50.15    4.82
   3 -18  -1   60.99    5.29
   3  18  -1   56.02    4.88
   2  18  -1  166.07   10.57
  -2  18   1  169.29   10.45
  -2  18   1  156.51    9.68
  -2 -18   1  157.45   10.05
   2 -18  -1  168.73   10.32
  -2 -18   1  179.18   10.49
   2  18  -1  183.73   10.29
   1  18  -1  125.56    8.89
  -1  18   1  126.19    8.74
  -1  18   1  145.23    8.55
   1  18  -1  134.56    8.46
  -1 -18   1  116.72    8.42
   1 -18  -1  129.71    8.71
   1  18  -1  121.71    8.20
   0  18   1   85.39    6.74
   0  18  -1   80.70    6.66
   0  18   1   74.73    5.94
   0  18  -1   77.40    6.04
   0 -18   1   80.01    6.46
   0 -18  -1   90.79    6.79
   0  18  -1   80.70    6.18
  -1  18  -1   17.00    2.83
   1  18   1   17.97    3.02
   1  18   1   14.76    2.43
  -1  18  -1   12.87    2.34
  -1 -18  -1   15.42    2.69
   1 -18   1   16.03    2.73
  -1  18  -1   14.29    2.47
  -2  18  -1   37.55    4.17
   2  18   1   26.95    3.71
   2  18   1   33.53    3.51
  -2  18  -1   27.48    3.35
  -2 -18  -1   31.97    3.78
   2 -18   1   30.69    3.83
  -2 -18  -1   35.21    3.99
  -2  18  -1   38.68    3.87
  -3  18  -1    4.04    1.38
  -3  18  -1    3.13    1.36
   3  18   1    2.95    1.39
  -3 -18  -1    5.50    1.64
   3 -18   1    3.55    1.39
   3  18   1    3.67    1.32
  -3  18  -1    4.15    1.38
  -3 -18  -1    3.40    1.33
   4 -18   1    0.84    0.87
  -4  18  -1    0.87    1.00
  -4 -18  -1    2.00    1.15
  -4 -18  -1    2.35    1.16
   4 -18   1    1.40    1.09
   4  18   1    2.61    1.13
  -5 -18  -1   44.98    4.48
  -5 -18  -1   44.12    4.41
   5 -18   1   40.04    4.38
   5 -18   1   47.20    4.28
  -5  18  -1   47.63    4.27
   5  18   1   50.30    4.45
  -6 -18  -1   32.31    3.70
  -6 -18  -1   37.05    3.89
   6 -18   1   33.44    3.81
   6 -18   1   34.78    3.62
  -6  18  -1   33.55    3.52
   6  18   1   43.99    4.12
  -7 -18  -1   46.10    4.37
  -7  18  -1   50.71    4.33
   7  18   1   48.55    4.47
  -8 -18  -1  125.00    7.75
   8 -18   1  137.73    7.88
  -8  18  -1  117.25    7.27
   8  18   1  121.94    7.77
  -9  18  -1    0.80    0.66
  -9 -18  -1    0.46    0.89
   9 -18   1    0.24    0.69
   9  18   1    0.98    0.92
  10 -18   1   41.63    3.65
  10  18   1   49.29    3.88
 -10 -18  -1   41.78    3.51
  11  18   1   15.33    1.90
 -11 -18  -1   13.19    1.72
 -10  19   1   94.72    5.46
  10  19  -1  102.77    5.84
 -10 -19   1   91.00    5.49
  10 -19  -1   93.15    5.74
   9 -19  -1  133.96    7.73
  -9  19   1  140.97    7.59
   9  19  -1  146.15    7.89
  -9 -19   1  131.23    7.57
   9 -19  -1  139.33    7.91
   8 -19  -1   69.60    5.08
  -8  19   1   74.95    5.08
   8  19  -1   70.43    5.13
  -8 -19   1   70.76    5.12
   8 -19  -1   69.40    5.23
   7 -19  -1  236.71   11.73
  -7  19   1  221.23   11.51
   7  19  -1  222.93   11.65
  -7 -19   1  208.54   11.63
   7 -19  -1  228.78   11.86
   6 -19  -1   43.97    4.01
  -6 -19   1   42.62    4.14
   6 -19  -1   48.03    4.28
  -6  19   1   38.46    3.82
   6  19  -1   47.58    4.17
   5 -19  -1    1.60    1.04
  -5 -19   1    2.46    1.28
  -5  19   1    3.54    1.27
  -4  19   1    3.41    1.26
  -4 -19   1    1.29    1.01
   4 -19  -1    2.23    1.19
   4 -19  -1    2.17    1.06
   3  19  -1   11.73    2.44
  -3  19   1    8.23    1.92
  -3  19   1    9.96    2.03
  -3 -19   1    8.31    1.96
  -3 -19   1    8.85    2.04
   3 -19  -1    9.98    2.13
   3  19  -1    9.89    2.05
  -2  19   1   28.24    3.72
   2  19  -1   36.83    4.19
  -2  19   1   24.53    3.22
  -2 -19   1   31.62    3.76
  -2 -19   1   27.87    3.52
   2 -19  -1   28.01    3.57
   2  19  -1   36.33    3.83
  -1  19   1    4.77    1.72
   1  19  -1    7.95    2.02
  -1  19   1    6.06    1.62
  -1 -19   1    5.15    1.57
   1 -19  -1    9.72    2.09
  -1 -19   1    7.66    1.93
   1  19  -1    6.53    1.79
   0  19  -1   65.49    6.01
   0  19   1   70.85    6.16
   0  19  -1   75.42    5.83
   0  19   1   69.47    5.55
   0 -19  -1   51.66    5.29
   0 -19   1   70.62    5.96
   0  19  -1   76.18    5.82
   1  19   1   58.51    5.64
  -1  19  -1   74.75    6.21
  -1  19  -1   72.61    5.69
   1  19   1   65.30    5.44
  -1 -19  -1   64.19    5.69
  -1 -19  -1   65.65    5.77
   1 -19   1   72.38    6.01
  -1  19  -1   72.92    5.68
   2  19   1   55.20    5.40
  -2  19  -1   57.20    5.44
  -2  19  -1   66.65    5.34
  -2 -19  -1   55.96    5.21
   2 -19   1   67.44    5.73
  -2 -19  -1   58.84    5.37
  -2  19  -1   65.08    5.25
  -3  19  -1  201.29   11.75
   3  19   1  224.90   12.35
   3  19   1  190.07   10.94
  -3  19  -1  218.79   11.53
   3 -19   1  199.59   11.81
  -3 -19  -1  192.74   11.55
  -3 -19  -1  200.69   11.75
  -3  19  -1  215.73   11.40
  -4 -19  -1   35.19    4.04
  -4 -19  -1   43.03    4.32
   4 -19   1   41.61    4.37
   4 -19   1   43.15    4.00
   4  19   1   41.39    4.00
  -4  19  -1   37.27    3.85
  -5 -19  -1  146.82    9.42
  -5 -19  -1  175.65    9.95
   5 -19   1  164.92    9.90
   5 -19   1  163.53    9.35
   5  19   1  172.66    9.62
  -5  19  -1  149.39    9.11
   6 -19   1   13.31    2.18
  -6  19  -1   12.95    2.05
  -6 -19  -1   11.24    2.14
  -6 -19  -1   11.27    2.11
   6 -19   1   11.19    2.17
   6  19   1    9.13    1.91
  -7 -19  -1  342.24   16.74
   7 -19   1  369.69   16.72
  -7  19  -1  329.97   16.20
   7  19   1  362.29   16.86
   8 -19   1   17.81    2.30
  -8  19  -1   13.88    1.97
  -8 -19  -1   13.34    2.07
   8  19   1   15.64    2.24
   9 -19   1  170.03    9.10
  -9  19  -1  166.06    8.66
   9  19   1  186.82    9.38
  -9 -19  -1  177.30    9.08
   9 -19   1  158.39    9.05
  10 -19   1   -0.18    0.51
  10  19   1   -0.18    0.50
 -10 -19  -1   -0.16    0.53
   9  20  -1   14.08    1.87
  -9  20   1   11.21    1.60
  -9 -20   1   13.68    1.77
   9 -20  -1   13.72    1.84
   8 -20  -1   14.09    2.03
  -8  20   1   12.16    1.79
   8 -20  -1   14.62    2.02
   8  20  -1   11.95    1.86
  -8 -20   1   16.96    2.10
   7 -20  -1  184.42    9.68
  -7  20   1  177.63    9.51
   7  20  -1  199.74    9.86
   7 -20  -1  170.32    9.61
  -7 -20   1  174.46    9.67
   6 -20  -1  181.10    9.55
  -6 -20   1  176.59    9.76
  -6  20   1  161.54    9.31
   5 -20  -1   95.59    6.35
  -5 -20   1   93.00    6.52
  -5  20   1   94.74    6.35
   4 -20  -1   29.07    3.19
  -4  20   1   27.56    3.17
  -4 -20   1   26.33    3.28
   4 -20  -1   32.32    3.56
  -3  20   1  202.56   11.41
   3  20  -1  192.67   11.45
   3 -20  -1  204.71   10.84
  -3  20   1  179.39   10.63
   3  20  -1  194.85   10.90
  -3  20   1  199.71   10.79
  -3 -20   1  185.20   11.00
   3 -20  -1  209.76   11.43
  -3 -20   1  200.59   11.24
  -2  20   1  175.45   10.62
   2  20  -1  178.38   10.80
  -2  20   1  177.63   10.10
   2  20  -1  193.64   10.47
  -2 -20   1  160.11   10.18
   2 -20  -1  177.83   10.50
  -2 -20   1  167.55   10.31
   1  20  -1  473.41   23.45
  -1  20   1  486.29   23.47
  -1  20   1  498.28   22.86
   1  20  -1  516.88   23.07
   1 -20  -1  545.96   23.79
  -1 -20   1  446.90   22.89
  -1 -20   1  528.43   23.59
   0  20  -1  112.88    8.17
   0  20   1  118.34    8.25
   0  20  -1  133.52    8.08
   0  20   1  124.23    7.85
   0  20  -1  127.72    7.96
   0 -20  -1  113.06    7.93
   0 -20  -1  128.99    8.32
   0 -20   1  100.53    7.59
   0 -20   1   97.24    7.59
  -1  20  -1  115.96    8.23
   1  20   1  122.40    8.39
  -1  20  -1  118.23    7.81
  -1  20  -1  126.22    7.96
  -1 -20  -1  115.70    8.03
  -1 -20  -1  115.30    8.10
   1 -20   1  127.78    8.39
   2  20   1   42.00    4.49
  -2  20  -1   39.80    4.32
  -2  20  -1   42.26    4.17
  -2  20  -1   49.34    4.37
  -2 -20  -1   39.62    4.25
   2 -20   1   42.86    4.42
  -2 -20  -1   42.54    4.36
   3  20   1   70.83    5.98
  -3  20  -1   64.37    5.67
   3 -20   1   75.24    5.57
  -3  20  -1   74.00    5.64
   3  20   1   78.23    5.59
  -3  20  -1   88.11    5.93
   3  20   1   72.31    5.63
   3 -20   1   75.16    6.01
  -3 -20  -1   65.07    5.66
  -3 -20  -1   80.38    6.18
   4 -20   1   23.22    2.82
   4  20   1   17.58    2.51
  -4  20  -1   22.95    2.90
  -4 -20  -1   17.70    2.71
  -4 -20  -1   19.84    2.89
   4 -20   1   24.01    3.16
   5 -20   1   64.01    5.01
   5  20   1   77.34    5.43
  -5  20  -1   56.52    4.80
  -5 -20  -1   67.51    5.35
  -5 -20  -1   63.77    5.25
   5 -20   1   78.68    5.77
   6 -20   1  167.37    8.86
  -6 -20  -1  149.15    8.84
  -6 -20  -1  146.49    8.72
   6 -20   1  156.20    9.04
   6  20   1  160.31    8.91
  -6  20  -1  141.03    8.42
  -7 -20  -1    7.93    1.61
  -7  20  -1    6.26    1.39
   7  20   1    5.63    1.40
   7 -20   1    5.12    1.27
   8 -20   1   21.14    2.46
  -8 -20  -1   24.43    2.55
   8 -20   1   17.27    2.28
   8  20   1   22.43    2.53
  -8  20  -1   21.62    2.34
  -9 -20  -1   20.55    2.21
   9 -20   1   24.55    2.45
   9  20   1   22.33    2.39
  -9  20  -1   22.61    2.15
  -8 -21   1   29.84    2.64
   8  21  -1   27.13    2.54
  -8  21   1   27.61    2.53
   8 -21  -1   28.66    2.65
  -7 -21   1    0.78    0.73
  -7  21   1    1.67    0.80
   7 -21  -1   -0.19    0.45
  -6  21   1    3.77    1.05
  -6 -21   1    4.05    1.24
   6 -21  -1    2.72    0.96
  -5  21   1    8.50    1.67
  -5 -21   1    9.31    1.76
   5 -21  -1    7.80    1.60
   4 -21  -1   68.79    4.81
   4 -21  -1   57.49    4.73
  -4 -21   1   55.97    4.76
  -4  21   1   51.22    4.41
   3  21  -1   11.27    2.05
  -3  21   1    8.71    1.79
  -3  21   1    9.08    1.82
  -3 -21   1   11.86    2.09
   3  21  -1    7.65    1.96
  -3  21   1    9.02    2.01
  -3 -21   1    9.30    1.93
   3 -21  -1    9.09    1.87
   3 -21  -1    7.53    1.67
   2 -21  -1   24.29    2.84
  -2  21   1   24.94    3.23
   2  21  -1   22.00    3.18
  -2 -21   1   17.72    2.75
  -2  21   1   18.83    2.66
  -2  21   1   26.85    3.07
   2  21  -1   23.67    2.93
  -2 -21   1   24.77    3.08
   2 -21  -1   23.93    3.09
   1  21  -1   21.81    3.20
  -1  21   1   21.23    3.07
  -1  21   1   21.97    2.91
  -1 -21   1   25.51    3.20
  -1 -21   1   21.33    3.07
  -1  21   1   25.62    3.05
   1  21  -1   27.51    3.24
   0  21   1   88.21    6.72
   0  21  -1   80.64    6.48
   0  21  -1   90.73    6.34
   0  21   1   96.43    6.39
   0 -21  -1   77.11    6.17
   0 -21   1   75.03    6.08
   0 -21  -1   80.51    6.27
   0 -21   1   98.68    6.83
  -1  21  -1    4.34    1.52
   1  21   1    3.04    1.42
  -1 -21  -1    4.35    1.49
  -1  21  -1    4.49    1.52
   1  21   1    4.98    1.42
  -1  21  -1    4.96    1.60
  -1 -21  -1    5.62    1.69
   1 -21   1    5.03    1.54
   2  21   1   12.95    2.44
  -2  21  -1   14.07    2.45
  -2 -21  -1   12.13    2.24
  -2  21  -1   14.18    2.25
  -2  21  -1   15.71    2.41
   2  21   1   14.89    2.34
  -2 -21  -1   15.60    2.55
   2 -21   1    8.05    1.88
   3 -21   1   49.83    4.19
  -3  21  -1   54.08    4.74
   3  21   1   47.60    4.64
  -3  21  -1   50.13    4.31
   3  21   1   55.86    4.55
  -3  21  -1   49.09    4.26
  -3 -21  -1   44.04    4.33
  -3 -21  -1   49.94    4.54
   3 -21   1   45.37    4.40
   4 -21   1  141.03    7.67
   4  21   1  116.96    7.20
  -4  21  -1  121.60    7.40
   4 -21   1  108.56    7.53
  -4 -21  -1  132.30    7.95
  -4 -21  -1  112.52    7.52
   5 -21   1   93.54    6.05
  -5 -21  -1  102.33    6.51
  -5 -21  -1   93.94    6.33
   5 -21   1   92.59    6.38
   5  21   1   91.47    6.02
  -5  21  -1   96.68    6.16
   6 -21   1    8.39    1.51
  -6 -21  -1    6.79    1.49
  -6  21  -1    5.12    1.26
   6  21   1    6.05    1.37
   6 -21   1    7.47    1.55
   7 -21   1   20.59    2.28
  -7  21  -1   14.80    1.91
   7  21   1   18.99    2.23
  -7 -21  -1   13.12    1.91
   8  21   1    3.47    1.03
  -8 -21  -1    2.81    0.87
  -8  21  -1    3.42    0.87
  -7  22   1   14.70    1.77
  -7 -22   1   15.17    1.79
  -6  22   1  154.36    7.91
  -6 -22   1  144.02    7.88
  -5 -22   1    0.42    0.62
  -5  22   1    0.79    0.74
   5 -22  -1    0.96    0.74
   4 -22  -1   21.36    2.43
  -4 -22   1   22.73    2.65
   4 -22  -1   19.97    2.50
  -4  22   1   17.79    2.30
   3  22  -1   16.02    2.18
  -3  22   1   13.77    1.97
  -3  22   1   13.68    2.09
   3  22  -1   14.97    2.34
  -3 -22   1   12.16    2.03
   3 -22  -1   12.06    2.00
  -3 -22   1   16.30    2.34
   3 -22  -1   12.79    1.90
  -2  22   1   77.16    5.95
   2  22  -1   80.55    6.14
   2 -22  -1   88.00    5.74
  -2  22   1   80.21    5.71
   2  22  -1   87.97    5.94
  -2  22   1   93.12    5.94
   2 -22  -1   89.40    6.11
  -2 -22   1   81.35    5.93
   2 -22  -1   99.54    6.42
  -2 -22   1   90.28    6.16
  -1  22   1  124.14    7.79
   1  22  -1  113.03    7.65
  -1  22   1  124.62    7.38
   1  22  -1  112.72    7.24
   1 -22  -1  112.80    7.42
  -1 -22   1  114.92    7.46
  -1 -22   1  113.31    7.39
   1 -22  -1  126.07    7.68
   0  22  -1  133.23    8.49
   0  22   1  139.04    8.62
   0  22  -1  146.83    8.32
   0  22   1  144.26    8.28
   0 -22  -1  133.02    8.30
   0 -22   1  132.21    8.23
   0 -22  -1  133.28    8.29
   0 -22   1  128.90    8.24
   1  22   1  237.35   12.76
  -1  22  -1  223.03   12.47
   1  22   1  248.61   12.38
  -1  22  -1  253.60   12.37
   1 -22   1  255.70   12.71
   1 -22   1  222.28   12.31
  -1 -22  -1  233.15   12.43
  -1 -22  -1  240.08   12.57
  -2  22  -1  203.07   11.58
   2  22   1  243.77   12.20
   2 -22   1  236.29   11.33
  -2 -22  -1  208.45   11.48
   2 -22   1  204.69   11.44
  -2 -22  -1  233.97   11.86
   2 -22   1  224.05   11.76
   2  22   1  222.84   11.44
  -2  22  -1  203.00   11.12
   3 -22   1  109.51    6.56
   3  22   1   93.61    6.87
   3 -22   1  104.74    6.92
  -3 -22  -1  112.68    7.03
  -3 -22  -1  107.41    6.89
  -3  22  -1   99.52    6.51
   3  22   1  114.58    6.80
  -3  22  -1  115.05    6.73
   4 -22   1    7.25    1.54
  -4 -22  -1   10.13    1.76
   4 -22   1   11.29    1.75
  -4  22  -1    8.53    1.59
  -4 -22  -1    8.87    1.73
   5 -22   1    3.44    1.02
  -5 -22  -1    2.55    1.02
  -5  22  -1    3.48    1.01
   5  22   1    4.71    1.13
  -5 -22  -1    2.93    0.98
   5 -22   1    1.10    0.76
   6  22   1   26.83    2.59
  -6  22  -1   26.93    2.55
  -6 -22  -1   27.58    2.67
   6 -22   1   25.52    2.63
  -7 -22  -1    5.74    1.10
  -7  22  -1    5.03    1.00
   7  22   1    4.68    1.06
  -6 -23   1   59.00    3.88
  -6  23   1   62.88    3.93
  -5 -23   1   81.50    5.08
  -5  23   1   86.23    5.09
  -4 -23   1   53.27    3.97
   4 -23  -1   55.94    4.12
  -4  23   1   53.99    3.91
  -3  23   1   12.36    1.79
   3  23  -1   14.21    1.92
   3 -23  -1   13.92    1.84
   3 -23  -1   16.92    2.20
   3 -23  -1   13.69    1.93
  -3 -23   1   15.04    1.99
  -3 -23   1   11.72    1.84
   2 -23  -1   -0.19    0.47
  -2  23   1   -0.20    0.85
   2  23  -1   -0.41    0.85
   2  23  -1   -0.21    0.65
   2  23  -1   -0.25    0.63
  -2  23   1    0.72    0.70
  -2 -23   1   -0.22    0.59
   2 -23  -1    0.22    0.60
   2 -23  -1    0.67    0.77
  -2 -23   1    0.44    0.64
   1 -23  -1   10.48    1.65
   1  23  -1   12.55    1.90
  -1  23   1    9.77    1.70
  -1 -23   1   10.24    1.82
   1 -23  -1   12.51    1.93
   1 -23  -1    7.39    1.58
  -1 -23   1    7.92    1.58
  -1  23   1    7.31    1.61
   1  23  -1   10.73    1.91
   0  23   1    8.91    1.71
   0  23  -1   10.28    1.81
   0 -23  -1    7.91    1.60
   0 -23   1   11.19    1.86
   0 -23   1    9.65    1.74
   0 -23  -1    7.20    1.58
   0  23   1    8.50    1.77
   0  23  -1   11.09    1.94
  -1  23  -1   53.41    4.50
   1  23   1   51.76    4.52
   1 -23   1   65.17    4.38
   1 -23   1   55.37    4.48
  -1 -23  -1   57.12    4.46
   1 -23   1   55.72    4.40
  -1 -23  -1   67.45    4.76
  -1  23  -1   50.52    4.16
   1  23   1   63.91    4.51
  -2  23  -1   38.96    3.62
   2 -23   1   37.08    3.25
   2  23   1   35.51    3.54
  -2  23  -1   40.29    3.44
  -2 -23  -1   37.95    3.49
  -2 -23  -1   36.74    3.40
   2 -23   1   35.54    3.38
   2 -23   1   37.21    3.48
   2  23   1   44.72    3.61
  -2  23  -1   41.86    3.45
   3 -23   1  108.41    6.19
  -3  23  -1  104.08    6.17
  -3  23  -1  109.63    6.24
   3 -23   1  109.38    6.55
  -3 -23  -1  101.06    6.33
  -3 -23  -1  105.63    6.44
   3 -23   1  104.36    6.42
  -4 -23  -1   75.00    4.81
  -4 -23  -1   60.33    4.45
   4 -23   1   73.31    4.81
   4 -23   1   68.23    4.69
  -5 -23  -1   90.66    5.49
  -5 -23  -1  101.55    5.62
   5 -23   1   89.44    5.50
  -6 -23  -1   28.70    2.44
  -3  24   1    7.05    1.25
  -3 -24   1    8.38    1.33
   3 -24  -1    9.05    1.43
   3 -24  -1    5.49    1.09
  -3  24   1    5.76    1.09
   2  24  -1   77.30    4.76
   2 -24  -1   78.34    4.81
  -2 -24   1   67.75    4.61
  -2 -24   1   82.65    4.87
   2 -24  -1   71.50    4.75
   2  24  -1   78.27    4.75
  -2  24   1   68.52    4.55
   1  24  -1   38.58    3.16
   1 -24  -1   35.66    3.12
  -1 -24   1   38.98    3.17
   1 -24  -1   35.92    3.10
  -1 -24   1   33.24    2.99
  -1  24   1   35.14    3.02
   1  24  -1   37.76    3.10
   0  24  -1   76.32    4.93
   0 -24   1   82.71    5.07
   0 -24  -1   77.93    5.03
   0 -24  -1   74.48    4.95
   0 -24   1   69.02    4.84
   0  24  -1   84.81    5.05
   0  24   1   83.49    5.02
  -1  24  -1   24.77    2.50
   1  24   1   28.51    2.63
  -1  24  -1   23.20    2.41
   1 -24   1   27.19    2.63
  -1 -24  -1   31.80    2.82
  -1 -24  -1   25.15    2.56
   1 -24   1   28.21    2.69
  -2  24  -1    9.98    1.55
   2 -24   1   11.41    1.67
  -2 -24  -1   10.61    1.62
  -2 -24  -1   14.81    1.85
   2 -24   1   11.45    1.67
   2  24   1   13.07    1.69
  -2  24  -1   11.49    1.64
  -3  24  -1   40.81    3.05
  -3  24  -1   42.61    3.08
   3 -24   1   40.84    3.22
  -3 -24  -1   41.51    3.16
  -3 -24  -1   43.23    3.26
   3 -24   1   42.89    3.29
  16   0  -2   10.37    1.72
 -16   0   2   10.63    1.60
  16   0  -2   10.72    1.82
  16   0  -2    9.31    1.78
 -16   0   2   10.65    1.54
 -15   0   2  276.63   13.27
  15   0  -2  288.71   14.20
  15   0  -2  284.73   13.84
 -15   0   2  275.71   13.37
  15   0  -2  246.26   13.87
 -14   0   2  174.92    9.45
  14   0  -2  146.62    9.78
 -14   0   2  174.90    9.51
  14   0  -2  164.47    9.77
  14   0  -2  169.60   10.32
 -13   0   2  508.15   24.62
  13   0  -2  637.31   26.47
  13   0  -2  558.46   25.54
 -13   0   2  661.23   25.61
  13   0  -2  479.17   25.49
 -12   0   2   63.21    4.89
  12   0  -2   55.37    5.20
  12   0  -2   68.59    5.63
  12   0  -2   53.29    4.95
 -12   0   2   58.10    4.78
  11   0  -2  137.81   11.12
 -11   0   2  118.80    9.23
  11   0  -2   99.16    9.47
  11   0  -2  122.23   10.50
 -11   0   2  117.37    7.39
  11   0  -2  115.21    7.76
  11   0  -2  115.58   10.23
  11   0  -2  137.24    8.46
 -11   0   2  139.03    7.77
  10   0  -2   57.30    6.48
  10   0  -2   55.42    4.83
  10   0  -2   66.91    6.98
 -10   0   2   83.08    6.75
  10   0  -2   57.36    6.33
  10   0  -2   76.70    7.38
  10   0  -2   58.94    4.87
 -10   0   2   64.52    4.70
 -10   0   2   64.34    4.70
   9   0  -2  546.70   26.33
   9   0  -2  590.92   26.97
  -9   0   2  612.57   25.64
   9   0  -2  523.73   23.49
   9   0  -2  584.65   27.04
   9   0  -2  507.73   23.29
  -9   0   2  559.77   23.09
  -9   0   2  525.65   22.91
   8   0  -2 1025.52   45.56
   8   0  -2 1050.83   43.21
   8   0  -2 1193.81   46.92
   8   0  -2 1155.49   46.38
  -8   0   2 1042.50   44.46
   8   0  -2  994.95   45.38
   7   0  -2  923.92   41.73
   7   0  -2  869.50   39.70
   7   0  -2 1218.86   43.72
   7   0  -2 1140.91   42.80
  -7   0   2 1059.48   41.38
   7   0  -2  993.28   42.10
   6   0  -2   25.89    2.90
   6   0  -2   29.13    3.14
   6   0  -2   29.90    3.37
   6   0  -2   29.29    3.21
  -6   0   2   25.01    2.64
  -5   0   2  177.84    8.69
   5   0  -2  167.56    9.02
   5   0  -2  183.54    9.60
   5   0  -2  176.87    8.99
   5   0  -2  157.06    8.85
  -5   0   2  187.20    9.04
  -5   0   2  163.11    8.04
  -5   0   2  160.92    8.48
   4   0  -2    0.96    0.53
   4   0  -2    1.32    0.73
   4   0  -2    1.73    0.64
   4   0  -2    1.25    0.61
  -4   0   2    1.02    0.52
  -4   0   2    1.28    0.54
  -4   0   2    1.46    0.57
  -3   0   2  134.37    6.84
  -3   0   2  150.79    6.92
   3   0  -2  113.67    6.75
  -3   0   2  163.39    6.60
   3   0  -2  153.51    7.48
   3   0  -2  137.26    6.79
   3   0  -2  145.22    6.47
   3   0  -2  139.91    7.00
  -3   0   2  142.37    6.75
   3   0  -2  153.98    6.51
   2   0  -2 2021.93   79.92
  -2   0   2 1821.51   80.02
  -2   0   2 2333.57   79.94
   2   0  -2 2174.89   80.18
  -2   0   2 2151.57   79.78
   2   0  -2 2015.96   80.52
   2   0  -2 2091.97   79.80
   2   0  -2 2131.34   80.13
   2   0  -2 2205.05   79.93
  -2   0   2 1932.90   79.27
  -2   0   2 2047.87   79.91
  -2   0   2 2134.60   79.24
  -1   0   2  140.71    5.53
   1   0  -2  130.34    5.73
   1   0  -2  140.29    6.26
   1   0  -2  128.82    5.47
   1   0  -2  120.56    5.90
  -1   0   2  127.59    5.71
   1   0  -2  135.77    6.10
   1   0  -2  133.70    6.01
   0   0  -2 4992.10  192.49
   0   0  -2 4843.62  193.08
   0   0  -2 5365.76  192.66
   0   0  -2 4933.59  193.13
  -1   0  -2   46.91    2.17
  -1   0  -2   48.59    2.60
  -1   0  -2   45.73    2.44
   1   0   2   44.08    2.15
  -1   0  -2   47.01    2.61
   1   0   2   45.05    2.10
  -1   0  -2   47.32    2.67
  -1   0  -2   40.83    2.54
  -2   0  -2  154.89    6.61
   2   0   2  149.21    6.59
  -2   0  -2  156.17    6.69
   2   0   2  157.41    6.90
  -2   0  -2  158.27    7.13
  -2   0  -2  157.50    6.73
  -2   0  -2  166.55    7.13
  -2   0  -2  167.53    7.01
  -3   0  -2  272.30   11.13
  -3   0  -2  256.73   11.51
   3   0   2  223.29   11.02
   3   0   2  244.35   10.53
   3   0   2  227.02   10.89
  -3   0  -2  246.74   10.57
   3   0   2  267.02   10.93
  -3   0  -2  268.08   11.03
  -3   0  -2  266.38   10.68
   4   0   2    0.66    0.60
  -4   0  -2    0.53    0.55
   4   0   2    0.50    0.36
   4   0   2    0.29    0.37
   4   0   2    0.92    0.47
   4   0   2    0.91    0.61
  -4   0  -2    0.42    0.50
  -4   0  -2    0.79    0.53
  -5   0  -2  132.23    7.70
   5   0   2  131.81    7.43
   5   0   2  132.47    7.24
  -5   0  -2  143.94    7.34
   5   0   2  129.35    7.39
   5   0   2  137.26    7.65
  -6   0  -2  716.93   35.91
   6   0   2  867.70   36.26
   6   0   2 1042.90   36.61
  -6   0  -2  793.92   35.50
   6   0   2  786.93   36.03
   6   0   2 1090.76   37.16
   7   0   2  548.48   25.82
   7   0   2  594.99   25.98
   7   0   2  570.98   25.63
  -7   0  -2  594.32   25.25
  -7   0  -2  619.92   26.27
   7   0   2  575.12   25.81
   7   0   2  542.19   23.92
   8   0   2  140.93   10.11
   8   0   2  203.04   11.58
   8   0   2  148.89   10.26
  -8   0  -2  197.81   10.62
   8   0   2  201.72    9.54
  -8   0  -2  182.13   11.11
   8   0   2  182.87   11.06
   9   0   2  654.74   29.57
   9   0   2  710.69   32.64
  -9   0  -2  734.22   31.46
  -9   0  -2  725.38   29.32
   9   0   2  695.16   32.70
   9   0   2  690.41   29.82
  10   0   2  559.44   31.54
  10   0   2  610.78   29.12
 -10   0  -2  748.27   28.84
 -10   0  -2  691.52   28.79
  10   0   2  666.29   32.79
  10   0   2  721.27   29.74
  11   0   2   42.53    5.83
  11   0   2   57.91    5.00
 -11   0  -2   58.78    4.46
 -11   0  -2   57.71    4.55
  11   0   2   52.64    4.85
  11   0   2   45.89    6.27
  12   0   2  485.13   22.61
 -12   0  -2  451.62   21.42
 -12   0  -2  516.66   21.97
  12   0   2  477.03   22.83
  13   0   2  136.60    8.77
  13   0   2  121.17    8.66
 -13   0  -2  133.32    8.02
 -14   0  -2  272.27   13.75
  14   0   2  264.58   14.06
  14   0   2  248.79   14.26
 -14   0  -2  283.40   13.50
 -15   0  -2  245.65   12.50
  15   0   2  250.23   12.86
  15   0   2  235.61   13.00
 -15   0  -2  256.61   12.23
 -16   0  -2   45.26    3.73
 -16   0  -2   56.26    3.81
  16   0   2   53.01    4.24
  16   0   2   51.53    4.06
  16  -1  -2   58.07    4.12
 -16  -1   2   45.11    3.57
  16   1  -2   52.75    3.96
 -16   1   2   53.81    3.84
 -16   1   2   49.22    3.60
 -16  -1   2   47.20    3.56
  16   1  -2   49.27    4.08
  16  -1  -2   48.09    4.03
  16  -1  -2   49.06    4.16
  16   1  -2   49.75    4.16
  15   1  -2   40.51    3.71
 -15  -1   2   33.23    3.24
  15  -1  -2   40.69    3.78
 -15   1   2   37.28    3.45
  15   1  -2   28.65    3.47
  15  -1  -2   33.07    3.65
  15   1  -2   35.03    3.71
  15  -1  -2   42.14    3.98
 -15  -1   2   39.65    3.40
 -15   1   2   30.57    3.08
 -14   1   2   12.84    2.06
  14  -1  -2   10.18    2.10
  14   1  -2   10.58    2.07
 -14   1   2    9.80    1.90
 -14  -1   2    9.64    1.91
  14  -1  -2   12.15    2.35
  14   1  -2    9.42    2.12
  14  -1  -2   13.39    2.43
  14   1  -2    7.98    1.94
 -14  -1   2   15.84    2.24
  13   1  -2   41.70    4.37
  13  -1  -2   38.87    4.15
 -13  -1   2   31.95    3.49
  13  -1  -2   31.45    3.74
  13   1  -2   35.21    3.87
 -13   1   2   36.13    3.69
  13  -1  -2   35.92    4.08
  13   1  -2   38.95    4.28
 -13   1   2   35.65    3.56
 -13  -1   2   38.62    3.70
  12  -1  -2  378.82   17.66
  12   1  -2  320.92   17.11
  12  -1  -2  300.53   16.89
  12   1  -2  340.00   17.34
 -12  -1   2  350.76   16.42
 -12   1   2  340.10   16.33
  12  -1  -2  354.17   17.12
 -12   1   2  350.54   16.50
  12   1  -2  318.10   16.70
 -12  -1   2  356.51   16.50
  11   1  -2    1.81    1.26
  11   1  -2    1.28    1.33
  11  -1  -2    1.88    1.46
 -11   1   2    1.69    0.97
 -11  -1   2    2.92    0.95
 -11   1   2    1.43    1.11
 -11  -1   2    2.79    1.45
  11  -1  -2    3.26    1.80
  11   1  -2    1.27    1.62
  11  -1  -2    0.63    1.31
  11   1  -2    2.24    1.00
  11   1  -2    1.89    1.60
  11  -1  -2    2.22    1.10
 -11  -1   2    1.43    0.90
 -11   1   2    5.59    1.41
  11  -1  -2    3.78    1.28
  11   1  -2    1.14    0.84
 -10   1   2  352.20   18.05
  10  -1  -2  389.66   18.76
  10   1  -2  409.74   18.88
 -10   1   2  461.19   21.29
  10  -1  -2  418.72   22.45
  10   1  -2  439.22   22.57
 -10  -1   2  400.59   20.50
  10  -1  -2  376.82   21.22
  10   1  -2  348.21   21.13
  10  -1  -2  454.33   22.74
  10   1  -2  440.33   22.82
  10  -1  -2  420.43   19.16
  10  -1  -2  390.33   21.80
  10   1  -2  406.18   22.06
  10   1  -2  401.56   19.06
 -10   1   2  383.90   18.21
 -10  -1   2  442.62   18.65
 -10  -1   2  431.89   18.50
   9   1  -2   96.77    6.19
   9  -1  -2   93.38    6.21
   9  -1  -2   86.73    7.81
   9   1  -2  121.32    8.82
  -9  -1   2   99.93    7.28
  -9   1   2  104.61    7.56
  -9   1   2  100.04    5.90
  -9  -1   2  103.95    5.94
   9  -1  -2   80.05    7.30
   9   1  -2   90.35    7.79
  -9  -1   2   93.97    5.84
  -9   1   2   97.59    5.86
   9   1  -2   92.01    6.21
   9  -1  -2  110.00    8.43
   9   1  -2   96.71    8.02
   9  -1  -2   96.73    8.15
   9  -1  -2   90.30    6.13
   9   1  -2  104.27    8.48
   8  -1  -2    5.16    1.71
   8   1  -2    3.87    1.56
   8   1  -2    4.24    1.45
   8  -1  -2    4.02    1.66
   8  -1  -2    3.87    1.05
   8   1  -2    3.14    0.92
   8   1  -2    4.61    1.50
   8  -1  -2    4.18    1.48
  -8  -1   2    4.64    1.29
  -8   1   2    3.86    1.28
   8  -1  -2    3.32    1.50
   8   1  -2    4.22    1.70
  -7  -1   2   70.14    5.22
   7   1  -2   77.04    5.97
  -7   1   2   89.56    5.78
   7  -1  -2   75.80    5.99
   7  -1  -2   61.29    5.40
   7   1  -2   72.27    5.78
   7  -1  -2   72.54    5.73
   7   1  -2   69.01    5.70
  -7  -1   2   83.14    5.95
   7  -1  -2   65.86    4.43
   7   1  -2   84.06    6.45
   7  -1  -2   75.04    6.18
   7   1  -2   68.58    4.49
   6  -1  -2   30.06    3.38
   6   1  -2   36.55    3.57
  -6  -1   2   49.17    3.66
  -6   1   2   41.87    3.44
   6  -1  -2   39.33    3.92
   6   1  -2   36.76    3.81
   6  -1  -2   35.54    3.45
   6   1  -2   38.81    3.63
   6  -1  -2   32.73    3.36
   6   1  -2   39.69    3.75
  -6   1   2   36.86    2.86
  -6  -1   2   36.43    3.48
  -6   1   2   30.55    3.15
  -5   1   2   32.35    2.72
   5  -1  -2   34.71    3.12
   5   1  -2   28.35    2.81
   5  -1  -2   31.87    3.26
   5   1  -2   30.36    3.13
   5  -1  -2   25.62    2.62
   5   1  -2   24.90    2.65
   5   1  -2   24.41    2.72
   5  -1  -2   34.13    3.00
  -5   1   2   25.45    2.22
  -5  -1   2   29.81    2.79
  -5  -1   2   29.49    2.62
  -5   1   2   31.58    2.79
   4   1  -2    0.78    0.52
  -4  -1   2    0.97    0.45
   4  -1  -2    1.51    0.71
   4   1  -2    2.26    0.88
   4  -1  -2    0.29    0.39
   4   1  -2    0.15    0.39
   4   1  -2    0.33    0.46
   4  -1  -2    0.29    0.40
  -4  -1   2    0.34    0.31
  -4   1   2    0.29    0.45
  -4  -1   2    1.83    0.69
  -4  -1   2    1.17    0.55
  -4   1   2    0.95    0.41
  -4   1   2    1.03    0.50
  -3  -1   2  274.86   11.53
  -3   1   2  274.27   11.41
  -3   1   2  236.16   11.07
   3  -1  -2  265.59   11.76
   3   1  -2  258.89   11.53
  -3  -1   2  271.62   11.43
   3   1  -2  266.61   11.95
   3  -1  -2  273.91   12.03
   3  -1  -2  259.40   11.35
   3   1  -2  252.66   11.43
   3  -1  -2  256.58   11.40
   3   1  -2  288.75   11.13
   3   1  -2  249.85   11.64
   3  -1  -2  247.11   10.90
  -3   1   2  293.95   11.67
  -3  -1   2  242.93   10.99
   3   1  -2  257.16   10.98
   2   1  -2   61.81    3.30
  -2   1   2   59.34    3.27
  -2  -1   2   64.24    3.30
  -2  -1   2   61.83    3.46
  -2   1   2   67.09    2.78
   2   1  -2   68.34    3.39
   2  -1  -2   52.63    3.40
   2   1  -2   63.32    3.69
   2  -1  -2   60.54    3.66
   2   1  -2   61.30    3.29
   2  -1  -2   60.41    3.16
   2   1  -2   60.86    3.28
   2  -1  -2   58.70    3.24
   2  -1  -2   64.65    3.26
  -2   1   2   63.36    3.04
  -2   1   2   64.34    3.46
  -2  -1   2   70.04    3.10
  -2   1   2   58.37    3.03
  -1  -1   2  109.54    4.77
  -1   1   2  106.78    4.92
   1   1  -2  114.27    4.78
  -1  -1   2  108.36    5.39
   1  -1  -2  107.07    5.09
   1   1  -2   97.58    5.20
   1  -1  -2  108.55    5.32
   1  -1  -2  106.75    4.64
  -1   1   2  109.04    4.48
   1   1  -2  108.18    5.15
   1  -1  -2  118.77    5.15
  -1  -1   2  106.57    4.59
  -1   1   2  109.03    4.94
  -1   1   2  110.40    5.10
   1  -1  -2  111.97    5.17
   1   1  -2  114.70    5.22
   1  -1  -2  109.27    5.18
   1   1  -2  110.81    5.21
   0  -1   2   85.23    3.68
   0  -1  -2   90.61    3.70
   0   1  -2   87.51    3.71
   0   1   2   82.05    3.67
   0   1  -2   90.86    3.92
   0  -1   2   88.74    3.59
   0  -1  -2   87.37    3.57
   0   1   2   84.33    3.97
   0   1  -2   89.50    4.33
   0  -1  -2   85.98    4.23
   0  -1  -2   89.99    4.01
   0   1  -2   93.23    4.32
   0  -1  -2   83.77    4.21
  -1  -1  -2  343.25   14.38
   1   1   2  363.84   14.23
  -1   1  -2  389.65   14.95
   1   1   2  341.21   14.51
   1  -1   2  354.64   14.10
  -1  -1  -2  334.96   14.72
   1  -1   2  364.21   14.32
   1   1   2  387.73   14.94
  -1  -1  -2  373.00   14.81
  -1   1  -2  375.68   14.92
   1  -1   2  365.81   14.44
  -1   1  -2  388.55   14.96
  -1   1  -2  369.79   14.93
  -1  -1  -2  374.57   14.90
  -1  -1  -2  374.18   14.91
  -2  -1  -2 1334.45   48.19
   2  -1   2 1413.63   48.17
   2   1   2 1290.49   48.29
   2   1   2 1474.83   48.80
  -2   1  -2 1285.78   48.20
  -2  -1  -2 1271.67   48.18
  -2  -1  -2 1251.97   48.53
  -2   1  -2 1286.99   48.79
   2   1   2 1218.16   48.24
   2  -1   2  983.25   48.23
   2  -1   2 1343.67   48.05
   2   1   2  959.65   47.45
  -2   1  -2 1341.01   48.30
  -2   1  -2 1476.78   48.83
  -2  -1  -2 1294.04   48.29
  -2  -1  -2 1340.41   48.54
  -2  -1  -2 1388.73   48.62
   2  -1   2 1219.22   47.91
  -3  -1  -2  981.59   38.65
   3  -1   2  901.00   38.56
   3   1   2 1009.27   38.78
   3   1   2 1120.40   39.28
  -3  -1  -2  958.14   38.16
  -3   1  -2 1070.48   38.34
  -3   1  -2  995.01   38.85
   3  -1   2  952.15   38.49
  -3  -1  -2  970.80   38.45
  -3  -1  -2 1002.71   39.03
  -3  -1  -2 1020.57   39.27
   3  -1   2  956.27   38.35
   3  -1   2  907.20   38.84
   3   1   2  971.13   38.77
  -3   1  -2 1010.93   39.35
  -3   1  -2  931.47   38.31
  -4  -1  -2  235.26   11.29
   4  -1   2  228.86   11.22
   4   1   2  246.49   11.48
   4   1   2  241.17   11.61
  -4  -1  -2  240.67   11.68
   4  -1   2  241.29   11.47
   4  -1   2  278.88   11.10
   4   1   2  270.06   11.56
  -4   1  -2  249.72   11.89
   4  -1   2  256.93   11.26
  -4   1  -2  235.08   11.28
  -4  -1  -2  236.68   11.01
  -4  -1  -2  261.33   11.78
   5  -1   2    2.36    0.92
   5   1   2    3.07    0.90
   5   1   2    3.62    1.07
   5  -1   2    3.69    1.04
   5   1   2    2.91    0.97
  -5   1  -2    3.88    1.05
  -5  -1  -2    4.19    0.94
  -5  -1  -2    4.62    1.06
   5  -1   2    3.85    0.94
   5   1   2    3.66    0.98
  -5  -1  -2    2.77    0.95
  -5   1  -2    3.85    1.09
   5  -1   2    3.39    0.91
  -6  -1  -2  977.74   35.71
   6   1   2  753.65   35.15
   6  -1   2  783.83   35.20
   6   1   2  822.84   35.44
   6  -1   2  769.51   35.14
   6  -1   2  897.08   35.37
   6   1   2  909.54   35.48
  -6   1  -2  840.95   35.02
  -6  -1  -2  764.71   34.48
  -6   1  -2  742.72   35.33
  -6  -1  -2  915.04   35.87
   6   1   2 1030.81   36.18
   6  -1   2  845.21   35.41
   7   1   2  135.03    7.14
   7  -1   2  130.94    7.08
   7   1   2  151.53    8.85
   7  -1   2  132.50    8.54
   7   1   2  130.54    8.54
   7  -1   2  135.17    8.41
   7  -1   2  140.88    8.46
   7   1   2  148.91    8.67
  -7  -1  -2  144.67    8.04
  -7   1  -2  155.62    9.14
   7  -1   2  151.25    8.80
   7   1   2  144.99    8.70
   8  -1   2  225.27   11.33
   8   1   2  208.54   11.23
   8  -1   2  280.03   13.72
   8   1   2  228.35   13.01
  -8   1  -2  281.86   13.27
   8   1   2  208.89   12.78
   8  -1   2  236.77   13.45
   8   1   2  240.77   13.58
  -8   1  -2  214.89   13.14
   8  -1   2  210.06   12.89
   8   1   2  285.78   14.08
  -9   1  -2  149.33    7.62
  -9  -1  -2  135.72    7.46
   9  -1   2  120.37    9.31
  -9   1  -2  131.74    9.59
   9   1   2  134.56    9.73
  -9   1  -2  141.19    7.51
   9  -1   2  131.12    7.80
   9   1   2  118.45    7.60
   9   1   2  140.30    9.74
  -9   1  -2  136.43    9.03
   9  -1   2  137.92    7.99
   9  -1   2  142.23   10.06
   9   1   2  132.48    9.84
   9   1   2  138.03    8.02
 -10   1  -2   85.68    5.63
 -10  -1  -2   84.97    5.66
  10  -1   2   83.62    6.06
 -10   1  -2   87.42    5.63
  10   1   2   93.23    6.21
 -10   1  -2   91.29    7.35
  10  -1   2   81.69    7.78
  10   1   2   82.31    7.84
  10  -1   2   82.63    7.94
  10   1   2   76.08    5.91
  10   1   2   97.30    8.52
  10  -1   2   89.46    6.26
 -11   1  -2    8.48    1.69
  11   1   2    8.11    1.88
  11  -1   2    8.39    1.87
  11   1   2    8.49    2.54
  11  -1   2   10.72    2.92
  11  -1   2   10.96    2.12
  11   1   2   10.69    2.18
  11  -1   2    7.01    2.75
  11   1   2   10.22    3.06
 -11  -1  -2    7.48    1.64
 -11   1  -2    7.39    1.58
  12  -1   2   53.30    4.81
 -12   1  -2   41.27    3.91
  12   1   2   45.24    4.53
 -12  -1  -2   46.79    4.14
 -12   1  -2   48.92    4.21
  12  -1   2   44.38    4.62
  12   1   2   46.55    4.71
  13  -1   2   41.23    4.36
  13   1   2   40.34    4.34
 -13   1  -2   52.93    4.29
  13  -1   2   43.23    4.58
  13   1   2   48.83    4.84
 -13   1  -2   41.66    3.94
 -13  -1  -2   47.70    4.19
 -14  -1  -2   83.53    5.96
 -14   1  -2   80.81    5.89
 -14   1  -2   73.01    5.39
  14  -1   2   77.41    6.05
  14   1   2   77.11    6.05
  14  -1   2   80.02    6.43
  14   1   2   77.13    6.33
 -14  -1  -2   81.87    5.62
 -14   1  -2   74.96    5.47
 -15  -1  -2   31.82    3.23
 -15   1  -2   25.53    3.00
  15   1   2   28.01    3.29
  15  -1   2   30.30    3.38
  15  -1   2   30.70    3.48
  15   1   2   29.26    3.45
 -15  -1  -2   34.94    3.12
 -15   1  -2   35.66    3.18
 -16  -1  -2   46.66    3.64
  16   1   2   42.14    3.70
  16  -1   2   52.18    3.98
  16  -1   2   42.77    3.78
  16   1   2   44.57    3.85
 -16   1  -2   46.76    3.46
 -16  -1  -2   45.00    3.39
 -16   2   2  112.97    6.51
 -16  -2   2  122.17    6.56
  16  -2  -2  129.01    7.01
 -16   2   2  114.40    6.39
 -16  -2   2  109.73    6.32
 -15  -2   2    6.30    1.40
 -15   2   2    5.46    1.35
  15   2  -2    7.63    1.60
  15  -2  -2    5.95    1.57
  15   2  -2    6.89    1.73
  15  -2  -2    9.16    1.84
  15  -2  -2    7.18    1.78
  15   2  -2    6.34    1.68
 -15   2   2    7.20    1.54
 -15  -2   2    6.47    1.42
 -14   2   2   -0.25    0.92
 -14  -2   2    0.74    0.77
  14   2  -2   -0.58    0.85
  14  -2  -2    0.30    0.93
  14   2  -2    1.66    1.29
  14  -2  -2    1.28    1.00
  14  -2  -2   -0.34    0.87
  14   2  -2   -0.35    0.95
 -14   2   2    0.26    0.75
 -14  -2   2    0.75    0.73
 -13  -2   2   -0.26    0.82
 -13   2   2    0.79    0.72
 -13  -2   2    1.32    0.87
 -13   2   2    0.81    0.93
  13   2  -2    1.54    0.96
  13  -2  -2    2.55    1.15
  13  -2  -2    0.72    1.18
  13   2  -2    0.36    1.13
  13   2  -2    1.40    1.26
  13  -2  -2    0.68    0.93
 -12   2   2   13.48    2.21
  12   2  -2   15.21    2.50
  12  -2  -2   15.39    2.64
 -12   2   2   16.70    2.51
 -12  -2   2   14.69    2.28
 -12  -2   2   17.67    2.51
  12  -2  -2   17.64    2.77
  12   2  -2   18.98    2.93
  12   2  -2   16.17    2.68
  12  -2  -2   22.02    3.16
  11  -2  -2  127.06   10.74
  11   2  -2  120.48    8.24
  11  -2  -2  118.83    8.03
  11   2  -2  129.33    8.13
 -11   2   2  124.78    7.70
 -11  -2   2  132.98    9.68
  11   2  -2  121.21   10.55
  11  -2  -2  121.23   10.79
 -11   2   2  131.48    9.86
 -11  -2   2  133.42    7.88
 -11   2   2  143.81    8.00
  11   2  -2  153.67   11.62
  11  -2  -2  149.99   11.35
  11  -2  -2  124.93    8.31
  11   2  -2   93.82    9.54
 -11  -2   2  131.47    7.73
  11  -2  -2  150.50    8.77
  11   2  -2  130.19    8.51
 -10   2   2   19.12    2.33
  10   2  -2    9.30    2.53
 -10   2   2   12.61    1.92
 -10  -2   2   12.45    1.93
  10  -2  -2   12.65    2.18
  10   2  -2   12.68    2.05
  10  -2  -2   16.78    3.49
  10   2  -2   13.13    2.99
  10  -2  -2   14.16    2.27
  10   2  -2   13.81    2.23
  10  -2  -2   10.95    2.89
 -10  -2   2   13.21    1.96
  10  -2  -2   15.50    3.24
  10   2  -2   13.18    3.13
 -10   2   2   11.53    2.48
 -10  -2   2   12.09    2.53
   9   2  -2    3.77    1.63
  -9   2   2    2.61    0.87
  -9  -2   2    2.19    0.83
   9  -2  -2    3.53    1.13
   9   2  -2    3.83    1.25
   9  -2  -2    1.85    1.37
   9   2  -2    4.22    1.69
   9  -2  -2    3.93    1.70
   9   2  -2    1.39    0.97
  -9  -2   2    3.85    1.10
  -9   2   2    3.37    0.98
  -9   2   2    3.62    1.31
  -9  -2   2    2.05    1.18
   9   2  -2    3.98    1.56
   9  -2  -2    6.75    2.01
   9   2  -2    2.78    0.91
   9  -2  -2    3.45    1.05
   9   2  -2    4.19    1.15
  -8  -2   2  328.84   15.98
   8   2  -2  282.26   15.65
  -8   2   2  226.60   14.13
  -8  -2   2  308.76   14.98
   8  -2  -2  328.92   16.61
   8   2  -2  258.67   15.44
   8  -2  -2  307.07   15.68
   8  -2  -2  276.48   15.53
   8   2  -2  299.03   15.94
   8   2  -2  262.32   13.50
   8  -2  -2  297.18   13.70
   8   2  -2  320.98   16.57
   8  -2  -2  382.58   17.32
  -7  -2   2  720.02   28.30
  -7   2   2  624.16   27.09
   7  -2  -2  627.41   28.19
  -7  -2   2  680.02   27.27
   7   2  -2  795.55   28.98
   7  -2  -2  638.02   28.59
   7  -2  -2  607.46   25.77
   7   2  -2  508.03   27.83
   7   2  -2  601.30   28.03
   7  -2  -2  550.14   27.20
   7  -2  -2  591.77   27.64
   7   2  -2  595.59   27.83
   7   2  -2  581.55   25.78
  -7   2   2  694.77   27.82
  -6   2   2   72.43    4.57
  -6  -2   2   79.51    5.48
   6  -2  -2   66.91    5.44
  -6  -2   2   88.28    5.38
   6   2  -2   85.66    5.77
  -6   2   2   69.55    4.96
   6  -2  -2   84.51    6.06
   6   2  -2   91.48    6.23
   6   2  -2   60.99    5.24
   6  -2  -2   69.17    5.19
   6  -2  -2   64.34    5.09
   6   2  -2   70.42    5.35
  -6   2   2   82.29    5.49
  -5  -2   2  243.35   11.95
  -5   2   2  255.81   11.56
  -5  -2   2  242.96   12.24
   5  -2  -2  225.98   12.43
  -5   2   2  240.33   11.86
   5   2  -2  266.17   12.52
   5   2  -2  298.67   13.31
   5  -2  -2  295.16   13.30
   5   2  -2  217.98   12.27
   5  -2  -2  272.91   12.34
   5  -2  -2  286.19   12.54
   5   2  -2  265.46   12.59
  -5   2   2  252.60   12.29
  -4   2   2  302.29   15.41
  -4  -2   2  435.94   16.50
  -4  -2   2  349.79   16.21
   4  -2  -2  408.02   16.86
   4   2  -2  368.29   16.32
  -4   2   2  416.78   16.10
  -4  -2   2  374.92   16.14
   4   2  -2  401.34   16.85
   4  -2  -2  399.61   16.85
   4   2  -2  391.68   16.71
   4  -2  -2  325.24   15.80
  -4   2   2  382.12   16.38
   4   2  -2  366.00   16.34
   4  -2  -2  350.94   16.04
   3   2  -2  466.82   20.59
   3  -2  -2  488.20   20.42
   3   2  -2  539.62   21.14
   3  -2  -2  566.15   21.32
  -3   2   2  594.28   20.55
  -3  -2   2  493.85   20.63
   3   2  -2  435.92   20.07
  -3   2   2  512.12   20.79
   3   2  -2  551.93   20.30
  -3   2   2  445.21   20.28
   3  -2  -2  443.16   20.34
   3  -2  -2  500.69   21.04
  -3   2   2  539.95   20.42
  -3  -2   2  527.07   20.87
   3  -2  -2  443.08   19.91
   3  -2  -2  491.67   20.31
   3   2  -2  529.57   21.02
   2  -2  -2  386.93   15.16
   2  -2  -2  407.42   15.81
   2   2  -2  434.51   15.90
  -2  -2   2  373.10   15.38
  -2   2   2  346.94   15.00
  -2   2   2  367.83   15.15
  -2   2   2  395.74   15.63
   2   2  -2  326.81   15.13
   2   2  -2  397.20   15.39
   2  -2  -2  301.68   15.00
   2  -2  -2  408.35   15.89
  -2  -2   2  400.93   15.87
  -2  -2   2  361.10   14.72
   2  -2  -2  345.90   14.90
   2  -2  -2  404.90   15.25
   1  -2  -2  751.13   29.86
   1   2  -2  788.42   30.39
   1  -2  -2  754.90   30.41
  -1  -2   2  765.88   30.15
  -1   2   2  702.15   30.03
  -1   2   2  745.00   29.79
  -1   2   2  743.89   30.40
  -1   2   2  753.37   30.26
  -1   2   2  761.91   29.70
   1   2  -2  782.73   30.45
   1  -2  -2  814.93   30.34
   1   2  -2  826.12   30.33
   1   2  -2  723.72   30.13
   1  -2  -2  695.35   29.83
  -1  -2   2  821.30   31.05
  -1  -2   2  797.30   29.54
   1   2  -2  798.45   30.45
   1  -2  -2  895.24   30.43
   0  -2   2 1261.00   49.58
   0   2   2 1402.72   49.62
   0  -2  -2 1272.56   49.61
   0   2   2 1226.43   49.16
   0   2   2 1381.83   50.05
   0   2  -2 1202.57   49.80
   0  -2  -2 1319.87   49.86
   0   2  -2 1291.85   49.65
   0   2   2 1203.95   49.53
   0   2  -2 1333.83   49.87
   0   2   2 1358.71   49.13
   0  -2  -2 1197.56   49.12
   0   2   2 1243.63   49.68
   0  -2  -2 1506.19   50.03
   0   2  -2 1346.95   50.15
  -1  -2  -2 3744.09  136.49
   1   2   2 3448.59  136.05
   1  -2   2 3609.72  136.34
  -1   2  -2 3484.01  136.80
  -1  -2  -2 3816.24  136.61
  -1   2  -2 4111.56  136.73
  -1  -2  -2 3474.37  136.77
   1   2   2 3450.48  136.42
   1   2   2 3702.38  136.12
  -1   2  -2 3364.22  136.87
   1   2   2 3215.95  136.56
   1  -2   2 3217.26  136.16
  -1  -2  -2 3916.28  136.70
  -1   2  -2 3742.84  136.74
  -2  -2  -2  105.77    5.33
   2  -2   2  112.95    5.13
  -2  -2  -2  115.57    4.85
  -2  -2  -2  114.23    5.70
  -2   2  -2  107.37    5.34
  -2   2  -2  121.76    5.57
  -2  -2  -2  109.13    5.40
  -2  -2  -2  110.40    5.18
   2  -2   2  108.02    5.49
   2  -2   2  118.40    5.25
   2   2   2   92.55    5.01
  -2   2  -2  111.56    5.83
   2   2   2   99.76    5.47
   2  -2   2  104.75    5.15
   3   2   2    5.21    0.93
   3  -2   2    5.69    0.95
  -3  -2  -2    5.93    0.79
  -3  -2  -2    5.49    1.07
  -3   2  -2    6.61    1.27
   3  -2   2    6.04    0.88
  -3   2  -2    5.52    0.83
  -3  -2  -2    5.23    0.94
   3   2   2    5.31    1.06
  -3  -2  -2    5.48    0.76
   3   2   2    5.76    0.93
   3  -2   2    5.60    0.99
   4   2   2  364.64   15.43
   4  -2   2  331.16   15.47
   4  -2   2  372.72   15.13
  -4   2  -2  369.16   16.15
   4   2   2  387.67   15.97
   4   2   2  367.58   15.67
   4  -2   2  318.22   15.18
   4  -2   2  318.28   15.07
  -4   2  -2  350.62   15.47
  -4  -2  -2  353.29   15.78
  -4  -2  -2  359.05   14.91
  -4  -2  -2  325.47   15.36
   5  -2   2  122.74    6.76
   5   2   2  118.79    6.62
   5  -2   2   90.17    5.83
  -5   2  -2  111.87    6.99
   5  -2   2  120.23    6.64
   5   2   2  103.01    6.56
   5   2   2  117.37    6.78
   5  -2   2  114.91    6.43
  -5   2  -2  100.43    6.25
  -5  -2  -2  110.53    6.04
  -5  -2  -2  122.61    6.93
  -5  -2  -2  108.34    6.44
  -6   2  -2  195.79   10.93
   6   2   2  174.49   10.24
   6  -2   2  198.45   10.07
   6  -2   2  200.53   10.63
   6  -2   2  192.76   10.55
   6   2   2  205.61   10.83
   6   2   2  200.75   10.80
   6  -2   2  204.96   10.53
   6   2   2  222.31   10.88
  -6   2  -2  199.68   10.38
  -6  -2  -2  192.80   10.44
   7  -2   2  293.41   16.04
   7   2   2  380.27   17.03
  -7   2  -2  390.89   16.76
  -7   2  -2  320.59   16.84
   7  -2   2  359.74   16.84
   7   2   2  409.69   17.49
   7  -2   2  320.37   16.60
   7  -2   2  351.36   16.77
   7   2   2  314.23   16.71
   7   2   2  320.92   14.95
   7   2   2  333.65   16.71
   7  -2   2  302.66   14.73
  -7  -2  -2  341.98   16.63
   8   2   2  674.84   27.81
  -8   2  -2  607.55   26.74
   8   2   2  598.04   25.16
   8  -2   2  568.91   27.32
   8   2   2  510.43   26.91
   8   2   2  538.32   26.86
  -8  -2  -2  621.86   27.30
   8  -2   2  573.71   24.99
  -8   2  -2  671.94   28.25
   8  -2   2  574.84   27.07
   8   2   2  556.92   27.07
  -9   2  -2  613.80   30.16
   9   2   2  653.88   30.57
   9  -2   2  640.05   30.18
   9  -2   2  622.55   27.60
   9  -2   2  678.71   27.80
   9   2   2  664.37   27.77
  -9   2  -2  637.54   27.13
  -9  -2  -2  629.43   27.09
  -9   2  -2  691.71   27.25
   9   2   2  635.62   30.11
  -9   2  -2  535.28   28.67
   9  -2   2  633.26   30.56
   9   2   2  635.75   30.62
   9   2   2  689.44   28.02
 -10   2  -2  943.48   43.25
  10  -2   2  958.39   43.49
  10   2   2 1068.83   44.39
 -10   2  -2  940.43   39.49
  10  -2   2  992.97   40.36
  10   2   2  888.42   39.95
 -10   2  -2 1044.63   42.64
 -10  -2  -2  959.55   39.63
 -10   2  -2  952.06   39.49
  10  -2   2  960.51   40.34
  10  -2   2  942.71   43.81
  10   2   2  958.14   40.42
  11   2   2    1.50    0.99
  11  -2   2    0.30    0.70
 -11   2  -2    1.68    0.93
  11  -2   2    1.76    1.61
  11   2   2   -0.61    0.90
 -11  -2  -2    1.22    0.91
 -11   2  -2   -0.24    0.85
  11  -2   2    0.32    0.89
  11   2   2    1.30    1.12
  11  -2   2   -0.64    1.15
  12   2   2   17.25    2.77
  12  -2   2   17.46    2.74
 -12  -2  -2   17.60    2.48
 -12   2  -2   16.52    2.35
  12  -2   2   16.64    2.87
  12   2   2   13.87    2.58
 -12   2  -2   15.43    2.30
  13   2   2  154.20    9.42
  13  -2   2  133.74    8.91
 -13   2  -2  136.68    8.35
  13  -2   2  146.72    9.48
  13   2   2  140.22    9.37
 -13  -2  -2  140.88    8.47
 -13   2  -2  152.78    8.63
 -14  -2  -2   28.97    3.30
 -14   2  -2   29.51    3.29
  14   2   2   32.99    3.70
 -14   2  -2   25.44    2.95
  14  -2   2   25.21    3.26
  14  -2   2   30.50    3.74
  14   2   2   28.91    3.72
 -14   2  -2   24.82    2.90
 -14  -2  -2   29.67    3.13
 -15   2  -2   86.95    5.76
 -15  -2  -2   87.06    5.81
  15   2   2   80.83    5.93
 -15   2  -2   79.87    5.41
  15  -2   2   81.92    5.94
  15  -2   2   73.14    5.94
  15   2   2   83.23    6.22
 -15   2  -2   84.93    5.49
 -15  -2  -2   87.03    5.53
 -16   2  -2   57.95    3.97
 -16  -2  -2   58.18    3.98
  16  -2   2   56.74    4.34
  16   2   2   63.52    4.50
 -16  -3   2   80.02    4.86
 -16   3   2   72.47    4.70
 -16   3   2   82.62    5.05
 -16  -3   2   79.89    4.87
  16  -3  -2   90.79    5.45
  16   3  -2   73.95    4.92
 -15  -3   2    8.27    1.58
 -15   3   2    9.68    1.68
  15  -3  -2    8.48    1.81
  15   3  -2    3.86    1.26
  15  -3  -2    7.66    1.66
 -15  -3   2    5.87    1.35
 -15   3   2    6.70    1.49
  15   3  -2    6.73    1.59
  15  -3  -2    6.69    1.64
 -14  -3   2  174.45    9.48
 -14   3   2  181.40    9.58
  14   3  -2  161.43   10.18
  14  -3  -2  158.97   10.09
  14  -3  -2  171.09    9.98
 -14  -3   2  183.81    9.60
 -14   3   2  177.55    9.64
 -14   3   2  168.66    9.21
  14  -3  -2  161.49    9.92
  14   3  -2  151.80    9.90
 -13   3   2   20.07    2.68
 -13   3   2   21.40    2.76
 -13  -3   2   17.11    2.46
  13  -3  -2   15.91    2.65
  13  -3  -2   16.18    2.70
  13   3  -2   20.17    3.02
 -13  -3   2   17.05    2.58
  13  -3  -2   20.32    3.04
  13   3  -2   19.50    3.03
 -12  -3   2    4.18    1.37
 -12   3   2    6.22    1.56
  12  -3  -2    8.82    1.95
  12  -3  -2    3.13    1.46
  12   3  -2    3.87    1.43
  12   3  -2    5.16    1.69
  12  -3  -2    5.23    1.71
 -12   3   2    5.32    1.48
 -12  -3   2    5.63    1.45
 -11  -3   2  119.72    7.05
  11  -3  -2  108.30    7.39
 -11   3   2  106.25    6.91
  11  -3  -2  107.34   10.05
 -11  -3   2  101.82    8.41
  11   3  -2  104.40    9.71
 -11   3   2  127.80    9.46
 -11  -3   2  114.79    7.12
 -11   3   2  121.83    7.20
  11  -3  -2  103.62    7.46
  11  -3  -2  117.51    9.98
  11   3  -2  100.59    9.57
  11   3  -2   84.45    8.93
  11  -3  -2  100.77    9.55
  11   3  -2  105.89    7.56
  11  -3  -2  120.02    7.73
  11   3  -2  117.20    7.78
  10   3  -2  252.43   12.13
 -10   3   2  238.58   11.86
  10  -3  -2  240.87   12.43
  10  -3  -2  235.87   15.10
  10   3  -2  237.83   12.59
  10   3  -2  233.56   15.11
 -10  -3   2  259.12   14.07
  10  -3  -2  228.84   15.36
 -10   3   2  272.35   14.69
  10   3  -2  203.62   14.55
  10  -3  -2  256.61   15.55
  10   3  -2  230.99   15.23
  10  -3  -2  218.45   12.26
 -10   3   2  238.95   11.90
 -10  -3   2  226.82   11.81
 -10  -3   2  231.61   11.75
  -9  -3   2 1003.40   41.79
  -9   3   2 1118.70   42.00
   9   3  -2  968.30   45.27
   9  -3  -2  916.35   42.04
   9   3  -2 1051.76   46.02
   9  -3  -2 1141.06   46.17
   9   3  -2 1138.93   42.25
  -9   3   2  898.77   41.43
   9  -3  -2 1042.15   42.41
   9  -3  -2  943.24   44.89
   9   3  -2  962.33   42.25
  -9  -3   2 1129.28   45.57
   9  -3  -2  857.08   44.92
  -9   3   2  978.78   43.90
   9   3  -2 1410.69   47.57
  -9  -3   2 1071.67   43.94
  -9  -3   2 1104.95   41.89
   8  -3  -2  969.28   37.35
  -8   3   2  996.87   39.03
   8  -3  -2 1046.81   40.93
   8   3  -2 1115.48   40.81
  -8  -3   2  917.96   38.39
   8  -3  -2  890.03   37.02
   8  -3  -2  928.63   40.03
   8   3  -2  888.88   39.94
  -8  -3   2  886.85   39.19
   8   3  -2  708.40   38.75
  -8   3   2  940.74   39.39
   8  -3  -2  836.18   39.16
   8   3  -2  792.65   36.84
   7  -3  -2   79.37    6.45
  -7  -3   2   93.70    5.95
  -7   3   2   78.45    5.71
   7   3  -2   86.85    6.40
   7  -3  -2   78.51    4.85
   7  -3  -2   89.81    6.65
   7   3  -2   90.17    6.76
  -7  -3   2   83.17    6.17
   7   3  -2   65.21    5.95
  -7   3   2   84.97    6.17
   7  -3  -2   77.13    6.06
   7   3  -2   66.46    5.89
   7   3  -2   72.81    4.85
   6  -3  -2  703.90   35.47
   6   3  -2  893.54   35.93
  -6   3   2  857.37   35.04
   6   3  -2  804.10   35.87
   6  -3  -2  960.32   36.48
  -6   3   2  844.41   34.32
  -6  -3   2  840.87   34.94
  -6  -3   2  890.81   35.74
   6   3  -2  838.86   35.93
  -6   3   2  919.62   35.83
   6  -3  -2  768.56   35.20
   6   3  -2  813.89   35.69
   5  -3  -2    1.82    0.76
   5  -3  -2    1.65    0.81
   5   3  -2    0.48    0.61
   5  -3  -2    1.97    0.79
  -5  -3   2    4.04    1.01
  -5   3   2    1.37    0.64
  -5  -3   2    2.32    0.88
  -5   3   2    1.15    0.52
   5   3  -2    2.35    0.92
   5  -3  -2    2.14    0.74
  -5   3   2    2.58    0.89
   5  -3  -2    3.00    1.07
  -5  -3   2    3.78    1.01
   4  -3  -2  719.52   28.96
   4   3  -2  826.76   29.78
   4  -3  -2  764.16   29.59
   4  -3  -2  655.32   28.71
   4  -3  -2  638.61   28.41
  -4  -3   2  844.46   29.40
  -4   3   2  677.58   28.38
  -4  -3   2  713.10   29.15
   4   3  -2  628.91   29.12
  -4   3   2  582.20   28.79
   4  -3  -2  674.57   29.49
  -4  -3   2  714.05   29.21
  -4   3   2  779.97   28.78
   3   3  -2  526.11   20.39
   3  -3  -2  451.91   20.40
   3   3  -2  470.74   20.77
   3  -3  -2  544.19   21.13
  -3   3   2  487.59   20.83
   3  -3  -2  484.97   20.54
   3  -3  -2  500.71   20.15
  -3  -3   2  485.24   20.82
  -3   3   2  506.43   20.40
  -3  -3   2  478.32   20.70
   3  -3  -2  492.01   20.17
  -3   3   2  512.82   20.52
  -3   3   2  477.21   20.87
   3   3  -2  486.91   20.55
   3  -3  -2  515.53   21.35
  -3   3   2  520.60   20.39
  -3  -3   2  487.66   21.03
   2  -3  -2 1959.92   70.56
   2  -3  -2 1731.63   70.84
   2   3  -2 1882.67   70.85
   2  -3  -2 1881.07   70.58
  -2  -3   2 2003.02   71.02
   2  -3  -2 1744.89   70.00
  -2   3   2 1954.34   70.81
  -2   3   2 1679.52   70.82
   2   3  -2 1643.68   70.76
  -2  -3   2 2151.79   71.69
  -2   3   2 1712.41   70.23
   2  -3  -2 1755.04   71.25
  -2  -3   2 1851.31   70.22
  -1  -3   2    8.81    1.35
  -1   3   2   13.16    0.89
  -1  -3   2   10.23    0.88
   1   3  -2    7.13    0.95
   1  -3  -2    8.70    1.04
   1   3  -2   10.13    1.15
   1  -3  -2    8.79    0.86
  -1   3   2   12.17    1.13
  -1  -3   2    8.59    1.05
  -1   3   2    8.14    0.85
  -1   3   2    8.59    1.13
  -1   3   2    7.16    1.03
   1  -3  -2    7.48    0.85
   0   3   2  556.33   22.63
   0   3   2  571.85   21.68
   0  -3  -2  588.23   22.43
   0   3  -2  632.30   22.89
   0   3   2  494.56   22.57
   0  -3  -2  558.34   21.97
   0  -3   2  566.21   22.68
   0  -3  -2  577.74   22.73
   0   3   2  550.73   22.48
   0   3   2  510.98   22.83
   0   3  -2  603.60   22.61
   0  -3  -2  566.75   22.51
   1   3   2  616.46   26.85
   1  -3   2  718.42   26.56
  -1  -3  -2  674.11   26.85
  -1  -3  -2  649.71   27.04
   1   3   2  726.26   26.97
  -1  -3  -2  670.68   25.74
  -1   3  -2  705.33   27.44
   1   3   2  682.61   26.09
   1   3   2  669.46   26.35
  -1  -3  -2  668.78   26.87
   1   3   2  628.54   27.01
   1  -3   2  640.36   26.59
  -1  -3  -2  632.97   26.52
  -1   3  -2  708.27   26.68
   2  -3   2  218.21    9.13
   2   3   2  210.69    9.55
  -2  -3  -2  197.84    9.43
  -2  -3  -2  200.91    9.58
   2  -3   2  167.21    8.80
   2   3   2  162.94    8.63
   2  -3   2  189.60    9.01
  -2   3  -2  226.39   10.08
  -2  -3  -2  216.78    9.48
  -2  -3  -2  250.34    9.29
   2   3   2  214.30    9.57
  -2  -3  -2  243.09    9.34
  -2   3  -2  241.88    9.40
   3   3   2  811.94   31.35
   3  -3   2  810.81   30.81
   3  -3   2  699.10   30.54
  -3  -3  -2  739.09   31.12
  -3  -3  -2  809.65   31.42
   3  -3   2  638.36   30.66
  -3   3  -2  874.73   32.05
   3  -3   2  797.03   30.67
   3   3   2  818.02   30.66
  -3  -3  -2  780.47   31.07
  -3   3  -2  704.10   29.99
  -3  -3  -2  668.29   30.10
   3   3   2  869.08   31.10
  -3   3  -2  752.89   30.82
  -3  -3  -2  783.99   30.82
  -3   3  -2  850.01   30.74
   4  -3   2 1124.68   48.71
  -4  -3  -2 1128.77   49.38
  -4  -3  -2 1153.52   49.27
   4  -3   2 1413.79   49.47
  -4   3  -2 1115.47   49.62
   4  -3   2 1295.64   48.80
   4   3   2 1416.46   49.06
  -4  -3  -2 1226.58   49.03
   4  -3   2 1300.68   48.98
   4   3   2 1106.53   49.18
   5  -3   2  669.98   31.04
  -5   3  -2  733.81   31.35
  -5  -3  -2  810.96   31.87
   5   3   2  745.59   31.33
   5  -3   2  773.89   31.56
   5  -3   2  804.66   31.15
  -5   3  -2  589.67   31.41
  -5  -3  -2  778.36   31.62
   5  -3   2  800.90   31.59
   5   3   2  855.37   32.20
   6  -3   2  550.32   23.61
  -6   3  -2  536.64   23.43
  -6  -3  -2  558.68   24.18
   6  -3   2  504.69   23.46
   6   3   2  508.82   23.77
   6   3   2  614.65   24.40
  -6  -3  -2  499.65   23.40
   6   3   2  546.66   23.66
   6  -3   2  410.87   22.39
   6  -3   2  654.41   24.31
  -6   3  -2  560.60   24.48
  -7  -3  -2   12.74    2.25
   7   3   2   11.87    2.15
   7  -3   2    9.68    1.45
   7  -3   2   15.76    2.45
   7   3   2    8.46    2.01
   7   3   2   13.37    1.73
   7  -3   2   14.18    2.26
   7   3   2   10.09    2.07
  -7   3  -2   10.36    2.15
   7  -3   2    9.81    1.85
   7   3   2   11.80    2.20
   8  -3   2  665.39   27.58
  -8   3  -2  642.92   30.14
   8  -3   2  750.08   30.28
   8   3   2  536.03   29.02
  -8  -3  -2  701.70   29.89
   8  -3   2  616.70   29.71
   8   3   2  636.84   27.58
   8   3   2  637.61   29.80
  -8   3  -2  699.18   29.52
   8   3   2  643.93   29.70
   9   3   2  214.77   11.79
   9  -3   2  214.58   11.78
  -9   3  -2  240.33   11.62
  -9   3  -2  219.86   13.27
   9   3   2  293.41   15.09
   9  -3   2  234.30   12.03
   9  -3   2  225.29   14.17
   9   3   2  247.49   12.24
  -9  -3  -2  245.34   11.71
  -9   3  -2  257.50   11.69
  -9   3  -2  254.16   14.74
   9   3   2  226.46   14.10
   9  -3   2  225.74   13.87
  10  -3   2  237.25   13.06
  10   3   2  254.68   13.28
 -10   3  -2  276.25   12.92
  10  -3   2  294.63   13.84
  10   3   2  253.14   15.98
 -10  -3  -2  267.72   12.96
 -10   3  -2  261.24   12.78
  10   3   2  273.94   13.71
  10  -3   2  266.67   16.40
 -10   3  -2  264.05   16.00
  10  -3   2  272.78   15.96
  11  -3   2   79.09    8.35
  11   3   2   90.26    6.62
 -11   3  -2  107.49    6.37
  11  -3   2   86.96    6.34
  11   3   2   89.30    6.47
 -11   3  -2   82.59    8.11
  11  -3   2   79.16    7.98
 -11  -3  -2   94.16    6.09
 -11   3  -2   78.69    5.68
  11  -3   2   74.02    6.16
 -11  -3  -2   79.19    7.83
 -11   3  -2   80.47    7.76
  11   3   2   69.28    7.71
 -12   3  -2    0.79    0.86
 -12  -3  -2    0.26    0.77
 -12   3  -2   -0.25    0.65
  12  -3   2    0.35    0.97
  12   3   2    0.71    0.83
  12   3   2    0.32    1.12
  12  -3   2    0.32    0.82
 -13   3  -2    0.80    0.78
  13  -3   2   -0.36    0.75
  13   3   2    1.45    1.13
 -13  -3  -2   -0.26    0.90
 -13   3  -2    0.26    0.75
  13   3   2   -0.33    0.91
  13  -3   2    0.65    0.89
 -14   3  -2   53.43    4.38
 -14  -3  -2   63.72    4.71
  14   3   2   51.38    4.79
 -14   3  -2   47.44    4.25
  14  -3   2   54.75    4.87
  14  -3   2   50.20    4.92
  14   3   2   57.42    5.19
 -14  -3  -2   52.20    4.56
 -14   3  -2   62.09    4.91
 -15  -3  -2   36.58    3.48
 -15   3  -2   39.10    3.52
 -15   3  -2   33.23    3.20
 -15  -3  -2   37.71    3.36
 -15   3  -2   38.63    3.42
  15   3   2   41.53    3.87
  15  -3   2   34.61    3.57
  15  -3   2   39.29    3.96
  15   3   2   34.64    3.80
  15   3   2   41.96    3.96
 -16   3  -2   11.26    1.56
  16  -3   2   11.71    1.77
  16   3   2    9.82    1.69
 -16   3  -2    9.26    1.46
 -16  -3  -2    7.55    1.34
 -16  -4   2   15.41    1.82
 -16   4   2   15.68    1.87
 -16   4   2   21.29    2.20
 -16  -4   2   16.25    1.86
  16  -4  -2   20.64    2.29
  16   4  -2   16.19    2.05
 -15   4   2    3.41    1.07
 -15  -4   2    3.01    1.01
  15  -4  -2    4.50    1.38
  15  -4  -2    3.41    1.18
  15   4  -2    2.03    0.96
  15   4  -2    2.70    1.13
  15  -4  -2    1.78    1.00
 -15  -4   2    3.00    1.08
 -15   4   2    1.52    0.82
 -14   4   2    1.43    0.96
 -14   4   2    2.21    1.00
 -14  -4   2    1.20    0.79
  14  -4  -2    0.33    0.91
  14   4  -2   -0.67    0.93
  14  -4  -2   -0.29    0.86
  14   4  -2    1.36    0.94
 -14   4   2   -0.25    0.83
 -14  -4   2    0.95    0.78
  14  -4  -2    0.30    0.98
  14   4  -2    0.64    0.87
 -13  -4   2   18.09    2.51
  13  -4  -2   12.96    2.39
  13  -4  -2   10.23    2.30
  13   4  -2   12.18    2.42
 -13  -4   2   18.14    2.50
 -13   4   2   16.76    2.34
 -13   4   2   16.27    2.38
 -13   4   2   15.92    2.40
  13  -4  -2   14.74    2.49
  13   4  -2   16.06    2.65
  12   4  -2   92.28    6.96
 -12  -4   2  101.47    6.50
 -12   4   2   88.01    6.18
  12  -4  -2   87.52    6.78
  12   4  -2   85.92    6.73
  12  -4  -2   92.71    6.73
 -12  -4   2   80.06    5.94
 -12   4   2   92.37    6.33
  12  -4  -2   95.81    6.83
  11   4  -2   42.66    4.36
  11  -4  -2   40.08    4.18
  11   4  -2   47.40    4.22
  11   4  -2   41.29    5.95
  11  -4  -2   36.07    5.69
 -11   4   2   49.29    5.59
  11  -4  -2   38.60    5.55
  11   4  -2   39.89    5.89
  11  -4  -2   41.93    4.34
 -11   4   2   58.72    4.45
  11  -4  -2   49.21    4.48
 -11  -4   2   45.49    3.96
 -11  -4   2   49.84    4.22
 -11   4   2   44.58    3.99
  11  -4  -2   40.62    5.74
  11   4  -2   49.64    4.70
  10   4  -2   99.28    6.46
  10  -4  -2  106.19    6.91
 -10   4   2  109.15    6.53
  10  -4  -2  103.36    8.98
  10   4  -2  103.47    6.98
  10  -4  -2   82.75    8.53
  10   4  -2   84.54    8.28
 -10  -4   2   98.40    7.72
 -10   4   2  107.84    8.32
  10   4  -2   85.36    8.51
  10  -4  -2  112.25    7.08
  10  -4  -2   94.97    8.70
 -10   4   2   93.71    6.25
 -10  -4   2  102.66    6.51
 -10  -4   2  108.05    6.41
   9   4  -2   41.75    5.33
  -9  -4   2   55.48    4.19
  -9   4   2   59.14    4.18
   9   4  -2   51.93    4.12
  -9   4   2   57.29    4.13
   9  -4  -2   55.61    4.47
   9  -4  -2   45.20    5.60
  -9  -4   2   53.63    5.05
   9   4  -2   50.69    5.68
  -9   4   2   71.58    6.00
  -9  -4   2   56.06    5.74
   9  -4  -2   50.35    5.65
   9   4  -2   58.76    4.60
   9  -4  -2   45.22    4.13
   9  -4  -2   69.82    6.51
   9   4  -2   48.67    5.70
   8   4  -2   54.65    5.71
  -8  -4   2   65.28    4.43
  -8   4   2   65.28    4.30
  -8  -4   2   72.71    6.12
   8  -4  -2   54.14    4.41
  -8   4   2   63.16    4.27
  -8  -4   2   55.60    5.01
   8  -4  -2   65.69    6.32
   8   4  -2   74.58    6.33
  -8   4   2   58.53    5.26
   8   4  -2   69.29    6.31
   8  -4  -2   74.69    6.41
   8  -4  -2   68.46    4.67
   8  -4  -2   65.03    5.91
   8   4  -2   67.31    4.76
   8   4  -2   67.96    4.52
  -8   4   2   62.24    5.64
   7  -4  -2    0.76    0.68
   7   4  -2    0.33    0.69
   7  -4  -2    1.72    1.01
   7   4  -2    0.36    0.74
  -7  -4   2    1.51    0.78
  -7   4   2    1.08    0.84
  -7  -4   2   -0.32    0.57
   7   4  -2    1.43    0.98
  -7   4   2   -0.32    0.57
   7  -4  -2    0.65    0.59
   7   4  -2    0.18    0.45
   7  -4  -2   -0.33    0.49
   6   4  -2  686.13   28.44
   6  -4  -2  726.83   30.18
   6  -4  -2  653.41   28.17
   6  -4  -2  804.67   30.93
   6   4  -2  688.19   30.39
   6  -4  -2  703.33   29.88
  -6  -4   2  648.27   29.18
  -6   4   2  743.60   29.11
  -6  -4   2  722.62   30.31
   6   4  -2  627.05   30.09
  -6   4   2  725.33   30.24
  -6   4   2  706.69   29.49
  -6  -4   2  653.36   29.69
   6  -4  -2  702.87   30.80
   5  -4  -2  201.76   10.73
   5   4  -2  232.26   11.36
   5  -4  -2  212.53   11.09
   5  -4  -2  188.16   10.51
  -5  -4   2  216.45   11.11
  -5  -4   2  238.38   10.89
  -5   4   2  223.65   10.33
   5   4  -2  211.12   11.20
  -5   4   2  184.69   10.72
   5  -4  -2  234.42   11.78
  -5   4   2  215.41   10.47
  -5  -4   2  222.72   11.10
   4  -4  -2  134.03    7.78
  -4  -4   2  125.73    7.38
  -4   4   2  123.59    6.72
   4  -4  -2  135.64    7.41
   4   4  -2  134.92    7.35
   4  -4  -2  124.90    7.02
  -4  -4   2  119.73    7.23
  -4  -4   2  142.18    7.25
   4   4  -2  122.50    7.03
  -4   4   2  143.55    7.59
  -4   4   2  119.32    7.26
   4  -4  -2  123.14    6.93
  -3   4   2  465.26   18.69
  -3  -4   2  423.27   19.58
   3  -4  -2  444.51   19.74
   3  -4  -2  502.21   19.39
   3   4  -2  444.73   19.08
   3  -4  -2  448.90   18.96
  -3  -4   2  451.02   19.41
  -3  -4   2  401.19   18.97
  -3   4   2  415.93   18.98
  -3   4   2  445.82   19.43
   3   4  -2  422.91   19.12
   3  -4  -2  414.10   18.80
  -2  -4   2 1232.24   48.26
  -2   4   2 1311.62   46.83
  -2  -4   2 1240.96   46.81
   2   4  -2 1052.85   46.97
   2  -4  -2 1160.79   47.16
   2  -4  -2 1288.24   47.10
  -2  -4   2 1221.48   47.68
  -2   4   2 1168.37   47.35
   2   4  -2 1130.47   47.59
  -2   4   2 1357.75   47.92
   2   4  -2 1102.52   47.58
   2  -4  -2 1151.47   46.93
  -1  -4   2 2700.30  129.67
   1  -4  -2 3307.22  128.75
   1   4  -2 3286.38  128.78
   1   4  -2 3469.86  129.36
   1  -4  -2 3324.92  128.59
  -1   4   2 3484.99  128.98
  -1  -4   2 3374.78  129.25
   1  -4  -2 3363.49  129.35
  -1   4   2 3867.91  129.75
  -1   4   2 3515.87  128.85
  -1   4   2 3577.18  129.57
   1   4  -2 3318.66  129.11
   1  -4  -2 3211.86  128.77
   0  -4  -2  194.40    8.25
   0   4  -2  162.14    8.51
   0   4   2  182.22    8.63
   0  -4  -2  186.42    7.80
   0  -4   2  185.62    8.61
   0   4   2  197.71    8.38
   0  -4  -2  185.57    8.63
   0   4   2  191.63    8.85
   0   4   2  154.46    8.31
   0   4  -2  215.83    8.23
   0  -4  -2  188.32    8.07
   1  -4   2   43.29    2.63
   1   4   2   51.67    3.14
  -1  -4  -2   35.95    2.68
  -1  -4  -2   48.24    3.18
   1   4   2   35.52    2.76
   1   4   2   44.21    2.55
   1  -4   2   36.22    2.78
  -1  -4  -2   38.21    2.82
   1  -4   2   35.37    2.54
  -1   4  -2   41.80    2.38
   1   4   2   46.55    3.13
  -1  -4  -2   42.69    2.50
  -1   4  -2   43.81    2.56
   2   4   2   30.50    2.52
   2  -4   2   30.06    2.23
  -2  -4  -2   40.11    2.76
  -2  -4  -2   31.18    2.62
   2   4   2   31.10    2.59
   2   4   2   27.79    1.95
   2  -4   2   28.60    2.22
  -2   4  -2   28.82    2.74
  -2  -4  -2   28.68    2.47
  -2   4  -2   25.35    2.04
  -2   4  -2   28.27    2.14
   2   4   2   36.71    2.67
  -2  -4  -2   24.47    1.99
  -2   4  -2   27.12    2.10
   3  -4   2    9.18    1.26
   3  -4   2    5.05    1.00
  -3  -4  -2    6.91    1.29
  -3  -4  -2    7.06    1.28
  -3   4  -2    7.25    1.50
   3  -4   2    6.50    1.09
  -3  -4  -2    7.89    1.35
  -3   4  -2    7.14    0.98
   3   4   2    5.17    0.95
   3  -4   2    6.68    1.18
   3   4   2    4.78    1.02
   3   4   2    5.85    1.17
  -3   4  -2    7.58    1.15
  -3  -4  -2    7.00    1.06
  -3   4  -2    5.11    0.96
  -4  -4  -2  204.33   10.67
  -4  -4  -2  215.98   10.82
   4  -4   2  226.39   10.53
   4   4   2  214.41   10.82
   4  -4   2  221.86   10.43
   4   4   2  205.27   10.29
   4  -4   2  197.63   10.31
   4  -4   2  227.79   10.26
   4   4   2  198.80   10.03
  -4   4  -2  211.44   11.23
  -4  -4  -2  220.16   10.69
   5  -4   2  532.79   24.16
  -5  -4  -2  593.11   24.98
  -5  -4  -2  598.89   25.00
   5   4   2  586.75   24.89
   5  -4   2  573.66   24.39
   5   4   2  483.40   23.72
   5  -4   2  535.68   24.25
   5  -4   2  615.54   24.22
  -5   4  -2  557.59   25.26
   5   4   2  564.71   24.22
  -5  -4  -2  588.35   24.70
   6   4   2    2.33    1.01
   6  -4   2    3.08    1.10
  -6  -4  -2    4.08    1.29
   6   4   2    2.58    0.79
   6  -4   2    2.21    0.68
   6  -4   2    1.34    0.79
   6   4   2    4.12    1.37
  -6   4  -2    2.68    1.21
   6  -4   2    4.32    1.14
  -6  -4  -2    1.90    0.90
   7  -4   2   13.54    2.39
   7   4   2   11.55    2.23
   7  -4   2   15.26    1.83
  -7  -4  -2   11.46    2.17
   7   4   2   12.85    2.38
  -7   4  -2   12.37    2.45
   7  -4   2    9.03    1.81
   7  -4   2   12.63    2.31
   7   4   2   11.63    1.68
  -8   4  -2  207.99   12.96
   8  -4   2  239.52   12.84
   8   4   2  203.25   12.47
   8  -4   2  200.02   11.80
  -8   4  -2  201.66   10.34
   8   4   2  232.89   13.02
   8  -4   2  210.66   10.69
  -8  -4  -2  240.35   12.96
  -8   4  -2  225.13   10.37
  -8  -4  -2  200.43   10.34
   8  -4   2  198.53   12.43
   8   4   2  217.97   12.89
   8   4   2  220.82   10.93
   9  -4   2   31.24    4.18
  -9   4  -2   23.86    3.99
  -9  -4  -2   29.50    2.93
  -9   4  -2   28.27    2.79
   9  -4   2   30.69    3.11
  -9   4  -2   40.20    3.31
   9   4   2   22.40    2.79
   9   4   2   30.72    4.19
   9  -4   2   25.45    2.92
  -9  -4  -2   38.29    4.63
   9   4   2   30.46    4.22
   9  -4   2   29.00    4.23
   9   4   2   30.55    3.22
  10  -4   2   59.35    6.71
  10   4   2   69.16    5.40
  10  -4   2   53.99    4.81
 -10   4  -2   71.79    4.99
  10   4   2   65.92    5.17
  10   4   2   70.71    7.05
  10  -4   2   61.92    5.15
 -10  -4  -2   73.39    5.08
 -10   4  -2   65.59    4.77
  10   4   2   59.74    6.61
 -10   4  -2   70.33    7.15
  10  -4   2   62.58    6.56
 -11   4  -2    8.30    2.43
 -11  -4  -2    8.49    2.42
 -11  -4  -2    7.49    1.62
 -11   4  -2    7.17    1.58
  11   4   2    7.56    1.77
  11  -4   2    8.31    1.87
 -11   4  -2   10.14    2.71
 -11   4  -2    9.12    1.81
  11  -4   2    4.55    1.54
  11   4   2    7.94    1.94
  11  -4   2    9.03    2.78
  11  -4   2   10.28    2.80
  11   4   2    5.60    2.16
  12  -4   2  162.07   10.17
  12  -4   2  170.17   10.02
 -12   4  -2  174.72    9.60
  12   4   2  156.02    9.82
  12   4   2  153.83   10.09
 -12  -4  -2  174.75    9.58
 -12   4  -2  161.76    9.31
 -13   4  -2   18.10    2.50
 -13   4  -2   15.19    2.34
  13   4   2   13.70    2.62
  13  -4   2   23.90    3.33
 -13   4  -2   15.89    2.39
 -13  -4  -2   15.28    2.33
  13  -4   2   19.72    2.89
  13   4   2   17.90    2.80
 -14   4  -2   73.35    5.23
 -14  -4  -2   75.22    5.35
 -14   4  -2   76.88    5.43
  14   4   2   76.04    5.84
  14  -4   2   74.47    5.70
  14  -4   2   64.11    5.70
  14   4   2   66.86    5.82
 -14  -4  -2   69.70    5.35
 -14   4  -2   71.55    5.32
 -15  -4  -2   30.22    3.09
 -15   4  -2   35.48    3.25
 -15  -4  -2   30.71    2.99
 -15   4  -2   31.89    2.99
  15   4   2   36.88    3.57
  15  -4   2   33.59    3.40
 -15   4  -2   29.56    2.99
  15   4   2   32.92    3.56
  15  -4   2   31.32    3.47
  15   4   2   32.42    3.42
  15  -4   2   31.61    3.37
 -16   4  -2    2.74    0.84
  16   4   2    2.35    0.84
  16  -4   2    1.49    0.78
 -16  -4  -2    3.71    0.95
 -16   4  -2    1.17    0.63
 -16   5   2    2.11    0.78
  16  -5  -2    2.92    0.95
 -16  -5   2    2.60    0.81
  16   5  -2    2.75    0.93
  15  -5  -2  148.08    8.97
  15   5  -2  155.33    9.15
 -15  -5   2  158.25    8.27
 -15   5   2  171.01    8.68
  15  -5  -2  164.69    8.93
 -15   5   2  147.37    8.23
 -15  -5   2  143.19    8.16
  14  -5  -2   89.20    6.31
 -14   5   2   95.74    6.09
 -14  -5   2   88.78    5.75
 -14  -5   2   76.79    5.53
 -14   5   2   92.46    5.89
  14  -5  -2   78.04    6.21
  14   5  -2   74.13    6.22
 -14   5   2   79.54    5.46
  14  -5  -2   77.27    5.96
 -13  -5   2  258.03   13.52
  13  -5  -2  286.74   14.55
 -13   5   2  307.99   14.22
  13  -5  -2  251.54   14.43
  13   5  -2  260.71   14.67
 -13  -5   2  298.07   14.04
 -13   5   2  270.64   13.72
  13   5  -2  258.28   14.67
  13  -5  -2  270.65   14.25
 -13   5   2  294.61   13.79
  12  -5  -2   56.75    5.00
 -12   5   2   43.45    4.23
  12   5  -2   54.16    5.10
 -12  -5   2   52.15    4.49
 -12   5   2   57.44    4.64
  12  -5  -2   50.70    4.91
  12  -5  -2   64.75    5.19
 -12  -5   2   55.46    4.49
  12   5  -2   48.78    4.47
 -12   5   2   59.86    4.64
  11   5  -2  729.66   31.44
  11  -5  -2  720.59   31.80
 -11   5   2  772.53   31.40
  11  -5  -2  682.79   36.18
 -11   5   2  770.50   34.75
 -11  -5   2  727.31   31.28
 -11   5   2  693.91   31.04
  11  -5  -2  642.24   31.61
  11  -5  -2  782.73   32.00
  11  -5  -2  703.45   35.72
  11   5  -2  700.89   32.03
 -11  -5   2  744.14   31.05
 -10  -5   2   65.89    4.97
  10  -5  -2   82.57    5.94
  10  -5  -2   74.46    5.71
 -10   5   2   78.77    5.42
  10  -5  -2   70.04    7.34
  10   5  -2   72.73    5.76
  10  -5  -2   85.27    5.94
  10   5  -2   65.65    5.20
 -10   5   2   92.71    5.71
 -10  -5   2   77.21    5.47
  10  -5  -2   72.79    7.84
  10   5  -2   85.93    8.06
 -10   5   2   89.53    7.37
 -10  -5   2   78.73    7.45
  -9  -5   2   25.49    3.87
   9  -5  -2   23.51    2.83
  -9   5   2   28.01    2.74
   9   5  -2   27.03    4.04
  -9  -5   2   29.49    3.63
   9  -5  -2   19.56    3.83
  -9   5   2   31.01    3.88
   9   5  -2   25.68    2.76
  -9  -5   2   20.88    2.54
  -9   5   2   27.82    2.76
   9  -5  -2   27.41    2.98
   9  -5  -2   29.23    4.10
   9  -5  -2   28.05    4.11
   9   5  -2   24.50    2.93
  -8  -5   2   46.11    5.10
  -8   5   2   70.14    4.28
   8  -5  -2   68.32    4.67
   8  -5  -2   52.15    5.77
   8   5  -2   60.87    5.83
  -8  -5   2   64.14    5.15
  -8   5   2   57.65    5.19
   8  -5  -2   67.75    5.98
   8  -5  -2   48.35    4.01
   8  -5  -2   47.79    5.16
   8   5  -2   53.98    4.30
  -8   5   2   59.33    4.07
  -8  -5   2   51.67    3.98
   8   5  -2   43.14    3.77
  -8   5   2   64.25    5.75
   7   5  -2   66.02    5.78
   7  -5  -2   61.85    4.32
   7  -5  -2   76.28    6.03
  -7  -5   2   61.02    4.97
  -7  -5   2   60.56    5.48
  -7   5   2   71.10    5.82
   7  -5  -2   68.11    6.21
   7   5  -2   69.81    5.84
  -7   5   2   75.29    5.58
   7   5  -2   70.76    4.67
   7  -5  -2   63.65    5.57
   6  -5  -2  549.53   23.79
  -6   5   2  613.44   22.62
  -6  -5   2  476.13   22.41
   6  -5  -2  481.04   20.69
   6   5  -2  539.41   22.97
   6  -5  -2  541.84   22.90
   6   5  -2  453.71   20.77
   6  -5  -2  456.38   22.18
  -6  -5   2  498.80   22.71
  -6   5   2  490.75   21.46
  -6  -5   2  467.28   21.69
  -6   5   2  446.29   22.30
   6  -5  -2  481.53   22.29
   5  -5  -2  157.90    9.67
  -5  -5   2  165.44    9.42
  -5   5   2  189.23    9.03
   5  -5  -2  203.78    9.72
   5   5  -2  160.81    9.14
   5  -5  -2  162.11    9.09
  -5  -5   2  158.67    9.32
  -5   5   2  166.56    8.62
  -5  -5   2  147.22    8.66
  -5   5   2  165.35    9.42
   5  -5  -2  176.88    9.19
  -4   5   2   23.50    2.16
   4  -5  -2   15.92    2.30
  -4  -5   2   17.15    2.34
   4   5  -2   21.94    2.31
   4  -5  -2   19.24    2.19
   4  -5  -2   17.80    2.07
  -4  -5   2   21.94    2.51
  -4   5   2   18.40    2.00
  -4  -5   2   18.18    2.10
   4   5  -2   17.78    2.19
  -4   5   2   13.13    2.02
  -4   5   2   12.18    1.97
   4  -5  -2   17.10    2.01
  -3   5   2  197.59    8.73
  -3  -5   2  203.65    9.96
   3  -5  -2  168.87    8.72
   3  -5  -2  178.56    8.84
  -3  -5   2  195.66    9.55
  -3   5   2  205.63    9.01
  -3   5   2  196.60    9.45
  -3   5   2  182.59    9.19
   3   5  -2  172.73    9.22
   3  -5  -2  190.47    8.90
   3   5  -2  183.64    9.57
  -2  -5   2  133.58    7.90
   2  -5  -2  136.24    6.93
   2  -5  -2  143.73    7.12
  -2   5   2  154.68    7.26
  -2  -5   2  132.91    7.50
   2   5  -2  171.56    8.05
   2  -5  -2  147.85    6.99
  -2   5   2  160.85    7.79
  -2   5   2  135.05    7.46
   2   5  -2  135.24    7.65
  -1  -5   2 3612.86  153.63
   1  -5  -2 4323.82  152.47
   1   5  -2 4088.93  153.12
   1  -5  -2 4074.43  152.16
  -1   5   2 4489.26  153.35
   1   5  -2 4184.40  152.86
  -1   5   2 4010.98  152.98
  -1   5   2 4297.89  152.66
  -1   5   2 3238.99  152.28
   1  -5  -2 3679.17  153.05
  -1  -5   2 3842.09  153.01
   0  -5   2    3.46    1.01
   0  -5  -2    1.92    0.57
   0  -5   2    3.49    0.85
   0  -5  -2    4.49    0.94
   0   5   2    3.63    0.73
   0  -5  -2    4.63    0.64
   0   5  -2    4.25    0.94
   0   5   2    2.52    0.75
   0   5   2    2.80    0.80
   0   5   2    2.01    0.69
   0   5   2    2.66    0.73
   0   5  -2    2.01    0.75
  -1  -5  -2  828.68   34.47
  -1  -5  -2  799.20   34.80
   1  -5   2  865.04   34.27
  -1  -5  -2  900.41   34.99
   1  -5   2  910.58   34.99
   1   5   2  910.39   34.21
   1  -5   2 1034.75   34.73
   1   5   2 1049.16   35.32
   1   5   2  908.45   35.02
  -2   5  -2    6.19    1.34
   2   5   2    7.44    1.31
   2  -5   2    6.81    1.07
  -2  -5  -2    8.33    1.30
  -2  -5  -2    6.86    1.30
   2  -5   2    6.63    1.04
  -2   5  -2    5.13    0.95
  -2  -5  -2    7.12    1.29
  -2   5  -2    9.36    1.16
   2   5   2    7.37    1.29
   2   5   2    4.53    1.04
  -2   5  -2    5.30    0.86
   3   5   2   78.37    5.37
   3  -5   2   96.12    5.12
  -3   5  -2   80.23    5.75
   3  -5   2   83.19    5.02
  -3  -5  -2   75.26    5.23
  -3  -5  -2   98.89    5.63
   3  -5   2   77.81    4.84
   3   5   2   84.36    5.40
  -3  -5  -2   72.96    5.11
  -3   5  -2   79.98    4.65
   3   5   2   66.42    4.85
  -3   5  -2   90.17    5.01
  -3   5  -2  100.21    4.99
  -4   5  -2  344.27   17.86
   4  -5   2  423.17   17.09
   4  -5   2  338.77   16.75
  -4  -5  -2  361.86   17.34
  -4  -5  -2  368.40   17.48
   4   5   2  327.30   17.14
   4  -5   2  397.32   17.12
  -4  -5  -2  352.17   17.26
   4   5   2  441.61   17.44
  -4   5  -2  373.60   16.97
  -4  -5  -2  406.31   16.75
  -4   5  -2  423.98   17.07
   5   5   2 5827.38  251.38
   5  -5   2 6718.63  251.33
   5   5   2 6670.74  250.97
  -5  -5  -2 7147.78  252.06
  -5  -5  -2 6798.82  251.87
  -5  -5  -2 6480.55  251.52
   5   5   2 5473.14  250.49
   5  -5   2 6669.39  251.16
   5  -5   2 6873.02  251.00
  -5   5  -2 7502.53  253.15
   6  -5   2  271.24   12.76
   6   5   2  246.80   12.77
   6  -5   2  260.10   12.91
  -6   5  -2  271.52   14.14
  -6  -5  -2  240.82   13.02
  -6  -5  -2  254.06   13.36
  -6  -5  -2  252.97   13.32
   6  -5   2  254.24   11.44
   6   5   2  240.83   11.53
   6   5   2  215.50   12.85
   6  -5   2  231.56   12.75
   7   5   2 1224.56   50.88
   7   5   2 1186.19   48.28
   7  -5   2 1208.45   50.42
  -7  -5  -2 1196.32   50.33
   7  -5   2 1254.96   49.83
   7  -5   2 1269.52   50.24
  -7   5  -2 1156.14   51.15
  -7  -5  -2 1241.91   50.95
   7  -5   2 1175.18   48.05
   7   5   2 1131.26   49.87
  -8   5  -2  139.75    7.49
  -8  -5  -2  147.96    9.58
   8  -5   2  141.96    9.26
   8  -5   2  123.11    8.60
  -8   5  -2  136.41    9.91
  -8  -5  -2  144.75    7.59
  -8   5  -2  128.48    7.16
   8   5   2  147.31    9.61
   8  -5   2  130.74    9.34
   8   5   2  134.36    9.55
   8   5   2  129.42    7.75
   8  -5   2  124.25    7.48
   9  -5   2  334.15   15.78
  -9   5  -2  348.94   15.52
   9  -5   2  300.87   17.98
   9   5   2  346.33   16.04
  -9   5  -2  302.33   18.25
   9  -5   2  327.56   17.79
  -9  -5  -2  324.60   15.31
  -9   5  -2  347.50   15.27
   9   5   2  308.62   17.97
   9   5   2  284.18   17.53
  -9  -5  -2  339.21   18.20
  10   5   2   14.82    2.39
 -10   5  -2   17.33    2.37
  10  -5   2   15.82    2.49
  10  -5   2   18.25    3.53
  10   5   2   25.21    3.10
 -10   5  -2   18.25    3.67
 -10  -5  -2   17.55    2.39
 -10   5  -2   19.15    2.41
  10   5   2   23.94    3.98
 -10  -5  -2   20.91    3.66
  10  -5   2   22.54    3.75
  10   5   2   19.88    3.74
  11  -5   2   29.37    3.40
 -11   5  -2   29.94    3.22
  11   5   2   27.63    3.33
 -11   5  -2   32.16    4.93
  11  -5   2   24.58    4.49
  11   5   2   31.72    3.69
  11   5   2   26.13    4.52
  11  -5   2   30.57    4.65
  11  -5   2   27.99    3.46
 -11  -5  -2   29.82    3.22
 -11   5  -2   32.75    3.27
 -12  -5  -2   26.51    3.10
 -12   5  -2   29.01    3.14
  12   5   2   30.19    3.75
  12  -5   2   24.68    3.42
  12  -5   2   30.10    3.51
 -12   5  -2   23.85    2.98
  12   5   2   21.23    3.08
 -13  -5  -2   21.09    2.79
 -13   5  -2   21.34    2.76
 -13   5  -2   21.39    2.71
 -13  -5  -2   21.93    2.79
  13  -5   2   27.71    3.33
  13   5   2   23.67    3.16
 -13   5  -2   22.32    2.88
  13   5   2   22.40    3.35
  13  -5   2   23.11    3.26
 -14  -5  -2   12.82    2.02
 -14   5  -2   10.67    1.83
  14   5   2   13.57    2.38
  14  -5   2   16.32    2.42
 -14   5  -2   13.63    2.11
  14  -5   2    8.78    1.97
  14   5   2   15.51    2.68
  15  -5   2   53.90    4.65
  15   5   2   51.66    4.60
  15   5   2   62.00    4.72
  15  -5   2   60.16    4.59
 -15   5  -2   59.67    4.35
 -15   5  -2   51.42    4.00
 -15  -5  -2   54.46    4.10
 -16   5  -2  163.29    8.60
  16   5   2  191.86    9.19
 -16  -5  -2  176.45    8.57
 -16  -6   2   26.14    2.37
  16   6  -2   30.18    2.72
 -16   6   2   31.50    2.65
  16  -6  -2   33.11    2.85
 -15   6   2    2.43    0.89
 -15  -6   2    0.93    0.75
  15  -6  -2    1.61    0.90
 -15   6   2    1.67    0.77
  15  -6  -2    1.82    0.90
  15   6  -2    3.50    1.19
 -14   6   2  148.15    8.40
  14  -6  -2  144.73    9.24
  14   6  -2  143.17    9.28
 -14  -6   2  167.94    8.74
  14  -6  -2  166.08    9.33
 -14   6   2  151.88    8.72
 -14  -6   2  159.50    8.72
 -14   6   2  155.81    8.64
 -13   6   2   15.25    2.22
 -13  -6   2   14.81    2.28
 -13   6   2   13.26    2.20
 -13  -6   2   19.00    2.46
  13  -6  -2   12.84    2.36
  13   6  -2   14.70    2.61
 -13   6   2   16.96    2.40
  13  -6  -2   14.18    2.54
  13   6  -2   14.61    2.59
 -12  -6   2    0.53    0.95
 -12   6   2    0.26    0.75
 -12   6   2    0.74    0.68
  12   6  -2    1.13    0.88
  12  -6  -2    0.31    0.98
  12   6  -2    1.07    0.83
 -12  -6   2    0.25    0.63
 -12   6   2   -0.26    0.87
  12  -6  -2    0.68    0.94
  12   6  -2    1.05    0.96
  11  -6  -2    3.19    1.34
  11  -6  -2    3.18    1.76
  11   6  -2    6.98    1.70
 -11  -6   2    6.82    1.48
 -11   6   2    6.56    1.52
  11  -6  -2    2.72    1.23
  11   6  -2    5.19    1.48
 -11   6   2    4.07    1.21
 -11  -6   2    5.95    1.46
 -11   6   2    4.71    1.30
  10   6  -2    2.02    0.91
  10  -6  -2    0.28    0.71
 -10   6   2    1.14    0.75
 -10  -6   2    0.43    0.63
 -10  -6   2    0.72    0.66
 -10   6   2    0.23    0.71
  10  -6  -2   -0.29    0.73
  10  -6  -2    1.14    1.33
  10   6  -2    0.30    0.77
 -10  -6   2   -0.52    1.07
 -10   6   2    0.91    0.95
  10  -6  -2   -0.64    0.66
  10   6  -2   -0.57    0.83
   9   6  -2    1.36    0.82
   9  -6  -2    1.00    0.82
  -9   6   2    0.92    0.83
  -9   6   2    1.01    0.70
   9  -6  -2    2.26    1.44
   9   6  -2    3.47    1.55
  -9   6   2    1.84    0.85
  -9  -6   2    3.08    1.10
  -9  -6   2    1.85    1.18
  -9   6   2    2.41    1.18
   9  -6  -2    2.47    1.45
   9   6  -2    0.27    0.56
   9  -6  -2    1.25    0.73
  -8   6   2    2.87    1.35
   8  -6  -2    1.67    0.97
   8   6  -2    4.17    1.11
   8  -6  -2    3.39    0.96
   8  -6  -2    3.44    1.62
   8   6  -2    2.14    1.18
  -8   6   2    3.79    1.05
  -8  -6   2    1.58    0.69
  -8   6   2    2.42    1.14
  -8  -6   2    5.20    1.42
  -8  -6   2    4.93    1.76
   8   6  -2    3.98    1.10
   8  -6  -2    2.87    0.98
  -7  -6   2   32.72    3.44
  -7  -6   2   32.28    3.85
   7   6  -2   29.89    2.90
   7  -6  -2   27.15    3.57
  -7   6   2   31.75    3.83
   7  -6  -2   25.57    2.64
   7  -6  -2   32.53    3.72
  -7  -6   2   29.64    3.68
  -7   6   2   40.81    3.92
   7  -6  -2   32.87    4.23
  -6  -6   2   11.39    2.17
  -6   6   2   10.79    1.73
  -6   6   2   11.77    1.95
  -6  -6   2    8.11    1.64
   6   6  -2   12.67    1.70
   6  -6  -2    9.69    1.92
  -6   6   2    8.23    1.87
   6  -6  -2   11.48    1.50
   6  -6  -2    8.09    1.71
   6  -6  -2    9.66    2.15
  -6  -6   2   14.34    2.35
   5  -6  -2  116.99    7.21
  -5   6   2  135.69    7.95
  -5  -6   2  111.95    7.45
  -5   6   2  124.59    6.92
  -5  -6   2  128.25    7.19
   5  -6  -2  102.41    6.82
   5   6  -2  119.44    7.97
  -5   6   2  121.51    6.91
  -5  -6   2   92.96    7.11
   4  -6  -2  832.86   34.56
  -4   6   2  872.19   35.04
  -4   6   2  928.28   35.43
   4   6  -2  791.74   34.97
  -4  -6   2  755.86   34.91
  -4  -6   2  906.60   34.72
  -4   6   2  914.25   34.50
   4   6  -2  833.21   35.59
  -4   6   2  788.06   35.29
   4  -6  -2  749.44   34.13
  -4  -6   2  836.34   35.53
   3  -6  -2 3787.11  136.07
  -3   6   2 2829.85  136.09
  -3   6   2 3835.48  136.78
   3   6  -2 3712.05  136.86
  -3   6   2 3777.53  136.03
  -3  -6   2 3474.55  136.81
  -3  -6   2 3294.15  135.93
   3   6  -2 3700.33  137.07
   3  -6  -2 3646.50  135.91
  -3  -6   2 3222.35  137.07
   2  -6  -2 1451.73   55.53
  -2   6   2 1268.25   55.70
   2   6  -2 1285.72   56.26
  -2   6   2 1336.27   56.11
  -2   6   2 1619.06   55.89
  -2  -6   2 1481.90   56.25
   2   6  -2 1375.38   56.19
   2  -6  -2 1362.69   55.16
  -2  -6   2 1519.27   57.15
   1  -6  -2  155.64    7.91
  -1   6   2  188.89    8.76
  -1   6   2  160.22    8.18
  -1   6   2  158.02    8.60
   1   6  -2  164.51    8.43
   1   6  -2  164.65    8.71
  -1   6   2  174.36    8.82
   1  -6  -2  165.02    7.68
  -1  -6   2  190.54    9.58
  -1   6   2  164.46    8.11
   1  -6  -2  157.56    8.62
  -1  -6   2  157.90    8.55
   0   6  -2  152.16    8.20
   0   6   2  144.89    7.81
   0   6   2  165.89    8.33
   0   6   2  153.77    7.98
   0   6   2  152.18    7.58
   0  -6   2  160.83    8.19
   0  -6  -2  153.00    8.12
   0   6  -2  159.17    8.27
   0   6   2  142.25    8.00
   0  -6  -2  143.31    7.41
   1  -6   2   44.15    2.99
   1   6   2   45.10    3.45
   1  -6   2   29.23    2.64
   1   6   2   41.97    3.32
   1   6   2   41.75    2.87
   1  -6   2   33.55    3.09
  -1  -6  -2   50.33    3.64
   1   6   2   38.40    3.28
  -1   6  -2   37.73    3.27
   1  -6   2   43.94    3.91
  -1  -6  -2   39.52    3.04
  -1  -6  -2   42.12    3.38
   2  -6   2  312.13   13.65
   2   6   2  324.71   14.45
   2   6   2  315.52   14.32
  -2   6  -2  306.05   13.68
  -2  -6  -2  320.52   14.41
   2   6   2  333.05   14.59
   2  -6   2  290.05   13.57
  -2  -6  -2  296.31   13.98
  -2  -6  -2  323.13   14.45
   3  -6   2    0.52    0.51
   3  -6   2    1.54    0.67
  -3   6  -2    0.49    0.48
   3   6   2    1.40    0.75
   3   6   2    1.14    0.79
  -3  -6  -2    1.13    0.71
  -3   6  -2    0.94    0.51
  -3   6  -2    1.72    0.89
   3   6   2    1.68    0.79
   3  -6   2    0.67    0.65
  -3  -6  -2    1.51    0.77
  -3  -6  -2    1.37    0.82
   4  -6   2   15.21    1.98
   4   6   2   12.60    1.87
  -4   6  -2   11.24    1.74
   4   6   2   17.20    2.40
  -4  -6  -2   16.35    2.29
  -4   6  -2   14.08    2.47
   4   6   2   15.08    2.34
   4  -6   2    7.47    1.48
   4  -6   2   16.48    2.04
  -4  -6  -2   12.76    2.01
  -4  -6  -2   15.62    2.25
   5  -6   2  453.25   19.59
  -5   6  -2  391.43   19.13
   5   6   2  402.90   19.79
  -5  -6  -2  416.47   19.74
   5  -6   2  465.16   19.51
   5  -6   2  455.57   19.30
  -5   6  -2  400.01   20.39
   5   6   2  400.82   20.07
  -5  -6  -2  386.30   19.64
  -5  -6  -2  445.33   20.10
  -6  -6  -2  150.65    9.10
   6  -6   2  131.30    8.51
   6   6   2  127.56    7.32
   6   6   2  131.25    8.93
   6  -6   2  133.95    7.17
   6  -6   2  158.97    8.76
   6  -6   2  148.26    8.46
  -6   6  -2  130.46    9.32
  -6  -6  -2  162.90    9.50
  -6  -6  -2  136.22    8.89
   7  -6   2    1.92    0.88
   7   6   2    1.62    0.67
   7  -6   2    2.20    0.81
   7  -6   2    3.60    1.30
  -7  -6  -2    4.14    1.41
  -7  -6  -2    1.45    1.00
  -7   6  -2    3.58    1.54
   7  -6   2    1.84    0.96
   7   6   2    2.78    1.17
   8  -6   2   74.02    6.40
  -8   6  -2   88.08    7.76
   8  -6   2   91.28    7.10
  -8   6  -2   89.99    5.58
  -8  -6  -2   93.94    7.41
   8  -6   2   97.19    7.63
   8   6   2   91.54    5.98
   8  -6   2   84.38    5.63
   8   6   2   98.95    7.93
  -8   6  -2   84.78    5.35
  -8  -6  -2   79.75    5.40
   9  -6   2   12.18    2.62
   9  -6   2   17.55    2.38
  -9   6  -2   22.00    2.48
   9   6   2   11.95    2.92
  -9  -6  -2   13.74    2.12
  -9   6  -2   21.10    2.37
  -9   6  -2   15.18    3.24
   9  -6   2   11.64    2.51
   9   6   2   13.41    2.93
  -9  -6  -2   11.21    2.64
   9  -6   2   17.09    3.23
   9   6   2   18.97    2.54
  10   6   2  191.50   12.56
 -10   6  -2  150.43    8.76
  10   6   2  149.76    9.07
 -10  -6  -2  151.23   11.26
  10  -6   2  151.08    9.20
 -10   6  -2  149.56   11.62
  10  -6   2  152.21   11.03
 -10  -6  -2  171.35    9.06
 -10   6  -2  159.71    8.72
  10  -6   2  142.60   11.42
  10   6   2  147.09    9.25
 -11   6  -2    3.96    1.32
 -11   6  -2    4.37    1.95
  11   6   2    3.00    2.20
  11   6   2    1.83    1.06
 -11   6  -2    2.91    1.04
 -11  -6  -2    2.60    1.09
  11  -6   2    3.57    1.35
  11  -6   2    4.53    2.02
  11   6   2    2.69    1.22
 -12   6  -2  142.13    8.37
  12   6   2  120.45    8.31
  12   6   2  123.79    8.64
 -12  -6  -2  131.45    8.07
 -12   6  -2  149.55    8.27
  12  -6   2  128.51    8.71
 -13   6  -2  552.94   26.17
  13   6   2  612.89   27.12
  13   6   2  651.78   27.83
 -13  -6  -2  618.87   26.37
 -13   6  -2  610.03   26.17
  13  -6   2  565.95   27.11
 -14  -6  -2  167.46    9.30
 -14   6  -2  160.08    9.13
  14   6   2  193.55   10.25
 -14   6  -2  185.16    9.71
  14  -6   2  162.88   10.02
  14   6   2  167.60   10.16
 -15  -6  -2  175.17    9.01
  15  -6   2  155.58    9.46
  15   6   2  179.81    9.87
  15   6   2  179.19    9.58
 -15   6  -2  175.99    9.17
  16   6   2    2.19    0.84
 -16   6  -2    1.83    0.75
 -16  -6  -2    3.19    0.86
  16  -7  -2    0.78    0.56
  16   7  -2   -0.16    0.52
 -16  -7   2    0.88    0.55
 -16   7   2    0.28    0.44
 -15   7   2  182.18    9.01
  15  -7  -2  177.24    9.24
 -15   7   2  177.31    8.63
 -15  -7   2  158.85    8.63
  15  -7  -2  172.28    9.45
  15   7  -2  154.82    9.31
 -14   7   2   28.13    2.94
  14  -7  -2   16.45    2.57
 -14   7   2   29.52    2.91
 -14  -7   2   21.24    2.54
 -14   7   2   22.82    2.56
  14   7  -2   19.47    2.86
  14  -7  -2   26.78    3.18
  13  -7  -2   71.67    5.87
  13   7  -2   69.21    5.86
  13  -7  -2   63.91    5.41
 -13   7   2   65.94    5.16
  13   7  -2   73.50    5.53
 -13   7   2   88.17    5.58
 -13  -7   2   74.28    5.39
 -13   7   2   68.20    5.19
  12  -7  -2    2.68    1.27
  12   7  -2    4.53    1.51
  12   7  -2    5.96    1.54
  12  -7  -2    5.55    1.61
  12   7  -2    6.34    1.77
 -12   7   2    6.89    1.53
 -12  -7   2    7.66    1.66
 -12   7   2    4.84    1.39
 -12  -7   2    6.72    1.51
 -12   7   2    5.79    1.49
  11  -7  -2   87.25    6.44
  11  -7  -2   94.98    6.51
 -11   7   2   90.81    5.99
 -11  -7   2   81.46    5.64
  11   7  -2   79.52    6.34
  11   7  -2   75.56    6.25
 -11  -7   2   87.08    5.96
 -11   7   2   82.65    5.77
  11   7  -2   66.61    5.59
 -11   7   2   80.08    5.65
  10   7  -2  305.72   20.16
 -10   7   2  357.43   16.22
 -10  -7   2  333.10   16.19
  10  -7  -2  330.81   19.58
  10   7  -2  334.18   16.87
  10   7  -2  329.92   16.92
  10   7  -2  373.39   16.64
 -10   7   2  360.13   16.12
  10   7  -2  307.29   19.31
 -10   7   2  377.61   19.10
  10  -7  -2  301.92   16.21
 -10   7   2  349.34   16.11
 -10  -7   2  323.57   19.11
 -10  -7   2  365.42   16.03
  10  -7  -2  322.07   16.50
   9   7  -2   54.27    4.79
  -9  -7   2   60.54    4.59
  -9   7   2   59.01    4.42
   9   7  -2   45.79    6.21
  -9   7   2   67.91    4.61
   9   7  -2   58.88    4.63
   9   7  -2   59.91    6.34
  -9   7   2   51.24    5.50
   9  -7  -2   50.55    4.48
  -9  -7   2   58.40    6.18
   9  -7  -2   50.90    5.89
   9   7  -2   59.63    4.91
  -9   7   2   66.36    6.44
   9  -7  -2   59.41    4.68
   8   7  -2  200.91   10.68
  -8  -7   2  178.31    9.89
  -8   7   2  204.88   10.02
   8   7  -2  192.70   13.16
   8   7  -2  196.69   10.15
  -8   7   2  225.87   10.19
   8   7  -2  187.23   12.26
  -8   7   2  203.30   11.77
   8  -7  -2  214.78   10.57
  -8  -7   2  198.12   12.41
   8   7  -2  198.89   10.53
   8  -7  -2  195.73   12.30
  -8   7   2  163.56   11.64
   8  -7  -2  176.50    9.99
   7   7  -2  355.01   16.26
  -7  -7   2  330.14   15.57
  -7   7   2  343.74   15.43
   7  -7  -2  364.77   17.76
   7   7  -2  362.49   19.10
  -7   7   2  394.82   17.54
  -7  -7   2  312.07   17.60
   7  -7  -2  344.69   15.85
  -7  -7   2  347.23   18.00
   7   7  -2  345.24   16.02
   7  -7  -2  351.26   17.85
   7  -7  -2  342.47   15.70
   7   7  -2  331.60   15.56
  -7   7   2  356.42   15.47
  -7   7   2  327.56   17.70
  -6  -7   2  554.22   24.87
  -6   7   2  592.33   23.66
  -6  -7   2  529.22   24.59
  -6  -7   2  627.51   24.02
   6   7  -2  517.19   22.50
   6  -7  -2  485.43   23.84
  -6   7   2  460.02   23.98
   6  -7  -2  515.87   23.86
   6   7  -2  438.73   24.46
   6   7  -2  529.55   22.73
   6  -7  -2  523.87   22.19
  -5  -7   2  381.85   16.69
  -5   7   2  282.02   14.43
  -5  -7   2  332.37   15.94
  -5  -7   2  221.17   13.95
   5   7  -2  303.07   13.89
   5  -7  -2  309.75   15.14
  -5   7   2  319.83   15.69
   5   7  -2  298.57   16.01
   5  -7  -2  335.24   15.18
   5   7  -2  336.64   14.33
   5  -7  -2  338.24   13.81
   4  -7  -2  338.26   16.12
  -4   7   2  341.13   15.99
  -4  -7   2  360.20   17.03
  -4  -7   2  325.41   15.98
  -4   7   2  380.37   17.05
  -4   7   2  406.60   17.27
   4   7  -2  308.04   16.64
  -4  -7   2  372.66   17.52
  -4   7   2  313.14   16.96
   4  -7  -2  385.80   16.30
   4   7  -2  337.06   17.15
   3  -7  -2    7.58    1.39
  -3  -7   2    6.57    1.45
  -3  -7   2    8.11    1.53
  -3   7   2    5.54    1.45
  -3   7   2    7.32    1.55
   3   7  -2    7.64    1.68
  -3  -7   2   11.33    2.10
   3   7  -2   12.32    2.04
   3  -7  -2    9.01    1.45
   2  -7  -2   90.89    5.37
  -2   7   2  103.08    5.66
  -2  -7   2   85.59    5.87
   2  -7  -2   87.82    6.05
  -2   7   2   73.85    5.43
  -2   7   2   83.27    5.85
  -2  -7   2   78.51    6.10
   2   7  -2   87.96    6.05
   2  -7  -2  107.51    5.42
   1  -7  -2   23.08    2.14
  -1   7   2   15.55    1.89
   1  -7  -2   16.95    2.24
  -1  -7   2   18.66    2.29
   1   7  -2   16.70    2.23
  -1   7   2   26.73    2.72
   1  -7  -2   16.71    1.67
  -1  -7   2   14.08    2.27
  -1   7   2   19.11    2.21
  -1   7   2   15.31    2.15
   1   7  -2   16.93    2.12
  -1   7   2   16.46    2.04
   0   7   2   81.04    5.30
   0  -7   2   94.35    6.03
   0  -7  -2  100.39    6.18
   0   7   2  101.11    6.01
   0   7   2  100.93    6.24
   0   7  -2   99.11    6.17
   0  -7   2   87.01    5.37
   0   7   2  103.74    6.00
   0  -7   2  108.34    6.92
   0   7  -2   97.08    6.19
   0   7   2  102.28    6.24
   1  -7   2   36.04    2.87
   1  -7   2   33.08    3.17
  -1  -7  -2   32.00    3.14
   1   7   2   35.56    2.80
   1   7   2   31.15    3.12
  -1   7  -2   30.26    3.17
   1  -7   2   34.78    2.85
   1   7   2   33.48    3.16
   1  -7   2   43.76    4.02
  -1  -7  -2   33.24    2.98
  -1  -7  -2   30.16    3.05
   1   7   2   31.89    3.16
  -1   7  -2   44.27    3.67
   2  -7   2  322.04   14.32
  -2  -7  -2  324.15   15.16
   2  -7   2  293.40   14.96
  -2   7  -2  281.02   14.13
   2   7   2  311.23   15.02
   2   7   2  365.55   15.37
   2  -7   2  316.99   15.79
  -2  -7  -2  314.01   14.72
  -2  -7  -2  314.16   15.03
   2   7   2  314.03   15.15
   2  -7   2  321.96   14.30
   3  -7   2  481.66   20.48
  -3  -7  -2  466.83   21.19
  -3   7  -2  429.45   20.06
   3   7   2  513.77   21.18
   3   7   2  343.74   20.38
  -3  -7  -2  510.81   21.29
  -3  -7  -2  484.41   21.33
   3   7   2  410.88   20.98
  -3   7  -2  469.13   21.97
   3  -7   2  508.50   20.57
   3  -7   2  554.00   20.77
   4  -7   2  355.78   17.48
  -4  -7  -2  397.78   18.53
   4   7   2  418.37   18.80
   4   7   2  339.93   17.68
  -4   7  -2  371.39   17.54
  -4  -7  -2  423.11   18.66
  -4  -7  -2  371.93   18.31
   4   7   2  390.82   18.77
  -4   7  -2  453.58   19.97
   4  -7   2  399.60   17.70
   4  -7   2  393.54   17.66
  -5  -7  -2  536.79   23.14
  -5  -7  -2  466.60   22.61
   5   7   2  493.01   20.87
   5  -7   2  467.75   22.05
  -5  -7  -2  511.48   22.96
  -5   7  -2  486.15   22.02
   5   7   2  409.14   22.31
   5   7   2  452.96   22.93
   5  -7   2  520.75   22.08
   5  -7   2  516.82   22.04
  -5   7  -2  483.50   23.61
   5  -7   2  506.40   20.62
  -6  -7  -2  157.51   10.79
  -6  -7  -2  193.58   11.35
   6   7   2  240.68   12.54
   6  -7   2  186.80   10.87
   6   7   2  188.78    9.56
  -6  -7  -2  175.22   10.97
   6  -7   2  182.54    9.22
   6  -7   2  215.58   10.98
   6  -7   2  204.09   10.85
  -6   7  -2  154.65   11.34
   6   7   2  195.47   11.88
   7  -7   2   19.61    2.26
  -7  -7  -2   20.95    3.31
  -7  -7  -2   20.26    3.23
  -7   7  -2   21.52    2.32
   7   7   2   17.61    3.12
   7   7   2   20.64    2.43
   7  -7   2   16.92    2.83
   7   7   2   23.65    3.72
  -7   7  -2   18.12    3.29
   7  -7   2   14.80    2.55
  -7  -7  -2   19.49    2.22
  -7   7  -2   23.23    2.25
  -7  -7  -2   21.40    3.19
   7  -7   2   16.46    2.69
  -8  -7  -2  271.56   15.80
  -8   7  -2  280.42   13.28
  -8  -7  -2  285.97   15.83
   8  -7   2  275.05   15.08
  -8   7  -2  294.46   16.92
   8  -7   2  276.47   15.09
   8   7   2  251.21   16.24
   8   7   2  265.10   13.61
   8  -7   2  266.45   15.64
  -8   7  -2  295.88   13.16
  -8  -7  -2  269.89   13.26
   8   7   2  260.57   15.95
   8  -7   2  283.84   13.50
   9   7   2   96.43    8.29
  -9   7  -2   93.16    6.00
  -9  -7  -2   78.46    7.44
   9  -7   2   88.40    7.36
  -9   7  -2   91.05    8.46
   9   7   2   76.86    8.12
   9  -7   2   75.55    7.43
   9   7   2   92.27    6.34
  -9   7  -2   79.99    5.49
  -9  -7  -2   77.09    5.61
   9   7   2   96.09    8.52
   9  -7   2  101.92    6.37
 -10   7  -2   47.30    4.20
  10   7   2   42.48    4.18
 -10  -7  -2   56.28    6.29
  10  -7   2   46.79    4.41
  10   7   2   52.52    6.32
 -10   7  -2   54.96    6.59
  10   7   2   49.34    6.57
  10  -7   2   43.54    5.82
  10   7   2   61.72    5.08
 -10  -7  -2   50.65    4.28
 -10   7  -2   52.75    4.21
 -11  -7  -2   19.15    2.57
  11  -7   2   15.34    2.53
  11   7   2   12.56    2.40
 -11   7  -2   11.96    2.05
  11   7   2   10.06    2.15
 -11   7  -2   23.23    2.80
  12  -7   2   21.73    3.12
 -12  -7  -2   25.80    3.03
 -12   7  -2   25.37    2.93
  12   7   2   27.43    3.52
 -12   7  -2   23.87    3.01
  12   7   2   29.21    3.46
  13  -7   2   29.96    3.56
 -13   7  -2   18.52    2.61
  13   7   2   19.38    2.83
 -13  -7  -2   22.29    2.74
 -13   7  -2   23.34    2.71
  13   7   2   22.26    3.19
  14   7   2   35.07    3.65
 -14   7  -2   36.38    3.50
 -14  -7  -2   38.13    3.43
 -14   7  -2   35.01    3.26
  14  -7   2   36.01    3.82
  14   7   2   29.65    3.60
  15   7   2   82.04    5.48
 -15   7  -2   84.94    5.38
 -15  -7  -2   85.34    5.21
  15   7   2   77.40    5.68
  15  -7   2   78.52    5.65
 -16   7  -2   71.23    4.39
 -16  -7  -2   71.65    4.19
  16   8  -2   30.49    2.58
  15   8  -2  145.79    8.80
  15  -8  -2  155.95    8.85
  15  -8  -2  177.03    8.83
 -15   8   2  162.46    8.39
  15   8  -2  169.22    8.80
 -15   8   2  161.09    8.12
 -15  -8   2  162.42    8.28
  14  -8  -2    7.49    1.63
 -14   8   2    4.19    1.18
  14  -8  -2    5.91    1.61
  14   8  -2    4.73    1.49
 -14   8   2    5.92    1.31
 -14  -8   2    4.84    1.35
 -13   8   2   84.95    5.68
  13  -8  -2   77.83    5.83
  13   8  -2   83.96    5.85
 -13   8   2   80.87    5.44
  13  -8  -2   66.73    5.73
  13   8  -2   69.70    5.89
 -13  -8   2   70.82    5.31
 -13   8   2   75.49    5.40
  12  -8  -2  215.75   11.58
 -12   8   2  209.43   11.06
  12  -8  -2  204.11   11.75
  12   8  -2  200.55   11.23
 -12   8   2  223.33   11.12
  12   8  -2  199.69   11.83
 -12  -8   2  198.32   10.98
 -12   8   2  202.19   10.91
  11  -8  -2   51.14    4.63
 -11   8   2   50.95    4.32
  11  -8  -2   55.04    4.85
  11   8  -2   50.92    4.89
  11   8  -2   44.83    4.34
 -11   8   2   52.27    4.32
 -11  -8   2   50.53    4.39
 -11   8   2   54.46    4.47
  11   8  -2   54.80    5.04
  10   8  -2  168.08   13.36
 -10   8   2  181.77    9.59
 -10  -8   2  177.69    9.68
  10   8  -2  186.48    9.98
 -10   8   2  178.48    9.49
  10   8  -2  196.57   13.24
  10  -8  -2  159.05    9.68
 -10  -8   2  169.12   12.19
  10   8  -2  153.66    9.93
  10  -8  -2  175.17   10.05
  10  -8  -2  154.79   12.06
  10   8  -2  160.09    9.98
   9   8  -2   20.33    4.15
  -9   8   2   24.54    2.66
  -9  -8   2   18.57    2.51
   9   8  -2   23.47    2.80
  -9   8   2   22.84    2.61
   9   8  -2   20.70    3.75
   9  -8  -2   21.57    2.75
  -9  -8   2   25.51    4.01
   9  -8  -2   21.89    3.92
   9   8  -2   24.68    3.04
   9   8  -2   27.04    3.16
   9  -8  -2   18.97    2.60
  -9   8   2   23.13    3.97
   8   8  -2   52.51    6.22
   8  -8  -2   51.55    5.35
  -8  -8   2   50.77    4.07
  -8   8   2   50.44    3.91
   8   8  -2   56.31    4.27
  -8   8   2   57.95    4.12
  -8  -8   2   35.49    4.88
   8  -8  -2   45.06    4.04
  -8  -8   2   56.14    5.85
   8   8  -2   55.24    4.50
   8  -8  -2   47.26    5.32
   8   8  -2   46.81    4.24
   8  -8  -2   49.67    4.11
  -8   8   2   49.79    5.50
   7   8  -2   59.79    6.62
   7  -8  -2   91.02    6.81
  -7  -8   2   80.79    5.28
  -7   8   2   77.07    5.02
   7   8  -2   82.77    5.56
   7  -8  -2   87.63    6.90
  -7  -8   2   88.28    7.22
   7  -8  -2   75.80    5.25
  -7  -8   2   84.56    7.06
  -7   8   2   87.69    5.25
   7   8  -2   83.20    5.35
   7  -8  -2   73.44    5.10
   7   8  -2   83.38    5.68
  -7   8   2   79.21    6.80
  -6   8   2  308.37   17.13
  -6  -8   2  349.56   17.82
  -6   8   2  388.59   16.88
  -6  -8   2  324.21   17.63
   6   8  -2  339.73   15.67
   6  -8  -2  343.46   17.21
   6  -8  -2  343.17   15.34
   6   8  -2  355.47   15.92
   6   8  -2  291.67   17.73
   6  -8  -2  347.66   17.03
  -5   8   2 1409.74   53.53
   5   8  -2 1086.33   52.72
  -5   8   2 1370.38   52.29
  -5  -8   2 1210.42   53.08
  -5  -8   2 1593.67   54.88
   5  -8  -2 1243.64   52.46
   5   8  -2 1256.15   51.03
   5  -8  -2 1413.33   50.91
   5   8  -2 1254.09   51.27
  -5   8   2 1030.94   52.91
   5  -8  -2 1291.90   52.36
   5   8  -2 1194.80   53.62
   4   8  -2 1259.77   47.90
   4  -8  -2 1245.15   46.03
   4  -8  -2 1109.89   45.94
   4   8  -2 1048.15   44.68
  -4  -8   2 1262.85   47.90
  -4   8   2 1162.96   45.90
  -4  -8   2 1088.55   46.82
  -4  -8   2  977.58   45.35
   4   8  -2 1039.23   44.83
  -4   8   2 1349.42   47.60
  -4   8   2 1154.55   46.70
   4   8  -2 1032.36   46.77
  -3  -8   2 1211.90   52.69
  -3   8   2 1304.00   51.27
  -3  -8   2 1332.75   52.48
   3  -8  -2 1343.89   52.82
   3   8  -2 1206.64   52.27
  -3   8   2 1441.13   52.37
  -3   8   2 1333.83   52.45
   3   8  -2 1237.23   52.48
   3  -8  -2 1388.20   51.09
   3  -8  -2 1345.04   51.33
  -2  -8   2  100.24    7.21
  -2   8   2   99.91    6.19
   2  -8  -2   98.76    6.84
  -2  -8   2  103.60    6.85
  -2   8   2  114.62    6.75
  -2   8   2   94.70    6.69
   2  -8  -2  104.22    5.81
   2   8  -2   94.55    6.76
   2  -8  -2   96.56    5.97
  -1  -8   2  199.93   12.26
  -1   8   2  236.54   11.40
   1  -8  -2  246.39   12.35
  -1  -8   2  211.78   11.84
  -1   8   2  261.39   12.04
  -1   8   2  276.14   12.62
   1   8  -2  252.79   12.15
  -1   8   2  170.29   11.02
   1   8  -2  248.10   12.44
  -1   8   2  227.88   12.09
   1  -8  -2  264.60   11.48
   0  -8   2  646.08   28.85
   0   8   2  644.84   27.16
   0  -8   2  618.37   27.96
   0  -8  -2  633.13   28.07
   0   8  -2  638.59   28.08
   0  -8   2  638.49   27.05
   0   8   2  622.12   27.65
   0   8   2  722.69   28.51
   0   8   2  652.26   27.69
   0   8  -2  741.39   28.80
   0   8   2  628.82   28.07
   0  -8   2  582.69   26.82
   0  -8  -2  695.76   27.02
   1  -8   2   29.42    3.51
  -1  -8  -2   25.07    2.93
  -1  -8  -2   24.31    2.69
   1   8   2   30.48    2.74
  -1  -8  -2   23.04    2.86
   1  -8   2   23.66    2.91
   1  -8   2   33.08    2.89
   1   8   2   28.28    3.09
   1   8   2   33.98    3.13
  -1   8  -2   31.81    3.39
   1   8   2   24.36    2.89
   1   8   2   29.14    3.20
  -1   8  -2   32.13    3.37
   1  -8   2   32.38    2.84
   2  -8   2  154.00    9.30
  -2  -8  -2  134.24    8.09
  -2  -8  -2  133.44    8.52
   2  -8   2  134.98    8.52
  -2  -8  -2  142.30    8.56
  -2   8  -2  132.68    7.80
   2   8   2  180.42    9.08
   2   8   2  118.69    8.08
   2   8   2  153.18    8.85
   2  -8   2  148.22    7.87
   2  -8   2  150.00    7.91
   3  -8   2  623.16   29.33
  -3  -8  -2  650.65   28.54
  -3  -8  -2  592.59   28.53
  -3  -8  -2  647.79   28.87
   3  -8   2  638.50   28.98
  -3   8  -2  609.58   27.67
   3   8   2  794.63   29.69
   3   8   2  732.28   28.92
   3   8   2  648.95   29.06
  -3   8  -2  507.38   28.84
   3  -8   2  704.85   27.95
   3  -8   2  692.60   27.96
   3  -8   2  684.98   28.01
  -4  -8  -2   78.76    5.79
  -4  -8  -2   67.20    5.45
  -4  -8  -2   64.04    5.36
  -4   8  -2   58.93    4.53
   4   8   2   63.46    5.06
   4   8   2   56.04    5.12
   4   8   2   57.95    5.36
  -4   8  -2   77.80    6.38
   4  -8   2   55.21    4.54
   4  -8   2   67.20    4.81
   4  -8   2   60.98    4.80
   4   8   2   60.64    4.11
  -5   8  -2  501.15   25.53
   5   8   2  526.41   26.65
  -5  -8  -2  551.62   26.57
  -5  -8  -2  641.03   27.23
  -5  -8  -2  586.03   26.79
   5  -8   2  659.93   24.63
   5  -8   2  562.57   26.01
   5   8   2  568.66   24.63
   5  -8   2  661.35   26.27
   5  -8   2  576.31   25.68
   5   8   2  553.87   27.13
  -5   8  -2  601.76   27.96
  -6  -8  -2   15.57    2.71
  -6  -8  -2   10.12    2.22
  -6   8  -2   10.91    2.55
   6   8   2   10.66    2.48
   6  -8   2    9.08    1.93
   6   8   2   12.75    1.87
   6  -8   2   10.13    2.12
   6  -8   2   10.31    1.58
  -6  -8  -2   10.31    2.32
   6  -8   2   13.49    2.20
   6   8   2   14.40    2.67
  -7  -8  -2    4.40    1.66
  -7  -8  -2    3.79    1.53
  -7   8  -2    7.13    1.27
   7  -8   2    4.34    1.54
   7   8   2    4.36    1.18
   7  -8   2    3.63    1.08
  -7   8  -2    3.36    1.14
   7   8   2    3.71    1.61
  -7  -8  -2    5.47    1.76
  -7  -8  -2    3.26    1.05
   7   8   2    4.04    1.75
  -7   8  -2    2.58    1.52
   7  -8   2   10.43    2.11
  -8  -8  -2   10.35    2.65
  -8  -8  -2    7.80    1.55
   8   8   2    8.03    2.55
  -8   8  -2    7.82    2.34
   8  -8   2    9.98    2.22
   8   8   2   10.91    1.88
   8  -8   2   11.46    1.85
   8  -8   2    7.82    2.21
  -8   8  -2    8.15    1.54
   8   8   2   10.41    2.61
  -8  -8  -2   10.65    2.52
  -8   8  -2    6.79    1.36
  -9   8  -2  176.21    9.46
  -9  -8  -2  174.39   12.00
   9  -8   2  160.68   11.79
   9   8   2  156.77    9.65
   9   8   2  164.44   12.75
   9  -8   2  183.43   11.63
  -9   8  -2  184.00   12.94
   9   8   2  172.89   12.42
   9  -8   2  169.63    9.65
  -9   8  -2  165.19    9.09
  -9  -8  -2  169.88    9.41
 -10   8  -2   62.73    4.87
 -10  -8  -2   54.89    6.47
  10  -8   2   54.62    6.58
  10   8   2   64.47    5.34
  10   8   2   69.08    7.25
  10   8   2   54.17    7.17
  10  -8   2   57.71    6.18
 -10   8  -2   35.53    5.63
  10  -8   2   58.82    5.01
 -10   8  -2   58.48    4.55
 -10  -8  -2   61.75    4.80
  11   8   2  327.34   16.89
 -11   8  -2  320.16   16.05
  11   8   2  319.85   16.44
  11  -8   2  336.42   16.76
 -11  -8  -2  324.93   16.04
 -11   8  -2  363.37   16.11
  12   8   2  301.52   15.76
 -12   8  -2  303.46   15.01
  12   8   2  294.24   15.23
  12  -8   2  300.85   15.61
 -12  -8  -2  291.55   14.70
 -12   8  -2  308.96   14.69
  13   8   2  631.83   28.18
 -13   8  -2  608.40   27.15
  13  -8   2  602.51   27.83
 -13  -8  -2  644.17   27.10
 -14  -8  -2  204.41   10.29
  14  -8   2  205.84   11.11
  14   8   2  192.98   11.07
 -14   8  -2  195.22   10.43
 -15   8  -2   45.28    3.55
 -15  -8  -2   40.64    3.27
  15   9  -2  126.65    6.94
  15   9  -2  125.24    7.02
  15  -9  -2  127.61    6.96
 -15  -9   2  118.42    6.55
  14  -9  -2    6.93    1.52
 -14   9   2    6.57    1.30
 -14  -9   2    5.95    1.32
  14  -9  -2    5.81    1.49
  14   9  -2    5.60    1.50
  13  -9  -2   42.66    4.11
  13  -9  -2   35.04    3.65
 -13  -9   2   35.78    3.53
  13   9  -2   35.71    3.65
 -13   9   2   41.55    3.63
  13   9  -2   41.36    4.20
  12  -9  -2   63.13    5.42
  12   9  -2   60.59    5.44
  12  -9  -2   71.15    5.46
  12   9  -2   58.10    5.01
 -12   9   2   71.02    5.10
 -12  -9   2   57.80    4.79
  11  -9  -2  103.40    7.50
  11   9  -2  111.78    7.89
  11   9  -2  118.77    8.06
  11  -9  -2  131.97    7.93
 -11  -9   2  111.17    7.25
 -11   9   2  126.75    7.47
  11   9  -2  112.50    7.47
 -11   9   2  109.67    7.08
  10  -9  -2  160.76    9.57
  10  -9  -2  156.63    9.38
  10  -9  -2  158.09   12.01
  10   9  -2  173.79   10.08
  10   9  -2  175.91   10.12
 -10   9   2  171.55    9.25
 -10  -9   2  170.74    9.41
  10   9  -2  142.96   12.47
 -10   9   2  164.12    9.08
  10   9  -2  137.48    9.06
   9   9  -2  300.57   18.81
  -9   9   2  295.03   14.30
  -9  -9   2  300.87   14.61
  -9   9   2  286.53   14.15
   9   9  -2  322.06   14.88
   9   9  -2  311.53   18.08
   9  -9  -2  263.99   14.33
  -9  -9   2  274.83   17.12
   9  -9  -2  281.23   17.17
   9   9  -2  293.40   15.04
   9   9  -2  314.65   15.32
  -9   9   2  308.47   17.65
   9  -9  -2  322.94   15.00
   8   9  -2  109.43    9.59
   8  -9  -2   93.32    7.95
  -8  -9   2   98.35    6.58
  -8   9   2  111.76    6.64
  -8   9   2  123.60    6.81
   8   9  -2   99.20    6.64
  -8  -9   2  106.53    8.76
   8  -9  -2  119.60    7.06
  -8  -9   2   77.35    7.79
   8   9  -2  113.69    7.21
   8  -9  -2  113.80    8.83
   8   9  -2  112.53    7.28
   8  -9  -2  118.96    6.99
  -8   9   2  112.24    8.94
  -7   9   2   66.14    4.85
   7   9  -2   83.31    5.39
  -7  -9   2   69.37    6.75
  -7   9   2   93.55    7.37
   7   9  -2   79.93    5.55
   7  -9  -2   73.10    6.54
  -7  -9   2   69.48    6.64
   7   9  -2   86.96    5.76
  -7  -9   2   68.49    5.03
  -7   9   2   80.50    5.09
   7   9  -2   63.34    6.93
   7  -9  -2   83.17    6.64
   7  -9  -2   79.09    5.23
  -6  -9   2    2.17    1.11
   6   9  -2    2.24    0.78
   6   9  -2    5.71    1.92
   6  -9  -2    6.63    1.69
   6   9  -2    3.04    1.11
   6  -9  -2    1.84    0.75
   6  -9  -2    1.42    0.91
  -6   9   2    3.22    0.88
  -6  -9   2    2.37    0.83
  -6   9   2    3.16    1.30
   6   9  -2    2.28    0.89
  -6  -9   2    2.85    1.27
  -6   9   2    2.08    0.98
   5  -9  -2  592.46   23.00
   5   9  -2  508.94   25.81
  -5   9   2  513.71   25.83
   5  -9  -2  540.05   24.31
   5  -9  -2  558.64   24.78
   5   9  -2  562.30   23.32
  -5  -9   2  484.43   25.33
  -5   9   2  561.45   25.33
   5   9  -2  504.85   25.41
   5   9  -2  521.27   23.28
  -5   9   2  564.75   24.34
  -5  -9   2  489.77   25.03
   4   9  -2 1122.46   47.97
   4  -9  -2 1297.67   46.47
   4  -9  -2 1094.90   46.18
   4   9  -2 1073.75   44.94
  -4  -9   2 1335.23   49.02
  -4   9   2 1059.99   47.08
  -4   9   2 1080.78   46.81
   4   9  -2  984.55   47.03
   4   9  -2 1110.16   45.15
  -4  -9   2 1090.22   47.26
   4  -9  -2 1161.94   48.04
  -4   9   2 1125.66   46.16
   3   9  -2  662.67   27.20
   3   9  -2  634.62   29.42
   3  -9  -2  672.11   27.70
   3  -9  -2  656.14   28.02
  -3  -9   2  632.86   29.51
  -3   9   2  596.60   28.84
   3   9  -2  626.46   29.22
   3   9  -2  626.91   27.08
  -3  -9   2  630.00   29.00
   3  -9  -2  658.33   29.50
  -3   9   2  635.25   28.03
   2   9  -2    4.24    1.06
   2   9  -2    4.66    1.48
   2  -9  -2    3.26    1.03
  -2  -9   2    5.37    1.63
  -2   9   2    3.77    1.20
  -2   9   2    7.33    1.70
   2   9  -2    7.14    1.24
  -2   9   2    8.14    1.56
  -2  -9   2    6.22    1.56
   2  -9  -2    8.90    1.92
   1   9  -2  108.21    7.40
  -1   9   2  103.74    6.81
  -1   9   2  117.22    7.53
  -1  -9   2  101.27    6.32
   1   9  -2   92.95    6.78
   1  -9  -2  108.36    6.46
  -1   9   2  115.65    6.71
  -1  -9   2  103.03    7.13
   1  -9  -2  118.28    7.60
  -1  -9   2   88.37    7.19
   0   9  -2   84.64    6.45
   0   9   2   84.33    6.36
   0   9   2   79.77    5.86
   0  -9   2   94.82    5.82
   0   9   2  105.70    6.90
   0   9  -2   96.95    6.70
   0   9   2   92.10    6.37
   0  -9   2   84.81    5.60
   0  -9  -2   94.71    5.77
   0   9   2   88.20    5.77
   0  -9   2   90.79    6.53
   0  -9  -2   84.53    6.39
   0  -9   2   94.08    7.01
   1   9   2    2.79    1.25
   1  -9   2    3.77    1.09
   1   9   2    6.45    1.56
   1   9   2    4.46    1.21
  -1   9  -2    2.82    1.18
   1   9   2    5.49    1.48
   1  -9   2    3.16    1.01
   1  -9   2    3.06    1.15
  -1  -9  -2    3.07    1.20
   1   9   2    2.91    0.93
   1  -9   2    1.75    0.97
  -1  -9  -2    3.86    1.28
   2  -9   2   14.41    2.60
  -2  -9  -2   20.35    2.60
  -2  -9  -2   17.53    2.58
   2   9   2   18.80    2.82
   2  -9   2   16.08    2.20
   2   9   2   10.93    2.12
   2   9   2   14.42    2.43
  -2   9  -2   12.65    2.03
   2  -9   2   16.45    2.57
  -2  -9  -2   14.67    2.44
   2  -9   2   21.01    2.41
  -2   9  -2   12.96    1.82
   3  -9   2  890.45   33.97
   3   9   2  784.18   34.43
   3   9   2  704.82   34.41
   3   9   2  835.03   35.40
   3  -9   2  916.75   34.17
   3  -9   2  809.51   33.50
  -3   9  -2  840.92   36.16
   3  -9   2  854.26   35.75
  -3  -9  -2  759.03   34.30
  -3  -9  -2  766.85   34.65
  -3  -9  -2  806.74   35.01
   3  -9   2  773.03   34.99
  -3   9  -2  698.44   33.40
   4  -9   2   60.82    5.00
   4   9   2   64.26    4.42
   4   9   2   70.93    5.63
   4   9   2   49.86    5.21
   4   9   2   68.43    6.00
   4  -9   2   71.06    5.23
  -4   9  -2   72.59    6.62
  -4  -9  -2   78.29    6.02
  -4  -9  -2   62.46    5.59
  -4  -9  -2   71.39    5.94
   4  -9   2   67.93    6.06
  -4   9  -2   60.77    4.90
   5   9   2    2.36    0.87
   5  -9   2    3.16    1.09
   5  -9   2    2.00    0.76
   5   9   2    1.21    0.94
  -5   9  -2    1.43    1.11
   5   9   2   -0.43    0.90
   5  -9   2    1.74    0.91
  -5  -9  -2    1.88    0.96
  -5  -9  -2    1.88    1.03
  -6  -9  -2    2.25    0.85
   6   9   2    1.76    0.88
   6  -9   2    2.19    1.14
   6  -9   2    1.13    0.62
  -6   9  -2    0.76    0.60
  -6  -9  -2    1.21    0.63
  -6  -9  -2    0.42    0.62
  -6  -9  -2    0.82    0.95
   6   9   2    1.09    0.66
  -6  -9  -2    1.66    1.06
   6   9   2    2.69    1.32
  -6   9  -2    1.03    1.19
   6   9   2    3.37    1.58
   6  -9   2    1.31    0.96
  -6   9  -2    1.30    0.61
   7   9   2  149.56   11.17
   7  -9   2  154.49    9.90
  -7   9  -2  143.83   11.07
   7   9   2  150.60    8.70
   7  -9   2  145.78   10.14
   7   9   2  146.51    8.21
  -7  -9  -2  172.04   11.26
  -7  -9  -2  146.47   10.44
  -7   9  -2  156.08    8.42
[truncated: 953,056 more chars]
