# Supplementary material for: Regulating photosalient behavior in dynamic metal-organic crystals
Source: Commun Chem. 2023 Jul 14;6:150. doi: 10.1038/s42004-023-00951-0 (PMC10349121; doi:10.1038/s42004-023-00951-0)
Supplement: Supplementary file 8 — Supplementary Data 5 [file 42004_2023_951_MOESM8_ESM.cif]

 
data_Cd6OH
 
_audit_creation_method            'SHELXL-2018/3'
_shelx_SHELXL_version_number      '2018/3'
_chemical_name_systematic         ?
_chemical_name_common             ?
_chemical_melting_point           ?
_chemical_formula_moiety          ?
_chemical_formula_sum
 'C48 H36 Cd N2 O6' 
_chemical_formula_weight          849.20 

loop_
 _atom_type_symbol
 _atom_type_description
 _atom_type_scat_dispersion_real
 _atom_type_scat_dispersion_imag
 _atom_type_scat_source
 'C'  'C'   0.0033   0.0016
 'International Tables Vol C Tables 4.2.6.8 and 6.1.1.4'
 'H'  'H'   0.0000   0.0000
 'International Tables Vol C Tables 4.2.6.8 and 6.1.1.4'
 'Cd'  'Cd'  -0.8075   1.2024
 'International Tables Vol C Tables 4.2.6.8 and 6.1.1.4'
 'N'  'N'   0.0061   0.0033
 'International Tables Vol C Tables 4.2.6.8 and 6.1.1.4'
 'O'  'O'   0.0106   0.0060
 'International Tables Vol C Tables 4.2.6.8 and 6.1.1.4'
 
_space_group_crystal_system       monoclinic
_space_group_IT_number            14
_space_group_name_H-M_alt         'P 21/c'
_space_group_name_Hall            '-P 2ybc'
 
_shelx_space_group_comment
;
The symmetry employed for this shelxl refinement is uniquely defined
by the following loop, which should always be used as a source of
symmetry information in preference to the above space-group names.
They are only intended as comments.
;
 
loop_
 _space_group_symop_operation_xyz
 'x, y, z'
 '-x, y+1/2, -z+1/2'
 '-x, -y, -z'
 'x, -y-1/2, z-1/2'
 
_cell_length_a                    22.9239(9)
_cell_length_b                    15.4394(6)
_cell_length_c                    22.7061(9)
_cell_angle_alpha                 90
_cell_angle_beta                  103.1430(10)
_cell_angle_gamma                 90
_cell_volume                      7825.9(5)
_cell_formula_units_Z             8
_cell_measurement_temperature     293(2)
_cell_measurement_reflns_used     159514
_cell_measurement_theta_min       1.950
_cell_measurement_theta_max       27.121
 
_exptl_crystal_description        block
_exptl_crystal_colour             ?
_exptl_crystal_density_meas       ?
_exptl_crystal_density_method     ?
_exptl_crystal_density_diffrn     1.441          
_exptl_crystal_F_000              3472
_exptl_transmission_factor_min    ?
_exptl_transmission_factor_max    ?
_exptl_crystal_size_max           0.300
_exptl_crystal_size_mid           0.200
_exptl_crystal_size_min           0.100
_exptl_absorpt_coefficient_mu     0.612
_shelx_estimated_absorpt_T_min    0.863
_shelx_estimated_absorpt_T_max    0.941
_exptl_absorpt_correction_type    'multi-scan'
_exptl_absorpt_correction_T_min   0.863
_exptl_absorpt_correction_T_max   0.941
_exptl_absorpt_process_details    'SADBAs'
_exptl_absorpt_special_details    ?
_diffrn_ambient_temperature       293(2)
_diffrn_radiation_wavelength      0.71073
_diffrn_radiation_type            MoK\a
_diffrn_source                    ?
_diffrn_measurement_device_type   'Bruker APEX-II CCD'
_diffrn_measurement_method        '\f and \w scans'
_diffrn_detector_area_resol_mean  ?
_diffrn_reflns_number             156019
_diffrn_reflns_av_unetI/netI      0.0333
_diffrn_reflns_av_R_equivalents   0.0607
_diffrn_reflns_limit_h_min        -27
_diffrn_reflns_limit_h_max        29
_diffrn_reflns_limit_k_min        -19
_diffrn_reflns_limit_k_max        19
_diffrn_reflns_limit_l_min        -29
_diffrn_reflns_limit_l_max        29
_diffrn_reflns_theta_min          1.950
_diffrn_reflns_theta_max          27.121
_diffrn_reflns_theta_full         25.242
_diffrn_measured_fraction_theta_max   0.997
_diffrn_measured_fraction_theta_full  0.996
_diffrn_reflns_Laue_measured_fraction_max    0.997
_diffrn_reflns_Laue_measured_fraction_full   0.996
_diffrn_reflns_point_group_measured_fraction_max   0.997
_diffrn_reflns_point_group_measured_fraction_full  0.996
_reflns_number_total              17309
_reflns_number_gt                 11874
_reflns_threshold_expression      'I > 2\s(I)'
_reflns_Friedel_coverage          0.000
_reflns_Friedel_fraction_max      .
_reflns_Friedel_fraction_full     .
 
_reflns_special_details
;
 Reflections were merged by SHELXL according to the crystal
 class for the calculation of statistics and refinement.
 
 _reflns_Friedel_fraction is defined as the number of unique
 Friedel pairs measured divided by the number that would be
 possible theoretically, ignoring centric projections and
 systematic absences.
;
 
_computing_data_collection        ?
_computing_cell_refinement        ?
_computing_data_reduction         ?
_computing_structure_solution     'SHELXT 2014/5 (Sheldrick, 2014)'
_computing_structure_refinement 'SHELXL-2018/3 (Sheldrick, 2018)'
_computing_molecular_graphics     ?
_computing_publication_material   ?
_refine_special_details           ?
_refine_ls_structure_factor_coef  Fsqd
_refine_ls_matrix_type            full
_refine_ls_weighting_scheme       calc
_refine_ls_weighting_details
'w=1/[\s^2^(Fo^2^)+(0.2000P)^2^] where P=(Fo^2^+2Fc^2^)/3'
_atom_sites_solution_primary      ?
_atom_sites_solution_secondary    ?
_atom_sites_solution_hydrogens    geom
_refine_ls_hydrogen_treatment     constr
_refine_ls_extinction_method      none
_refine_ls_extinction_coef        .
_refine_ls_number_reflns          17309
_refine_ls_number_parameters      1031
_refine_ls_number_restraints      0
_refine_ls_R_factor_all           0.1260
_refine_ls_R_factor_gt            0.0969
_refine_ls_wR_factor_ref          0.3622
_refine_ls_wR_factor_gt           0.3366
_refine_ls_goodness_of_fit_ref    1.430
_refine_ls_restrained_S_all       1.430
_refine_ls_shift/su_max           0.001
_refine_ls_shift/su_mean          0.000
 
loop_
 _atom_site_label
 _atom_site_type_symbol
 _atom_site_fract_x
 _atom_site_fract_y
 _atom_site_fract_z
 _atom_site_U_iso_or_equiv
 _atom_site_adp_type
 _atom_site_occupancy
 _atom_site_site_symmetry_order  
 _atom_site_calc_flag
 _atom_site_refinement_flags_posn
 _atom_site_refinement_flags_adp
 _atom_site_refinement_flags_occupancy
 _atom_site_disorder_assembly
 _atom_site_disorder_group
Cd1 Cd 0.98447(2) 0.81801(3) 0.76918(2) 0.0448(2) Uani 1 1 d . . . . .
Cd2 Cd 0.51235(2) 1.06218(3) 0.73233(2) 0.0462(2) Uani 1 1 d . . . . .
O10 O 0.48736(15) 0.9518(2) 0.76424(15) 0.0262(8) Uani 1 1 d . . . . .
O4 O 0.94021(18) 0.7943(2) 0.83073(17) 0.0327(9) Uani 1 1 d . . . . .
O1 O 1.00786(15) 0.7090(2) 0.73613(14) 0.0245(7) Uani 1 1 d . . . . .
O7 O 0.55726(17) 1.0342(2) 0.67164(15) 0.0302(8) Uani 1 1 d . . . . .
O2 O 1.03632(17) 0.8094(2) 0.67965(16) 0.0259(8) Uani 1 1 d . . . . .
O11 O 0.45827(17) 1.0534(2) 0.81902(16) 0.0256(8) Uani 1 1 d . . . . .
O6 O 0.9389(2) 0.3997(2) 0.91250(19) 0.0442(11) Uani 1 1 d . . . . .
H6 H 0.916402 0.376476 0.883561 0.066 Uiso 1 1 calc R U . . .
N4 N 0.43789(18) 1.1206(2) 0.68196(17) 0.0211(8) Uani 1 1 d . . . . .
N3 N 0.58170(18) 1.1205(3) 0.79115(17) 0.0234(9) Uani 1 1 d . . . . .
N2 N 0.91564(18) 0.8772(3) 0.70950(17) 0.0228(8) Uani 1 1 d . . . . .
O8 O 0.5595(2) 1.0518(2) 0.57465(17) 0.0389(10) Uani 1 1 d . . . . .
O3 O 1.0871(2) 0.4681(2) 0.54278(19) 0.0418(11) Uani 1 1 d . . . . .
H3 H 1.111451 0.486563 0.524384 0.063 Uiso 1 1 calc R U . . .
N1 N 1.05936(18) 0.8766(2) 0.81770(17) 0.0206(8) Uani 1 1 d . . . . .
O12 O 0.40708(19) 0.7093(2) 0.9542(2) 0.0391(10) Uani 1 1 d . . . . .
H12 H 0.392574 0.731486 0.980433 0.059 Uiso 1 1 calc R U . . .
O9 O 0.5510(3) 0.6433(2) 0.5832(2) 0.0532(13) Uani 1 1 d . . . . .
H9A H 0.569824 0.617825 0.613241 0.080 Uiso 1 1 calc R U . . .
O5 O 0.9311(3) 0.8071(2) 0.92579(19) 0.0520(13) Uani 1 1 d . . . . .
C43 C 0.9369(2) 0.6666(3) 0.8886(2) 0.0181(9) Uani 1 1 d . . . . .
C84 C 0.5564(2) 0.9098(3) 0.6105(2) 0.0190(9) Uani 1 1 d . . . . .
C44 C 0.9407(2) 0.6130(3) 0.8408(2) 0.0227(10) Uani 1 1 d . . . . .
H44 H 0.942783 0.636797 0.803665 0.027 Uiso 1 1 calc R U . . .
C90 C 0.4642(2) 0.9743(3) 0.8082(2) 0.0215(10) Uani 1 1 d . . . . .
C91 C 0.4452(2) 0.9052(3) 0.8443(2) 0.0205(9) Uani 1 1 d . . . . .
C41 C 1.0549(2) 0.5770(3) 0.6751(2) 0.0268(11) Uani 1 1 d . . . . .
H41 H 1.049103 0.563398 0.713286 0.032 Uiso 1 1 calc R U . . .
C36 C 1.0477(2) 0.6614(3) 0.6541(2) 0.0190(9) Uani 1 1 d . . . . .
C83 C 0.5578(2) 1.0054(3) 0.6181(2) 0.0230(10) Uani 1 1 d . . . . .
C45 C 0.9413(2) 0.5227(3) 0.8483(2) 0.0275(11) Uani 1 1 d . . . . .
H45 H 0.943276 0.486772 0.815921 0.033 Uiso 1 1 calc R U . . .
C93 C 0.4295(2) 0.7533(3) 0.8605(2) 0.0315(12) Uani 1 1 d . . . . .
H93 H 0.427133 0.696433 0.846704 0.038 Uiso 1 1 calc R U . . .
C8 C 0.7138(2) 1.0232(3) 0.4749(2) 0.0291(11) Uani 1 1 d . . . . .
C92 C 0.4445(2) 0.8194(3) 0.8247(2) 0.0270(11) Uani 1 1 d . . . . .
H92 H 0.454124 0.806340 0.788026 0.032 Uiso 1 1 calc R U . . .
C35 C 1.0296(2) 0.7301(3) 0.6909(2) 0.0227(10) Uani 1 1 d . . . . .
C42 C 0.9355(2) 0.7623(3) 0.8827(2) 0.0234(10) Uani 1 1 d . . . . .
C40 C 1.0708(3) 0.5126(3) 0.6388(2) 0.0290(11) Uani 1 1 d . . . . .
H40 H 1.077843 0.456721 0.654073 0.035 Uiso 1 1 calc R U . . .
C22 C 1.0623(2) 0.9046(3) 0.8751(2) 0.0271(11) Uani 1 1 d . . . . .
H22 H 1.027982 0.901386 0.890296 0.033 Uiso 1 1 calc R U . . .
C85 C 0.5503(2) 0.8742(3) 0.5530(2) 0.0270(11) Uani 1 1 d . . . . .
H85 H 0.548036 0.910595 0.519957 0.032 Uiso 1 1 calc R U . . .
C46 C 0.9390(2) 0.4869(3) 0.9035(2) 0.0246(10) Uani 1 1 d . . . . .
C25 C 1.2875(2) 1.0305(4) 1.0219(2) 0.0290(11) Uani 1 1 d . . . . .
C56 C 0.7931(2) 1.2745(3) 1.0156(2) 0.0313(12) Uani 1 1 d . . . . .
C48 C 0.9345(2) 0.6293(3) 0.9446(2) 0.0254(10) Uani 1 1 d . . . . .
H48 H 0.932516 0.664770 0.977188 0.031 Uiso 1 1 calc R U . . .
C66 C 0.4358(2) 1.1396(4) 0.6234(2) 0.0330(12) Uani 1 1 d . . . . .
H66 H 0.470496 1.133236 0.609131 0.040 Uiso 1 1 calc R U . . .
C73 C 0.2209(2) 1.2702(3) 0.4655(2) 0.0297(11) Uani 1 1 d . . . . .
C89 C 0.5594(3) 0.8546(3) 0.6596(2) 0.0288(11) Uani 1 1 d . . . . .
H89 H 0.562205 0.877656 0.697931 0.035 Uiso 1 1 calc R U . . .
C86 C 0.5477(3) 0.7858(3) 0.5446(2) 0.0322(12) Uani 1 1 d . . . . .
H86 H 0.542609 0.762943 0.505865 0.039 Uiso 1 1 calc R U . . .
C74 C 0.1667(2) 1.2816(4) 0.4819(3) 0.0357(13) Uani 1 1 d . . . . .
H74 H 0.164075 1.266891 0.520953 0.043 Uiso 1 1 calc R U . . .
C39 C 1.0762(2) 0.5297(3) 0.5815(2) 0.0277(11) Uani 1 1 d . . . . .
C47 C 0.9352(2) 0.5400(3) 0.9514(2) 0.0279(11) Uani 1 1 d . . . . .
H47 H 0.933149 0.515762 0.988406 0.033 Uiso 1 1 calc R U . . .
C9 C 0.6590(2) 1.0372(4) 0.4893(3) 0.0351(13) Uani 1 1 d . . . . .
H9 H 0.655064 1.026916 0.528572 0.042 Uiso 1 1 calc R U . . .
C24 C 1.2313(2) 0.9993(4) 0.9844(2) 0.0317(12) Uani 1 1 d . . . . .
H24 H 1.198425 0.998122 1.002011 0.038 Uiso 1 1 calc R U . . .
C57 C 0.8446(3) 1.2918(4) 0.9966(3) 0.0397(13) Uani 1 1 d . . . . .
H57 H 0.844776 1.285030 0.955986 0.048 Uiso 1 1 calc R U . . .
C94 C 0.4180(2) 0.7717(3) 0.9159(2) 0.0275(11) Uani 1 1 d . . . . .
C55 C 0.7380(2) 1.2447(4) 0.9725(2) 0.0314(12) Uani 1 1 d . . . . .
H55 H 0.701802 1.250144 0.984109 0.038 Uiso 1 1 calc R U . . .
C26 C 1.3380(3) 1.0407(4) 1.0002(3) 0.0415(14) Uani 1 1 d . . . . .
H26 H 1.336193 1.026219 0.960029 0.050 Uiso 1 1 calc R U . . .
C87 C 0.5526(2) 0.7303(3) 0.5941(2) 0.0287(11) Uani 1 1 d . . . . .
C17 C 0.7191(2) 1.0396(4) 0.4147(2) 0.0329(12) Uani 1 1 d . . . . .
C21 C 1.1127(3) 0.9369(4) 0.9109(2) 0.0323(12) Uani 1 1 d . . . . .
H21 H 1.111995 0.955923 0.949599 0.039 Uiso 1 1 calc R U . . .
C88 C 0.5583(3) 0.7651(3) 0.6517(2) 0.0337(13) Uani 1 1 d . . . . .
H88 H 0.561449 0.728689 0.684827 0.040 Uiso 1 1 calc R U . . .
C51 C 0.6828(2) 1.1837(4) 0.8756(2) 0.0326(12) Uani 1 1 d . . . . .
C70 C 0.3869(3) 1.1321(4) 0.7010(2) 0.0384(14) Uani 1 1 d . . . . .
H70 H 0.386574 1.118469 0.740872 0.046 Uiso 1 1 calc R U . . .
C18 C 1.1101(3) 0.8830(4) 0.7976(2) 0.0370(13) Uani 1 1 d . . . . .
H18 H 1.109482 0.865335 0.758285 0.044 Uiso 1 1 calc R U . . .
C12 C 0.6691(3) 1.0697(4) 0.3711(3) 0.0363(13) Uani 1 1 d . . . . .
C10 C 0.6090(3) 1.0667(4) 0.4457(3) 0.0410(15) Uani 1 1 d . . . . .
H10 H 0.572719 1.075569 0.456487 0.049 Uiso 1 1 calc R U . . .
C68 C 0.3331(2) 1.1823(4) 0.6038(2) 0.0314(12) Uani 1 1 d . . . . .
C67 C 0.3854(3) 1.1675(4) 0.5844(3) 0.0370(13) Uani 1 1 d . . . . .
H67 H 0.385965 1.176960 0.544103 0.044 Uiso 1 1 calc R U . . .
C82 C 0.2237(3) 1.2948(4) 0.4051(3) 0.0365(13) Uani 1 1 d . . . . .
C20 C 1.1655(2) 0.9421(4) 0.8912(2) 0.0302(12) Uani 1 1 d . . . . .
C34 C 1.2904(2) 1.0533(4) 1.0846(2) 0.0316(12) Uani 1 1 d . . . . .
C58 C 0.8972(3) 1.3194(4) 1.0373(3) 0.0451(16) Uani 1 1 d . . . . .
H58 H 0.931805 1.329829 1.023481 0.054 Uiso 1 1 calc R U . . .
C65 C 0.7920(2) 1.2867(4) 1.0779(2) 0.0330(12) Uani 1 1 d . . . . .
C49 C 0.6368(3) 1.1195(5) 0.7797(3) 0.0484(17) Uani 1 1 d . . . . .
H49 H 0.641295 1.098083 0.742690 0.058 Uiso 1 1 calc R U . . .
C7 C 0.7650(2) 0.9939(4) 0.5222(2) 0.0338(12) Uani 1 1 d . . . . .
H7 H 0.801845 0.993110 0.511617 0.041 Uiso 1 1 calc R U . . .
C53 C 0.5782(3) 1.1533(4) 0.8451(3) 0.0397(14) Uani 1 1 d . . . . .
H53 H 0.540647 1.154821 0.854165 0.048 Uiso 1 1 calc R U . . .
C75 C 0.1161(3) 1.3144(4) 0.4421(3) 0.0414(15) Uani 1 1 d . . . . .
H75 H 0.080632 1.320994 0.454950 0.050 Uiso 1 1 calc R U . . .
C96 C 0.4312(3) 0.9226(3) 0.8998(3) 0.0409(15) Uani 1 1 d . . . . .
H96 H 0.430630 0.979663 0.912704 0.049 Uiso 1 1 calc R U . . .
C3 C 0.8166(2) 0.9393(4) 0.6217(3) 0.0331(12) Uani 1 1 d . . . . .
C60 C 0.8458(3) 1.3167(4) 1.1184(3) 0.0383(14) Uani 1 1 d . . . . .
C19 C 1.1624(3) 0.9142(5) 0.8323(3) 0.0439(16) Uani 1 1 d . . . . .
H19 H 1.196381 0.916775 0.816377 0.053 Uiso 1 1 calc R U . . .
C72 C 0.2733(3) 1.2388(4) 0.5078(3) 0.0388(13) Uani 1 1 d . . . . .
H72 H 0.307749 1.233692 0.492973 0.047 Uiso 1 1 calc R U . . .
C77 C 0.1724(3) 1.3275(4) 0.3650(3) 0.0401(14) Uani 1 1 d . . . . .
C59 C 0.8974(3) 1.3308(4) 1.0972(3) 0.0437(15) Uani 1 1 d . . . . .
H59 H 0.932388 1.348106 1.123964 0.052 Uiso 1 1 calc R U . . .
C29 C 1.3458(3) 1.0855(4) 1.1198(3) 0.0382(14) Uani 1 1 d . . . . .
C95 C 0.4185(3) 0.8572(3) 0.9355(3) 0.0423(15) Uani 1 1 d . . . . .
H95 H 0.410161 0.869848 0.972760 0.051 Uiso 1 1 calc R U . . .
C11 C 0.6133(2) 1.0822(4) 0.3886(3) 0.0391(14) Uani 1 1 d . . . . .
H11 H 0.579824 1.101165 0.360135 0.047 Uiso 1 1 calc R U . . .
C27 C 1.3922(3) 1.0717(5) 1.0351(3) 0.0472(16) Uani 1 1 d . . . . .
H27 H 1.425547 1.077548 1.018506 0.057 Uiso 1 1 calc R U . . .
C37 C 1.0540(3) 0.6798(3) 0.5949(3) 0.0422(16) Uani 1 1 d . . . . .
H37 H 1.048055 0.735881 0.579819 0.051 Uiso 1 1 calc R U . . .
C5 C 0.8599(3) 0.8773(5) 0.7191(2) 0.0471(17) Uani 1 1 d . . . . .
H5 H 0.854231 0.856647 0.755849 0.056 Uiso 1 1 calc R U . . .
C52 C 0.6246(3) 1.1839(4) 0.8870(3) 0.0410(15) Uani 1 1 d . . . . .
H52 H 0.618567 1.205180 0.923430 0.049 Uiso 1 1 calc R U . . .
C1 C 0.9203(3) 0.9090(5) 0.6560(3) 0.0503(18) Uani 1 1 d . . . . .
H1 H 0.958479 0.911357 0.648433 0.060 Uiso 1 1 calc R U . . .
C23 C 1.2224(3) 0.9727(5) 0.9282(3) 0.0444(16) Uani 1 1 d . . . . .
H23 H 1.255172 0.973462 0.910451 0.053 Uiso 1 1 calc R U . . .
C76 C 0.1181(3) 1.3364(4) 0.3856(3) 0.0414(15) Uani 1 1 d . . . . .
H76 H 0.083900 1.357801 0.359439 0.050 Uiso 1 1 calc R U . . .
C28 C 1.3954(3) 1.0933(4) 1.0944(3) 0.0452(16) Uani 1 1 d . . . . .
H28 H 1.431364 1.113598 1.118092 0.054 Uiso 1 1 calc R U . . .
C54 C 0.7367(3) 1.2109(5) 0.9186(3) 0.0473(16) Uani 1 1 d . . . . .
H54 H 0.773039 1.204107 0.907412 0.057 Uiso 1 1 calc R U . . .
C69 C 0.3355(3) 1.1630(5) 0.6638(3) 0.0468(17) Uani 1 1 d . . . . .
H69 H 0.301612 1.171266 0.679219 0.056 Uiso 1 1 calc R U . . .
C38 C 1.0685(3) 0.6158(4) 0.5600(3) 0.0493(18) Uani 1 1 d . . . . .
H38 H 1.073579 0.628610 0.521398 0.059 Uiso 1 1 calc R U . . .
C50 C 0.6869(3) 1.1489(6) 0.8206(3) 0.063(2) Uani 1 1 d . . . . .
H50 H 0.724183 1.145251 0.811055 0.076 Uiso 1 1 calc R U . . .
C2 C 0.8749(3) 0.9378(5) 0.6123(3) 0.057(2) Uani 1 1 d . . . . .
H2 H 0.882072 0.956757 0.575775 0.068 Uiso 1 1 calc R U . . .
C71 C 0.2786(3) 1.2163(5) 0.5648(3) 0.0429(15) Uani 1 1 d . . . . .
H71 H 0.245139 1.222546 0.581223 0.052 Uiso 1 1 calc R U . . .
C6 C 0.7654(3) 0.9687(5) 0.5774(3) 0.0473(16) Uani 1 1 d . . . . .
H6A H 0.728992 0.969936 0.588952 0.057 Uiso 1 1 calc R U . . .
C64 C 0.7403(3) 1.2700(6) 1.1016(3) 0.060(2) Uani 1 1 d . . . . .
H64 H 0.705591 1.246733 1.077456 0.072 Uiso 1 1 calc R U . . .
C81 C 0.2768(3) 1.2874(6) 0.3826(3) 0.059(2) Uani 1 1 d . . . . .
H81 H 0.311938 1.267926 0.408157 0.071 Uiso 1 1 calc R U . . .
C16 C 0.7738(3) 1.0260(6) 0.3947(3) 0.062(2) Uani 1 1 d . . . . .
H16 H 0.808104 1.007134 0.421940 0.075 Uiso 1 1 calc R U . . .
C33 C 1.2413(3) 1.0476(6) 1.1114(3) 0.059(2) Uani 1 1 d . . . . .
H33 H 1.204714 1.026740 1.089451 0.070 Uiso 1 1 calc R U . . .
C61 C 0.8450(3) 1.3311(5) 1.1796(3) 0.056(2) Uani 1 1 d . . . . .
H61 H 0.879625 1.349393 1.206648 0.068 Uiso 1 1 calc R U . . .
C4 C 0.8108(3) 0.9068(6) 0.6769(3) 0.068(3) Uani 1 1 d . . . . .
H4 H 0.773100 0.904680 0.685610 0.082 Uiso 1 1 calc R U . . .
C30 C 1.3498(3) 1.1097(5) 1.1797(3) 0.0576(19) Uani 1 1 d . . . . .
H30 H 1.386103 1.129865 1.202829 0.069 Uiso 1 1 calc R U . . .
C13 C 0.6734(3) 1.0876(6) 0.3119(3) 0.060(2) Uani 1 1 d . . . . .
H13 H 0.639923 1.106415 0.283535 0.072 Uiso 1 1 calc R U . . .
C63 C 0.7440(4) 1.2897(8) 1.1614(4) 0.086(3) Uani 1 1 d . . . . .
H63 H 0.709957 1.283027 1.176698 0.104 Uiso 1 1 calc R U . . .
C80 C 0.2768(4) 1.3084(8) 0.3238(4) 0.094(4) Uani 1 1 d . . . . .
H80 H 0.310804 1.297812 0.309078 0.113 Uiso 1 1 calc R U . . .
C78 C 0.1746(4) 1.3533(6) 0.3063(3) 0.069(2) Uani 1 1 d . . . . .
H78 H 0.140436 1.375958 0.280766 0.082 Uiso 1 1 calc R U . . .
C15 C 0.7753(4) 1.0411(9) 0.3342(4) 0.094(4) Uani 1 1 d . . . . .
H15 H 0.809030 1.026602 0.320033 0.113 Uiso 1 1 calc R U . . .
C62 C 0.7947(4) 1.3184(8) 1.1990(4) 0.090(4) Uani 1 1 d . . . . .
H62 H 0.794677 1.329578 1.239228 0.108 Uiso 1 1 calc R U . . .
C32 C 1.2477(4) 1.0728(7) 1.1701(4) 0.081(3) Uani 1 1 d . . . . .
H32 H 1.214640 1.068842 1.187293 0.097 Uiso 1 1 calc R U . . .
C14 C 0.7263(4) 1.0776(9) 0.2961(4) 0.102(4) Uani 1 1 d . . . . .
H14 H 0.729617 1.095998 0.258040 0.123 Uiso 1 1 calc R U . . .
C79 C 0.2263(4) 1.3455(9) 0.2858(4) 0.100(4) Uani 1 1 d . . . . .
H79 H 0.227696 1.364577 0.247294 0.121 Uiso 1 1 calc R U . . .
C31 C 1.3008(4) 1.1041(7) 1.2054(4) 0.085(3) Uani 1 1 d . . . . .
H31 H 1.303444 1.120910 1.245236 0.102 Uiso 1 1 calc R U . . .
 
loop_
 _atom_site_aniso_label
 _atom_site_aniso_U_11
 _atom_site_aniso_U_22
 _atom_site_aniso_U_33
 _atom_site_aniso_U_23
 _atom_site_aniso_U_13
 _atom_site_aniso_U_12
Cd1 0.0553(4) 0.0404(3) 0.0381(3) -0.00140(18) 0.0096(2) -0.00124(19)
Cd2 0.0577(4) 0.0422(3) 0.0374(3) -0.00068(18) 0.0082(2) -0.0041(2)
O10 0.039(2) 0.0186(16) 0.0231(18) 0.0025(13) 0.0112(16) -0.0048(13)
O4 0.053(2) 0.0254(18) 0.0261(19) 0.0089(15) 0.0224(18) 0.0005(17)
O1 0.0340(19) 0.0231(17) 0.0189(17) -0.0055(13) 0.0115(15) -0.0011(14)
O7 0.045(2) 0.0315(19) 0.0171(17) -0.0108(15) 0.0135(16) -0.0058(16)
O2 0.043(2) 0.0119(15) 0.0238(18) -0.0049(13) 0.0094(16) 0.0017(14)
O11 0.041(2) 0.0145(16) 0.0221(18) -0.0003(13) 0.0087(16) -0.0042(14)
O6 0.084(3) 0.0127(17) 0.042(2) 0.0073(16) 0.028(2) 0.0045(19)
N4 0.028(2) 0.0208(19) 0.0144(19) -0.0008(15) 0.0049(16) -0.0016(16)
N3 0.031(2) 0.025(2) 0.0137(19) -0.0032(15) 0.0028(16) -0.0073(17)
N2 0.028(2) 0.022(2) 0.017(2) 0.0009(15) 0.0032(16) 0.0017(16)
O8 0.075(3) 0.0216(18) 0.022(2) -0.0014(14) 0.015(2) -0.0047(18)
O3 0.081(3) 0.0144(17) 0.044(2) -0.0039(16) 0.044(2) 0.0021(18)
N1 0.029(2) 0.0201(19) 0.0121(18) -0.0055(14) 0.0028(16) -0.0045(16)
O12 0.050(2) 0.0231(18) 0.050(3) 0.0172(18) 0.023(2) 0.0011(17)
O9 0.110(4) 0.0145(18) 0.046(3) -0.0049(17) 0.042(3) 0.002(2)
O5 0.112(4) 0.0190(19) 0.034(2) 0.0004(16) 0.036(3) 0.003(2)
C43 0.024(2) 0.017(2) 0.014(2) -0.0002(17) 0.0069(18) -0.0029(17)
C84 0.023(2) 0.021(2) 0.014(2) 0.0002(17) 0.0065(18) 0.0000(18)
C44 0.037(3) 0.018(2) 0.013(2) -0.0029(17) 0.0059(19) -0.0047(19)
C90 0.026(2) 0.021(2) 0.014(2) 0.0067(17) -0.0021(18) -0.0063(18)
C91 0.024(2) 0.014(2) 0.024(2) 0.0015(18) 0.0061(19) -0.0011(17)
C41 0.046(3) 0.018(2) 0.019(2) 0.0032(18) 0.012(2) -0.001(2)
C36 0.029(2) 0.0108(19) 0.018(2) -0.0043(17) 0.0084(19) -0.0003(17)
C83 0.029(2) 0.021(2) 0.020(2) -0.0080(18) 0.005(2) -0.0029(19)
C45 0.046(3) 0.017(2) 0.020(2) -0.0022(19) 0.009(2) -0.002(2)
C93 0.040(3) 0.017(2) 0.037(3) 0.007(2) 0.008(2) 0.000(2)
C8 0.026(3) 0.032(3) 0.026(3) 0.000(2) -0.001(2) 0.008(2)
C92 0.040(3) 0.015(2) 0.027(3) 0.0003(19) 0.009(2) -0.0004(19)
C35 0.028(2) 0.022(2) 0.015(2) -0.0052(18) -0.0025(19) -0.0002(18)
C42 0.036(3) 0.015(2) 0.020(2) 0.0018(18) 0.009(2) -0.0007(19)
C40 0.047(3) 0.016(2) 0.025(3) -0.0049(19) 0.012(2) 0.000(2)
C22 0.032(3) 0.033(3) 0.017(2) -0.010(2) 0.008(2) -0.007(2)
C85 0.041(3) 0.026(2) 0.017(2) 0.0004(19) 0.012(2) 0.000(2)
C46 0.037(3) 0.013(2) 0.025(3) 0.0018(18) 0.010(2) 0.0003(19)
C25 0.029(3) 0.038(3) 0.018(2) -0.007(2) 0.001(2) -0.002(2)
C56 0.026(3) 0.032(3) 0.031(3) -0.005(2) -0.005(2) -0.005(2)
C48 0.041(3) 0.022(2) 0.017(2) 0.0016(18) 0.015(2) 0.003(2)
C66 0.034(3) 0.041(3) 0.025(3) 0.011(2) 0.009(2) 0.006(2)
C73 0.028(3) 0.031(3) 0.028(3) 0.004(2) 0.002(2) 0.004(2)
C89 0.049(3) 0.022(2) 0.014(2) 0.0043(19) 0.006(2) 0.004(2)
C86 0.057(3) 0.027(3) 0.016(2) -0.006(2) 0.016(2) -0.004(2)
C74 0.027(3) 0.046(3) 0.035(3) 0.002(3) 0.008(2) 0.004(2)
C39 0.043(3) 0.014(2) 0.030(3) -0.004(2) 0.018(2) -0.002(2)
C47 0.045(3) 0.022(2) 0.020(2) 0.0042(19) 0.014(2) 0.006(2)
C9 0.028(3) 0.048(3) 0.026(3) -0.006(2) -0.001(2) 0.010(2)
C24 0.029(3) 0.045(3) 0.020(3) -0.005(2) 0.004(2) -0.002(2)
C57 0.036(3) 0.046(3) 0.033(3) -0.001(3) 0.000(3) -0.008(3)
C94 0.032(3) 0.018(2) 0.035(3) 0.011(2) 0.012(2) 0.0003(19)
C55 0.030(3) 0.041(3) 0.019(2) -0.005(2) -0.005(2) -0.007(2)
C26 0.033(3) 0.056(4) 0.034(3) -0.007(3) 0.007(3) -0.006(3)
C87 0.045(3) 0.013(2) 0.032(3) -0.0028(19) 0.017(2) -0.002(2)
C17 0.025(3) 0.046(3) 0.025(3) -0.004(2) 0.002(2) 0.008(2)
C21 0.037(3) 0.042(3) 0.018(3) -0.011(2) 0.006(2) -0.009(2)
C88 0.062(4) 0.022(3) 0.020(3) 0.005(2) 0.014(2) 0.008(2)
C51 0.028(3) 0.046(3) 0.021(3) -0.005(2) 0.001(2) -0.007(2)
C70 0.040(3) 0.057(4) 0.017(3) 0.008(2) 0.006(2) 0.012(3)
C18 0.039(3) 0.054(4) 0.021(3) -0.016(2) 0.011(2) -0.018(3)
C12 0.032(3) 0.043(3) 0.027(3) -0.002(2) -0.009(2) 0.008(2)
C10 0.028(3) 0.057(4) 0.034(3) -0.014(3) -0.003(2) 0.012(3)
C68 0.027(3) 0.045(3) 0.021(3) 0.006(2) 0.004(2) 0.008(2)
C67 0.038(3) 0.052(3) 0.023(3) 0.016(2) 0.011(2) 0.011(3)
C82 0.032(3) 0.051(3) 0.024(3) 0.002(2) 0.002(2) 0.016(3)
C20 0.031(3) 0.040(3) 0.019(3) -0.005(2) 0.003(2) -0.013(2)
C34 0.027(3) 0.047(3) 0.018(3) -0.010(2) -0.002(2) -0.004(2)
C58 0.025(3) 0.057(4) 0.050(4) 0.001(3) 0.001(3) -0.008(3)
C65 0.025(3) 0.046(3) 0.023(3) -0.008(2) -0.005(2) 0.001(2)
C49 0.036(3) 0.084(5) 0.028(3) -0.026(3) 0.011(3) -0.020(3)
C7 0.032(3) 0.041(3) 0.028(3) -0.001(2) 0.004(2) 0.012(2)
C53 0.035(3) 0.055(4) 0.032(3) -0.024(3) 0.011(2) -0.011(3)
C75 0.028(3) 0.049(4) 0.043(4) -0.010(3) 0.000(3) 0.005(2)
C96 0.072(4) 0.019(2) 0.041(3) 0.003(2) 0.032(3) -0.004(3)
C3 0.028(3) 0.046(3) 0.024(3) 0.005(2) 0.001(2) 0.009(2)
C60 0.032(3) 0.041(3) 0.034(3) -0.011(2) -0.011(3) -0.001(2)
C19 0.036(3) 0.076(5) 0.021(3) -0.018(3) 0.010(2) -0.021(3)
C72 0.030(3) 0.048(3) 0.037(3) 0.003(3) 0.005(2) 0.004(2)
C77 0.038(3) 0.052(4) 0.023(3) 0.000(3) -0.008(2) 0.011(3)
C59 0.029(3) 0.046(3) 0.049(4) -0.008(3) -0.007(3) -0.010(2)
C29 0.037(3) 0.041(3) 0.029(3) -0.003(2) -0.007(2) 0.000(3)
C95 0.081(5) 0.018(3) 0.039(3) 0.008(2) 0.036(3) 0.000(3)
C11 0.026(3) 0.043(3) 0.041(3) -0.010(3) -0.008(2) 0.011(2)
C27 0.032(3) 0.067(4) 0.041(4) 0.000(3) 0.004(3) -0.008(3)
C37 0.088(5) 0.010(2) 0.040(3) 0.004(2) 0.037(3) 0.003(3)
C5 0.041(3) 0.083(5) 0.018(3) 0.014(3) 0.009(2) 0.024(3)
C52 0.034(3) 0.062(4) 0.027(3) -0.021(3) 0.007(3) -0.008(3)
C1 0.032(3) 0.074(5) 0.049(4) 0.041(4) 0.017(3) 0.010(3)
C23 0.031(3) 0.071(4) 0.029(3) -0.018(3) 0.003(2) -0.017(3)
C76 0.025(3) 0.047(3) 0.044(4) -0.014(3) -0.009(3) 0.007(2)
C28 0.025(3) 0.054(4) 0.048(4) 0.000(3) -0.010(3) -0.007(3)
C54 0.032(3) 0.075(5) 0.032(3) -0.018(3) -0.001(3) -0.014(3)
C69 0.043(3) 0.076(5) 0.027(3) 0.016(3) 0.019(3) 0.022(3)
C38 0.103(6) 0.020(3) 0.039(3) 0.004(2) 0.046(4) 0.005(3)
C50 0.035(3) 0.121(7) 0.038(4) -0.033(4) 0.016(3) -0.028(4)
C2 0.036(3) 0.092(6) 0.045(4) 0.043(4) 0.017(3) 0.014(3)
C71 0.032(3) 0.067(4) 0.028(3) 0.016(3) 0.004(2) 0.014(3)
C6 0.034(3) 0.077(5) 0.029(3) 0.009(3) 0.004(3) 0.017(3)
C64 0.028(3) 0.111(7) 0.041(4) -0.017(4) 0.010(3) -0.012(4)
C81 0.045(4) 0.103(6) 0.030(3) 0.024(4) 0.011(3) 0.024(4)
C16 0.030(3) 0.122(7) 0.034(4) 0.013(4) 0.005(3) 0.023(4)
C33 0.040(4) 0.100(6) 0.039(4) -0.029(4) 0.016(3) -0.007(4)
C61 0.050(4) 0.080(5) 0.031(3) -0.021(3) -0.009(3) 0.006(4)
C4 0.039(4) 0.134(8) 0.038(4) 0.028(4) 0.022(3) 0.037(4)
C30 0.055(4) 0.079(5) 0.029(3) -0.020(3) -0.010(3) -0.012(4)
C13 0.052(4) 0.101(6) 0.022(3) 0.008(4) 0.001(3) 0.010(4)
C63 0.044(4) 0.179(11) 0.037(4) -0.018(5) 0.013(4) 0.003(5)
C80 0.064(5) 0.181(11) 0.046(5) 0.030(6) 0.029(4) 0.040(6)
C78 0.062(5) 0.103(7) 0.032(4) 0.010(4) -0.005(3) 0.030(5)
C15 0.055(5) 0.184(11) 0.050(5) 0.011(6) 0.024(4) 0.004(6)
C62 0.071(6) 0.162(11) 0.037(4) -0.040(5) 0.014(4) -0.015(6)
C32 0.058(5) 0.148(9) 0.040(4) -0.042(5) 0.014(4) -0.006(5)
C14 0.059(5) 0.206(13) 0.040(5) 0.045(6) 0.007(4) 0.018(7)
C79 0.078(6) 0.191(12) 0.034(4) 0.044(6) 0.016(4) 0.022(7)
C31 0.083(6) 0.129(9) 0.043(5) -0.043(5) 0.017(4) -0.008(6)
 
_geom_special_details
;
 All esds (except the esd in the dihedral angle between two l.s. planes)
 are estimated using the full covariance matrix.  The cell esds are taken
 into account individually in the estimation of esds in distances, angles
 and torsion angles; correlations between esds in cell parameters are only
 used when they are defined by crystal symmetry.  An approximate (isotropic)
 treatment of cell esds is used for estimating esds involving l.s. planes.
;
 
loop_
 _geom_bond_atom_site_label_1
 _geom_bond_atom_site_label_2
 _geom_bond_distance
 _geom_bond_site_symmetry_2
 _geom_bond_publ_flag
Cd1 O4 1.940(3) . ?
Cd1 O1 1.967(3) . ?
Cd1 N1 2.030(4) . ?
Cd1 N2 2.047(4) . ?
Cd1 O2 2.581(4) . ?
Cd1 C35 2.627(5) . ?
Cd2 O7 1.947(3) . ?
Cd2 O10 1.987(3) . ?
Cd2 N4 2.037(4) . ?
Cd2 N3 2.039(4) . ?
Cd2 O11 2.557(4) . ?
Cd2 C90 2.625(4) . ?
O10 C90 1.280(6) . ?
O4 C42 1.306(5) . ?
O1 C35 1.280(6) . ?
O7 C83 1.297(5) . ?
O2 C35 1.268(6) . ?
O11 C90 1.260(6) . ?
O6 C46 1.362(6) . ?
O6 H6 0.8200 . ?
N4 C70 1.348(7) . ?
N4 C66 1.353(6) . ?
N3 C53 1.345(6) . ?
N3 C49 1.347(7) . ?
N2 C1 1.337(7) . ?
N2 C5 1.344(7) . ?
O8 C83 1.227(6) . ?
O3 C39 1.358(6) . ?
O3 H3 0.8200 . ?
N1 C18 1.347(7) . ?
N1 C22 1.360(6) . ?
O12 C94 1.359(6) . ?
O12 H12 0.8200 . ?
O9 C87 1.366(6) . ?
O9 H9A 0.8200 . ?
O5 C42 1.220(6) . ?
C43 C44 1.384(6) . ?
C43 C48 1.407(6) . ?
C43 C42 1.483(6) . ?
C84 C85 1.392(6) . ?
C84 C89 1.392(6) . ?
C84 C83 1.486(6) . ?
C44 C45 1.405(7) . ?
C44 H44 0.9300 . ?
C90 C91 1.472(6) . ?
C91 C96 1.393(7) . ?
C91 C92 1.397(6) . ?
C41 C36 1.385(6) . ?
C41 C40 1.391(7) . ?
C41 H41 0.9300 . ?
C36 C37 1.413(7) . ?
C36 C35 1.469(6) . ?
C45 C46 1.382(7) . ?
C45 H45 0.9300 . ?
C93 C94 1.372(8) . ?
C93 C92 1.396(7) . ?
C93 H93 0.9300 . ?
C8 C9 1.387(8) . ?
C8 C17 1.420(8) . ?
C8 C7 1.471(7) . ?
C92 H92 0.9300 . ?
C40 C39 1.361(7) . ?
C40 H40 0.9300 . ?
C22 C21 1.348(7) . ?
C22 H22 0.9300 . ?
C85 C86 1.378(7) . ?
C85 H85 0.9300 . ?
C46 C47 1.381(7) . ?
C25 C26 1.367(8) . ?
C25 C34 1.454(7) . ?
C25 C24 1.454(7) . ?
C56 C57 1.373(8) . ?
C56 C65 1.432(8) . ?
C56 C55 1.484(7) . ?
C48 C47 1.388(7) . ?
C48 H48 0.9300 . ?
C66 C67 1.355(7) . ?
C66 H66 0.9300 . ?
C73 C74 1.386(7) . ?
C73 C82 1.440(7) . ?
C73 C72 1.440(7) . ?
C89 C88 1.392(7) . ?
C89 H89 0.9300 . ?
C86 C87 1.397(7) . ?
C86 H86 0.9300 . ?
C74 C75 1.393(8) . ?
C74 H74 0.9300 . ?
C39 C38 1.413(7) . ?
C47 H47 0.9300 . ?
C9 C10 1.408(8) . ?
C9 H9 0.9300 . ?
C24 C23 1.310(7) . ?
C24 H24 0.9300 . ?
C57 C58 1.407(8) . ?
C57 H57 0.9300 . ?
C94 C95 1.392(7) . ?
C55 C54 1.325(8) . ?
C55 H55 0.9300 . ?
C26 C27 1.399(8) . ?
C26 H26 0.9300 . ?
C87 C88 1.391(7) . ?
C17 C12 1.412(7) . ?
C17 C16 1.444(8) . ?
C21 C20 1.386(8) . ?
C21 H21 0.9300 . ?
C88 H88 0.9300 . ?
C51 C50 1.381(8) . ?
C51 C52 1.415(8) . ?
C51 C54 1.451(7) . ?
C70 C69 1.370(8) . ?
C70 H70 0.9300 . ?
C18 C19 1.364(8) . ?
C18 H18 0.9300 . ?
C12 C13 1.397(9) . ?
C12 C11 1.436(9) . ?
C10 C11 1.343(9) . ?
C10 H10 0.9300 . ?
C68 C69 1.384(8) . ?
C68 C67 1.388(8) . ?
C68 C71 1.455(7) . ?
C67 H67 0.9300 . ?
C82 C77 1.406(8) . ?
C82 C81 1.427(8) . ?
C20 C19 1.392(7) . ?
C20 C23 1.461(7) . ?
C34 C33 1.398(9) . ?
C34 C29 1.429(7) . ?
C58 C59 1.371(10) . ?
C58 H58 0.9300 . ?
C65 C64 1.431(9) . ?
C65 C60 1.437(7) . ?
C49 C50 1.380(8) . ?
C49 H49 0.9300 . ?
C7 C6 1.310(8) . ?
C7 H7 0.9300 . ?
C53 C52 1.340(8) . ?
C53 H53 0.9300 . ?
C75 C76 1.338(10) . ?
C75 H75 0.9300 . ?
C96 C95 1.367(7) . ?
C96 H96 0.9300 . ?
C3 C4 1.383(8) . ?
C3 C2 1.400(8) . ?
C3 C6 1.435(8) . ?
C60 C59 1.392(9) . ?
C60 C61 1.412(9) . ?
C19 H19 0.9300 . ?
C72 C71 1.320(8) . ?
C72 H72 0.9300 . ?
C77 C78 1.405(10) . ?
C77 C76 1.432(9) . ?
C59 H59 0.9300 . ?
C29 C28 1.391(9) . ?
C29 C30 1.394(9) . ?
C95 H95 0.9300 . ?
C11 H11 0.9300 . ?
C27 C28 1.373(10) . ?
C27 H27 0.9300 . ?
C37 C38 1.356(7) . ?
C37 H37 0.9300 . ?
C5 C4 1.380(8) . ?
C5 H5 0.9300 . ?
C52 H52 0.9300 . ?
C1 C2 1.340(9) . ?
C1 H1 0.9300 . ?
C23 H23 0.9300 . ?
C76 H76 0.9300 . ?
C28 H28 0.9300 . ?
C54 H54 0.9300 . ?
C69 H69 0.9300 . ?
C38 H38 0.9300 . ?
C50 H50 0.9300 . ?
C2 H2 0.9300 . ?
C71 H71 0.9300 . ?
C6 H6A 0.9300 . ?
C64 C63 1.376(10) . ?
C64 H64 0.9300 . ?
C81 C80 1.373(10) . ?
C81 H81 0.9300 . ?
C16 C15 1.401(11) . ?
C16 H16 0.9300 . ?
C33 C32 1.365(9) . ?
C33 H33 0.9300 . ?
C61 C62 1.338(12) . ?
C61 H61 0.9300 . ?
C4 H4 0.9300 . ?
C30 C31 1.381(12) . ?
C30 H30 0.9300 . ?
C13 C14 1.348(12) . ?
C13 H13 0.9300 . ?
C63 C62 1.350(12) . ?
C63 H63 0.9300 . ?
C80 C79 1.400(12) . ?
C80 H80 0.9300 . ?
C78 C79 1.373(12) . ?
C78 H78 0.9300 . ?
C15 C14 1.373(12) . ?
C15 H15 0.9300 . ?
C62 H62 0.9300 . ?
C32 C31 1.384(12) . ?
C32 H32 0.9300 . ?
C14 H14 0.9300 . ?
C79 H79 0.9300 . ?
C31 H31 0.9300 . ?
 
loop_
 _geom_angle_atom_site_label_1
 _geom_angle_atom_site_label_2
 _geom_angle_atom_site_label_3
 _geom_angle
 _geom_angle_site_symmetry_1
 _geom_angle_site_symmetry_3
 _geom_angle_publ_flag
O4 Cd1 O1 110.23(15) . . ?
O4 Cd1 N1 102.10(16) . . ?
O1 Cd1 N1 108.57(15) . . ?
O4 Cd1 N2 96.35(16) . . ?
O1 Cd1 N2 111.45(15) . . ?
N1 Cd1 N2 126.15(16) . . ?
O4 Cd1 O2 165.44(13) . . ?
O1 Cd1 O2 56.03(12) . . ?
N1 Cd1 O2 88.07(14) . . ?
N2 Cd1 O2 85.71(14) . . ?
O4 Cd1 C35 137.77(15) . . ?
O1 Cd1 C35 27.93(14) . . ?
N1 Cd1 C35 100.54(15) . . ?
N2 Cd1 C35 98.38(15) . . ?
O2 Cd1 C35 28.16(12) . . ?
O7 Cd2 O10 108.07(15) . . ?
O7 Cd2 N4 102.20(16) . . ?
O10 Cd2 N4 108.09(15) . . ?
O7 Cd2 N3 95.90(16) . . ?
O10 Cd2 N3 112.74(15) . . ?
N4 Cd2 N3 126.98(17) . . ?
O7 Cd2 O11 163.72(13) . . ?
O10 Cd2 O11 56.18(12) . . ?
N4 Cd2 O11 87.97(14) . . ?
N3 Cd2 O11 87.79(14) . . ?
O7 Cd2 C90 135.92(16) . . ?
O10 Cd2 C90 28.13(14) . . ?
N4 Cd2 C90 100.00(15) . . ?
N3 Cd2 C90 100.37(15) . . ?
O11 Cd2 C90 28.10(13) . . ?
C90 O10 Cd2 104.8(3) . . ?
C42 O4 Cd1 152.4(4) . . ?
C35 O1 Cd1 106.1(3) . . ?
C83 O7 Cd2 149.2(3) . . ?
C35 O2 Cd1 77.9(3) . . ?
C90 O11 Cd2 78.9(3) . . ?
C46 O6 H6 109.5 . . ?
C70 N4 C66 116.6(4) . . ?
C70 N4 Cd2 123.7(3) . . ?
C66 N4 Cd2 119.1(3) . . ?
C53 N3 C49 115.7(4) . . ?
C53 N3 Cd2 124.4(3) . . ?
C49 N3 Cd2 119.6(3) . . ?
C1 N2 C5 115.0(4) . . ?
C1 N2 Cd1 123.8(4) . . ?
C5 N2 Cd1 120.8(3) . . ?
C39 O3 H3 109.5 . . ?
C18 N1 C22 116.3(4) . . ?
C18 N1 Cd1 122.5(3) . . ?
C22 N1 Cd1 120.9(3) . . ?
C94 O12 H12 109.5 . . ?
C87 O9 H9A 109.5 . . ?
C44 C43 C48 119.1(4) . . ?
C44 C43 C42 121.9(4) . . ?
C48 C43 C42 119.0(4) . . ?
C85 C84 C89 119.0(4) . . ?
C85 C84 C83 119.8(4) . . ?
C89 C84 C83 121.2(4) . . ?
C43 C44 C45 119.9(4) . . ?
C43 C44 H44 120.0 . . ?
C45 C44 H44 120.0 . . ?
O11 C90 O10 119.9(4) . . ?
O11 C90 C91 122.4(4) . . ?
O10 C90 C91 117.8(4) . . ?
O11 C90 Cd2 73.0(3) . . ?
O10 C90 Cd2 47.0(2) . . ?
C91 C90 Cd2 164.4(3) . . ?
C96 C91 C92 118.9(4) . . ?
C96 C91 C90 121.5(4) . . ?
C92 C91 C90 119.5(4) . . ?
C36 C41 C40 119.6(4) . . ?
C36 C41 H41 120.2 . . ?
C40 C41 H41 120.2 . . ?
C41 C36 C37 119.2(4) . . ?
C41 C36 C35 120.7(4) . . ?
C37 C36 C35 120.0(4) . . ?
O8 C83 O7 124.2(4) . . ?
O8 C83 C84 119.3(4) . . ?
O7 C83 C84 116.4(4) . . ?
C46 C45 C44 120.4(4) . . ?
C46 C45 H45 119.8 . . ?
C44 C45 H45 119.8 . . ?
C94 C93 C92 120.5(5) . . ?
C94 C93 H93 119.8 . . ?
C92 C93 H93 119.8 . . ?
C9 C8 C17 118.6(5) . . ?
C9 C8 C7 119.4(5) . . ?
C17 C8 C7 122.0(5) . . ?
C93 C92 C91 119.5(5) . . ?
C93 C92 H92 120.2 . . ?
C91 C92 H92 120.2 . . ?
O2 C35 O1 119.7(4) . . ?
O2 C35 C36 121.3(4) . . ?
O1 C35 C36 119.0(4) . . ?
O2 C35 Cd1 73.9(3) . . ?
O1 C35 Cd1 46.0(2) . . ?
C36 C35 Cd1 164.7(3) . . ?
O5 C42 O4 123.3(4) . . ?
O5 C42 C43 119.7(4) . . ?
O4 C42 C43 117.0(4) . . ?
C39 C40 C41 121.4(5) . . ?
C39 C40 H40 119.3 . . ?
C41 C40 H40 119.3 . . ?
C21 C22 N1 123.0(5) . . ?
C21 C22 H22 118.5 . . ?
N1 C22 H22 118.5 . . ?
C86 C85 C84 120.9(4) . . ?
C86 C85 H85 119.6 . . ?
C84 C85 H85 119.6 . . ?
O6 C46 C47 117.8(4) . . ?
O6 C46 C45 122.2(4) . . ?
C47 C46 C45 120.0(4) . . ?
C26 C25 C34 118.1(5) . . ?
C26 C25 C24 122.5(5) . . ?
C34 C25 C24 119.4(5) . . ?
C57 C56 C65 119.6(5) . . ?
C57 C56 C55 121.1(5) . . ?
C65 C56 C55 119.3(5) . . ?
C47 C48 C43 120.4(4) . . ?
C47 C48 H48 119.8 . . ?
C43 C48 H48 119.8 . . ?
N4 C66 C67 123.1(5) . . ?
N4 C66 H66 118.5 . . ?
C67 C66 H66 118.5 . . ?
C74 C73 C82 117.4(5) . . ?
C74 C73 C72 121.7(5) . . ?
C82 C73 C72 120.8(5) . . ?
C88 C89 C84 120.5(5) . . ?
C88 C89 H89 119.7 . . ?
C84 C89 H89 119.7 . . ?
C85 C86 C87 120.2(4) . . ?
C85 C86 H86 119.9 . . ?
C87 C86 H86 119.9 . . ?
C73 C74 C75 122.4(6) . . ?
C73 C74 H74 118.8 . . ?
C75 C74 H74 118.8 . . ?
O3 C39 C40 123.7(4) . . ?
O3 C39 C38 117.4(5) . . ?
C40 C39 C38 118.9(5) . . ?
C46 C47 C48 120.2(4) . . ?
C46 C47 H47 119.9 . . ?
C48 C47 H47 119.9 . . ?
C8 C9 C10 121.3(6) . . ?
C8 C9 H9 119.3 . . ?
C10 C9 H9 119.3 . . ?
C23 C24 C25 126.4(5) . . ?
C23 C24 H24 116.8 . . ?
C25 C24 H24 116.8 . . ?
C56 C57 C58 121.6(6) . . ?
C56 C57 H57 119.2 . . ?
C58 C57 H57 119.2 . . ?
O12 C94 C93 122.8(5) . . ?
O12 C94 C95 117.2(5) . . ?
C93 C94 C95 120.0(5) . . ?
C54 C55 C56 124.7(5) . . ?
C54 C55 H55 117.7 . . ?
C56 C55 H55 117.7 . . ?
C25 C26 C27 123.5(6) . . ?
C25 C26 H26 118.3 . . ?
C27 C26 H26 118.3 . . ?
O9 C87 C88 123.0(5) . . ?
O9 C87 C86 117.6(5) . . ?
C88 C87 C86 119.5(4) . . ?
C12 C17 C8 120.0(5) . . ?
C12 C17 C16 116.8(5) . . ?
C8 C17 C16 123.2(5) . . ?
C22 C21 C20 121.2(5) . . ?
C22 C21 H21 119.4 . . ?
C20 C21 H21 119.4 . . ?
C87 C88 C89 120.0(5) . . ?
C87 C88 H88 120.0 . . ?
C89 C88 H88 120.0 . . ?
C50 C51 C52 115.2(5) . . ?
C50 C51 C54 119.8(5) . . ?
C52 C51 C54 124.8(5) . . ?
N4 C70 C69 122.3(5) . . ?
N4 C70 H70 118.8 . . ?
C69 C70 H70 118.8 . . ?
N1 C18 C19 123.0(5) . . ?
N1 C18 H18 118.5 . . ?
C19 C18 H18 118.5 . . ?
C13 C12 C17 121.1(6) . . ?
C13 C12 C11 120.1(6) . . ?
C17 C12 C11 118.9(6) . . ?
C11 C10 C9 120.7(6) . . ?
C11 C10 H10 119.6 . . ?
C9 C10 H10 119.6 . . ?
C69 C68 C67 115.7(5) . . ?
C69 C68 C71 120.9(5) . . ?
C67 C68 C71 123.5(5) . . ?
C66 C67 C68 121.0(5) . . ?
C66 C67 H67 119.5 . . ?
C68 C67 H67 119.5 . . ?
C77 C82 C81 116.9(6) . . ?
C77 C82 C73 119.9(5) . . ?
C81 C82 C73 123.1(5) . . ?
C21 C20 C19 115.8(5) . . ?
C21 C20 C23 124.4(5) . . ?
C19 C20 C23 119.8(5) . . ?
C33 C34 C29 118.7(5) . . ?
C33 C34 C25 123.3(5) . . ?
C29 C34 C25 118.0(5) . . ?
C59 C58 C57 119.8(6) . . ?
C59 C58 H58 120.1 . . ?
C57 C58 H58 120.1 . . ?
C64 C65 C56 123.3(5) . . ?
C64 C65 C60 118.7(5) . . ?
C56 C65 C60 118.0(5) . . ?
N3 C49 C50 122.7(5) . . ?
N3 C49 H49 118.7 . . ?
C50 C49 H49 118.7 . . ?
C6 C7 C8 128.5(5) . . ?
C6 C7 H7 115.8 . . ?
C8 C7 H7 115.8 . . ?
C52 C53 N3 125.2(5) . . ?
C52 C53 H53 117.4 . . ?
N3 C53 H53 117.4 . . ?
C76 C75 C74 120.6(6) . . ?
C76 C75 H75 119.7 . . ?
C74 C75 H75 119.7 . . ?
C95 C96 C91 121.1(5) . . ?
C95 C96 H96 119.4 . . ?
C91 C96 H96 119.4 . . ?
C4 C3 C2 115.0(5) . . ?
C4 C3 C6 121.2(5) . . ?
C2 C3 C6 123.7(6) . . ?
C59 C60 C61 121.2(6) . . ?
C59 C60 C65 120.1(6) . . ?
C61 C60 C65 118.7(6) . . ?
C18 C19 C20 120.7(5) . . ?
C18 C19 H19 119.7 . . ?
C20 C19 H19 119.7 . . ?
C71 C72 C73 128.3(5) . . ?
C71 C72 H72 115.9 . . ?
C73 C72 H72 115.9 . . ?
C78 C77 C82 120.7(6) . . ?
C78 C77 C76 120.2(6) . . ?
C82 C77 C76 119.0(6) . . ?
C58 C59 C60 120.9(5) . . ?
C58 C59 H59 119.6 . . ?
C60 C59 H59 119.6 . . ?
C28 C29 C30 120.2(6) . . ?
C28 C29 C34 120.3(6) . . ?
C30 C29 C34 119.5(6) . . ?
C96 C95 C94 119.9(5) . . ?
C96 C95 H95 120.1 . . ?
C94 C95 H95 120.1 . . ?
C10 C11 C12 120.4(5) . . ?
C10 C11 H11 119.8 . . ?
C12 C11 H11 119.8 . . ?
C28 C27 C26 118.8(6) . . ?
C28 C27 H27 120.6 . . ?
C26 C27 H27 120.6 . . ?
C38 C37 C36 120.2(5) . . ?
C38 C37 H37 119.9 . . ?
C36 C37 H37 119.9 . . ?
N2 C5 C4 122.9(5) . . ?
N2 C5 H5 118.5 . . ?
C4 C5 H5 118.5 . . ?
C53 C52 C51 119.9(5) . . ?
C53 C52 H52 120.0 . . ?
C51 C52 H52 120.0 . . ?
N2 C1 C2 125.8(6) . . ?
N2 C1 H1 117.1 . . ?
C2 C1 H1 117.1 . . ?
C24 C23 C20 125.6(6) . . ?
C24 C23 H23 117.2 . . ?
C20 C23 H23 117.2 . . ?
C75 C76 C77 120.6(5) . . ?
C75 C76 H76 119.7 . . ?
C77 C76 H76 119.7 . . ?
C27 C28 C29 121.3(5) . . ?
C27 C28 H28 119.4 . . ?
C29 C28 H28 119.4 . . ?
C55 C54 C51 124.9(6) . . ?
C55 C54 H54 117.6 . . ?
C51 C54 H54 117.6 . . ?
C70 C69 C68 121.2(5) . . ?
C70 C69 H69 119.4 . . ?
C68 C69 H69 119.4 . . ?
C37 C38 C39 120.7(5) . . ?
C37 C38 H38 119.7 . . ?
C39 C38 H38 119.7 . . ?
C49 C50 C51 121.3(6) . . ?
C49 C50 H50 119.4 . . ?
C51 C50 H50 119.4 . . ?
C1 C2 C3 120.1(6) . . ?
C1 C2 H2 120.0 . . ?
C3 C2 H2 120.0 . . ?
C72 C71 C68 124.5(6) . . ?
C72 C71 H71 117.7 . . ?
C68 C71 H71 117.7 . . ?
C7 C6 C3 126.3(6) . . ?
C7 C6 H6A 116.9 . . ?
C3 C6 H6A 116.9 . . ?
C63 C64 C65 117.5(6) . . ?
C63 C64 H64 121.3 . . ?
C65 C64 H64 121.3 . . ?
C80 C81 C82 121.2(6) . . ?
C80 C81 H81 119.4 . . ?
C82 C81 H81 119.4 . . ?
C15 C16 C17 120.1(6) . . ?
C15 C16 H16 119.9 . . ?
C17 C16 H16 119.9 . . ?
C32 C33 C34 119.2(7) . . ?
C32 C33 H33 120.4 . . ?
C34 C33 H33 120.4 . . ?
C62 C61 C60 120.3(6) . . ?
C62 C61 H61 119.8 . . ?
C60 C61 H61 119.8 . . ?
C5 C4 C3 121.2(6) . . ?
C5 C4 H4 119.4 . . ?
C3 C4 H4 119.4 . . ?
C31 C30 C29 121.1(6) . . ?
C31 C30 H30 119.5 . . ?
C29 C30 H30 119.5 . . ?
C14 C13 C12 119.9(7) . . ?
C14 C13 H13 120.1 . . ?
C12 C13 H13 120.1 . . ?
C62 C63 C64 123.2(8) . . ?
C62 C63 H63 118.4 . . ?
C64 C63 H63 118.4 . . ?
C81 C80 C79 120.8(8) . . ?
C81 C80 H80 119.6 . . ?
C79 C80 H80 119.6 . . ?
C79 C78 C77 121.1(7) . . ?
C79 C78 H78 119.4 . . ?
C77 C78 H78 119.4 . . ?
C14 C15 C16 119.1(8) . . ?
C14 C15 H15 120.4 . . ?
C16 C15 H15 120.4 . . ?
C61 C62 C63 121.5(7) . . ?
C61 C62 H62 119.3 . . ?
C63 C62 H62 119.3 . . ?
C33 C32 C31 123.4(8) . . ?
C33 C32 H32 118.3 . . ?
C31 C32 H32 118.3 . . ?
C13 C14 C15 122.4(8) . . ?
C13 C14 H14 118.8 . . ?
C15 C14 H14 118.8 . . ?
C78 C79 C80 118.9(7) . . ?
C78 C79 H79 120.5 . . ?
C80 C79 H79 120.5 . . ?
C30 C31 C32 118.1(7) . . ?
C30 C31 H31 120.9 . . ?
C32 C31 H31 120.9 . . ?
 
_refine_diff_density_max    1.647
_refine_diff_density_min   -1.854
_refine_diff_density_rms    0.200

_shelx_res_file
;
TITL klop_a_a.res in P2(1)/c
    shelx.res
    created by SHELXL-2018/3 at 19:27:02 on 15-Jan-2022
CELL  0.71073  22.9239  15.4394  22.7061   90.000  103.143   90.000
ZERR     4.00   0.0009   0.0006   0.0009    0.000    0.001    0.000
LATT   1
SYMM  - X, 1/2 + Y, 1/2 - Z
SFAC  C    H    CD   N    O
UNIT  384 288 8 16 48
MERG   2
OMIT     5   2   3
OMIT     2   0   4
OMIT    -6   0   2
OMIT    -2   4   3
OMIT     5   2   1
OMIT     3   2   3
OMIT     0   0   4
OMIT     8   0   0
OMIT     0   4   1
OMIT    -3   2   4
OMIT    -1   6   1
OMIT     2   0   8
OMIT    10   0   0
OMIT   -10   0   6
OMIT     4   4   0
OMIT    -2   4   1
OMIT     5   2   5
OMIT     4   4   1
OMIT     0   4   2
OMIT    -2   0  10
OMIT    -8   0   4
OMIT    -4   4   9
OMIT     2   4   0
OMIT     6   4   4
OMIT     2   4   4
OMIT     0   0  10
OMIT     0   0   8
OMIT     6   4   4
OMIT    -8   4   7
OMIT    -2   4   4
OMIT    -4   0   6
OMIT    -6   0   8
FMAP   2
SIZE     0.100   0.200   0.300
ACTA
BOND   $H
LIST   4
L.S.  20
TEMP    20.00
WGHT    0.200000
FVAR       0.13026
CD1   3    0.984474    0.818012    0.769181    11.00000    0.05531    0.04043 =
         0.03812   -0.00140    0.00964   -0.00124
CD2   3    0.512350    1.062178    0.732335    11.00000    0.05772    0.04215 =
         0.03739   -0.00068    0.00822   -0.00415
O10   5    0.487363    0.951773    0.764242    11.00000    0.03883    0.01861 =
         0.02312    0.00252    0.01116   -0.00479
O4    5    0.940209    0.794281    0.830728    11.00000    0.05303    0.02537 =
         0.02610    0.00891    0.02240    0.00045
O1    5    1.007859    0.708961    0.736129    11.00000    0.03403    0.02308 =
         0.01890   -0.00549    0.01145   -0.00113
O7    5    0.557261    1.034164    0.671638    11.00000    0.04505    0.03151 =
         0.01712   -0.01079    0.01350   -0.00582
O2    5    1.036315    0.809439    0.679649    11.00000    0.04277    0.01194 =
         0.02376   -0.00493    0.00935    0.00170
O11   5    0.458273    1.053410    0.819025    11.00000    0.04105    0.01454 =
         0.02208   -0.00027    0.00871   -0.00422
O6    5    0.938942    0.399657    0.912498    11.00000    0.08388    0.01272 =
         0.04231    0.00728    0.02755    0.00451
AFIX 147
H6    2    0.916402    0.376476    0.883561    11.00000   -1.50000
AFIX   0
N4    4    0.437888    1.120594    0.681960    11.00000    0.02824    0.02079 =
         0.01439   -0.00083    0.00490   -0.00156
N3    4    0.581698    1.120488    0.791155    11.00000    0.03052    0.02500 =
         0.01372   -0.00320    0.00275   -0.00732
N2    4    0.915644    0.877211    0.709502    11.00000    0.02798    0.02220 =
         0.01713    0.00087    0.00318    0.00172
O8    5    0.559536    1.051797    0.574650    11.00000    0.07501    0.02163 =
         0.02200   -0.00142    0.01519   -0.00472
O3    5    1.087147    0.468055    0.542782    11.00000    0.08125    0.01442 =
         0.04400   -0.00390    0.04390    0.00212
AFIX 147
H3    2    1.111451    0.486563    0.524384    11.00000   -1.50000
AFIX   0
N1    4    1.059361    0.876616    0.817703    11.00000    0.02869    0.02007 =
         0.01214   -0.00551    0.00279   -0.00454
O12   5    0.407076    0.709317    0.954205    11.00000    0.04996    0.02313 =
         0.04988    0.01717    0.02310    0.00113
AFIX 147
H12   2    0.392574    0.731486    0.980433    11.00000   -1.50000
AFIX   0
O9    5    0.551006    0.643275    0.583183    11.00000    0.11036    0.01453 =
         0.04626   -0.00492    0.04190    0.00167
AFIX 147
H9A   2    0.569824    0.617825    0.613241    11.00000   -1.50000
AFIX   0
O5    5    0.931113    0.807099    0.925791    11.00000    0.11235    0.01901 =
         0.03415    0.00041    0.03622    0.00303
C43   1    0.936853    0.666624    0.888621    11.00000    0.02438    0.01674 =
         0.01437   -0.00017    0.00693   -0.00293
C84   1    0.556442    0.909786    0.610460    11.00000    0.02269    0.02114 =
         0.01420    0.00017    0.00647    0.00003
C44   1    0.940655    0.613031    0.840754    11.00000    0.03689    0.01782 =
         0.01343   -0.00289    0.00589   -0.00473
AFIX  43
H44   2    0.942783    0.636797    0.803665    11.00000   -1.20000
AFIX   0
C90   1    0.464209    0.974294    0.808181    11.00000    0.02618    0.02060 =
         0.01444    0.00674   -0.00210   -0.00628
C91   1    0.445154    0.905174    0.844326    11.00000    0.02436    0.01352 =
         0.02387    0.00147    0.00609   -0.00110
C41   1    1.054888    0.576980    0.675118    11.00000    0.04591    0.01820 =
         0.01861    0.00318    0.01207   -0.00132
AFIX  43
H41   2    1.049103    0.563398    0.713286    11.00000   -1.20000
AFIX   0
C36   1    1.047736    0.661411    0.654089    11.00000    0.02914    0.01077 =
         0.01849   -0.00430    0.00845   -0.00029
C83   1    0.557792    1.005382    0.618093    11.00000    0.02855    0.02087 =
         0.01958   -0.00797    0.00548   -0.00290
C45   1    0.941296    0.522697    0.848286    11.00000    0.04567    0.01738 =
         0.02041   -0.00219    0.00937   -0.00153
AFIX  43
H45   2    0.943276    0.486772    0.815921    11.00000   -1.20000
AFIX   0
C93   1    0.429451    0.753320    0.860508    11.00000    0.04017    0.01723 =
         0.03657    0.00716    0.00753   -0.00024
AFIX  43
H93   2    0.427133    0.696433    0.846704    11.00000   -1.20000
AFIX   0
C8    1    0.713822    1.023221    0.474855    11.00000    0.02570    0.03194 =
         0.02615    0.00018   -0.00131    0.00791
C92   1    0.444545    0.819372    0.824690    11.00000    0.03966    0.01548 =
         0.02663    0.00033    0.00904   -0.00035
AFIX  43
H92   2    0.454124    0.806340    0.788026    11.00000   -1.20000
AFIX   0
C35   1    1.029578    0.730117    0.690949    11.00000    0.02805    0.02153 =
         0.01510   -0.00523   -0.00249   -0.00017
C42   1    0.935542    0.762323    0.882735    11.00000    0.03556    0.01532 =
         0.02037    0.00184    0.00861   -0.00072
C40   1    1.070771    0.512605    0.638839    11.00000    0.04735    0.01642 =
         0.02495   -0.00492    0.01151    0.00022
AFIX  43
H40   2    1.077843    0.456721    0.654073    11.00000   -1.20000
AFIX   0
C22   1    1.062313    0.904622    0.875079    11.00000    0.03214    0.03322 =
         0.01727   -0.00978    0.00849   -0.00728
AFIX  43
H22   2    1.027982    0.901386    0.890296    11.00000   -1.20000
AFIX   0
C85   1    0.550342    0.874211    0.553050    11.00000    0.04129    0.02574 =
         0.01663    0.00039    0.01236   -0.00030
AFIX  43
H85   2    0.548036    0.910595    0.519957    11.00000   -1.20000
AFIX   0
C46   1    0.939001    0.486881    0.903505    11.00000    0.03717    0.01258 =
         0.02522    0.00177    0.00972    0.00034
C25   1    1.287454    1.030484    1.021868    11.00000    0.02893    0.03776 =
         0.01813   -0.00668    0.00079   -0.00224
C56   1    0.793050    1.274528    1.015599    11.00000    0.02591    0.03151 =
         0.03094   -0.00519   -0.00504   -0.00460
C48   1    0.934530    0.629335    0.944588    11.00000    0.04138    0.02193 =
         0.01679    0.00159    0.01462    0.00290
AFIX  43
H48   2    0.932516    0.664770    0.977188    11.00000   -1.20000
AFIX   0
C66   1    0.435766    1.139619    0.623360    11.00000    0.03448    0.04060 =
         0.02485    0.01145    0.00858    0.00624
AFIX  43
H66   2    0.470496    1.133236    0.609131    11.00000   -1.20000
AFIX   0
C73   1    0.220874    1.270241    0.465516    11.00000    0.02781    0.03091 =
         0.02809    0.00401    0.00155    0.00420
C89   1    0.559440    0.854587    0.659558    11.00000    0.04935    0.02211 =
         0.01408    0.00426    0.00558    0.00405
AFIX  43
H89   2    0.562205    0.877656    0.697931    11.00000   -1.20000
AFIX   0
C86   1    0.547673    0.785759    0.544606    11.00000    0.05694    0.02741 =
         0.01607   -0.00572    0.01636   -0.00400
AFIX  43
H86   2    0.542609    0.762943    0.505865    11.00000   -1.20000
AFIX   0
C74   1    0.166728    1.281642    0.481937    11.00000    0.02672    0.04551 =
         0.03508    0.00194    0.00775    0.00409
AFIX  43
H74   2    0.164075    1.266891    0.520953    11.00000   -1.20000
AFIX   0
C39   1    1.076175    0.529693    0.581535    11.00000    0.04319    0.01406 =
         0.03049   -0.00412    0.01818   -0.00193
C47   1    0.935229    0.539953    0.951429    11.00000    0.04521    0.02216 =
         0.01972    0.00424    0.01447    0.00648
AFIX  43
H47   2    0.933149    0.515762    0.988406    11.00000   -1.20000
AFIX   0
C9    1    0.658960    1.037217    0.489293    11.00000    0.02785    0.04791 =
         0.02615   -0.00604   -0.00091    0.00956
AFIX  43
H9    2    0.655064    1.026916    0.528572    11.00000   -1.20000
AFIX   0
C24   1    1.231286    0.999315    0.984391    11.00000    0.02900    0.04524 =
         0.01990   -0.00510    0.00387   -0.00193
AFIX  43
H24   2    1.198425    0.998122    1.002011    11.00000   -1.20000
AFIX   0
C57   1    0.844609    1.291758    0.996650    11.00000    0.03641    0.04606 =
         0.03280   -0.00134    0.00015   -0.00796
AFIX  43
H57   2    0.844776    1.285030    0.955986    11.00000   -1.20000
AFIX   0
C94   1    0.418016    0.771697    0.915902    11.00000    0.03154    0.01818 =
         0.03487    0.01097    0.01212    0.00029
C55   1    0.737990    1.244716    0.972463    11.00000    0.02968    0.04079 =
         0.01891   -0.00482   -0.00452   -0.00733
AFIX  43
H55   2    0.701802    1.250144    0.984109    11.00000   -1.20000
AFIX   0
C26   1    1.337979    1.040672    1.000162    11.00000    0.03339    0.05632 =
         0.03443   -0.00691    0.00695   -0.00617
AFIX  43
H26   2    1.336193    1.026219    0.960029    11.00000   -1.20000
AFIX   0
C87   1    0.552559    0.730313    0.594107    11.00000    0.04507    0.01279 =
         0.03222   -0.00282    0.01690   -0.00158
C17   1    0.719093    1.039637    0.414749    11.00000    0.02529    0.04633 =
         0.02533   -0.00380    0.00184    0.00835
C21   1    1.112694    0.936853    0.910914    11.00000    0.03690    0.04190 =
         0.01823   -0.01085    0.00648   -0.00883
AFIX  43
H21   2    1.111995    0.955923    0.949599    11.00000   -1.20000
AFIX   0
C88   1    0.558331    0.765146    0.651651    11.00000    0.06195    0.02153 =
         0.02004    0.00516    0.01443    0.00806
AFIX  43
H88   2    0.561449    0.728689    0.684827    11.00000   -1.20000
AFIX   0
C51   1    0.682809    1.183742    0.875579    11.00000    0.02807    0.04598 =
         0.02128   -0.00540    0.00074   -0.00664
C70   1    0.386896    1.132056    0.701045    11.00000    0.04035    0.05745 =
         0.01710    0.00760    0.00578    0.01236
AFIX  43
H70   2    0.386574    1.118469    0.740872    11.00000   -1.20000
AFIX   0
C18   1    1.110130    0.882989    0.797588    11.00000    0.03856    0.05351 =
         0.02076   -0.01587    0.01085   -0.01811
AFIX  43
H18   2    1.109482    0.865335    0.758285    11.00000   -1.20000
AFIX   0
C12   1    0.669113    1.069719    0.371135    11.00000    0.03219    0.04268 =
         0.02660   -0.00166   -0.00885    0.00844
C10   1    0.609025    1.066720    0.445656    11.00000    0.02773    0.05686 =
         0.03372   -0.01424   -0.00280    0.01235
AFIX  43
H10   2    0.572719    1.075569    0.456487    11.00000   -1.20000
AFIX   0
C68   1    0.333079    1.182272    0.603796    11.00000    0.02704    0.04492 =
         0.02128    0.00609    0.00356    0.00850
C67   1    0.385430    1.167531    0.584430    11.00000    0.03801    0.05241 =
         0.02261    0.01561    0.01094    0.01053
AFIX  43
H67   2    0.385965    1.176960    0.544103    11.00000   -1.20000
AFIX   0
C82   1    0.223702    1.294840    0.405072    11.00000    0.03236    0.05139 =
         0.02356    0.00186    0.00172    0.01602
C20   1    1.165525    0.942109    0.891188    11.00000    0.03130    0.03957 =
         0.01862   -0.00511    0.00336   -0.01328
C34   1    1.290358    1.053343    1.084599    11.00000    0.02666    0.04681 =
         0.01771   -0.01014   -0.00246   -0.00437
C58   1    0.897227    1.319355    1.037250    11.00000    0.02550    0.05674 =
         0.04971    0.00071    0.00130   -0.00833
AFIX  43
H58   2    0.931805    1.329829    1.023481    11.00000   -1.20000
AFIX   0
C65   1    0.791981    1.286676    1.077870    11.00000    0.02499    0.04616 =
         0.02273   -0.00776   -0.00503    0.00066
C49   1    0.636816    1.119483    0.779694    11.00000    0.03575    0.08358 =
         0.02791   -0.02569    0.01143   -0.02003
AFIX  43
H49   2    0.641295    1.098083    0.742690    11.00000   -1.20000
AFIX   0
C7    1    0.764981    0.993871    0.522228    11.00000    0.03167    0.04052 =
         0.02778   -0.00132    0.00361    0.01167
AFIX  43
H7    2    0.801845    0.993110    0.511617    11.00000   -1.20000
AFIX   0
C53   1    0.578226    1.153270    0.845142    11.00000    0.03486    0.05458 =
         0.03157   -0.02372    0.01132   -0.01130
AFIX  43
H53   2    0.540647    1.154821    0.854165    11.00000   -1.20000
AFIX   0
C75   1    0.116125    1.314395    0.442127    11.00000    0.02831    0.04859 =
         0.04347   -0.00958    0.00041    0.00527
AFIX  43
H75   2    0.080632    1.320994    0.454950    11.00000   -1.20000
AFIX   0
C96   1    0.431249    0.922590    0.899764    11.00000    0.07187    0.01910 =
         0.04094    0.00257    0.03188   -0.00401
AFIX  43
H96   2    0.430630    0.979663    0.912704    11.00000   -1.20000
AFIX   0
C3    1    0.816583    0.939309    0.621722    11.00000    0.02785    0.04588 =
         0.02352    0.00519    0.00135    0.00884
C60   1    0.845762    1.316695    1.118387    11.00000    0.03189    0.04070 =
         0.03377   -0.01079   -0.01059   -0.00096
C19   1    1.162432    0.914160    0.832257    11.00000    0.03616    0.07574 =
         0.02131   -0.01842    0.00989   -0.02105
AFIX  43
H19   2    1.196381    0.916775    0.816377    11.00000   -1.20000
AFIX   0
C72   1    0.273262    1.238782    0.507771    11.00000    0.03001    0.04799 =
         0.03731    0.00328    0.00530    0.00410
AFIX  43
H72   2    0.307749    1.233692    0.492973    11.00000   -1.20000
AFIX   0
C77   1    0.172429    1.327481    0.365048    11.00000    0.03773    0.05234 =
         0.02324   -0.00029   -0.00751    0.01093
C59   1    0.897360    1.330752    1.097151    11.00000    0.02860    0.04615 =
         0.04868   -0.00838   -0.00697   -0.01007
AFIX  43
H59   2    0.932388    1.348106    1.123964    11.00000   -1.20000
AFIX   0
C29   1    1.345830    1.085533    1.119816    11.00000    0.03691    0.04131 =
         0.02942   -0.00333   -0.00674    0.00016
C95   1    0.418497    0.857219    0.935474    11.00000    0.08054    0.01838 =
         0.03861    0.00789    0.03562    0.00038
AFIX  43
H95   2    0.410161    0.869848    0.972760    11.00000   -1.20000
AFIX   0
C11   1    0.613266    1.082218    0.388564    11.00000    0.02586    0.04268 =
         0.04128   -0.00955   -0.00811    0.01110
AFIX  43
H11   2    0.579824    1.101165    0.360135    11.00000   -1.20000
AFIX   0
C27   1    1.392232    1.071691    1.035125    11.00000    0.03170    0.06666 =
         0.04124    0.00039    0.00429   -0.00759
AFIX  43
H27   2    1.425547    1.077548    1.018506    11.00000   -1.20000
AFIX   0
C37   1    1.053968    0.679761    0.594874    11.00000    0.08794    0.00988 =
         0.03963    0.00377    0.03731    0.00263
AFIX  43
H37   2    1.048055    0.735881    0.579819    11.00000   -1.20000
AFIX   0
C5    1    0.859929    0.877327    0.719098    11.00000    0.04140    0.08283 =
         0.01826    0.01377    0.00946    0.02372
AFIX  43
H5    2    0.854231    0.856647    0.755849    11.00000   -1.20000
AFIX   0
C52   1    0.624612    1.183879    0.886970    11.00000    0.03399    0.06221 =
         0.02670   -0.02081    0.00688   -0.00794
AFIX  43
H52   2    0.618567    1.205180    0.923430    11.00000   -1.20000
AFIX   0
C1    1    0.920313    0.909001    0.656016    11.00000    0.03178    0.07411 =
         0.04866    0.04065    0.01661    0.01030
AFIX  43
H1    2    0.958479    0.911357    0.648433    11.00000   -1.20000
AFIX   0
C23   1    1.222420    0.972748    0.928241    11.00000    0.03054    0.07140 =
         0.02932   -0.01817    0.00288   -0.01730
AFIX  43
H23   2    1.255172    0.973462    0.910451    11.00000   -1.20000
AFIX   0
C76   1    0.118111    1.336450    0.385610    11.00000    0.02498    0.04651 =
         0.04444   -0.01358   -0.00912    0.00684
AFIX  43
H76   2    0.083900    1.357801    0.359439    11.00000   -1.20000
AFIX   0
C28   1    1.395393    1.093335    1.094437    11.00000    0.02515    0.05427 =
         0.04761    0.00005   -0.00964   -0.00738
AFIX  43
H28   2    1.431364    1.113598    1.118092    11.00000   -1.20000
AFIX   0
C54   1    0.736697    1.210921    0.918551    11.00000    0.03182    0.07451 =
         0.03168   -0.01762   -0.00082   -0.01357
AFIX  43
H54   2    0.773039    1.204107    0.907412    11.00000   -1.20000
AFIX   0
C69   1    0.335498    1.163026    0.663839    11.00000    0.04251    0.07561 =
         0.02733    0.01617    0.01855    0.02249
AFIX  43
H69   2    0.301612    1.171266    0.679219    11.00000   -1.20000
AFIX   0
C38   1    1.068546    0.615758    0.559950    11.00000    0.10315    0.02043 =
         0.03888    0.00360    0.04628    0.00515
AFIX  43
H38   2    1.073579    0.628610    0.521398    11.00000   -1.20000
AFIX   0
C50   1    0.686919    1.148927    0.820644    11.00000    0.03502    0.12134 =
         0.03753   -0.03292    0.01637   -0.02827
AFIX  43
H50   2    0.724183    1.145251    0.811055    11.00000   -1.20000
AFIX   0
C2    1    0.874881    0.937779    0.612348    11.00000    0.03586    0.09232 =
         0.04529    0.04250    0.01684    0.01435
AFIX  43
H2    2    0.882072    0.956757    0.575775    11.00000   -1.20000
AFIX   0
C71   1    0.278554    1.216263    0.564808    11.00000    0.03199    0.06695 =
         0.02833    0.01601    0.00363    0.01404
AFIX  43
H71   2    0.245139    1.222546    0.581223    11.00000   -1.20000
AFIX   0
C6    1    0.765388    0.968674    0.577397    11.00000    0.03414    0.07687 =
         0.02912    0.00912    0.00377    0.01700
AFIX  43
H6A   2    0.728992    0.969936    0.588952    11.00000   -1.20000
AFIX   0
C64   1    0.740332    1.270012    1.101569    11.00000    0.02765    0.11144 =
         0.04121   -0.01685    0.00979   -0.01177
AFIX  43
H64   2    0.705591    1.246733    1.077456    11.00000   -1.20000
AFIX   0
C81   1    0.276757    1.287367    0.382572    11.00000    0.04526    0.10283 =
         0.02973    0.02444    0.01056    0.02402
AFIX  43
H81   2    0.311938    1.267926    0.408157    11.00000   -1.20000
AFIX   0
C16   1    0.773801    1.025984    0.394676    11.00000    0.02982    0.12166 =
         0.03361    0.01251    0.00458    0.02335
AFIX  43
H16   2    0.808104    1.007134    0.421940    11.00000   -1.20000
AFIX   0
C33   1    1.241297    1.047569    1.111390    11.00000    0.04001    0.10046 =
         0.03892   -0.02925    0.01639   -0.00701
AFIX  43
H33   2    1.204714    1.026740    1.089451    11.00000   -1.20000
AFIX   0
C61   1    0.845004    1.331052    1.179635    11.00000    0.05002    0.07992 =
         0.03051   -0.02094   -0.00910    0.00601
AFIX  43
H61   2    0.879625    1.349393    1.206648    11.00000   -1.20000
AFIX   0
C4    1    0.810783    0.906763    0.676854    11.00000    0.03890    0.13356 =
         0.03810    0.02757    0.02174    0.03699
AFIX  43
H4    2    0.773100    0.904680    0.685610    11.00000   -1.20000
AFIX   0
C30   1    1.349837    1.109680    1.179742    11.00000    0.05488    0.07923 =
         0.02943   -0.01968   -0.00955   -0.01233
AFIX  43
H30   2    1.386103    1.129865    1.202829    11.00000   -1.20000
AFIX   0
C13   1    0.673423    1.087614    0.311948    11.00000    0.05196    0.10119 =
         0.02239    0.00825    0.00106    0.00993
AFIX  43
H13   2    0.639923    1.106415    0.283535    11.00000   -1.20000
AFIX   0
C63   1    0.744031    1.289748    1.161402    11.00000    0.04430    0.17897 =
         0.03734   -0.01775    0.01258    0.00319
AFIX  43
H63   2    0.709957    1.283027    1.176698    11.00000   -1.20000
AFIX   0
C80   1    0.276792    1.308374    0.323806    11.00000    0.06430    0.18114 =
         0.04570    0.03011    0.02879    0.04002
AFIX  43
H80   2    0.310804    1.297812    0.309078    11.00000   -1.20000
AFIX   0
C78   1    0.174594    1.353252    0.306255    11.00000    0.06248    0.10336 =
         0.03219    0.00983   -0.00511    0.03034
AFIX  43
H78   2    0.140436    1.375958    0.280766    11.00000   -1.20000
AFIX   0
C15   1    0.775291    1.041083    0.334204    11.00000    0.05490    0.18372 =
         0.05032    0.01062    0.02414    0.00408
AFIX  43
H15   2    0.809030    1.026602    0.320033    11.00000   -1.20000
AFIX   0
C62   1    0.794716    1.318395    1.198991    11.00000    0.07107    0.16207 =
         0.03652   -0.04020    0.01373   -0.01516
AFIX  43
H62   2    0.794677    1.329578    1.239228    11.00000   -1.20000
AFIX   0
C32   1    1.247697    1.072844    1.170104    11.00000    0.05760    0.14779 =
         0.03963   -0.04213    0.01389   -0.00591
AFIX  43
H32   2    1.214640    1.068842    1.187293    11.00000   -1.20000
AFIX   0
C14   1    0.726257    1.077563    0.296121    11.00000    0.05918    0.20585 =
         0.03964    0.04510    0.00740    0.01761
AFIX  43
H14   2    0.729617    1.095998    0.258040    11.00000   -1.20000
AFIX   0
C79   1    0.226266    1.345492    0.285788    11.00000    0.07762    0.19077 =
         0.03449    0.04446    0.01597    0.02197
AFIX  43
H79   2    0.227696    1.364577    0.247294    11.00000   -1.20000
AFIX   0
C31   1    1.300824    1.104116    1.205385    11.00000    0.08318    0.12945 =
         0.04350   -0.04253    0.01653   -0.00849
AFIX  43
H31   2    1.303444    1.120910    1.245236    11.00000   -1.20000
AFIX   0
HKLF    4


REM  klop_a_a.res in P2(1)/c
REM wR2 = 0.3622, GooF = S = 1.430, Restrained GooF = 1.430 for all data
REM R1 = 0.0969 for 11874 Fo > 4sig(Fo) and 0.1260 for all 17252 data
REM 1031 parameters refined using 0 restraints

END

WGHT      0.2000      0.0000

REM Highest difference peak  1.647,  deepest hole -1.854,  1-sigma level  0.200
Q1    1   0.4933  0.9700  0.7613  11.00000  0.05    1.41
Q2    1   1.0997  0.4546  0.5557  11.00000  0.05    1.34
Q3    1   0.5871  1.0517  0.5920  11.00000  0.05    1.27
Q4    1   0.9093  0.8134  0.9086  11.00000  0.05    1.20
Q5    1   0.4117  0.6858  0.9486  11.00000  0.05    1.20
Q6    1   1.0176  0.7146  0.7274  11.00000  0.05    1.15
Q7    1   1.0323  0.7737  0.6859  11.00000  0.05    1.12
Q8    1   0.2163  1.2895  0.4596  11.00000  0.05    1.09
Q9    1   0.9556  0.4085  0.9202  11.00000  0.05    1.05
Q10   1   0.4735  1.0247  0.8155  11.00000  0.05    1.05
Q11   1   0.5487  1.0610  0.5807  11.00000  0.05    1.04
Q12   1   0.9456  0.8140  0.9234  11.00000  0.05    1.04
Q13   1   0.5537  0.6695  0.5880  11.00000  0.05    1.01
Q14   1   1.0215  0.8073  0.6642  11.00000  0.05    0.99
Q15   1   1.0484  0.6286  0.6612  11.00000  0.05    0.99
Q16   1   0.4750  1.0545  0.8391  11.00000  0.05    0.98
Q17   1   1.2906  1.0327  1.0396  11.00000  0.05    0.97
Q18   1   1.0612  0.8823  0.8761  11.00000  0.05    0.95
Q19   1   1.0620  0.8894  0.8455  11.00000  0.05    0.95
Q20   1   1.3422  1.0207  1.0003  11.00000  0.05    0.94
;
_shelx_res_checksum   62964

_shelx_hkl_file
;
   0   0   3    0.20    0.20
   0   0   3    0.10    0.20
   0   0   3    0.20    0.20
   0   0   3    0.30    0.30
   0   0  -3    0.20    0.30
   0   0  -3   -0.40    0.30
   0   0  -3    0.10    0.20
   0   0  -3    0.20    0.20
   0   0   4 2418.26   75.89
   0   0   5    1.10    0.50
   0   0  -5    0.40    0.40
   0   0  -5    0.20    0.50
   0   0   5    0.30    0.40
   0   0  -5    1.10    0.60
   0   0   5    0.10    0.40
   0   0  -5    0.40    0.40
   0   0  -6  312.17   11.80
   0   0   6  329.77   11.40
   0   0   6  330.27   11.60
   0   0   6  324.87   11.80
   0   0  -6  347.87   11.40
   0   0  -6  332.07   11.80
   0   0  -6  342.87   11.40
   0   0   7   -1.20    0.60
   0   0   7    0.10    0.50
   0   0   7    0.40    0.60
   0   0  -7    0.90    0.60
   0   0  -7    0.50    0.70
   0   0  -7    0.70    0.80
   0   0  -7    0.90    0.50
   0   0  -8  209.08    8.50
   0   0   8  196.98    8.20
   0   0   8  205.48    7.80
   0   0  -8  202.58    7.70
   0   0   8  203.48    8.10
   0   0  -8  215.78    8.40
   0   0  -8  203.78    7.80
   0   0  -9   -0.30    0.90
   0   0  -9    0.10    0.90
   0   0  -9    0.20    0.60
   0   0   9    0.50    0.80
   0   0  -9    1.20    0.80
   0   0   9    0.60    0.80
   0   0   9    0.00    0.70
   0   0  10  487.65   16.40
   0   0  10  476.85   16.70
   0   0  10  443.36   16.80
   0   0 -10  441.46   16.10
   0   0 -10  484.65   17.30
   0   0 -10  468.55   16.40
   0   0 -11    1.10    1.30
   0   0  11    2.80    1.20
   0   0  11    2.60    1.20
   0   0  11    2.00    1.00
   0   0 -11    0.40    0.80
   0   0 -11    2.90    1.50
   0   0 -11    2.30    1.00
   0   0  12  407.26   15.90
   0   0 -12  423.76   16.40
   0   0  12  428.96   15.80
   0   0 -12  424.46   16.20
   0   0 -12  422.06   15.40
   0   0 -12  425.06   15.20
   0   0  13    1.60    1.40
   0   0 -13    2.20    1.70
   0   0 -13    2.20    1.70
   0   0  13    2.40    1.20
   0   0  13    2.20    1.30
   0   0 -13    2.10    1.20
   0   0 -13    1.70    1.20
   0   0  14  314.97   13.00
   0   0 -14  326.77   13.60
   0   0  14  305.87   12.60
   0   0 -14  308.77   12.10
   0   0  14  310.77   12.20
   0   0 -14  300.97   13.20
   0   0 -14  309.27   12.30
   0   0  15   -0.80    1.40
   0   0  15    0.00    1.00
   0   0 -15   -0.90    1.70
   0   0 -15    2.00    1.40
   0   0  15    0.80    1.60
   0   0 -15   -0.70    1.70
   0   0 -15   -0.20    1.30
   0   0  16   36.30    3.40
   0   0 -16   39.40    5.10
   0   0 -16   33.90    3.60
   0   0 -16   33.20    3.30
   0   0 -16   32.80    4.40
   0   0  16   31.20    4.00
   0   0  16   40.40    3.90
   0   0 -17    0.20    2.00
   0   0 -17    0.60    1.90
   0   0  17    1.20    1.30
   0   0 -17   -1.90    1.60
   0   0 -17    0.70    1.50
   0   0  17    0.50    1.70
   0   0  17   -0.70    1.70
   0   0 -18  222.18   11.60
   0   0  18  218.68   10.40
   0   0  18  216.88   10.70
   0   0  18  229.78   10.20
   0   0  18  213.18    9.60
   0   0 -18  197.78   11.00
   0   0 -19   -1.00    2.70
   0   0  19    3.60    2.20
   0   0 -19    1.30    1.70
   0   0  19    1.20    1.90
   0   0 -19    0.90    1.90
   0   0 -19    3.10    2.80
   0   0  19    4.80    2.50
   0   0  19    1.60    1.80
   0   0 -20  189.18   10.00
   0   0 -20  199.18    9.80
   0   0  20  216.28   10.50
   0   0 -20  201.38   11.80
   0   0  20  192.38    9.50
   0   0  20  204.48    9.90
   0   0  21    1.60    2.00
   0   0 -21    1.60    2.20
   0   0  21   -1.50    1.80
   0   0 -21    1.10    3.00
   0   0  21    0.20    2.10
   0   0  22   52.29    5.10
   0   0 -22   62.69    7.70
   0   0 -22   56.29    5.20
   0   0  23   -0.20    2.30
   0   0  23    1.00    2.50
   0   0 -23   -0.30    3.00
   0   0 -23    0.20    2.50
   0   0 -24   31.20    4.60
   0   0 -24   41.10    6.40
   0   0  24   26.60    4.20
   0   0  24   32.40    5.10
   0   0  25    2.10    2.50
   0   0 -25    6.20    3.40
   0   0 -25    0.70    3.50
   0   0 -26   77.19    7.40
   0   0 -26  100.39    9.20
   0   0  27    5.50    3.60
   0   0 -27    4.40    4.20
   0   0 -27    0.90    3.80
   0   0 -28   66.49    7.40
   0   0 -28   71.69    9.60
   0   0  28   82.79    7.00
   0   1   2   88.39    3.40
   0   1  -2   88.09    3.50
   0   1   2   89.29    3.20
   0   1   2   88.29    3.30
   0   1   2   89.29    3.20
   0   1  -2   93.79    3.20
   0   1  -2   90.49    3.40
   0   1  -2   92.69    3.30
   0  -1  -2   89.79    3.30
   0  -1  -2   90.69    3.20
   0  -1   2   94.39    3.30
   0  -1   2   90.89    3.40
   0  -1   2   92.19    3.30
   0  -1   2   87.79    3.50
   0  -1  -2   89.19    3.50
   0  -1  -2   89.89    3.20
   0   1  -3    7.40    0.80
   0   1   3    8.10    0.70
   0   1   3    8.30    0.70
   0   1  -3    7.70    1.00
   0   1  -3    8.10    0.70
   0   1  -3    7.60    0.80
   0   1   3    7.20    0.90
   0   1   3    9.00    0.70
   0  -1  -3    9.80    0.90
   0  -1   3   11.00    1.10
   0  -1  -3    7.80    0.70
   0  -1   3    8.00    0.70
   0  -1   3    7.30    0.60
   0  -1  -3    8.20    0.90
   0  -1  -3    7.70    0.70
   0  -1   3    7.80    0.70
   0   1  -4    2.40    0.70
   0   1   4    1.80    0.60
   0   1  -4    4.10    0.70
   0   1  -4    2.50    0.60
   0   1   4    2.70    0.50
   0   1   4    3.80    0.70
   0   1   4    2.90    0.50
   0   1  -4    3.20    0.60
   0  -1  -4    3.00    0.70
   0  -1  -4    3.60    0.70
   0  -1   4    3.30    0.80
   0  -1  -4    4.40    0.80
   0  -1   4    3.10    0.60
   0  -1   4    4.90    0.70
   0  -1  -4    2.80    0.50
   0  -1   4    4.20    0.70
   0   1   5   58.09    2.60
   0   1  -5   54.89    3.00
   0   1   5   58.79    2.50
   0   1   5   55.69    2.80
   0   1  -5   58.09    2.60
   0   1  -5   53.89    2.70
   0   1   5   51.89    2.80
   0   1  -5   56.99    2.70
   0  -1   5   60.39    2.70
   0  -1  -5   53.29    2.90
   0  -1  -5   49.99    2.50
   0  -1   5   56.29    2.50
   0  -1   5   53.39    2.90
   0  -1  -5   54.59    2.80
   0  -1   5   56.69    2.60
   0   1   6   98.19    4.30
   0   1  -6  105.79    4.50
   0   1   6  107.49    4.80
   0   1  -6  108.29    4.90
   0   1   6  108.39    4.70
   0   1  -6  108.99    4.40
   0   1  -6  110.59    4.50
   0   1   6  109.19    4.30
   0  -1   6  106.49    4.90
   0  -1  -6  113.29    5.00
   0  -1   6  104.49    4.30
   0  -1  -6  104.89    4.30
   0  -1   6  119.69    4.60
   0  -1   6  108.49    4.50
   0  -1  -6  107.99    4.80
   0   1   7    8.00    1.10
   0   1  -7    7.50    1.20
   0   1  -7    8.10    1.20
   0   1   7    8.70    1.20
   0   1  -7    7.40    1.50
   0   1   7    9.50    1.40
   0   1  -7    7.50    1.20
   0   1   7    8.90    1.40
   0  -1   7    7.80    1.30
   0  -1   7    6.70    1.30
   0  -1   7    6.80    1.00
   0  -1  -7    7.90    1.40
   0  -1  -7    8.10    1.10
   0  -1   7    7.60    1.20
   0  -1  -7    7.30    1.30
   0   1   8  151.08    6.10
   0   1  -8  151.88    6.30
   0   1   8  146.49    6.50
   0   1  -8  156.48    6.50
   0   1   8  159.38    6.20
   0   1  -8  153.28    6.20
   0   1   8  156.88    6.70
   0   1  -8  167.28    7.10
   0  -1   8  154.38    6.30
   0  -1   8  169.48    6.40
   0  -1  -8  150.58    6.70
   0  -1  -8  159.68    6.90
   0  -1  -8  151.88    6.20
   0  -1  -8  154.98    6.20
   0  -1   8  145.19    6.70
   0  -1   8  148.29    6.00
   0   1  -9   10.70    1.90
   0   1   9   11.30    1.80
   0   1   9   11.90    2.00
   0   1  -9   10.20    1.60
   0   1  -9   13.60    1.70
   0   1   9    9.70    1.40
   0   1   9   13.00    1.60
   0   1  -9   12.00    1.70
   0  -1  -9   14.20    1.70
   0  -1   9   10.60    1.60
   0  -1   9   13.20    1.70
   0  -1  -9   13.00    1.60
   0  -1   9   12.90    1.60
   0  -1  -9   11.20    1.90
   0  -1   9   11.90    2.00
   0  -1  -9   14.00    2.00
   0   1  10    7.00    1.30
   0   1  10   10.40    1.80
   0   1  10   12.00    1.70
   0   1  10    7.90    1.70
   0   1 -10    8.10    1.50
   0   1 -10    8.10    1.60
   0   1 -10   11.10    2.10
   0   1 -10   12.30    1.80
   0  -1  10    9.10    1.90
   0  -1 -10    9.60    1.60
   0  -1  10   10.70    1.50
   0  -1 -10   12.70    2.20
   0  -1  10    8.30    1.50
   0  -1 -10   13.90    2.30
   0  -1 -10    9.50    1.50
   0  -1  10    8.40    1.50
   0   1 -11   83.09    4.90
   0   1  11   87.29    4.40
   0   1  11   88.79    4.40
   0   1 -11   84.59    4.50
   0   1  11   94.59    5.70
   0   1  11   89.29    4.90
   0   1 -11   83.89    4.60
   0  -1 -11   92.99    5.40
   0  -1  11   91.29    4.80
   0  -1 -11   78.29    5.10
   0  -1  11  100.19    5.30
   0  -1 -11   79.79    5.00
   0  -1  11   85.49    4.60
   0  -1 -11   91.09    4.50
   0   1 -12  192.68    8.20
   0   1  12  204.18    8.20
   0   1 -12  208.28    9.50
   0   1  12  194.38    8.10
   0   1  12  202.28    8.80
   0   1 -12  202.18    8.40
   0   1  12  187.38    8.70
   0   1 -12  199.58    8.80
   0  -1 -12  190.18    9.10
   0  -1 -12  197.68    8.30
   0  -1  12  205.08    8.50
   0  -1  12  191.28    9.20
   0  -1 -12  207.78    8.30
   0  -1  12  191.28    8.90
   0  -1 -12  196.58    9.20
   0   1  13   12.90    2.40
   0   1 -13   11.70    2.40
   0   1 -13    9.80    1.80
   0   1 -13   13.00    2.80
   0   1  13    8.50    1.80
   0   1  13   10.10    1.80
   0   1  13   12.20    2.50
   0   1 -13    6.20    1.70
   0  -1 -13    8.70    2.20
   0  -1  13   12.60    2.10
   0  -1  13   12.50    2.50
   0  -1 -13    8.90    1.70
   0  -1 -13    8.10    2.20
   0  -1 -13    9.10    1.70
   0  -1  13   11.20    2.10
   0   1 -14  207.38   10.20
   0   1  14  197.08    9.20
   0   1 -14  200.78    8.80
   0   1 -14  204.08    8.90
   0   1  14  192.28    9.10
   0   1  14  212.68    8.80
   0   1  14  184.88    8.50
   0   1 -14  191.88    9.30
   0  -1  14  209.48    9.00
   0  -1 -14  216.68   10.00
   0  -1 -14  199.18    9.90
   0  -1  14  194.28    8.90
   0  -1 -14  207.08    9.00
   0  -1  14  213.18    9.70
   0  -1 -14  199.98    8.60
   0   1  15   39.50    3.20
   0   1  15   33.70    3.10
   0   1 -15   34.30    4.30
   0   1 -15   32.90    3.60
   0   1  15   41.90    3.80
   0   1 -15   40.20    4.60
   0   1  15   33.90    3.90
   0   1 -15   35.20    3.70
   0  -1  15   40.90    4.40
   0  -1 -15   38.00    3.30
   0  -1  15   36.10    3.50
   0  -1 -15   36.30    4.50
   0  -1  15   33.60    3.30
   0  -1 -15   32.50    4.40
   0  -1 -15   36.10    3.30
   0   1  16  192.78    8.50
   0   1  16  185.38    8.50
   0   1  16  170.28    8.90
   0   1 -16  169.98    8.50
   0   1 -16  193.88    8.60
   0   1  16  195.18    9.30
   0   1 -16  185.78    9.90
   0   1 -16  180.08    9.50
   0  -1 -16  163.38    9.50
   0  -1  16  183.98    8.70
   0  -1 -16  193.08    9.90
   0  -1  16  188.38    8.80
   0  -1 -16  176.48    8.60
   0  -1 -16  175.68    8.40
   0  -1  16  203.98    9.60
   0   1  17   26.70    3.10
   0   1 -17   29.00    3.70
   0   1 -17   22.90    3.30
   0   1 -17   26.70    4.20
   0   1 -17   26.60    4.10
   0   1  17   25.80    3.60
   0   1  17   34.70    3.80
   0  -1  17   27.10    3.90
   0  -1 -17   36.70    4.90
   0  -1 -17   24.00    3.50
   0  -1  17   23.30    3.50
   0  -1  17   26.80    3.60
   0   1  18  180.68    8.70
   0   1 -18  177.68    9.50
   0   1  18  185.78    8.60
   0   1 -18  169.28    8.80
   0   1 -18  166.18   10.00
   0   1  18  181.18    9.30
   0   1  18  174.78    9.20
   0  -1 -18  195.08   10.40
   0  -1  18  185.68    9.10
   0  -1 -18  192.38    8.80
   0  -1 -18  174.98   10.10
   0  -1 -18  175.58    8.90
   0  -1  18  161.48    9.20
   0  -1  18  167.38    8.80
   0   1 -19    7.40    3.40
   0   1  19    4.50    1.90
   0   1 -19    3.60    2.10
   0   1 -19    6.80    2.70
   0   1  19    3.70    2.60
   0   1  19    4.30    2.50
   0   1  19    4.60    1.90
   0   1 -19    3.60    3.20
   0  -1 -19    1.10    1.80
   0  -1  19    6.30    2.40
   0  -1 -19    3.20    1.90
   0  -1 -19    3.10    2.80
   0  -1 -19    1.20    2.90
   0  -1  19    8.00    2.90
   0  -1  19    8.70    2.50
   0   1  20   26.40    4.30
   0   1 -20   20.60    3.50
   0   1  20   21.20    3.10
   0   1 -20   18.50    4.10
   0   1 -20   19.30    4.20
   0   1 -20   17.90    4.00
   0   1  20   19.60    3.10
   0  -1  20   22.10    3.80
   0  -1  20   16.20    3.00
   0  -1 -20   14.90    4.10
   0  -1 -20   15.50    3.10
   0  -1 -20   19.60    3.40
   0   1  21    0.20    2.00
   0   1 -21    2.80    2.30
   0   1  21    2.30    2.20
   0   1 -21   -0.10    2.90
   0  -1  21    1.90    2.10
   0  -1 -21    0.70    2.00
   0  -1  21    0.60    2.20
   0  -1  21   -2.70    1.90
   0  -1 -21    1.30    3.30
   0   1  22    5.50    2.70
   0   1 -22    2.50    2.60
   0   1  22    7.10    2.40
   0   1 -22    0.90    3.40
   0  -1 -22    5.50    3.00
   0  -1 -22    2.90    2.60
   0  -1  22    1.50    2.30
   0  -1  22    4.40    2.70
   0   1  23    8.90    2.90
   0   1 -23   14.40    3.70
   0   1  23   13.60    3.80
   0   1 -23    9.20    3.90
   0  -1 -23   13.60    3.30
   0  -1  23   14.30    3.20
   0  -1 -23   11.50    4.10
   0   1 -24   14.40    3.70
   0   1 -24    7.80    4.10
   0   1  24   12.20    3.70
   0   1  24   12.40    3.20
   0  -1  24    7.30    3.00
   0  -1 -24   14.90    4.90
   0  -1 -24   11.40    3.50
   0   1  25    3.90    2.90
   0   1 -25    7.10    3.80
   0   1 -25    7.90    3.50
   0   1  25    8.40    3.00
   0  -1  25    8.10    3.20
   0  -1 -25    3.50    3.10
   0  -1 -25    4.20    3.40
   0   1  26    5.70    3.60
   0   1  26    4.90    2.80
   0   1 -26    4.10    3.60
   0   1 -26    9.20    4.70
   0  -1 -26    6.30    4.50
   0  -1  26    3.20    3.40
   0  -1 -26    4.60    3.50
   0   1  27    1.80    2.70
   0   1 -27    4.50    4.90
   0   1 -27    4.90    3.90
   0  -1  27   -6.60    2.80
   0  -1 -27   12.80    5.60
   0  -1 -27    5.00    3.80
   0   1 -28   -0.70    4.00
   0   1 -28   -1.60    5.20
   0   1  28    6.00    3.80
   0  -1 -28    2.00    4.80
   0  -1 -28    4.10    3.90
   0  -1  28    9.90    3.50
   0   2   0    0.20    0.50
   0   2   0    0.20    0.30
   0   2   0    0.70    0.30
   0   2   0    0.10    0.20
   0  -2   0    0.10    0.20
   0  -2   0    0.10    0.20
   0  -2   0    0.60    0.30
   0  -2   0    0.20    0.50
   0   2  -1    3.90    0.50
   0   2  -1    4.70    0.40
   0   2   1    4.50    0.60
   0   2   1    3.60    0.50
   0   2  -1    6.70    1.00
   0   2   1    4.90    0.90
   0   2   1    4.10    0.70
   0   2  -1    4.80    0.60
   0  -2   1    3.90    0.50
   0  -2  -1    4.50    0.70
   0  -2  -1    3.50    0.60
   0  -2   1    5.50    0.90
   0  -2  -1    3.90    0.80
   0  -2   1    3.00    0.40
   0  -2  -1    3.80    0.50
   0  -2   1    4.40    0.40
   0   2   2    0.30    0.40
   0   2  -2    1.50    0.40
   0   2   2    1.10    0.40
   0   2  -2    1.40    0.70
   0   2  -2    1.40    0.40
   0   2   2    0.40    0.30
   0  -2  -2    0.70    0.30
   0  -2  -2    1.20    0.50
   0  -2   2    0.80    0.30
   0  -2  -2    0.60    0.30
   0  -2   2    1.30    0.60
   0  -2   2    1.30    0.40
   0   2  -3    4.00    0.90
   0   2   3    5.90    0.70
   0   2   3    3.70    0.60
   0   2  -3    4.00    0.70
   0   2  -3    6.00    0.80
   0   2   3    4.40    0.90
   0   2   3    3.30    0.60
   0   2  -3    4.40    0.50
   0  -2   3    3.20    0.60
   0  -2  -3    5.00    0.70
   0  -2   3    4.30    0.90
   0  -2   3    4.20    0.80
   0  -2   3    3.80    0.60
   0  -2  -3    3.90    0.60
   0  -2  -3    4.50    0.80
   0   2  -4    3.00    0.90
   0   2  -4    2.40    0.80
   0   2   4    1.80    0.70
   0   2   4    4.00    0.70
   0   2   4    2.80    0.50
   0   2  -4    2.30    0.60
   0   2   4    3.50    0.70
   0   2  -4    3.40    0.60
   0  -2   4    2.70    0.60
   0  -2   4    3.90    0.80
   0  -2  -4    2.90    0.60
   0  -2   4    2.90    0.70
   0  -2  -4    2.10    0.50
   0  -2   4    3.40    0.80
   0  -2  -4    2.70    0.80
   0  -2  -4    4.50    0.80
   0   2  -5    2.60    0.60
   0   2   5    2.10    0.80
   0   2   5    1.30    0.50
   0   2  -5    2.10    0.80
   0   2  -5    2.90    0.70
   0   2   5    3.60    0.60
   0   2  -5    2.50    0.80
   0   2   5    1.60    0.60
   0  -2  -5    3.30    0.90
   0  -2   5    1.90    0.60
   0  -2   5    2.60    0.80
   0  -2   5    2.40    0.70
   0  -2  -5    2.00    0.70
   0  -2  -5    2.60    0.70
   0  -2   5    2.00    0.60
   0  -2  -5    3.10    0.60
   0   2  -6    1.70    0.60
   0   2   6    1.90    0.60
   0   2  -6    2.00    0.80
   0   2   6    1.10    0.50
   0   2   6    3.20    0.90
   0   2  -6    1.10    0.60
   0   2  -6    3.70    1.10
   0   2   6    1.20    0.80
   0  -2   6    3.30    0.70
   0  -2   6    1.50    0.70
   0  -2  -6    0.90    0.70
   0  -2  -6    0.70    0.60
   0  -2   6    2.10    0.70
   0  -2  -6    2.90    0.90
   0  -2   6    1.80    0.80
   0  -2  -6    1.60    0.50
   0   2   7    0.50    0.40
   0   2   7    0.20    0.50
   0   2  -7   -0.60    0.50
   0   2  -7    0.40    0.80
   0   2  -7    0.90    0.60
   0   2   7    0.60    0.70
   0   2  -7    0.00    0.50
   0   2   7    0.50    0.70
   0  -2   7    0.10    0.70
   0  -2  -7    0.10    0.70
   0  -2   7    1.10    0.60
   0  -2  -7    0.90    0.90
   0  -2  -7    0.50    0.50
   0  -2   7    0.10    0.60
   0  -2   7   -0.30    0.40
   0   2  -8    6.60    1.20
   0   2  -8    6.50    1.30
   0   2   8    2.50    1.00
   0   2   8    4.20    1.20
   0   2  -8    4.50    1.10
   0   2   8    5.70    1.00
   0   2  -8    5.20    1.40
   0   2   8    4.80    1.00
   0  -2  -8    5.40    1.10
   0  -2  -8    6.20    1.30
   0  -2   8    6.40    1.20
   0  -2   8    5.80    1.20
   0  -2   8    5.10    1.30
   0  -2   8    5.70    1.10
   0  -2  -8    7.10    1.70
   0   2   9    1.60    0.80
   0   2   9    1.00    0.70
   0   2  -9    2.10    1.10
   0   2   9    1.40    0.90
   0   2  -9    0.70    1.00
   0   2  -9    0.90    0.80
   0   2   9    2.60    1.20
   0  -2   9    0.50    0.90
   0  -2   9    1.80    0.90
   0  -2  -9    3.20    1.60
   0  -2  -9    1.80    1.10
   0  -2  -9    1.20    0.80
   0  -2   9    0.90    0.70
   0   2 -10    6.80    1.60
   0   2 -10    6.80    1.60
   0   2  10    7.60    1.50
   0   2 -10    7.20    1.90
   0   2  10    5.00    1.30
   0   2  10    6.80    1.70
   0   2  10    6.80    1.30
   0   2 -10    4.60    1.20
   0  -2 -10    6.00    1.60
   0  -2  10    6.20    1.50
   0  -2 -10    6.30    1.70
   0  -2  10    6.70    1.40
   0  -2  10    5.00    1.60
   0  -2 -10    5.50    1.20
   0  -2  10    6.90    1.30
   0   2  11   14.70    2.20
   0   2  11   14.50    1.90
   0   2 -11    9.20    1.80
   0   2  11   15.10    2.30
   0   2 -11   12.40    2.40
   0   2  11   14.30    1.90
   0   2 -11   15.90    2.10
   0  -2  11   12.90    1.80
   0  -2  11   10.20    1.70
   0  -2 -11   18.20    3.00
   0  -2  11   14.70    2.40
   0  -2 -11   12.50    2.30
   0  -2  11    9.80    2.30
   0  -2 -11   11.80    1.80
   0   2 -12    2.50    1.60
   0   2 -12    0.80    1.00
   0   2 -12    6.00    1.70
   0   2  12    2.70    1.40
   0   2 -12    2.10    1.20
   0   2  12    3.80    1.40
   0   2  12    3.40    1.50
   0   2  12    3.20    1.20
   0  -2  12    3.20    1.40
   0  -2 -12    4.60    1.70
   0  -2  12    1.40    1.10
   0  -2  12    3.90    1.10
   0  -2 -12    5.00    1.50
   0  -2 -12    3.40    1.40
   0  -2 -12    2.10    1.50
   0  -2  12    2.70    1.50
   0   2 -13    8.70    2.30
   0   2 -13    5.00    1.70
   0   2 -13    7.30    2.10
   0   2  13    5.50    1.80
   0   2  13    7.70    1.60
   0   2  13    4.40    1.60
   0   2 -13   12.60    2.10
   0  -2 -13   11.70    2.40
   0  -2  13    8.10    1.80
   0  -2  13    4.50    1.40
   0  -2 -13    6.90    1.60
   0  -2  13    5.30    1.40
   0  -2 -13    5.50    1.60
   0  -2  13    4.70    2.00
   0  -2 -13    5.70    2.20
   0   2 -14    6.10    2.10
   0   2 -14    3.00    1.70
   0   2  14    0.70    1.40
   0   2  14    2.40    1.30
   0   2 -14    0.80    1.30
   0   2  14    2.10    1.20
   0   2  14    0.00    1.00
   0   2 -14    4.40    1.70
   0  -2 -14    1.60    1.30
   0  -2  14    2.50    1.40
   0  -2  14    3.30    1.60
   0  -2  14   -0.70    1.80
   0  -2  14    4.40    1.50
   0  -2 -14    1.90    1.90
   0  -2 -14    4.90    1.60
   0  -2 -14    2.10    2.00
   0   2  15    1.00    1.50
   0   2 -15   -1.50    1.30
   0   2 -15   -1.00    1.20
   0   2 -15    3.10    2.10
   0   2 -15    1.40    1.50
   0   2  15    1.10    1.50
   0   2  15   -0.10    1.40
   0   2  15    0.10    1.10
   0  -2 -15    1.80    1.50
   0  -2  15    0.60    1.70
   0  -2 -15    0.50    1.80
   0  -2 -15   -0.40    1.80
   0  -2  15   -0.50    1.30
   0  -2  15    0.70    1.30
   0  -2 -15    0.90    1.40
   0   2 -16    2.00    1.40
   0   2  16    0.40    1.70
   0   2 -16    0.70    2.10
   0   2  16   -1.10    1.20
   0   2  16    0.70    1.40
   0   2 -16   -0.80    1.50
   0   2 -16    1.80    1.50
   0   2  16    1.30    1.60
   0  -2  16    2.10    1.80
   0  -2  16    0.60    1.50
   0  -2  16    4.40    2.30
   0  -2 -16    3.40    2.30
   0  -2 -16    0.30    1.70
   0  -2 -16   -0.50    1.80
   0   2 -17    6.80    2.60
   0   2  17    3.40    1.70
   0   2  17    4.40    1.90
   0   2 -17    6.40    2.80
   0   2  17    4.30    1.60
   0   2 -17    4.90    1.90
   0  -2 -17    1.70    2.30
   0  -2  17    3.40    1.90
   0  -2 -17    1.00    2.20
   0  -2 -17    3.10    2.00
   0  -2 -17    4.40    1.70
   0  -2  17    2.90    2.10
   0  -2  17    3.60    2.50
   0   2 -18    0.50    1.80
   0   2  18   -0.40    1.40
   0   2  18   -0.20    1.60
   0   2  18    6.00    2.70
   0   2  18    1.40    2.00
   0   2 -18    1.40    1.90
   0   2 -18   -0.80    2.10
   0   2 -18   -0.80    2.70
   0  -2 -18   -1.80    1.40
   0  -2 -18    2.50    2.80
   0  -2  18    0.20    1.90
   0  -2 -18    1.20    2.10
   0  -2  18    2.30    2.40
   0  -2  18    2.70    1.90
   0  -2 -18    3.70    2.50
   0   2 -19    3.20    2.10
   0   2  19    4.60    1.80
   0   2  19    4.40    1.90
   0   2 -19    3.40    2.80
   0   2  19    4.80    3.00
   0   2 -19    1.10    3.00
   0   2 -19    3.60    2.40
   0   2  19    2.40    2.20
   0  -2  19    2.30    2.20
   0  -2 -19    1.60    1.80
   0  -2 -19    7.20    4.00
   0  -2  19    1.70    1.90
   0  -2 -19    2.50    2.60
   0  -2 -19    1.80    2.30
   0   2  20    3.20    2.20
   0   2 -20    2.10    2.80
   0   2  20    4.40    2.10
   0   2  20    1.00    2.10
   0   2 -20   -0.60    2.70
   0   2 -20    1.80    2.00
   0  -2 -20    2.30    2.70
   0  -2  20    2.90    2.30
   0  -2 -20    2.70    2.50
   0  -2 -20    5.10    2.20
   0   2  21    2.00    2.00
   0   2  21   -1.10    1.90
   0   2 -21   -1.00    2.30
   0   2  21    2.40    2.30
   0   2 -21    1.40    2.80
   0  -2 -21    0.90    2.80
   0  -2 -21    0.50    3.50
   0  -2 -21    1.40    2.20
   0   2 -22    1.70    2.20
   0   2  22   -1.10    2.10
   0   2 -22    1.70    3.60
   0   2  22    0.00    2.00
   0  -2 -22    1.70    2.30
   0  -2  22    1.60    2.40
   0  -2 -22    0.60    3.00
   0   2 -23    1.70    2.80
   0   2  23   -2.60    2.20
   0   2  23    0.20    2.20
   0   2 -23   -6.90    3.00
   0  -2  23    2.20    2.30
   0  -2 -23    1.60    2.90
   0  -2 -23   -4.40    2.10
   0   2  24   -0.80    2.50
   0   2 -24    1.40    4.00
   0   2 -24    5.10    3.10
   0   2  24    0.20    3.00
   0  -2 -24    2.60    3.80
   0  -2  24   -4.00    2.40
   0  -2 -24   -0.30    2.50
   0   2 -25    2.60    3.10
   0   2 -25   -0.70    3.40
   0   2  25    0.60    2.80
   0   2  25   -3.50    2.50
   0  -2 -25    3.30    2.80
   0  -2 -25    4.50    3.70
   0  -2  25   -1.90    2.60
   0   2 -26    4.30    4.80
   0   2  26    2.80    2.80
   0   2  26    1.80    3.10
   0   2 -26   -1.00    3.70
   0  -2  26   -1.30    2.80
   0  -2 -26    1.50    3.70
   0  -2 -26    3.60    3.20
   0   2  27   -1.50    3.30
   0   2  27   -0.90    3.20
   0   2 -27   -3.90    3.90
   0   2 -27   -0.10    5.20
   0  -2  27   -0.50    3.40
   0  -2 -27    2.30    4.80
   0  -2 -27   -1.50    3.50
   0   2  28   -5.10    3.40
   0   2 -28    2.50    5.10
   0   2 -28   -2.50    4.30
   0  -2 -28    3.50    4.70
   0  -2 -28    5.40    3.90
   0   3   0    0.00    0.40
   0   3   0    0.10    0.30
   0   3   0    0.80    0.30
   0   3   0    0.60    0.70
   0  -3   0    1.00    0.70
   0  -3   0    0.00    0.40
   0  -3   0    0.10    0.30
   0  -3   0    0.60    0.40
   0   3  -1  104.59    3.90
   0   3   1  102.19    4.00
   0   3   1  104.99    3.70
   0   3   1   97.79    4.10
   0   3  -1  103.99    4.00
   0   3   1  105.39    4.90
   0   3  -1   94.79    4.70
   0   3  -1  104.69    3.80
   0  -3  -1  110.29    5.00
   0  -3   1  103.99    3.70
   0  -3  -1   98.09    4.20
   0  -3  -1   90.89    4.10
   0  -3   1  101.59    3.80
   0  -3   1  105.39    4.00
   0  -3   1   99.89    4.70
   0  -3  -1  104.59    4.00
   0   3  -2   11.30    0.70
   0   3   2   10.20    1.00
   0   3  -2   10.80    1.00
   0   3   2   12.90    1.20
   0   3   2   11.40    1.30
   0   3  -2   11.40    1.00
   0   3  -2   12.40    1.60
   0  -3   2   10.00    1.00
   0  -3  -2   14.10    1.20
   0  -3  -2   12.60    1.70
   0  -3   2    9.50    1.50
   0  -3  -2   11.20    1.30
   0  -3  -2   10.40    0.90
   0  -3   2   12.30    1.00
   0   3  -3  913.81   29.80
   0   3   3  887.31   29.90
   0   3  -3  936.01   30.70
   0   3   3 1003.20   30.30
   0   3  -3  885.11   29.70
   0   3   3  949.21   29.70
   0  -3   3  915.41   29.80
   0  -3   3  903.81   29.70
   0  -3  -3  934.31   29.70
   0  -3  -3  911.41   29.80
   0  -3  -3  974.90   30.40
   0  -3   3  944.81   30.60
   0   3  -4    3.10    0.80
   0   3   4    1.80    0.80
   0   3  -4    2.20    0.80
   0   3   4    4.10    0.70
   0   3  -4    4.60    0.90
   0   3   4    2.80    0.70
   0   3   4    1.90    0.70
   0  -3   4    3.40    0.70
   0  -3   4    3.60    1.00
   0  -3  -4    3.30    0.80
   0  -3  -4    3.50    0.90
   0  -3   4    2.10    0.60
   0  -3   4    3.60    1.00
   0  -3  -4    2.20    0.60
   0   3   5    2.60    0.90
   0   3   5    1.90    0.60
   0   3   5    5.10    1.20
   0   3   5    3.30    0.70
   0   3  -5    2.40    1.00
   0   3  -5    2.20    0.70
   0   3  -5    3.00    0.60
   0  -3   5    4.20    0.90
   0  -3  -5    5.00    1.20
   0  -3   5    4.90    1.10
   0  -3  -5    2.20    0.70
   0  -3   5    5.50    1.10
   0  -3   5    1.90    0.70
   0  -3  -5    4.40    1.00
   0   3  -6  142.89    5.90
   0   3   6  139.59    5.60
   0   3  -6  137.19    6.20
   0   3  -6  135.59    6.50
   0   3   6  138.09    5.80
   0   3   6  145.49    6.30
   0   3   6  144.09    5.50
   0   3  -6  144.79    5.50
   0  -3   6  147.49    6.40
   0  -3   6  152.98    6.10
   0  -3  -6  141.59    5.70
   0  -3  -6  145.69    6.00
   0  -3   6  146.79    5.70
   0  -3   6  148.69    6.00
   0   3   7  346.77   13.10
   0   3   7  359.16   12.40
   0   3  -7  357.86   13.10
   0   3  -7  347.87   12.70
   0   3  -7  362.96   13.60
   0   3   7  345.37   12.20
   0   3   7  346.77   12.60
   0   3  -7  348.67   12.30
   0  -3   7  353.76   12.80
   0  -3  -7  340.27   12.50
   0  -3  -7  371.96   12.90
   0  -3  -7  381.06   13.70
   0  -3   7  346.97   12.70
   0  -3   7  378.26   12.70
   0  -3   7  364.26   13.40
   0  -3  -7  346.97   12.50
   0   3  -8   -0.70    0.50
   0   3  -8   -2.10    0.90
   0   3   8    0.10    0.80
   0   3   8    0.70    0.60
   0   3   8    0.40    0.60
   0   3   8    1.00    1.00
   0   3  -8    0.40    1.00
   0   3  -8    0.20    0.60
   0  -3  -8   -0.10    0.70
   0  -3  -8    0.10    0.70
   0  -3  -8    0.20    1.00
   0  -3   8   -0.70    0.80
   0  -3   8    0.80    0.80
   0  -3   8    0.80    0.90
   0  -3   8    0.40    0.70
   0  -3  -8    0.20    0.90
   0   3   9  392.96   14.90
   0   3   9  410.36   15.20
   0   3   9  403.16   14.10
   0   3  -9  393.86   14.40
   0   3   9  410.16   13.90
   0   3  -9  413.76   15.50
   0   3  -9  398.86   14.20
   0   3  -9  400.56   14.70
   0  -3  -9  398.86   14.30
   0  -3   9  398.76   14.20
   0  -3  -9  399.86   15.40
   0  -3  -9  384.36   14.70
   0  -3   9  383.56   14.30
   0  -3   9  408.76   14.60
   0  -3  -9  404.66   14.30
   0  -3   9  397.56   15.10
   0   3 -10   72.19    3.90
   0   3  10   72.89    3.60
   0   3 -10   70.79    4.20
   0   3 -10   64.79    3.90
   0   3  10   72.99    4.10
   0   3  10   69.09    3.70
   0  -3  10   71.29    4.60
   0  -3 -10   63.49    4.60
   0  -3  10   72.29    3.80
   0  -3 -10   79.09    4.60
   0  -3 -10   63.99    3.80
   0   3 -11  223.88    9.30
   0   3  11  230.68    8.60
   0   3 -11  234.58   10.30
   0   3  11  225.78    9.70
   0   3 -11  215.28    9.00
   0   3  11  215.18    9.20
   0   3  11  230.58    8.80
   0   3 -11  215.98    9.10
   0  -3  11  223.18    9.20
   0  -3 -11  220.78    9.00
   0  -3  11  201.88    9.60
   0  -3  11  215.48    8.70
   0  -3 -11  217.88   10.40
   0  -3 -11  206.18    9.90
   0   3  12    7.00    1.50
   0   3  12    7.90    1.90
   0   3  12   10.90    2.20
   0   3 -12    8.60    1.80
   0   3 -12    8.50    2.20
   0   3 -12   11.10    2.10
   0   3  12    6.10    1.50
   0   3 -12    8.50    1.90
   0  -3  12   11.70    1.80
   0  -3  12   11.00    2.40
   0  -3 -12   11.10    2.40
   0  -3 -12    8.20    2.20
   0  -3 -12    7.80    1.80
   0  -3  12   13.30    2.20
   0   3  13  452.25   16.50
   0   3 -13  449.36   17.20
   0   3  13  473.35   17.40
   0   3 -13  456.05   17.10
   0   3 -13  476.35   17.40
   0   3  13  455.85   16.60
   0   3 -13  466.85   18.50
   0   3  13  470.85   17.80
   0  -3 -13  464.25   17.10
   0  -3 -13  457.95   18.50
   0  -3  13  471.25   18.10
   0  -3 -13  472.95   18.00
   0  -3  13  471.75   16.50
   0  -3  13  455.55   17.30
   0   3 -14  113.39    6.00
   0   3 -14  122.09    6.40
   0   3 -14  120.19    7.20
   0   3  14  104.19    5.50
   0   3 -14  119.09    6.30
   0   3  14   99.09    6.00
   0   3  14  108.49    6.50
   0   3  14  106.39    5.60
   0  -3  14  113.89    6.20
   0  -3  14  111.19    5.50
   0  -3 -14  110.39    7.10
   0  -3 -14   97.69    5.80
   0  -3 -14  112.19    6.00
   0  -3  14  112.29    6.80
   0  -3 -14  111.39    6.90
   0   3  15  198.88    8.70
   0   3 -15  196.38    9.30
   0   3  15  203.98    8.80
   0   3 -15  191.88    9.20
   0   3 -15  202.18    9.60
   0   3  15  193.08    9.70
   0   3 -15  218.78   10.80
   0   3  15  196.48    9.40
   0  -3  15  208.68    9.30
   0  -3 -15  212.48   10.30
   0  -3 -15  204.88    9.20
   0  -3 -15  204.38   10.60
   0  -3  15  216.08   10.30
   0  -3  15  191.58    9.20
   0  -3 -15  197.68    9.20
   0   3  16  134.49    6.70
   0   3  16  139.89    7.60
   0   3 -16  137.49    8.40
   0   3 -16  133.79    7.60
   0   3 -16  120.49    7.00
   0   3 -16  131.99    7.20
   0   3  16  130.19    6.60
   0   3  16  139.19    7.40
   0  -3 -16  126.39    6.90
   0  -3 -16  121.59    6.90
   0  -3  16  128.89    7.10
   0  -3 -16  133.09    7.90
   0  -3  16  126.49    6.30
   0   3 -17  122.49    8.10
   0   3  17  112.69    6.10
   0   3 -17  115.09    7.20
   0   3  17  101.59    7.20
   0   3 -17   94.29    6.40
   0   3  17  110.89    6.00
   0   3  17  109.89    7.00
   0   3 -17  111.59    6.60
   0  -3 -17  100.49    7.20
   0  -3 -17  107.09    7.70
   0  -3 -17  100.69    6.60
   0  -3  17  113.69    7.30
   0  -3 -17  116.79    6.50
   0  -3  17  114.99    6.70
   0   3  18   20.40    3.40
   0   3 -18   17.30    3.90
   0   3  18   21.50    3.00
   0   3 -18   20.00    3.50
   0   3 -18   25.00    4.10
   0   3 -18   24.50    3.80
   0   3  18   16.90    3.30
   0  -3  18   14.30    2.90
   0  -3  18   15.70    3.60
   0  -3 -18   13.70    3.20
   0  -3 -18   17.00    4.10
   0  -3 -18   18.70    3.20
   0  -3 -18   20.30    4.10
   0   3 -19  136.49    9.20
   0   3  19  105.29    7.40
   0   3 -19  119.99    8.10
   0   3  19  105.09    7.00
   0   3  19  108.79    6.30
   0   3  19  119.89    6.60
   0   3 -19  105.29    6.90
   0  -3 -19  120.69    7.10
   0  -3 -19  108.29    7.30
   0  -3  19  128.69    7.50
   0  -3 -19  117.69    8.20
   0   3 -20  107.79    8.10
   0   3 -20  125.79    7.40
   0   3  20  107.19    6.50
   0   3  20  110.59    6.50
   0  -3 -20  104.29    7.50
   0  -3 -20  106.39    6.90
   0  -3  20  114.19    7.20
   0  -3 -20  116.19    8.30
   0   3 -21    0.40    2.40
   0   3  21    0.00    2.00
   0   3 -21    3.90    3.10
   0   3  21    0.30    1.70
   0   3 -21   -0.60    3.00
   0  -3  21    1.60    2.30
   0  -3 -21    0.30    2.00
   0  -3 -21   -1.30    2.20
   0  -3 -21   -3.80    2.40
   0   3  22   24.50    3.70
   0   3 -22   25.10    4.10
   0   3  22   19.80    3.80
   0   3 -22   28.00    5.60
   0  -3 -22   26.10    4.00
   0  -3  22   29.40    4.20
   0  -3 -22   27.90    5.00
   0   3  23   11.00    3.20
   0   3  23    5.00    2.90
   0   3 -23   13.90    3.70
   0   3 -23   19.70    5.40
   0  -3  23   13.70    3.70
   0  -3 -23   12.20    4.50
   0  -3 -23    8.10    2.90
   0   3  24   31.10    5.30
   0   3  24   25.60    4.10
   0   3 -24   24.90    4.60
   0   3 -24   16.50    4.80
   0  -3 -24   23.00    4.20
   0  -3 -24   25.20    5.40
   0  -3  24   28.10    4.60
   0   3  25   -3.90    2.30
   0   3  25    1.70    2.40
   0   3 -25    5.40    3.50
   0   3 -25    0.00    3.40
   0  -3  25    3.10    2.60
   0  -3 -25    2.80    3.50
   0  -3 -25   -3.30    2.70
   0   3 -26    1.60    4.00
   0   3 -26   10.40    5.20
   0   3  26    6.60    3.90
   0   3  26    2.00    2.80
   0  -3 -26    6.10    3.60
   0  -3  26    6.90    3.40
   0  -3 -26   14.20    5.50
   0  -3  26   12.40    3.50
   0   3  27    4.10    3.30
   0   3 -27    3.10    4.00
   0  -3  27   -0.80    2.70
   0  -3 -27    7.50    4.70
   0  -3 -27    3.40    3.80
   0  -3  27   -2.40    3.60
   0   3 -28   -1.90    5.30
   0   3 -28   -5.00    4.40
   0   3  28   -5.40    3.10
   0   3  28   -0.20    3.70
   0  -3 -28   -1.90    4.30
   0  -3 -28    5.90    4.10
   0  -3  28    1.20    3.60
   0  -3  28    6.60    4.00
   0   4   0   63.39    3.00
   0   4   0   63.49    2.80
   0  -4   0   64.09    3.00
   0  -4   0   68.99    2.80
   0   4  -1 2389.76   73.59
   0   4  -1 2403.46   75.19
   0   4  -1 2379.96   73.79
   0   4   1 2366.36   73.29
   0   4  -1 2388.96   73.59
   0   4   1 2338.87   75.19
   0   4   1 2435.66   73.79
   0   4   1 2281.07   73.89
   0  -4  -1 2224.58   75.09
   0  -4   1 2345.87   73.39
   0  -4   1 2377.36   73.79
   0  -4  -1 2262.77   74.19
   0  -4  -1 2342.07   73.69
   0  -4   1 2448.66   73.59
   0  -4  -1 2219.48   73.99
   0  -4   1 2316.07   74.99
   0   4  -2 4837.92  145.59
   0   4   2 4461.35  144.59
   0  -4   2 4725.03  145.39
   0  -4  -2 4448.46  145.49
   0   4   4  302.37   10.70
   0   4  -4  274.67   10.30
   0   4  -4  313.17   11.60
   0   4   4  308.77   10.90
   0   4   4  277.97   10.30
   0   4  -4  282.97   10.40
   0  -4   4  265.37   10.40
   0  -4   4  296.57   11.30
   0  -4  -4  336.17   12.10
   0  -4  -4  305.97   10.60
   0  -4   4  273.87   10.20
   0  -4  -4  306.57   11.20
   0  -4  -4  288.77   10.30
   0   4  -5  365.86   12.10
   0   4   5  374.36   12.60
   0   4   5  363.86   12.60
   0   4  -5  365.96   12.80
   0   4   5  364.26   12.90
   0   4  -5  359.36   13.80
   0   4   5  360.36   13.30
   0   4  -5  366.56   12.90
   0  -4   5  367.36   13.60
   0  -4   5  385.26   13.00
   0  -4  -5  364.66   13.60
   0  -4   5  374.36   12.70
   0  -4  -5  378.16   12.70
   0  -4  -5  358.46   12.90
   0  -4   5  346.17   13.40
   0   4  -6   -1.00    0.80
   0   4   6    0.30    0.80
   0   4   6   -0.60    0.40
   0   4  -6   -0.60    0.60
   0   4  -6    1.10    0.50
   0   4   6    0.30    0.70
   0   4  -6   -0.50    0.60
   0   4   6   -0.20    0.50
   0  -4   6   -0.40    0.60
   0  -4   6    0.20    0.60
   0  -4  -6    0.70    0.90
   0  -4   6   -0.80    1.00
   0  -4  -6   -0.20    0.60
   0  -4  -6   -0.40    0.70
   0  -4   6   -1.10    0.70
   0   4   7   95.69    4.40
   0   4   7  105.49    4.30
   0   4  -7   98.59    5.30
   0   4  -7   91.59    4.60
   0   4   7   99.49    5.10
   0   4   7  110.99    4.90
   0   4  -7   98.29    4.20
   0  -4  -7   88.99    5.30
   0  -4  -7   96.99    4.60
   0  -4   7   93.79    4.40
   0  -4   7  108.39    5.10
   0  -4   7   95.69    5.20
   0  -4   7   98.69    4.80
   0  -4  -7  105.59    4.90
   0   4   8  545.05   19.60
   0   4  -8  554.44   19.80
   0   4  -8  543.25   18.50
   0   4   8  547.95   19.00
   0   4  -8  542.15   19.10
   0   4   8  534.05   18.70
   0   4   8  560.04   18.50
   0  -4  -8  541.35   19.20
   0  -4   8  552.14   19.20
   0  -4  -8  549.85   20.10
   0  -4   8  559.94   19.20
   0  -4   8  572.24   20.00
   0  -4  -8  566.44   19.00
   0  -4   8  537.45   18.80
   0   4   9  164.38    6.40
   0   4  -9  146.99    6.90
   0   4   9  157.98    6.50
   0   4   9  159.98    7.40
   0   4  -9  164.08    8.90
   0   4  -9  159.88    7.50
   0   4   9  161.28    6.90
   0   4  -9  155.48    6.50
   0  -4  -9  152.28    6.70
   0  -4  -9  163.18    7.20
   0  -4   9  146.29    7.50
   0  -4   9  156.78    7.10
   0  -4   9  165.58    7.00
   0  -4   9  174.08    6.90
   0  -4  -9  146.89    7.70
   0   4  10    4.00    1.60
   0   4  10    3.80    1.00
   0   4 -10    3.50    1.80
   0   4  10    2.40    1.10
   0   4 -10    1.70    1.00
   0   4  10    2.10    1.20
   0   4 -10    0.90    1.00
   0   4 -10    2.90    1.50
   0  -4  10    2.20    1.00
   0  -4 -10    2.10    1.00
   0  -4 -10    1.70    1.20
   0  -4 -10    2.40    1.30
   0  -4  10    3.70    1.40
   0  -4  10    1.80    1.40
   0  -4  10    2.50    1.10
   0  -4 -10   -0.10    1.50
   0   4  11 1364.56   44.50
   0   4 -11 1356.36   45.90
   0   4  11 1349.56   43.90
   0   4  11 1355.16   43.70
   0   4 -11 1346.07   45.10
   0   4 -11 1360.26   44.50
   0   4 -11 1326.97   44.10
   0   4  11 1349.36   45.10
   0  -4 -11 1309.37   44.30
   0  -4 -11 1363.56   45.00
   0  -4  11 1366.96   45.50
   0  -4  11 1350.16   45.30
   0  -4 -11 1329.27   45.90
   0  -4  11 1341.87   44.20
   0  -4 -11 1389.56   44.40
   0  -4  11 1361.16   44.70
   0   4 -12   99.39    6.50
   0   4  12  101.99    5.00
   0   4  12  107.99    5.70
   0   4  12  102.89    5.20
   0   4  12  110.19    6.20
   0   4 -12  109.49    5.70
   0   4 -12  109.29    6.10
   0   4 -12  106.49    5.50
   0  -4  12  104.49    5.30
   0  -4  12  100.59    5.40
   0  -4 -12  101.19    5.50
   0  -4  12  105.39    6.30
   0  -4 -12  101.19    6.60
   0  -4 -12   93.99    6.00
   0  -4  12  105.19    5.80
   0   4  13   63.79    4.30
   0   4  13   59.89    3.70
   0   4 -13   64.79    4.20
   0   4 -13   61.39    5.10
   0   4 -13   57.89    4.00
   0   4 -13   55.19    4.50
   0   4  13   53.29    3.50
   0   4  13   49.00    4.20
   0  -4  13   62.09    4.40
   0  -4 -13   58.99    5.10
   0  -4 -13   56.49    4.00
   0  -4  13   58.29    4.70
   0  -4 -13   54.59    4.50
   0  -4  13   57.39    3.80
   0  -4  13   48.20    3.90
   0   4 -14    5.00    2.10
   0   4 -14    8.00    2.10
   0   4  14    6.80    2.10
   0   4 -14    9.10    2.20
   0   4  14    5.30    1.70
   0   4  14    7.90    2.00
   0   4  14    7.10    1.60
   0   4 -14    4.60    2.30
   0  -4  14    7.50    2.00
   0  -4  14    5.00    1.60
   0  -4  14    7.10    2.00
   0  -4 -14    8.20    2.50
   0  -4 -14    8.10    2.80
   0  -4 -14    7.10    1.80
   0  -4  14    8.10    2.80
   0   4 -15   38.30    5.00
   0   4  15   36.70    3.10
   0   4 -15   43.00    4.10
   0   4 -15   42.90    3.90
   0   4  15   37.90    3.10
   0   4  15   38.20    3.70
   0   4  15   39.10    4.50
   0   4 -15   40.60    3.80
   0  -4 -15   43.20    5.60
   0  -4  15   40.00    3.60
   0  -4  15   32.90    4.20
   0  -4 -15   35.20    4.40
   0  -4 -15   41.20    3.70
   0  -4  15   43.40    3.40
   0  -4  15   40.40    3.80
   0   4  16    0.50    1.40
   0   4 -16    2.00    2.00
   0   4 -16    2.60    1.70
   0   4  16    1.20    2.00
   0   4  16    0.30    1.70
   0   4 -16    4.10    2.40
   0   4 -16   -0.40    1.70
   0   4  16    3.30    1.50
   0  -4 -16   -2.60    2.10
   0  -4 -16    0.60    2.10
   0  -4 -16    0.90    1.70
   0  -4  16    4.10    2.00
   0  -4 -16    2.30    1.60
   0  -4  16   -2.20    1.80
   0  -4  16    1.40    1.40
   0  -4  16    0.20    1.60
   0   4 -17   11.20    2.50
   0   4  17   15.30    2.40
   0   4 -17   11.60    2.70
   0   4 -17   12.10    3.20
   0   4  17   13.40    2.90
   0   4  17   12.30    2.70
   0   4 -17   13.10    2.90
   0   4  17   15.20    2.60
   0  -4 -17   13.50    2.90
   0  -4 -17   11.20    2.50
   0  -4  17   13.50    3.70
   0  -4 -17   13.20    3.30
   0  -4  17    6.60    2.40
   0  -4 -17   13.10    3.90
   0  -4  17   11.80    2.60
   0  -4  17   16.50    2.50
   0   4  18   75.49    4.90
   0   4 -18   69.39    6.30
   0   4  18   70.19    5.50
   0   4  18   66.69    5.60
   0   4 -18   71.39    6.50
   0   4 -18   58.39    5.00
   0   4 -18   60.69    5.50
   0   4  18   66.99    4.70
   0  -4  18   65.79    4.60
   0  -4  18   60.89    5.30
   0  -4 -18   68.09    5.50
   0  -4 -18   68.29    5.20
   0  -4  18   73.99    5.30
   0  -4  18   65.09    7.40
   0  -4 -18   76.19    6.10
   0   4 -19  125.09    7.60
   0   4  19  121.89    6.80
   0   4 -19  121.79    8.70
   0   4  19  109.69    7.50
   0   4 -19  114.79    8.60
   0   4  19  121.79    8.30
   0   4  19  134.49    6.90
   0  -4  19  121.69    7.30
   0  -4  19  108.69    7.20
   0  -4 -19  109.49    8.10
   0  -4 -19  131.09    7.40
   0  -4 -19  121.89    7.50
   0   4  20    8.20    2.50
   0   4  20   12.50    3.30
   0   4 -20    6.20    3.00
   0   4  20   13.80    2.70
   0   4 -20    9.50    3.10
   0   4 -20    5.50    3.60
   0  -4 -20   10.30    3.20
   0  -4  20   10.80    3.60
   0  -4 -20    8.70    3.60
   0  -4 -20    9.90    2.80
   0  -4  20    8.90    2.80
   0   4 -21  180.98   10.00
   0   4 -21  173.38   10.40
   0   4  21  191.88   10.30
   0   4  21  161.88    8.80
   0   4 -21  191.78   11.90
   0  -4  21  182.58    9.80
   0  -4  21  171.68    9.40
   0  -4 -21  173.58    9.30
   0  -4 -21  167.38   10.00
   0  -4 -21  178.18   11.00
   0   4  22    4.80    2.20
   0   4  22    2.30    2.60
   0   4 -22    1.60    3.00
   0   4 -22    4.40    3.80
   0  -4 -22    6.80    3.40
   0  -4 -22   10.30    2.90
   0  -4  22    0.70    2.40
   0   4 -23   99.09    7.80
   0   4  23   97.99    7.60
   0   4  23  106.09    6.70
   0   4 -23   92.69    8.50
   0  -4  23   99.09    7.60
   0  -4 -23   86.19    6.60
   0  -4  23  101.09    7.20
   0  -4 -23  102.79    8.40
   0   4 -24    3.50    3.50
   0   4  24    1.90    2.40
   0   4  24    3.00    2.80
   0   4 -24   -0.80    3.60
   0  -4 -24    1.10    4.20
   0  -4 -24   -1.10    2.50
   0  -4  24    4.00    2.70
   0  -4  24    3.40    2.90
   0   4  25   48.70    5.50
   0   4 -25   56.99    7.10
   0   4 -25   44.80    7.50
   0   4  25   54.79    6.50
   0  -4  25   49.60    6.40
   0  -4 -25   52.79    7.50
   0  -4  25   54.59    6.10
   0  -4 -25   62.39    6.60
   0   4 -26    3.80    4.10
   0   4  26   -3.00    2.90
   0   4 -26    9.80    5.60
   0   4  26    2.10    2.90
   0  -4 -26    2.70    3.60
   0  -4 -26   -2.90    4.20
   0  -4  26    4.20    2.80
   0  -4  26    3.30    3.10
   0   4  27   11.50    4.60
   0   4 -27   13.50    6.30
   0   4 -27   19.20    5.40
   0   4  27   14.60    4.00
   0  -4 -27   11.80    4.30
   0  -4 -27   18.30    6.50
   0  -4  27   12.00    4.00
   0   5   0    0.20    0.50
   0   5   0   -0.40    0.60
   0   5   0    0.60    1.10
   0   5   0    0.00    0.60
   0  -5   0    1.40    1.10
   0  -5   0    0.40    0.50
   0  -5   0    0.10    0.50
   0  -5   0   -0.10    0.60
   0   5   1    0.60    0.70
   0   5  -1   -0.50    1.20
   0   5  -1   -0.90    0.50
   0   5   1    0.20    0.60
   0   5  -1    0.00    0.60
   0   5   1    0.70    0.50
   0   5   1   -1.20    1.00
   0   5  -1    0.50    0.60
   0  -5  -1   -0.50    0.70
   0  -5   1    1.40    1.10
   0  -5  -1   -1.20    0.90
   0  -5  -1    0.00    0.80
   0  -5  -1    0.90    0.70
   0  -5   1    0.40    0.70
   0  -5   1    0.70    0.50
   0  -5   1   -0.20    0.40
   0   5  -2   75.89    4.80
   0   5  -2   70.99    3.20
   0   5   2   70.09    3.60
   0   5   2   70.89    3.00
   0   5  -2   75.19    3.50
   0   5  -2   74.59    3.40
   0   5   2   75.09    3.50
   0  -5   2   71.49    3.30
   0  -5  -2   71.19    3.90
   0  -5  -2   70.89    4.70
   0  -5  -2   68.49    3.70
   0  -5   2   73.79    3.50
   0  -5   2   67.99    4.30
   0  -5  -2   73.69    3.50
   0  -5   2   69.79    2.90
   0   5   3  193.08    7.50
   0   5   3  185.68    6.80
   0   5  -3  196.78    7.40
   0   5  -3  186.88    8.70
   0   5   3  211.38    7.90
   0   5   3  206.58    8.20
   0   5  -3  187.88    7.40
   0   5  -3  195.58    7.00
   0  -5   3  201.48    8.70
   0  -5   3  195.58    7.40
   0  -5  -3  192.18    8.10
   0  -5  -3  188.18    9.00
   0  -5  -3  208.68    7.80
   0  -5   3  191.78    7.50
   0  -5  -3  200.98    7.50
   0   5   4    4.80    1.20
   0   5   4    5.60    1.10
   0   5  -4    3.50    0.90
   0   5  -4    4.50    0.70
   0   5  -4    1.40    1.40
   0   5  -4    2.30    0.80
   0   5   4    4.40    1.10
   0  -5   4    3.60    0.90
   0  -5  -4    1.00    1.10
   0  -5  -4    3.50    0.90
   0  -5  -4    2.20    0.90
   0  -5   4    2.60    1.40
   0  -5  -4    4.60    1.20
   0  -5   4    4.60    1.10
   0   5  -5    5.80    1.80
   0   5  -5    3.10    0.90
   0   5   5    2.50    0.90
   0   5   5    2.30    1.00
   0   5   5    2.00    0.90
   0   5  -5    3.10    1.00
   0  -5  -5    1.00    1.00
   0  -5  -5    2.00    0.80
   0  -5   5    2.80    0.90
   0  -5  -5    2.00    0.80
   0  -5   5    4.00    1.10
   0  -5  -5    1.50    1.40
   0  -5   5    0.90    1.20
   0   5  -6    9.20    2.10
   0   5  -6   10.30    1.60
   0   5   6    9.10    1.40
   0   5   6    7.70    1.60
   0   5  -6    8.90    1.60
   0   5   6    9.30    1.30
   0   5  -6    9.90    1.10
   0   5   6   11.20    1.70
   0  -5   6   12.60    1.70
   0  -5   6    7.50    1.80
   0  -5  -6    6.90    1.70
   0  -5  -6    8.80    1.50
   0  -5  -6    6.90    1.30
   0  -5   6    9.20    1.40
   0   5  -7  355.46   12.40
   0   5   7  349.07   13.80
   0   5  -7  360.26   14.50
   0   5   7  356.26   13.60
   0   5   7  358.96   13.40
   0   5  -7  373.16   13.40
   0   5   7  372.26   12.90
   0  -5   7  354.26   13.90
   0  -5  -7  374.06   13.20
   0  -5   7  380.36   14.30
   0  -5   7  378.56   13.50
   0  -5   7  368.16   13.10
   0  -5  -7  380.16   13.50
   0   5  -8   50.09    3.30
   0   5  -8   48.70    2.70
   0   5   8   49.70    3.30
   0   5  -8   48.50    3.90
   0   5   8   45.60    2.90
   0   5   8   51.69    2.90
   0   5   8   46.50    3.50
   0  -5   8   45.00    3.70
   0  -5  -8   42.40    3.00
   0  -5   8   43.70    2.90
   0  -5  -8   43.30    3.80
   0  -5   8   45.50    3.30
   0  -5   8   49.50    3.60
   0  -5  -8   48.30    3.30
   0   5   9  316.27   12.20
   0   5   9  327.57   11.50
   0   5  -9  335.47   13.20
   0   5  -9  318.87   11.50
   0   5   9  331.27   12.90
   0   5  -9  330.37   12.30
   0   5   9  328.87   11.80
   0  -5   9  302.07   13.00
   0  -5  -9  331.17   12.50
   0  -5   9  324.17   12.40
   0  -5   9  302.17   12.40
   0  -5  -9  320.37   12.90
   0  -5   9  319.27   11.90
   0  -5  -9  289.57   13.20
   0   5 -10   56.79    4.20
   0   5 -10   44.80    3.10
   0   5  10   48.30    3.20
   0   5  10   46.20    3.40
   0   5  10   53.49    4.10
   0   5  10   54.79    3.10
   0   5 -10   52.29    3.60
   0  -5 -10   54.79    4.60
   0  -5  10   55.19    3.80
   0  -5  10   52.39    3.50
   0  -5  10   58.29    3.80
   0  -5  10   51.69    4.20
   0  -5 -10   56.29    4.00
   0  -5 -10   50.49    3.50
   0   5 -11  322.67   12.90
   0   5 -11  337.17   12.40
   0   5  11  335.37   13.60
   0   5 -11  335.77   13.80
   0   5  11  320.57   12.30
   0   5  11  332.47   12.90
   0   5  11  322.37   12.10
   0  -5 -11  323.87   12.80
   0  -5 -11  354.16   13.50
   0  -5  11  350.56   12.70
   0  -5  11  339.67   13.20
   0  -5  11  338.27   13.00
   0  -5 -11  323.57   14.30
   0  -5  11  337.27   13.90
   0   5  12  299.17   12.40
   0   5 -12  303.87   13.20
   0   5  12  335.67   13.40
   0   5  12  323.27   11.70
   0   5 -12  318.07   12.60
   0   5  12  328.47   12.00
   0  -5  12  288.77   13.30
   0  -5 -12  326.87   13.10
   0  -5 -12  292.47   13.80
   0  -5  12  319.27   12.20
   0  -5  12  298.17   12.20
   0  -5 -12  333.27   12.60
   0  -5  12  313.77   12.70
   0   5  13  286.67   10.90
   0   5 -13  291.27   12.50
   0   5  13  287.37   11.80
   0   5  13  287.97   12.50
   0   5  13  286.77   11.20
   0   5 -13  266.97   11.60
   0   5 -13  281.67   11.30
   0  -5 -13  275.57   12.20
   0  -5  13  300.97   11.50
   0  -5  13  267.47   12.60
   0  -5  13  292.87   12.00
   0  -5 -13  287.07   13.30
   0   5 -14   86.79    6.50
   0   5  14   84.99    5.50
   0   5  14   92.89    6.10
   0   5  14   97.79    5.60
   0   5  14  102.09    5.20
   0   5 -14   77.19    5.90
   0   5 -14   78.69    5.10
   0   5 -14   95.69    5.60
   0  -5  14   88.09    5.10
   0  -5 -14   99.29    7.00
   0  -5 -14   84.29    6.00
   0  -5  14   90.19    5.70
   0  -5  14   94.29    6.30
   0  -5  14   97.79    5.30
   0   5  15   71.59    4.60
   0   5 -15   72.69    4.90
   0   5  15   80.29    5.30
   0   5  15   70.89    4.30
   0   5 -15   81.19    6.40
   0   5 -15   67.59    5.60
   0   5 -15   70.69    5.60
   0   5  15   75.79    5.60
   0  -5  15   73.39    4.60
   0  -5  15   74.49    4.90
   0  -5 -15   69.09    8.10
   0  -5 -15   71.39    5.70
   0  -5  15   70.99    6.60
   0  -5  15   67.49    5.10
   0   5  16    8.50    2.00
   0   5 -16   11.10    2.60
   0   5  16    3.90    2.20
   0   5 -16    5.90    2.90
   0   5 -16    7.60    2.50
   0   5 -16    7.60    2.20
   0   5  16    5.00    1.80
   0  -5  16   12.20    3.00
   0  -5  16    4.90    2.20
   0  -5  16    9.10    2.40
   0  -5 -16    3.80    2.10
   0  -5  16    5.60    1.80
   0  -5 -16    6.10    3.10
   0  -5 -16    5.60    2.60
   0   5 -17  108.19    8.10
   0   5 -17   98.69    7.60
   0   5  17  107.69    7.10
   0   5 -17   87.69    6.00
   0   5  17  108.49    6.50
   0   5  17   96.39    5.60
   0   5 -17   83.09    6.00
   0   5  17  104.79    5.70
   0  -5  17  116.69    6.30
   0  -5  17   96.89    5.60
   0  -5 -17   95.99    6.90
   0  -5 -17   95.99    6.20
   0  -5  17   75.59    6.50
   0  -5  17   89.89    6.20
   0  -5 -17   96.09    8.20
   0   5 -18    3.80    2.40
   0   5  18    1.30    1.60
   0   5  18    6.10    2.60
   0   5 -18   -0.60    2.00
   0   5 -18    0.10    2.50
   0   5  18    0.30    1.60
   0   5  18    0.40    2.00
   0  -5  18    3.50    2.10
   0  -5 -18    0.80    2.10
   0  -5  18    3.20    2.10
   0  -5  18    2.00    1.90
   0  -5 -18    5.20    2.60
   0  -5 -18   -0.80    2.00
   0   5 -19  100.39    7.40
   0   5  19  119.29    6.60
   0   5  19  112.39    8.60
   0   5  19  119.49    6.80
   0   5 -19  105.09    7.40
   0  -5  19  134.29    7.20
   0  -5 -19  108.09    7.40
   0  -5 -19  131.19    7.60
   0  -5  19  120.89    6.50
   0  -5 -19  128.19    8.40
   0   5  20   -1.80    1.50
   0   5 -20    1.20    3.00
   0   5 -20    0.50    2.90
   0   5  20   -2.70    2.00
   0   5 -20    2.60    2.60
   0  -5 -20    1.70    2.20
   0  -5  20    0.10    1.90
   0  -5 -20   -0.20    2.90
   0  -5  20    4.50    2.10
   0  -5  20   -1.60    2.10
   0  -5 -20   -0.50    2.90
   0   5  21   23.70    4.20
   0   5 -21   24.20    5.00
   0   5 -21   29.60    4.70
   0   5  21   29.80    3.80
   0   5 -21   21.80    5.40
   0  -5 -21   33.10    4.40
   0  -5 -21   26.50    4.50
   0  -5 -21   35.00    5.70
   0  -5  21   18.10    3.70
   0  -5  21   38.50    4.60
   0   5  22   -0.60    2.30
   0   5 -22    3.40    3.50
   0   5 -22    1.70    3.10
   0   5  22    0.60    2.10
   0  -5  22    3.90    2.60
   0  -5 -22    6.70    3.40
   0  -5 -22   -0.60    2.20
   0  -5  22    1.80    2.20
   0  -5 -22    0.20    3.10
   0   5 -23   23.10    4.70
   0   5  23   22.00    3.80
   0   5 -23   15.20    5.00
   0   5  23   18.80    4.20
   0  -5 -23   20.00    5.10
   0  -5 -23   16.90    3.70
   0  -5  23   15.90    3.50
   0  -5  23   17.00    3.70
   0   5  24    0.30    2.60
   0   5 -24    6.90    4.70
   0   5  24   -0.40    2.70
   0   5 -24   -1.80    3.70
   0  -5  24    5.20    3.10
   0  -5 -24    3.70    3.40
   0  -5  24    1.90    2.80
   0  -5 -24    5.40    3.20
   0   5 -25    4.20    4.10
   0   5 -25   -3.10    3.80
   0   5  25   -0.40    2.70
   0   5  25    2.20    2.80
   0  -5 -25   -2.80    2.80
   0  -5  25    1.00    2.70
   0  -5 -25   -2.30    4.10
   0  -5  25    2.30    3.00
   0   5 -26    3.80    4.10
   0   5  26    1.80    2.70
   0  -5  26   -2.30    3.00
   0  -5 -26    2.50    4.60
   0  -5  26    2.70    3.10
   0  -5 -26   -0.10    3.20
   0   5  27    0.30    3.30
   0   5 -27    3.80    4.50
   0   5  27    0.60    3.00
   0  -5  27   -3.00    3.20
   0  -5  27    6.00    3.60
   0  -5 -27   -1.40    4.10
   0   6   0    4.20    1.70
   0   6   0    2.60    1.00
   0   6   0    2.00    0.80
   0   6   0    3.70    1.00
   0  -6   0    3.50    1.70
   0  -6   0    3.30    0.90
   0  -6   0    3.70    1.00
   0  -6   0    1.30    0.90
   0   6   1   23.20    3.30
   0   6   1   18.00    1.50
   0   6   1   16.60    1.90
   0   6  -1   17.80    1.60
   0   6  -1   18.00    1.70
   0   6   1   21.50    2.20
   0   6  -1   17.70    2.90
   0   6  -1   19.30    1.70
   0  -6  -1   19.80    2.10
   0  -6  -1   18.20    2.90
   0  -6   1   24.20    3.20
   0  -6  -1   22.10    2.60
   0  -6  -1   21.30    2.40
   0  -6   1   20.50    1.70
   0  -6   1   24.90    2.00
   0  -6   1   20.30    1.70
   0   6  -2   -0.30    0.60
   0   6   2   -0.60    0.70
   0   6  -2    0.20    0.80
   0   6  -2    0.10    0.60
   0   6   2    0.40    0.90
   0   6   2    0.00    0.40
   0   6  -2   -0.10    1.20
   0  -6  -2   -0.90    0.90
   0  -6   2    0.20    1.30
   0  -6  -2    1.10    1.40
   0  -6   2    0.90    0.50
   0  -6   2    0.00    0.80
   0  -6  -2   -0.40    0.90
   0  -6   2    0.70    0.80
   0  -6  -2    0.30    0.80
   0   6  -3    6.00    1.20
   0   6   3    5.70    1.20
   0   6  -3    9.40    1.30
   0   6   3    6.00    1.40
   0   6  -3    7.70    2.00
   0   6   3    6.00    0.90
   0   6  -3    9.40    1.50
   0  -6  -3   10.20    1.70
   0  -6  -3    8.00    1.70
   0  -6   3    6.00    1.90
   0  -6   3    5.80    1.20
   0  -6  -3    8.30    2.20
   0  -6  -3    9.60    1.50
   0  -6   3    8.30    1.30
   0   6   4   -0.10    0.90
   0   6  -4   -0.20    0.60
   0   6  -4    1.20    0.90
   0   6  -4    1.30    1.30
   0   6   4   -0.80    0.90
   0   6  -4    0.50    0.60
   0  -6   4    0.30    1.10
   0  -6   4    1.20    0.80
   0  -6   4    1.90    0.90
   0  -6  -4    2.60    1.20
   0  -6  -4   -0.40    0.70
   0  -6  -4   -0.40    0.70
   0   6   5    4.50    1.10
   0   6   5    4.70    1.40
   0   6  -5    6.30    2.10
   0   6  -5    5.00    1.20
   0   6  -5    4.40    1.10
   0   6   5    6.70    1.50
   0   6  -5    5.10    0.90
   0  -6  -5    6.00    1.20
   0  -6  -5    4.70    1.60
   0  -6   5    5.10    1.30
   0  -6   5    6.40    1.90
   0  -6   5    7.90    1.40
   0  -6  -5    6.80    2.10
   0  -6  -5    5.10    1.30
   0   6   6    0.90    0.90
   0   6  -6    1.80    0.90
   0   6  -6    0.80    0.80
   0   6  -6   -1.20    1.20
   0   6   6    0.00    1.10
   0  -6   6   -0.10    0.90
   0  -6  -6    1.60    1.80
   0  -6  -6    0.10    1.40
   0  -6  -6    0.70    0.80
   0  -6   6    0.30    0.90
   0  -6   6    0.10    1.30
   0  -6  -6    0.70    0.80
   0   6   7    3.50    1.20
   0   6  -7    2.60    1.70
   0   6  -7    3.70    0.90
   0   6   7    4.50    1.50
   0   6  -7    5.60    1.30
   0   6   7    5.00    1.50
   0   6   7    2.90    0.90
   0   6  -7    2.70    1.20
   0  -6  -7    2.20    1.30
   0  -6   7    2.80    1.10
   0  -6  -7    3.70    1.20
   0  -6   7    3.60    1.60
   0  -6  -7    7.90    2.50
   0  -6   7    2.60    1.60
   0  -6   7    3.10    1.20
   0  -6  -7    4.70    2.00
   0   6  -8    2.70    1.20
   0   6   8    4.60    1.50
   0   6  -8    0.90    1.00
   0   6  -8    2.10    1.70
   0   6   8    3.80    1.10
   0   6   8    2.70    1.10
   0   6  -8    1.80    0.80
   0  -6  -8    2.70    1.60
   0  -6   8    3.50    1.30
   0  -6  -8    1.50    1.70
   0  -6   8    0.00    1.20
   0  -6  -8    3.40    1.40
   0  -6  -8    1.40    1.40
   0  -6   8    1.40    1.40
   0   6  -9   -1.00    1.50
   0   6  -9    0.40    1.10
   0   6  -9    0.30    0.80
   0   6   9   -1.30    1.00
   0   6   9    1.90    1.20
   0   6   9    0.70    0.80
   0   6   9    1.60    1.40
   0  -6   9    0.50    1.30
   0  -6   9    0.60    1.10
   0  -6  -9    0.30    1.10
   0  -6  -9    2.60    1.40
   0  -6   9    1.10    1.50
   0  -6   9    0.80    1.00
   0  -6  -9    2.00    1.90
   0   6 -10    7.60    2.20
   0   6 -10    6.40    1.70
   0   6  10    8.50    2.10
   0   6  10    7.20    1.40
   0   6 -10    6.40    1.30
   0   6  10    3.40    1.40
   0   6  10    6.60    1.40
   0  -6  10    7.80    1.80
   0  -6 -10    8.20    1.80
   0  -6  10    6.10    1.40
   0  -6 -10    8.70    2.40
   0  -6  10    5.50    2.10
   0  -6 -10    6.80    1.90
   0   6  11    7.90    1.80
   0   6  11   10.10    1.60
   0   6 -11    5.70    2.20
   0   6  11   10.30    2.40
   0   6 -11    7.40    1.60
   0   6 -11    9.80    2.10
   0   6  11    6.70    1.50
   0  -6 -11    6.90    2.40
   0  -6 -11    9.10    1.90
   0  -6  11    5.10    2.20
   0  -6  11    5.90    1.60
   0  -6  11    5.80    1.90
   0  -6 -11   10.40    2.10
   0  -6  11    7.70    1.90
   0   6  12    0.50    1.60
   0   6  12    1.30    1.10
   0   6 -12    5.20    2.40
   0   6  12    0.60    0.90
   0   6  12   -0.70    1.30
   0   6 -12    3.80    1.60
   0   6 -12    1.60    1.30
   0  -6 -12    3.90    1.90
   0  -6  12   -0.30    1.80
   0  -6 -12    3.00    2.20
   0  -6  12    0.70    1.50
   0  -6 -12    0.40    1.20
   0  -6  12    0.60    1.20
   0  -6  12    3.10    1.60
   0   6  13   -1.20    0.80
   0   6 -13   -0.90    1.40
   0   6  13    3.80    1.80
   0   6  13   -0.80    1.10
   0   6  13    0.00    1.40
   0   6 -13   -0.40    1.70
   0   6 -13    0.60    1.40
   0  -6 -13    0.90    1.80
   0  -6  13    0.90    1.40
   0  -6  13   -2.40    1.60
   0  -6  13   -2.10    1.30
   0  -6  13   -2.20    1.10
   0  -6 -13    0.80    1.40
   0  -6 -13    3.40    2.20
   0   6 -14    3.30    2.30
   0   6  14    5.20    1.70
   0   6  14    6.20    2.20
   0   6  14    6.80    2.10
   0   6 -14    5.10    1.80
   0  -6 -14    4.20    1.80
   0  -6  14    6.80    2.10
   0  -6  14    7.20    2.10
   0  -6 -14    5.80    3.00
   0  -6  14    5.50    1.70
   0  -6 -14    3.70    2.20
   0   6  15    3.70    1.60
   0   6  15    2.00    1.90
   0   6 -15   -0.40    1.60
   0   6 -15    3.50    1.60
   0   6  15    6.00    2.50
   0   6  15    3.70    1.50
   0   6 -15    2.30    2.30
   0  -6 -15    0.20    1.80
   0  -6  15    3.10    2.30
   0  -6  15    1.40    1.70
   0  -6 -15    1.80    2.80
   0  -6  15    2.70    1.60
   0  -6  15    4.10    1.80
   0   6 -16   -0.70    1.50
   0   6  16    1.30    1.70
   0   6 -16    1.80    2.20
   0   6  16    3.60    2.00
   0   6  16   -0.60    1.50
   0   6 -16    2.80    1.80
   0   6  16   -0.30    1.30
   0  -6 -16   -0.80    2.90
   0  -6  16    1.40    1.90
   0  -6  16    2.30    1.80
   0  -6 -16   -1.20    1.80
   0  -6  16    3.60    2.40
   0  -6  16    2.10    1.70
   0   6  17    3.10    2.10
   0   6  17    0.40    1.40
   0   6  17    0.40    2.00
   0   6 -17   -0.70    1.90
   0   6 -17   -1.60    2.10
   0   6  17    1.30    2.00
   0  -6  17    0.60    1.80
   0  -6  17   -1.20    1.60
   0  -6 -17    1.80    2.40
   0  -6  17   -0.50    1.60
   0   6  18   -0.40    2.20
   0   6 -18   -1.10    2.00
   0   6 -18    3.90    2.60
   0   6  18    2.80    1.70
   0   6  18    1.50    2.30
   0   6  18   -1.30    1.30
   0  -6  18    2.20    2.00
   0  -6 -18   -0.10    2.60
   0  -6  18   -0.60    1.40
   0  -6  18    0.70    1.80
   0   6 -19    2.40    2.60
   0   6  19    2.10    1.80
   0   6 -19    1.00    2.70
   0   6  19    0.50    2.30
   0  -6  19    3.10    2.00
   0  -6  19   -0.40    1.70
   0  -6  19    2.20    2.00
   0  -6 -19   -4.00    2.10
   0   6  20   -0.80    1.80
   0   6 -20    7.50    3.50
   0   6  20    4.20    2.60
   0   6 -20   -0.30    3.20
   0  -6  20    1.00    2.60
   0  -6 -20    1.00    2.30
   0  -6  20    3.80    1.90
   0  -6 -20    6.20    3.30
   0  -6  20    2.40    2.10
   0   6  21    1.50    2.80
   0   6  21    0.80    1.90
   0   6 -21   -2.00    3.20
   0   6 -21    3.60    3.10
   0  -6  21   -0.50    2.20
   0  -6 -21   -1.70    2.30
   0  -6  21    1.20    2.10
   0  -6 -21   -3.40    2.30
   0  -6  21    0.80    2.30
   0   6  22    1.90    2.70
   0   6 -22   -0.40    3.50
   0   6  22   -0.70    1.90
   0   6 -22    1.50    3.50
   0  -6  22   -1.90    2.30
   0  -6  22   -1.00    2.30
   0  -6  22    6.70    3.00
   0  -6 -22   -1.30    3.10
   0  -6 -22    2.30    2.60
   0   6  23    2.60    2.10
   0   6 -23    4.70    3.40
   0   6  23    3.80    3.00
   0  -6 -23    1.20    2.90
   0  -6 -23    8.00    4.30
   0  -6  23   -2.20    2.30
   0  -6  23    7.60    3.40
   0   6 -24    7.10    4.20
   0   6  24    4.00    3.30
   0  -6  24    9.10    3.10
   0  -6  24    6.70    3.60
   0  -6 -24    4.80    2.90
   0  -6 -24    7.30    4.20
   0   6  25    1.80    2.70
   0   6  25    5.10    3.30
   0   6 -25   -4.10    3.90
   0  -6  25   -0.40    2.40
   0  -6 -25   -3.70    3.80
   0  -6  25    2.20    2.80
   0   6  26    0.30    2.70
   0   6  26   -1.30    3.00
   0   6 -26    2.00    4.40
   0  -6 -26   -6.30    3.30
   0  -6 -26   -2.20    3.70
   0  -6  26    2.00    3.10
   0   6  27   -2.60    2.80
   0   6  27   -3.30    3.20
   0   6 -27   -2.70    4.80
   0  -6  27   -2.50    3.80
   0  -6  27   -2.40    3.10
   0  -6 -27   -5.80    5.30
   0  -6 -27    0.50    3.80
   0   7   0    0.20    0.70
   0   7   0    0.40    0.80
   0   7   0    0.10    0.60
   0   7   0   -0.90    1.40
   0  -7   0   -0.60    0.50
   0  -7   0    0.00    0.80
   0  -7   0    1.00    1.40
   0  -7   0    0.00    0.80
   0   7  -1    4.60    2.10
   0   7  -1    6.30    1.30
   0   7   1    2.20    1.60
   0   7  -1    5.80    1.30
   0   7   1    5.00    1.00
   0   7   1    4.80    1.20
   0   7   1    4.50    1.30
   0   7  -1    4.90    1.10
   0  -7   1    7.90    2.20
   0  -7  -1    6.10    1.40
   0  -7   1    8.80    1.30
   0  -7  -1    7.10    1.80
   0  -7  -1    5.60    2.20
   0  -7   1    5.60    1.20
   0  -7   1    3.70    1.20
   0  -7  -1    6.90    1.50
   0   7  -2   53.49    3.00
   0   7   2   62.39    3.60
   0   7  -2   51.39    3.20
   0   7   2   54.99    2.80
   0   7   2   52.39    3.30
   0   7  -2   56.29    3.10
   0   7  -2   50.89    4.50
   0  -7  -2   53.09    3.20
   0  -7   2   58.39    4.60
   0  -7  -2   56.29    3.70
   0  -7  -2   58.59    3.80
   0  -7   2   53.59    3.30
   0  -7   2   58.79    3.10
   0  -7   2   53.29    2.60
   0  -7  -2   56.19    4.80
   0   7  -3   85.89    4.40
   0   7   3   90.19    4.80
   0   7  -3   93.39    4.10
   0   7  -3   82.69    4.20
   0   7   3   88.49    3.80
   0   7   3   90.89    4.60
   0   7  -3   94.99    6.10
   0  -7  -3   81.69    6.10
   0  -7   3   87.19    4.30
   0  -7  -3   99.39    4.90
   0  -7   3   89.29    5.90
   0  -7  -3   77.29    4.90
   0  -7  -3   94.99    4.60
   0  -7   3   90.39    4.60
   0   7  -4   10.20    1.60
   0   7  -4   11.20    1.50
   0   7   4    9.90    1.20
   0   7   4   10.20    1.70
   0   7   4   10.00    1.90
   0   7  -4    8.10    2.50
   0  -7  -4   10.00    2.70
   0  -7   4   10.30    1.70
   0  -7  -4   14.00    2.30
   0  -7  -4    9.10    1.60
   0  -7   4   10.40    2.30
   0  -7   4   11.00    1.60
   0  -7  -4    9.00    1.70
   0   7   5  107.69    5.90
   0   7   5  104.39    5.60
   0   7   5  100.79    5.10
   0   7  -5  102.39    5.10
   0   7  -5  109.39    4.60
   0   7  -5  111.59    6.80
   0   7  -5  112.49    5.20
   0  -7   5  112.99    6.70
   0  -7  -5  103.49    5.40
   0  -7   5  102.39    5.10
   0  -7  -5  104.99    6.90
   0  -7  -5  105.39    6.10
   0  -7  -5  114.59    5.80
   0   7   6  970.40   32.40
   0   7  -6  964.30   34.00
   0   7  -6  914.81   30.60
   0   7  -6  934.51   31.80
   0   7   6  930.31   31.60
   0   7   6  970.80   32.60
   0   7  -6  943.41   31.70
   0  -7   6  932.11   31.70
   0  -7   6  940.11   33.40
   0  -7  -6  977.40   31.70
   0  -7  -6  975.30   34.50
   0  -7  -6  940.81   31.90
   0  -7  -6  988.10   33.30
   0   7  -7   25.60    1.70
   0   7  -7   31.70    4.40
   0   7  -7   25.20    2.80
   0   7   7   22.80    3.20
   0   7   7   27.60    3.90
   0   7   7   21.00    2.40
   0   7  -7   28.80    2.70
   0  -7  -7   25.70    4.00
   0  -7  -7   22.70    2.50
   0  -7   7   28.80    3.10
   0  -7  -7   24.80    3.50
   0  -7   7   26.10    3.60
   0  -7   7   28.50    3.70
   0  -7   7   31.30    2.70
   0   7   8  342.77   12.60
   0   7  -8  337.37   11.60
   0   7   8  355.36   13.60
   0   7  -8  357.06   14.80
   0   7   8  319.57   13.10
   0   7   8  339.47   12.20
   0   7  -8  331.77   12.80
   0   7  -8  326.57   12.80
   0  -7  -8  342.57   12.70
   0  -7  -8  317.97   14.90
   0  -7   8  325.47   13.80
   0  -7   8  325.17   12.60
   0  -7  -8  324.17   12.90
   0  -7  -8  331.37   14.20
   0  -7   8  333.77   12.90
   0  -7   8  329.77   13.90
   0   7   9    4.50    1.40
   0   7   9    6.70    1.90
   0   7  -9    4.30    1.00
   0   7  -9    4.00    1.50
   0   7  -9    4.20    1.90
   0   7  -9    6.20    1.70
   0   7   9    2.50    1.60
   0   7   9    4.30    1.20
   0  -7   9    2.00    1.80
   0  -7   9    3.00    1.80
   0  -7  -9    2.90    2.00
   0  -7   9    4.40    1.50
   0  -7   9    5.10    1.70
   0  -7  -9    4.60    1.50
   0  -7  -9    4.30    1.70
   0  -7  -9    0.50    2.10
   0   7 -10  189.28    8.40
   0   7  10  177.18    8.40
   0   7  10  191.08    9.00
   0   7  10  191.58    7.60
   0   7 -10  191.98    9.80
   0   7 -10  175.98    7.20
   0   7  10  170.88    7.90
   0  -7 -10  184.38    8.20
   0  -7  10  183.68    8.90
   0  -7 -10  183.68   10.10
   0  -7  10  187.08    8.50
   0  -7  10  173.18    9.20
   0  -7 -10  198.98    8.70
   0  -7 -10  179.28    9.70
   0  -7  10  173.78    8.00
   0   7 -11  167.28   10.40
   0   7 -11  180.88    8.20
   0   7  11  154.88    7.00
   0   7  11  174.78    8.70
   0   7  11  160.98    8.10
   0   7 -11  170.18    7.00
   0   7  11  182.88    7.70
   0  -7 -11  153.18    9.50
   0  -7 -11  169.18    9.50
   0  -7  11  171.88    9.10
   0  -7 -11  161.38    7.70
   0  -7  11  163.18    8.40
   0  -7 -11  166.08    8.20
   0  -7  11  167.28    7.70
   0  -7  11  176.98    8.20
   0   7 -12  305.67   15.40
   0   7 -12  301.47   11.50
   0   7  12  305.87   11.40
   0   7  12  310.47   13.20
   0   7  12  318.67   12.80
   0   7 -12  287.57   12.40
   0   7  12  305.37   12.00
   0  -7  12  286.27   12.70
   0  -7 -12  308.17   12.40
   0  -7  12  299.57   13.60
   0  -7  12  313.17   12.20
   0  -7 -12  313.97   13.00
   0  -7 -12  295.07   14.20
   0  -7  12  311.87   12.80
   0   7 -13   90.89    6.90
   0   7 -13   85.09    6.00
   0   7  13   86.39    5.50
   0   7  13   80.19    4.50
   0   7  13   86.99    5.00
   0   7  13   85.19    5.90
   0   7 -13   91.29    5.40
   0  -7 -13   83.69    5.40
   0  -7  13   86.79    5.60
   0  -7  13   75.09    5.40
   0  -7  13   80.19    5.10
   0  -7 -13   82.19    5.70
   0  -7 -13   83.39    6.90
   0   7 -14  199.58    9.50
   0   7  14  200.18    8.90
   0   7 -14  202.28    8.80
   0   7  14  217.08   10.50
   0   7 -14  211.38   11.00
   0   7  14  188.88    9.50
   0  -7  14  207.58    9.60
   0  -7 -14  194.88    9.40
   0  -7  14  213.18    9.20
   0  -7 -14  185.88   11.20
   0  -7  14  191.98   10.50
   0  -7 -14  209.08   10.10
   0  -7  14  200.68    9.70
   0   7 -15    8.60    2.20
   0   7 -15   19.50    3.70
   0   7  15   14.20    3.30
   0   7  15   14.60    2.40
   0   7  15   12.00    2.10
   0   7 -15   14.90    2.90
   0   7  15   12.70    3.30
   0  -7  15   13.20    2.70
   0  -7 -15   11.90    3.00
   0  -7 -15   17.60    3.00
   0  -7 -15   10.50    3.80
   0  -7  15   16.90    3.80
   0  -7  15   20.40    2.80
   0  -7  15   15.90    2.90
   0   7  16  148.09    7.70
   0   7  16  168.68    9.30
   0   7 -16  160.78    9.50
   0   7 -16  175.28    8.20
   0   7  16  162.58    7.40
   0   7  16  168.28    8.70
   0  -7  16  167.88    8.40
   0  -7 -16  158.78    9.10
   0  -7 -16  139.09   11.60
   0  -7  16  159.08    8.70
   0  -7  16  160.08    8.10
   0   7  17   31.50    4.80
   0   7 -17   25.20    4.40
   0   7 -17   22.40    3.60
   0   7  17   26.00    3.00
   0   7  17   24.70    3.50
   0   7  17   20.90    3.90
   0  -7  17   21.10    3.30
   0  -7 -17   18.60    3.60
   0  -7  17   27.10    3.50
   0  -7  17   27.30    3.90
   0   7  18   12.50    3.40
   0   7  18   14.10    2.60
   0   7 -18   16.10    3.30
   0   7 -18   14.90    3.90
   0  -7  18   15.60    3.30
   0  -7  18   10.80    2.60
   0  -7  18   11.00    2.80
   0  -7 -18   16.90    4.10
   0   7 -19   11.00    3.10
   0   7  19    5.40    3.00
   0   7  19    3.70    1.80
   0   7 -19    1.40    3.10
   0  -7  19    6.60    2.50
   0  -7  19    6.20    2.50
   0  -7  19    6.50    2.50
   0  -7 -19    2.00    3.00
   0   7 -20   39.00    5.60
   0   7  20   49.50    6.20
   0   7  20   31.50    3.80
   0   7 -20   31.10    4.80
   0  -7  20   31.20    4.10
   0  -7  20   27.40    4.40
   0  -7 -20   21.50    5.10
   0   7 -21   25.90    4.60
   0   7  21   17.40    4.10
   0   7  21   22.80    3.20
   0   7 -21   20.90    5.00
   0  -7  21   18.30    4.00
   0  -7 -21   23.50    4.20
   0  -7  21   28.70    4.10
   0  -7  21   25.80    3.60
   0  -7 -21   27.00    5.00
   0   7  22   10.20    2.70
   0   7  22   14.70    4.10
   0   7 -22    9.20    4.00
   0   7 -22    6.90    3.80
   0  -7 -22   11.70    3.50
   0  -7  22    8.60    2.90
   0  -7  22   11.50    3.60
   0  -7  22   11.40    3.30
   0  -7 -22   16.30    4.50
   0   7 -23    6.40    4.30
   0   7  23   14.20    3.10
   0   7  23   14.10    3.90
   0  -7 -23    5.70    3.50
   0  -7  23   14.10    4.10
   0  -7  23   20.30    3.90
   0  -7  23   14.40    3.60
   0  -7 -23   12.70    4.80
   0   7 -24    8.30    4.60
   0   7  24    8.80    4.10
   0   7  24    9.20    2.90
   0  -7  24   10.00    3.10
   0  -7 -24   11.20    4.50
   0  -7  24   11.00    3.80
   0  -7 -24   10.20    3.90
   0   7 -25    6.70    4.90
   0   7  25    0.80    2.70
   0  -7  25    0.30    2.80
   0  -7  25    0.20    4.00
   0  -7 -25    3.10    4.00
   0  -7 -25    0.80    3.40
   0   7 -26    9.70    4.90
   0   7  26   -0.40    3.80
   0   7  26    4.40    2.90
   0  -7 -26   -4.50    4.50
   0  -7 -26    0.10    3.50
   0  -7  26    2.10    3.00
   0  -7  26    5.80    3.30
   0   8   0 1254.37   42.20
   0   8   0 1218.08   45.00
   0   8   0 1316.77   42.00
   0   8   0 1270.17   42.50
   0  -8   0 1453.45   42.90
   0  -8   0 1268.57   42.30
   0  -8   0 1254.67   45.10
   0  -8   0 1350.66   41.80
   0   8   1  310.87   11.40
   0   8  -1  327.87   14.00
   0   8  -1  297.77   11.00
   0   8   1  309.67   11.50
   0   8  -1  290.17   11.30
   0   8  -1  304.17   11.10
   0   8   1  293.87   10.70
   0   8   1  282.87   13.50
   0  -8  -1  296.37   12.30
   0  -8  -1  289.57   11.60
   0  -8   1  303.77   13.70
   0  -8   1  305.67   11.50
   0  -8  -1  277.07   13.40
   0  -8   1  285.17   10.80
   0  -8  -1  297.27   11.40
   0  -8   1  289.07   10.80
   0   8  -2  458.85   15.30
   0   8   2  419.96   15.50
   0   8  -2  421.46   15.00
   0   8   2  434.96   14.70
   0   8   2  421.96   15.50
   0   8  -2  443.06   18.10
   0   8  -2  435.76   15.60
   0  -8   2  422.66   17.80
   0  -8  -2  422.86   16.30
   0  -8  -2  396.76   17.80
   0  -8  -2  391.26   15.80
   0  -8   2  460.25   15.70
   0  -8  -2  448.26   15.60
   0  -8   2  434.66   15.10
   0  -8   2  415.36   14.50
   0   8  -3  183.08    7.90
   0   8   3  190.48    7.40
   0   8  -3  197.68    7.70
   0   8  -3  211.38   11.90
   0   8   3  192.78    8.30
   0   8   3  221.88    8.60
   0   8  -3  183.38    8.10
   0  -8   3  183.78    8.20
   0  -8   3  199.78   10.20
   0  -8  -3  228.08   11.10
   0  -8  -3  202.78    8.30
   0  -8  -3  206.18    9.60
   0  -8   3  187.68    7.90
   0  -8  -3  200.28    9.00
   0   8  -4   62.59    7.20
   0   8  -4   51.19    3.50
   0   8  -4   55.99    3.30
   0   8  -4   53.39    3.50
   0   8   4   59.69    3.00
   0   8   4   66.59    4.20
   0   8   4   56.89    3.70
   0  -8  -4   58.59    4.50
   0  -8  -4   68.19    5.80
   0  -8   4   53.19    3.50
   0  -8   4   50.89    3.60
   0  -8  -4   62.69    3.70
   0  -8   4   66.89    5.40
   0   8  -5  938.21   35.20
   0   8   5  933.61   31.90
   0   8   5  881.51   31.40
   0   8  -5  954.10   31.50
   0   8  -5  883.01   31.20
   0   8  -5  960.80   30.70
   0   8   5  925.81   30.30
   0  -8  -5  939.01   31.80
   0  -8   5  989.80   31.70
   0  -8   5  994.70   33.80
   0  -8   5  998.90   32.50
   0  -8  -5  884.01   32.60
   0  -8  -5  890.41   34.30
   0  -8  -5  955.70   31.40
   0   8  -6  957.10   34.60
   0   8   6  934.41   32.40
   0   8   6  971.10   33.10
   0   8  -6  959.50   31.90
   0   8   6  956.00   31.90
   0   8   6  932.91   30.60
   0   8  -6  956.90   30.90
   0   8  -6  911.51   31.80
   0  -8  -6  949.80   33.40
   0  -8   6  949.01   33.90
   0  -8  -6  912.81   32.00
   0  -8   6  963.40   32.00
   0  -8  -6  987.10   31.80
   0  -8   6  938.51   31.90
   0  -8  -6  954.70   34.90
   0   8   7    2.20    1.60
   0   8   7    4.80    1.60
   0   8  -7    3.00    0.90
   0   8  -7    2.60    1.50
   0   8   7    0.40    1.50
   0   8  -7    3.40    2.00
   0   8  -7    2.70    1.10
   0  -8  -7    3.10    1.60
   0  -8  -7    3.20    2.10
   0  -8   7    1.30    1.20
   0  -8   7    3.30    2.00
   0  -8  -7    6.90    2.90
   0  -8   7    4.00    1.50
   0  -8  -7    0.50    1.00
   0   8  -8  204.28    7.60
   0   8   8  198.68    8.20
   0   8  -8  192.68    8.70
   0   8   8  204.98    9.40
   0   8  -8  189.88    8.70
   0   8   8  195.08    9.40
   0   8  -8  205.38   10.70
   0   8  -8  198.78    7.40
   0   8   8  207.78    8.70
   0  -8   8  214.58    9.00
   0  -8   8  201.78    9.90
   0  -8  -8  194.58    8.60
   0  -8   8  220.68   10.30
   0  -8   8  204.48    8.70
   0  -8  -8  214.58    9.10
   0  -8  -8  185.08   10.80
   0  -8  -8  197.98   10.20
   0   8   9   49.80    4.10
   0   8   9   37.70    4.20
   0   8  -9   45.90    2.60
   0   8  -9   43.50    3.60
   0   8   9   45.00    3.00
   0   8  -9   49.90    3.70
   0   8  -9   51.59    5.80
   0   8   9   40.30    3.30
   0  -8  -9   38.70    3.70
   0  -8  -9   45.00    5.80
   0  -8  -9   39.80    4.90
   0  -8   9   50.69    3.80
   0  -8   9   37.70    4.40
   0  -8   9   41.40    4.60
   0  -8   9   50.39    3.60
   0  -8  -9   38.00    3.30
   0   8  10   80.39    5.30
   0   8  10   70.29    4.40
   0   8  10   69.19    3.90
   0   8 -10   72.99    4.80
   0   8  10   65.39    4.80
   0   8 -10   82.09    6.30
   0   8 -10   72.39    3.60
   0  -8 -10   67.19    4.50
   0  -8  10   63.19    4.30
   0  -8 -10   54.69    5.50
   0  -8 -10   69.39    4.90
   0  -8 -10   66.89    6.40
   0  -8  10   72.49    5.60
   0  -8  10   67.29    5.30
   0  -8  10   70.29    4.70
   0   8 -11    4.30    2.70
   0   8  11    5.50    1.50
   0   8  11    4.70    1.80
   0   8  11    4.50    1.80
   0   8  11    3.90    2.10
   0   8 -11    5.10    1.30
   0   8 -11    5.20    1.60
   0  -8 -11    1.20    2.60
   0  -8 -11    3.70    1.90
   0  -8 -11    8.30    2.70
   0  -8  11    2.60    1.40
   0  -8 -11    7.30    2.20
   0  -8  11    3.20    1.60
   0  -8  11    4.00    2.40
   0  -8  11    2.80    2.30
   0   8 -12  123.79    5.90
   0   8 -12  141.19    8.10
   0   8  12  124.99    6.50
   0   8  12  134.39    6.00
   0   8  12  119.69    7.40
   0   8 -12  127.49    8.50
   0   8  12  142.59    7.40
   0  -8  12  130.89    7.60
   0  -8 -12  130.29    8.70
   0  -8  12  132.19    7.10
   0  -8 -12  118.29    6.70
   0  -8 -12  129.49    8.90
   0  -8  12  123.79    6.60
   0  -8 -12  135.39    7.30
   0   8 -13    4.70    2.50
   0   8 -13    7.00    2.30
   0   8 -13    6.00    1.70
   0   8  13    2.90    1.50
   0   8  13    5.40    1.90
   0   8  13    3.60    2.10
   0   8  13    5.10    2.20
   0  -8  13    2.50    1.60
   0  -8  13    8.20    2.90
   0  -8  13    6.00    2.40
   0  -8 -13    0.30    2.80
   0  -8  13    8.70    2.40
   0  -8 -13    5.60    2.00
   0  -8 -13    1.30    3.00
   0  -8 -13    4.20    2.30
   0   8  14   83.39    6.30
   0   8 -14   93.19    7.30
   0   8 -14   94.29    5.30
   0   8  14   86.29    5.40
   0   8 -14   94.09    6.30
   0  -8 -14   89.09    7.80
   0  -8  14   96.39    7.10
   0  -8  14   97.39    6.40
   0  -8  14  102.29    6.60
   0  -8 -14  105.09    8.00
   0  -8  14  106.69    5.90
   0  -8 -14  101.39    6.00
   0  -8 -14  104.29    6.60
   0   8 -15   14.00    2.40
   0   8  15   10.60    2.70
   0   8  15   16.50    3.30
   0   8 -15   15.20    3.90
   0   8  15   11.20    2.20
   0   8  15    5.80    2.00
   0   8 -15    8.30    3.00
   0  -8  15    8.50    2.70
   0  -8 -15   12.70    3.40
   0  -8 -15   11.00    2.90
   0  -8 -15   17.00    4.20
   0  -8  15   13.90    2.70
   0  -8  15    6.00    2.50
   0   8  16    0.70    1.50
   0   8  16    6.50    2.50
   0   8  16    5.30    2.00
   0   8  16    1.60    2.70
   0   8 -16    2.70    2.50
   0   8 -16    3.50    1.90
   0  -8  16    3.80    2.10
   0  -8  16    3.10    2.20
   0  -8  16    1.30    2.20
   0  -8 -16    0.90    1.80
   0  -8 -16    5.20    4.00
   0  -8 -16    0.40    2.40
   0   8 -17   14.90    3.70
   0   8  17   14.40    2.40
   0   8 -17   14.30    2.90
   0  -8  17   16.20    3.40
   0  -8  17   10.40    2.70
   0  -8  17   12.50    2.70
   0  -8 -17   21.70    4.20
   0  -8 -17    6.40    4.10
   0   8  18  116.49    8.40
   0   8  18  120.19    6.40
   0   8 -18  129.79    8.80
   0   8 -18  115.69    7.20
   0  -8 -18  118.79    8.50
   0  -8 -18  112.99   10.20
   0  -8  18  122.09    7.20
   0  -8  18  135.89    8.10
   0  -8  18  114.79    7.20
   0   8 -19   -0.40    2.70
   0   8  19    0.00    1.70
   0   8  19   -0.10    2.40
   0   8 -19    3.50    3.20
   0  -8 -19    1.70    2.50
   0  -8  19    1.40    2.70
   0  -8  19    0.50    2.50
   0  -8 -19    5.90    4.90
   0   8  20  122.69    8.40
   0   8 -20  111.49    8.60
   0   8 -20  117.29    7.70
   0   8  20  108.79    6.30
   0  -8  20  102.79    6.80
   0  -8  20  103.69    7.50
   0  -8 -20  125.29    9.10
   0  -8  20  108.39    6.90
   0   8 -21   -2.20    3.50
   0   8  21    1.00    1.80
   0   8 -21   -0.90    3.20
   0   8  21    0.40    2.80
   0  -8  21   -1.30    2.30
   0  -8 -21   -1.10    2.70
   0  -8  21    0.00    2.60
   0  -8  21    2.40    2.50
   0   8  22  106.79    6.30
   0   8 -22  100.59    8.70
   0   8 -22   89.39    8.00
   0   8  22   87.49    7.70
   0  -8 -22  100.09    8.30
   0  -8 -22   95.39    8.50
   0  -8  22   98.39    7.60
   0  -8  22   81.59    6.50
   0  -8  22   85.59    6.60
   0   8  23    7.40    3.70
   0   8  23   10.70    2.80
   0   8 -23    7.80    4.20
   0  -8 -23    8.20    3.60
   0  -8  23    6.70    3.40
   0  -8  23    9.80    3.50
   0  -8 -23    8.30    4.10
   0  -8  23   14.60    3.80
   0   8  24   24.50    3.80
   0   8 -24   21.10    5.60
   0   8  24   21.40    4.60
   0  -8 -24   24.20    5.10
   0  -8 -24   24.40    5.10
   0  -8  24   22.00    5.00
   0  -8  24   27.70    4.50
   0   8  25    6.30    3.10
   0   8  25   -0.80    3.60
   0   8 -25    0.90    4.70
   0  -8 -25   -0.90    3.80
   0  -8 -25    2.00    3.70
   0  -8  25    0.70    3.40
   0  -8  25    1.70    2.90
   0   9   0   -0.50    0.80
   0   9   0   -1.30    0.90
   0   9   0   -0.50    1.50
   0   9   0   -1.90    0.80
   0  -9   0    2.60    2.20
   0  -9   0   -1.20    0.90
   0  -9   0    1.30    1.00
   0  -9   0   -1.00    0.70
   0   9  -1    6.00    1.70
   0   9   1    9.60    1.60
   0   9  -1    8.60    1.80
   0   9  -1    9.10    2.70
   0   9  -1    7.10    1.50
   0   9   1    9.60    1.80
   0   9   1    4.40    1.50
   0  -9   1    2.30    1.90
   0  -9  -1   13.10    3.50
   0  -9  -1    9.30    1.90
   0  -9  -1    8.40    1.90
   0  -9   1   10.00    1.50
   0  -9   1    8.20    1.50
   0  -9   1    6.80    1.70
   0  -9  -1   11.50    2.40
   0   9  -2    2.90    1.20
   0   9   2    6.70    1.70
   0   9  -2    0.80    1.20
   0   9  -2    0.90    1.90
   0   9  -2    4.40    1.50
   0   9   2    4.00    1.60
   0   9   2    3.80    1.10
   0  -9   2    2.50    1.00
   0  -9  -2    3.80    1.60
   0  -9  -2    3.20    2.30
   0  -9  -2    5.10    1.40
   0  -9   2    3.20    1.20
   0  -9   2    0.90    2.10
   0  -9  -2    1.20    1.40
   0  -9   2    5.30    1.60
   0   9   3    5.40    1.20
   0   9   3    6.60    1.80
   0   9   3    9.20    2.00
   0   9  -3    5.70    2.50
   0   9  -3   10.20    1.90
   0   9  -3    6.00    1.50
   0   9  -3    7.20    1.50
   0  -9   3    5.50    1.60
   0  -9   3    6.70    1.70
   0  -9  -3    8.60    1.80
   0  -9  -3   10.30    2.30
   0  -9  -3    8.90    2.20
   0  -9   3   12.90    3.30
   0  -9  -3    5.80    2.20
   0   9  -4    0.40    0.90
   0   9   4    5.50    1.10
   0   9   4    3.20    1.50
   0   9  -4    1.30    1.90
   0   9  -4    5.50    1.50
   0   9   4    2.50    1.30
   0   9  -4    1.30    1.00
   0  -9  -4    3.30    1.70
   0  -9  -4    3.00    1.30
   0  -9  -4    3.00    2.00
   0  -9   4    3.60    1.50
   0  -9  -4    3.60    2.70
   0  -9   4    2.00    2.20
   0  -9   4    1.10    1.30
   0   9  -5   -0.60    1.20
   0   9   5   -0.60    1.10
   0   9  -5   -1.20    1.80
   0   9   5   -2.20    1.00
   0   9  -5    0.40    1.20
   0   9  -5    0.00    0.90
   0   9   5   -0.30    0.70
   0  -9   5    1.30    1.20
   0  -9   5   -0.90    1.90
   0  -9  -5   -1.40    1.50
   0  -9  -5    2.60    2.60
   0  -9  -5    2.60    1.30
   0  -9  -5    0.20    1.10
   0  -9   5   -0.60    1.20
   0   9   6   65.29    4.50
   0   9   6   60.39    4.10
   0   9  -6   62.49    4.00
   0   9   6   61.09    3.20
   0   9  -6   59.29    6.60
   0   9  -6   51.79    3.80
   0   9  -6   56.39    3.30
   0  -9  -6   64.69    4.10
   0  -9  -6   58.99    5.00
   0  -9  -6   56.89    6.70
   0  -9   6   65.29    5.70
   0  -9   6   63.39    4.10
   0  -9  -6   61.59    4.30
   0  -9   6   62.69    4.10
   0   9  -7   14.10    2.40
   0   9   7   16.10    2.70
   0   9  -7   15.10    2.30
   0   9   7   15.50    1.70
   0   9   7    8.50    2.50
   0   9   7   14.10    2.30
   0   9  -7   16.00    2.00
   0   9  -7   20.00    4.00
   0  -9   7   17.30    3.50
   0  -9  -7    7.00    3.20
   0  -9   7   15.20    2.50
   0  -9  -7   16.80    2.40
   0  -9  -7   15.20    2.50
   0  -9   7   19.80    2.90
   0  -9  -7   16.10    3.40
   0   9  -8  147.39    5.90
   0   9   8  151.08    7.30
   0   9   8  146.49    8.10
   0   9  -8  151.38    6.30
   0   9   8  141.99    7.70
   0   9  -8  162.48    9.60
   0   9  -8  156.18    7.50
   0   9  -8  149.19    7.50
   0  -9  -8  162.98    7.70
   0  -9  -8  165.18    9.00
   0  -9   8  158.88    7.60
   0  -9   8  140.59    8.80
   0  -9  -8  149.29    7.20
   0  -9   8  168.98    7.60
   0  -9  -8  167.68   10.20
   0  -9   8  172.38    9.10
   0   9  -9   24.10    2.10
   0   9   9   26.80    3.50
   0   9  -9   18.30    2.60
   0   9   9   16.80    3.10
   0   9   9   22.70    2.50
   0   9  -9   24.40    4.30
   0   9   9   19.90    2.70
   0   9  -9   21.60    3.20
   0   9  -9   23.10    1.80
   0  -9  -9   26.30    4.40
   0  -9  -9   26.50    3.30
   0  -9   9   23.80    3.20
   0  -9   9   22.10    3.00
   0  -9   9   22.30    3.90
   0  -9   9   24.40    3.90
   0  -9  -9   16.20    4.10
   0  -9  -9   19.10    2.70
   0   9  10   61.79    4.80
   0   9 -10   55.09    4.30
   0   9 -10   56.09    3.10
   0   9 -10   53.89    4.40
   0   9  10   56.29    4.70
   0   9  10   51.69    4.00
   0   9  10   63.79    3.80
   0   9 -10   67.09    6.20
   0  -9 -10   53.29    7.00
   0  -9 -10   67.49    4.80
   0  -9 -10   58.59    4.40
   0  -9 -10   50.39    6.00
   0  -9  10   52.09    4.20
   0  -9  10   61.39    6.20
   0  -9  10   57.89    4.30
   0  -9  10   61.89    5.40
   0   9  11    3.90    1.80
   0   9 -11    5.10    1.20
   0   9  11    3.00    1.90
   0   9  11    5.40    1.60
   0   9  11    1.50    2.00
   0   9 -11    2.60    2.70
   0  -9  11    0.60    2.20
   0  -9 -11    7.00    2.80
   0  -9 -11    5.90    3.30
   0  -9 -11    0.30    1.50
   0  -9  11    0.90    1.60
   0  -9  11    4.30    2.50
   0  -9  11    4.90    1.90
   0  -9 -11    5.10    2.10
   0   9  12  126.49    6.90
   0   9 -12  132.19    6.10
   0   9 -12  132.39    9.10
   0   9  12  141.79    8.00
   0   9  12  144.59    7.90
   0   9 -12  122.49    7.30
   0   9  12  149.19    6.40
   0  -9  12  143.49    8.60
   0  -9  12  133.99    7.20
   0  -9 -12  141.49    7.50
   0  -9 -12  143.29    7.70
   0  -9  12  137.49    8.30
   0  -9 -12  119.99    9.60
   0  -9  12  148.19    7.80
   0   9  13   -1.00    1.60
   0   9  13    3.60    2.00
   0   9  13    3.00    1.40
   0   9 -13   -1.00    2.00
   0   9 -13    1.60    1.40
   0   9  13    8.40    3.10
   0   9 -13    0.60    2.80
   0  -9 -13    3.30    3.10
   0  -9 -13   -0.10    1.60
   0  -9  13    0.60    2.80
   0  -9  13    5.60    2.20
   0  -9  13   -0.20    2.30
   0  -9 -13    1.30    2.20
   0  -9  13    3.80    2.10
   0  -9 -13    4.60    4.10
   0   9  14  262.17   11.50
   0   9  14  283.97   11.50
   0   9 -14  268.17   10.80
   0   9 -14  277.97   14.10
   0   9  14  261.77   12.60
   0   9  14  257.07   12.20
   0   9 -14  268.27   13.20
   0  -9 -14  274.37   12.00
   0  -9 -14  259.87   12.40
   0  -9 -14  263.67   14.90
   0  -9  14  256.27   12.40
   0  -9  14  298.07   12.50
   0  -9 -14  255.87   14.20
   0  -9  14  258.37   11.50
   0   9 -15    3.50    2.80
   0   9 -15   -1.40    1.50
   0   9  15    3.20    2.70
   0   9  15    1.20    1.30
   0   9  15    0.50    1.70
   0   9  15   -4.00    2.50
   0  -9 -15   -0.40    2.40
   0  -9 -15    2.70    2.10
   0  -9  15    3.10    2.00
   0  -9 -15    2.60    4.00
   0  -9  15    3.00    2.60
   0  -9  15    1.60    2.10
   0   9  16    2.30    1.50
   0   9 -16    1.30    2.80
   0   9 -16    5.30    2.10
   0   9  16    6.60    3.30
   0  -9  16    1.40    2.10
   0  -9  16    4.00    2.60
   0  -9 -16    7.60    2.80
   0  -9  16    3.30    2.10
   0  -9 -16    4.70    2.50
   0  -9 -16   -3.40    4.10
   0   9  17    0.30    1.60
   0   9 -17    1.90    2.10
   0   9 -17    3.20    3.10
   0   9  17   -0.60    2.00
   0  -9  17   -3.00    2.40
   0  -9  17    0.30    2.40
   0  -9  17    3.60    1.90
   0  -9 -17    8.60    4.40
   0  -9 -17   -1.90    2.40
   0   9 -18   -2.00    3.10
   0   9 -18   -2.70    2.30
   0   9  18   -1.80    1.50
   0   9  18   -1.40    2.10
   0  -9  18    2.00    2.30
   0  -9 -18    1.40    2.80
   0  -9  18    0.10    2.50
   0   9 -19   16.70    4.60
   0   9  19   16.40    2.80
   0   9 -19   20.90    3.90
   0   9  19   18.70    4.20
   0  -9  19   16.60    3.80
   0  -9  19   21.40    3.40
   0  -9 -19   27.60    4.90
   0  -9  19   19.20    3.80
   0   9 -20   14.40    4.50
   0   9 -20    8.80    3.30
   0   9  20    8.90    2.40
   0   9  20    8.80    3.40
   0  -9 -20    3.90    2.90
   0  -9  20   10.50    2.90
   0  -9  20    6.90    3.20
   0  -9  20   16.00    3.70
   0   9 -21   -1.10    3.60
   0   9  21    2.40    2.00
   0   9  21    1.40    3.10
   0  -9  21    1.40    2.60
   0  -9  21    2.70    2.70
   0  -9 -21   -8.70    2.80
   0  -9  21    3.20    3.20
   0   9  22    0.40    2.30
   0   9 -22    3.30    3.80
   0   9  22   -2.20    2.70
   0   9 -22    0.10    3.70
   0  -9  22    1.40    2.40
   0  -9  22   -1.50    3.70
   0  -9  22    0.70    2.80
   0  -9 -22    1.30    3.30
   0   9  23    2.40    3.40
   0   9  23    3.00    2.30
   0   9 -23   -6.30    4.10
   0   9 -23    1.00    4.80
   0  -9 -23   -0.20    3.50
   0  -9  23   -0.40    3.30
   0  -9 -23   -3.30    3.40
   0  -9  23    1.70    2.70
   0  -9  23    0.30    2.80
   0   9 -24    4.40    4.90
   0   9  24    2.70    2.70
   0   9  24    1.70    3.90
   0  -9  24    0.10    3.50
   0  -9 -24    6.70    3.80
   0  -9 -24    9.90    4.60
   0  -9  24    3.60    3.90
   0  -9  24    2.80    2.80
   0   9  25    5.80    4.00
   0   9  25    6.20    3.10
   0   9 -25    6.20    4.80
   0  -9  25    5.20    4.20
   0  -9 -25    6.20    4.50
   0  -9 -25    1.70    3.70
   0  -9  25    6.40    3.50
   0  10   0    7.30    1.80
   0  10   0    8.20    2.80
   0  10   0    2.50    1.20
   0  10   0    6.60    1.70
   0 -10   0    4.20    1.30
   0 -10   0    2.50    1.50
   0 -10   0    5.30    2.40
   0 -10   0    6.10    2.90
   0 -10   0    4.50    1.60
   0  10  -1   32.80    5.10
   0  10  -1   26.10    3.00
   0  10   1   26.20    3.20
   0  10  -1   27.30    2.60
   0  10  -1   27.90    2.60
   0  10   1   25.00    2.40
   0  10   1   30.70    2.90
   0 -10  -1   30.40    3.20
   0 -10  -1   29.30    3.50
   0 -10   1   28.30    3.20
   0 -10  -1   29.10    4.90
   0 -10   1   25.30    4.70
   0 -10   1   25.50    2.40
   0 -10   1   34.00    2.50
   0 -10  -1   29.90    4.00
   0  10  -2    0.80    1.20
   0  10   2    2.50    1.70
   0  10   2    1.00    1.30
   0  10  -2    4.00    1.40
   0  10  -2    2.10    1.50
   0  10   2    1.60    1.20
   0  10  -2    5.20    2.80
   0 -10   2    1.60    1.10
   0 -10   2   -1.10    2.30
   0 -10  -2    1.80    1.80
   0 -10  -2    9.00    3.20
   0 -10  -2    3.40    1.80
   0 -10  -2   -1.30    1.20
   0 -10   2    4.30    1.60
   0 -10   2    1.10    0.90
   0  10   3    1.90    1.50
   0  10   3    4.40    1.30
   0  10  -3    2.70    2.80
   0  10  -3    4.90    1.40
   0  10  -3    1.80    1.30
   0  10  -3    1.90    1.40
   0  10   3    3.20    1.60
   0 -10  -3    2.50    1.60
   0 -10   3    1.30    1.20
   0 -10  -3    6.80    3.10
   0 -10   3    4.10    1.80
   0 -10  -3    3.50    1.60
   0 -10   3    6.00    2.70
   0 -10  -3    3.60    2.00
   0  10  -4   12.50    3.50
   0  10  -4    8.70    1.80
   0  10   4   12.60    2.40
   0  10  -4   10.90    2.10
   0  10  -4   16.50    2.00
   0  10   4    9.90    1.70
   0  10   4    9.90    2.30
   0 -10   4   13.10    2.40
   0 -10   4    9.10    1.80
   0 -10  -4   12.60    2.40
   0 -10  -4    8.80    2.50
   0 -10  -4   11.20    2.10
   0 -10   4   13.30    3.90
   0 -10  -4   10.20    3.40
   0  10  -5    3.40    2.50
   0  10   5    1.50    1.40
   0  10   5    1.30    1.60
   0  10   5    5.20    1.20
   0  10  -5    2.00    1.50
   0  10  -5    4.10    1.70
   0  10  -5    2.70    1.10
   0 -10  -5    3.00    1.40
   0 -10   5    2.70    1.80
   0 -10  -5    0.30    1.70
   0 -10   5    0.10    2.20
   0 -10  -5    0.60    3.10
   0 -10  -5    2.00    1.80
   0 -10   5    3.60    1.60
   0  10   6   12.20    2.60
   0  10  -6   11.70    2.20
   0  10   6   13.80    2.50
   0  10  -6   12.90    1.80
   0  10  -6   14.00    2.50
   0  10  -6   14.10    3.50
   0  10   6   12.00    1.70
   0 -10   6   15.90    2.50
   0 -10   6   12.10    3.80
   0 -10  -6   13.80    3.80
   0 -10  -6    9.40    2.60
   0 -10  -6   14.20    2.60
   0 -10  -6   11.30    2.10
   0 -10   6   15.10    2.50
   0  10   7    1.60    1.40
   0  10  -7    1.20    1.40
   0  10  -7   -0.60    1.50
   0  10   7    0.90    0.90
   0  10  -7    5.70    2.80
   0  10  -7    1.50    1.10
   0  10   7    0.80    1.60
   0 -10  -7    0.70    1.30
   0 -10   7    0.60    1.30
   0 -10  -7    2.40    1.80
   0 -10   7   -2.30    2.40
   0 -10  -7   -6.20    2.50
   0 -10   7    2.20    1.40
   0 -10  -7    0.70    2.20
   0  10  -8    3.20    1.20
   0  10  -8    2.10    0.90
   0  10   8    6.40    2.60
   0  10  -8    0.90    1.70
   0  10   8    2.10    1.60
   0  10  -8    1.30    1.50
   0  10  -8    9.80    3.00
   0  10   8    4.80    1.60
   0  10   8    6.70    1.20
   0 -10  -8    3.40    1.90
   0 -10  -8    5.80    3.30
   0 -10   8    4.20    2.80
   0 -10   8    2.30    1.50
   0 -10  -8    4.20    2.70
   0 -10   8    2.80    2.20
   0 -10   8    3.30    1.60
   0 -10  -8    4.60    1.70
   0  10   9   -2.40    1.70
   0  10  -9    0.70    1.50
   0  10  -9    2.10    1.70
   0  10   9   -1.60    0.80
   0  10   9    0.80    1.60
   0  10  -9    0.30    2.10
   0  10  -9    0.10    1.00
   0  10  -9    1.20    0.90
   0  10   9    0.50    1.30
   0 -10  -9    1.10    1.70
   0 -10  -9    0.70    5.00
   0 -10  -9   -1.70    2.40
   0 -10   9    0.60    1.40
   0 -10   9   -4.40    2.40
   0 -10   9   -2.50    2.70
   0 -10   9   -0.70    1.40
   0 -10  -9    1.70    1.40
   0  10  10    9.90    2.30
   0  10  10   14.70    2.90
   0  10 -10   13.90    1.70
   0  10 -10    9.00    1.70
   0  10 -10   10.60    3.00
   0  10  10   15.90    2.40
   0  10  10    9.40    2.90
   0  10 -10   17.00    4.20
   0 -10 -10   10.10    2.60
   0 -10  10   14.70    3.40
   0 -10  10   13.20    3.40
   0 -10 -10   19.50    4.60
   0 -10  10   13.30    2.50
   0 -10 -10   15.10    3.70
   0 -10 -10   14.00    2.50
   0 -10  10   13.20    2.70
   0  10 -11    8.60    3.60
   0  10  11    6.30    1.60
   0  10 -11    7.10    1.40
   0  10  11    7.30    4.50
   0  10 -11    3.10    2.10
   0  10 -11    6.20    1.40
   0  10  11    0.90    1.80
   0  10  11    5.20    2.30
   0 -10 -11    5.10    2.20
   0 -10  11   11.10    3.20
   0 -10  11    5.20    3.20
   0 -10 -11    5.20    2.20
   0 -10  11    4.10    2.00
   0 -10  11    3.80    2.10
   0 -10 -11    9.20    4.30
   0  10 -12    3.50    2.80
   0  10  12    7.80    1.80
   0  10  12    2.90    2.60
   0  10 -12    5.80    1.60
   0  10  12    7.20    2.80
   0  10 -12    7.80    1.60
   0  10 -12    6.40    2.30
   0  10  12    4.50    2.10
   0 -10  12    9.30    2.30
   0 -10 -12    8.80    2.90
   0 -10 -12   12.20    4.20
   0 -10 -12    9.80    2.80
   0 -10  12    4.70    2.10
   0 -10  12   10.40    3.40
   0 -10 -12    4.70    3.80
   0 -10  12   10.60    3.30
   0  10  13    0.20    2.00
   0  10  13    0.70    1.70
   0  10 -13    1.90    1.40
   0  10  13   -0.30    1.40
   0  10  13    1.30    2.90
   0  10 -13   -3.10    2.50
   0 -10 -13   -6.50    3.50
   0 -10  13    1.40    2.00
   0 -10  13   -0.20    1.90
   0 -10 -13   -0.10    3.70
   0 -10  13    1.70    2.50
   0 -10 -13   -0.70    1.70
   0 -10 -13    1.10    2.00
   0  10  14    1.60    2.00
   0  10  14   -1.60    2.50
   0  10 -14    3.70    3.40
   0  10  14    4.60    1.70
   0  10 -14    1.60    1.80
   0 -10  14    3.60    1.90
   0 -10  14    3.30    2.40
   0 -10  14    0.50    2.50
   0 -10 -14    1.50    2.50
   0 -10 -14    2.70    3.80
   0 -10 -14    1.40    1.90
   0  10  15    2.20    1.60
   0  10  15   -0.40    2.10
   0  10 -15    2.70    1.70
   0  10 -15    0.40    3.30
   0 -10 -15    2.00    2.20
   0 -10  15    3.50    2.90
   0 -10 -15    1.30    2.20
   0 -10  15    1.60    2.30
   0 -10  15    2.50    2.20
   0  10 -16    0.20    1.90
   0  10 -16   -0.60    3.50
   0  10  16   -1.20    1.40
   0  10  16   -2.40    2.10
   0 -10  16   -1.20    2.20
   0 -10  16   -1.10    2.00
   0 -10 -16   -0.90    2.20
   0 -10  16   -0.40    2.70
   0 -10 -16    0.00    2.00
   0  10  17    4.50    2.80
   0  10  17    1.50    1.50
   0  10 -17    1.40    2.10
   0  10 -17   -0.50    3.50
   0 -10 -17   -0.50    2.00
   0 -10  17    0.80    2.30
   0 -10  17    2.30    3.00
   0 -10  17   -2.50    1.60
   0 -10 -17    2.30    3.00
   0  10 -18   -2.60    2.20
   0  10 -18   -5.80    3.10
   0  10  18    4.00    3.10
   0  10  18    1.70    1.70
   0 -10 -18    1.50    2.80
   0 -10  18    4.30    2.50
   0 -10 -18    4.20    2.60
   0 -10  18    3.00    2.40
   0  10 -19    6.20    3.20
   0  10 -19    2.10    3.60
   0  10  19    1.90    2.90
   0  10  19    4.20    2.10
   0 -10  19    3.60    2.40
   0 -10 -19    8.50    3.30
   0 -10  19   10.00    3.20
   0 -10  19    4.00    3.70
   0  10 -20    4.60    3.20
   0  10  20    1.40    2.00
   0  10  20   -3.30    2.50
   0  10 -20    0.10    3.70
   0 -10  20    4.20    3.20
   0 -10 -20   -0.10    2.90
   0 -10  20   -1.50    2.40
   0 -10  20    1.50    2.50
   0  10  21    1.90    3.10
   0  10  21    2.10    2.00
   0  10 -21    3.00    4.00
   0  10 -21    9.10    3.80
   0 -10  21   -1.30    2.70
   0 -10  21    4.30    3.10
   0 -10 -21   -1.20    3.40
   0 -10  21    7.30    3.50
   0  10  22   -2.60    3.00
   0  10 -22   -7.30    4.30
   0  10  22    0.60    2.40
   0  10 -22    0.40    3.90
   0 -10 -22   -1.30    3.30
   0 -10  22    7.10    3.50
   0 -10  22    0.00    2.80
   0 -10  22    5.20    2.80
   0  10 -23    3.90    4.90
   0  10 -23   -6.70    5.00
   0  10  23   -2.80    2.40
   0 -10  23    7.10    3.90
   0 -10  23    4.70    3.90
   0 -10  23    2.30    3.00
   0 -10 -23    4.70    4.60
   0  10  24   -1.60    3.50
   0  10 -24    3.50    5.50
   0  10  24   -0.30    2.80
   0 -10  24    0.80    3.00
   0 -10  24    1.50    3.20
   0 -10 -24   -0.20    4.40
   0 -10 -24    3.80    4.10
   0  11   0   -3.00    1.30
   0  11   0   -0.60    1.10
   0  11   0    1.30    1.40
   0 -11   0   -0.80    1.20
   0 -11   0   -2.30    2.90
   0 -11   0   -0.30    1.70
   0 -11   0    0.90    1.30
   0  11  -1    3.60    2.40
   0  11   1    0.60    1.40
   0  11  -1    0.20    1.00
   0  11  -1    1.40    1.30
   0  11   1    2.30    1.30
   0  11   1    1.40    1.40
   0  11  -1    1.60    1.50
   0 -11   1   -0.50    2.60
   0 -11   1    0.10    1.50
   0 -11  -1    0.40    1.40
   0 -11  -1    3.20    1.60
   0 -11   1    2.00    1.10
   0 -11   1    0.10    1.10
   0 -11  -1   -0.70    1.60
   0 -11  -1    0.80    2.90
   0  11  -2   -0.30    1.30
   0  11  -2    3.20    2.30
   0  11  -2    0.30    1.30
   0  11   2    1.00    1.20
   0  11   2    2.90    1.50
   0  11   2    1.00    1.20
   0  11  -2    1.80    1.30
   0 -11  -2    1.10    1.70
   0 -11  -2    4.90    3.00
   0 -11   2    2.10    2.70
   0 -11  -2    3.40    1.80
   0 -11  -2    2.10    1.50
   0 -11   2    3.30    1.30
   0 -11   2    3.20    1.00
   0 -11   2    2.20    1.60
   0  11  -3   11.90    4.00
   0  11  -3   11.30    2.40
   0  11  -3   16.10    2.30
   0  11  -3   11.70    1.90
   0  11   3   12.70    2.20
   0  11   3   11.70    1.80
   0  11   3   12.80    2.30
   0 -11   3   10.30    2.00
   0 -11  -3   11.20    2.60
   0 -11  -3   14.20    3.70
   0 -11   3   21.10    4.50
   0 -11   3    9.40    2.30
   0 -11  -3   14.60    2.90
   0 -11  -3   11.70    2.20
   0  11  -4   41.60    5.80
   0  11  -4   39.80    2.90
   0  11  -4   40.40    3.60
   0  11  -4   35.60    3.40
   0  11   4   43.20    2.90
   0  11   4   37.30    4.40
   0  11   4   39.60    4.10
   0 -11  -4   47.20    5.00
   0 -11  -4   42.00    4.10
   0 -11   4   46.00    3.40
   0 -11   4   42.90    3.70
   0 -11   4   37.30    5.50
   0 -11  -4   46.10    7.60
   0 -11  -4   38.50    3.40
   0  11  -5   74.79    7.20
   0  11  -5   65.39    3.60
   0  11  -5   59.69    4.40
   0  11   5   63.99    4.60
   0  11  -5   56.89    4.30
   0 -11   5   55.29    6.70
   0 -11  -5   59.29    4.70
   0 -11  -5   56.19    4.20
   0 -11   5   58.09    4.10
   0 -11   5   64.39    4.60
   0 -11  -5   58.29    5.30
   0  11  -6   13.80    4.10
   0  11  -6    5.70    1.80
   0  11   6   12.60    2.70
   0  11  -6    9.30    1.70
   0  11   6    9.30    2.40
   0 -11  -6   12.10    2.30
   0 -11   6   12.00    2.20
   0 -11  -6    7.20    2.70
   0 -11  -6    9.00    2.40
   0 -11  -6   10.50    4.00
   0 -11   6    8.30    2.30
   0 -11   6   11.40    3.50
   0  11  -7   14.80    2.50
   0  11  -7   12.80    2.60
   0  11  -7   15.30    2.10
   0  11   7   14.20    2.60
   0  11   7   12.20    2.70
   0  11  -7   16.40    4.10
   0  11   7   13.10    2.80
   0 -11  -7   13.40    2.90
   0 -11   7   15.80    2.70
   0 -11  -7   14.20    4.10
   0 -11  -7   15.60    2.70
   0 -11   7   18.10    2.80
   0 -11   7   11.60    4.00
   0 -11  -7   14.50    3.80
   0  11  -8  368.76   17.50
   0  11  -8  345.67   14.10
   0  11  -8  334.47   11.80
   0  11  -8  343.17   12.60
   0  11  -8  344.67   14.10
   0  11   8  352.06   14.20
   0  11   8  357.26   14.60
   0 -11   8  359.46   14.20
   0 -11  -8  329.37   13.80
   0 -11  -8  355.16   14.30
   0 -11  -8  321.07   15.70
   0 -11   8  362.86   16.60
   0 -11   8  347.67   14.20
   0 -11  -8  331.87   17.40
   0  11  -9   19.40    2.30
   0  11  -9   17.20    4.60
   0  11  -9   18.00    3.20
   0  11   9   26.70    4.00
   0  11   9   21.40    2.60
   0  11  -9   19.90    3.10
   0  11  -9   18.90    1.80
   0  11   9   18.60    3.10
   0 -11  -9   13.70    2.80
   0 -11   9   20.50    3.20
   0 -11   9   18.60    3.80
   0 -11   9   17.30    2.90
   0 -11  -9   18.30    3.30
   0 -11  -9   24.00    4.40
   0 -11  -9   19.40    5.20
   0 -11   9   21.40    4.70
   0  11 -10  186.88   11.20
   0  11 -10  167.08    8.50
   0  11 -10  144.89    8.00
   0  11  10  146.59    8.50
   0  11 -10  167.98    6.90
   0  11  10  138.39    9.00
   0  11 -10  156.58    6.10
   0  11  10  149.99    6.50
   0  11  10  152.88    7.20
   0  11  10  148.99    7.90
   0 -11  10  160.58    8.10
   0 -11 -10  155.68    8.50
   0 -11  10  158.38    8.20
   0 -11  10  151.48    9.70
   0 -11 -10  142.89    7.80
   0 -11 -10  133.09   10.40
   0 -11  10  163.68    9.80
   0 -11 -10  136.09   11.20
   0  11 -11  245.48   13.80
   0  11 -11  247.98   11.30
   0  11  11  243.88   12.60
   0  11  11  258.77   11.90
   0  11  11  228.48   11.00
   0  11 -11  234.88    9.60
   0  11 -11  243.38    9.10
   0  11 -11  254.97   11.70
   0  11  11  252.17   10.10
   0 -11 -11  257.27   11.20
   0 -11 -11  241.38   11.50
   0 -11  11  257.57   11.30
   0 -11  11  256.47   11.40
   0 -11  11  255.77   13.10
   0 -11 -11  230.28   14.40
   0 -11 -11  227.78   13.00
   0  11 -12   35.50    2.80
   0  11 -12   34.50    6.00
   0  11  12   40.70    5.40
   0  11  12   39.90    3.30
   0  11  12   38.10    4.70
   0  11 -12   41.00    3.10
   0 -11  12   37.40    4.70
   0 -11 -12   30.90    4.20
   0 -11 -12   49.50   10.50
   0 -11  12   29.20    4.10
   0 -11 -12   31.50    5.60
   0 -11  12   45.60    5.80
   0 -11 -12   35.80    4.50
   0  11 -13  183.38   11.70
   0  11 -13  172.78    7.40
   0  11  13  153.08    9.70
   0  11 -13  168.78    7.20
   0  11  13  187.98   10.00
   0 -11 -13  178.18    9.10
   0 -11  13  181.38   11.70
   0 -11  13  164.48    8.80
   0 -11  13  175.08    9.30
   0 -11 -13  175.48    9.50
   0  11  14   94.89    5.10
   0  11 -14   80.59    4.60
   0  11 -14  100.59    8.80
   0  11  14   86.69    6.80
   0  11 -14   84.59    4.80
   0 -11  14  102.29    6.80
   0 -11 -14   85.79    7.00
   0 -11  14   80.59    5.90
   0 -11 -14   83.79    6.70
   0  11 -15   17.50    4.90
   0  11  15   14.70    3.90
   0  11  15   12.10    2.10
   0 -11  15   19.40    4.30
   0 -11 -15   13.50    3.10
   0 -11  15   14.70    3.50
   0 -11 -15   10.70    3.50
   0 -11  15   17.30    3.30
   0  11  16    4.70    1.80
   0  11  16    7.70    3.20
   0  11 -16   11.50    4.40
   0  11 -16    7.60    2.30
   0 -11 -16    7.70    2.70
   0 -11  16    8.60    2.70
   0 -11  16    3.90    2.50
   0 -11 -16    5.00    2.80
   0 -11  16    8.60    3.70
   0  11 -17   51.09    6.80
   0  11 -17   54.89    4.70
   0  11  17   49.60    4.00
   0  11  17   45.30    5.90
   0 -11  17   49.20    5.70
   0 -11  17   52.19    5.00
   0 -11 -17   55.29    6.40
   0 -11  17   40.80    5.80
   0 -11 -17   56.89    6.00
   0  11 -18   16.50    4.70
   0  11  18    9.90    2.50
   0  11 -18   10.30    3.00
   0  11  18    7.30    3.40
   0 -11 -18   20.00    4.40
   0 -11 -18   12.60    3.70
   0 -11  18    7.70    3.00
   0 -11  18   12.00    3.20
   0 -11  18   12.20    4.00
   0  11  19    2.10    2.90
   0  11 -19    3.10    2.90
   0  11 -19    2.30    4.10
   0  11  19    3.40    2.00
   0 -11  19    4.10    3.60
   0 -11 -19    0.40    2.90
   0 -11  19   -0.60    2.60
   0 -11 -19    5.30    3.50
   0 -11  19   -2.60    2.30
   0  11  20   21.90    3.10
   0  11  20   25.30    5.10
   0  11 -20   18.50    5.30
   0  11 -20   26.30    4.30
   0 -11  20   24.40    4.50
   0 -11  20   30.40    5.20
   0 -11  20   25.60    4.60
   0 -11 -20   12.90    4.70
   0  11  21   -0.50    2.30
   0  11  21    5.10    3.30
   0  11 -21   -2.30    3.70
   0  11 -21    5.20    4.80
   0 -11  21    1.80    3.00
   0 -11 -21    1.50    3.40
   0 -11  21    2.50    2.90
   0 -11  21    2.70    3.90
   0  11  22    9.60    4.40
   0  11  22    4.20    2.50
   0  11 -22    8.70    5.30
   0  11 -22    0.80    5.90
   0 -11 -22    5.70    4.40
   0 -11  22   12.70    3.40
   0  11 -23    3.40    6.10
   0  11  23    8.60    4.00
   0  11  23    0.10    2.70
   0  11 -23    8.00    5.50
   0 -11  23   -1.50    3.30
   0 -11 -23   -1.00    3.90
   0 -11  23    0.70    3.00
   0  12   0   33.90    3.10
   0  12   0   36.50    4.00
   0  12   0   34.80    3.20
   0 -12   0   41.20    6.20
   0 -12   0   39.80    3.20
   0 -12   0   37.90    4.00
   0 -12   0   36.50    5.00
   0  12   1  374.46   15.40
   0  12   1  407.06   15.00
   0  12  -1  393.26   14.50
   0  12  -1  434.26   19.30
   0  12   1  399.86   14.60
   0  12  -1  383.66   15.50
   0  12  -1  386.36   14.80
   0 -12  -1  386.86   16.60
   0 -12  -1  392.06   15.50
   0 -12   1  392.56   15.60
   0 -12   1  374.16   14.20
   0 -12   1  405.16   17.20
   0 -12   1  387.46   14.50
   0 -12  -1  423.56   19.40
   0 -12  -1  396.16   18.50
   0 -12   1  369.56   18.50
   0  12   2    4.10    1.50
   0  12  -2   11.60    2.00
   0  12   2    4.60    2.20
   0  12  -2    5.20    1.70
   0  12  -2   10.70    3.70
   0  12  -2    5.40    2.10
   0  12   2    4.40    1.80
   0 -12  -2    1.60    1.80
   0 -12   2    1.10    1.70
   0 -12  -2    4.90    2.00
   0 -12  -2    5.80    2.30
   0 -12  -2   -0.80    3.40
   0 -12   2    6.40    1.70
   0 -12   2   13.40    4.00
   0  12  -3  287.97   10.90
   0  12   3  290.77   12.30
   0  12   3  286.57   11.00
   0  12  -3  279.27   11.60
   0  12  -3  304.47   15.70
   0  12  -3  285.37   12.10
   0 -12   3  290.77   12.30
   0 -12  -3  290.07   12.90
   0 -12   3  302.27   11.50
   0 -12  -3  268.77   15.40
   0 -12  -3  281.47   12.00
   0 -12   3  277.07   15.00
   0 -12  -3  269.47   12.40
   0  12   4  134.59    7.20
   0  12  -4  114.19    6.70
   0  12   4  124.59    6.80
   0  12  -4  126.59    6.70
   0  12   4  120.89    5.90
   0  12  -4  125.39    5.70
   0  12  -4  126.19    9.50
   0 -12   4  126.69    6.50
   0 -12   4  133.19    7.20
   0 -12  -4  136.09    7.00
   0 -12  -4  121.19    7.30
   0 -12  -4  132.69   10.10
   0 -12  -4  123.49    7.60
   0 -12   4  147.49   10.20
   0  12   5  274.17   11.70
   0  12   5  243.48   11.50
   0  12  -5  267.77   10.10
   0  12  -5  255.67   11.20
   0  12   5  267.87   10.30
   0  12  -5  287.67   14.90
   0  12  -5  257.17   11.40
   0 -12   5  264.77   14.50
   0 -12  -5  276.07   11.50
   0 -12  -5  284.97   12.20
   0 -12   5  277.87   11.20
   0 -12   5  285.67   11.90
   0 -12  -5  245.38   12.40
   0 -12  -5  242.78   14.60
   0  12   6    2.90    1.30
   0  12   6    4.30    2.00
   0  12  -6    3.60    1.90
   0  12  -6    4.10    2.00
   0  12  -6    4.50    2.90
   0  12   6    3.60    2.20
   0  12  -6    3.60    1.30
   0 -12   6    7.10    3.50
   0 -12  -6    6.30    2.10
   0 -12  -6    4.30    3.80
   0 -12   6    4.20    2.10
   0 -12  -6    3.40    2.70
   0 -12   6    2.20    1.50
   0 -12  -6    2.00    1.80
   0  12  -7    9.10    4.00
   0  12   7    5.00    2.20
   0  12  -7    2.30    1.30
   0  12  -7    2.00    1.90
   0  12   7    2.70    1.30
   0  12   7    0.90    2.00
   0  12  -7    4.70    2.40
   0 -12   7    2.70    2.10
   0 -12  -7    0.50    1.50
   0 -12  -7   -0.10    2.60
   0 -12   7    5.20    1.80
   0 -12   7    3.90    3.20
   0 -12  -7    0.70    2.30
   0 -12  -7    3.00    3.70
   0  12   8  232.98   11.20
   0  12  -8  245.08   11.00
   0  12   8  255.97   11.50
   0  12  -8  234.28   13.60
   0  12  -8  231.68   10.70
   0  12  -8  235.18    8.40
   0  12  -8  235.98    9.20
   0  12   8  237.78    9.30
   0 -12  -8  248.58   11.30
   0 -12  -8  242.28   16.30
   0 -12   8  237.98   11.00
   0 -12  -8  241.58   10.80
   0 -12  -8  237.18   12.80
   0 -12   8  227.88   12.80
   0 -12   8  254.47   11.00
   0  12  -9    0.70    2.40
   0  12   9    8.50    2.80
   0  12  -9   12.10    4.30
   0  12   9    7.30    1.60
   0  12  -9    8.10    1.60
   0  12  -9    6.40    2.10
   0 -12  -9    9.40    2.90
   0 -12   9   10.30    2.60
   0 -12   9    8.60    2.30
   0 -12  -9    7.30    2.40
   0 -12   9    7.50    3.50
   0 -12  -9    6.80    3.50
   0  12  10    5.10    2.10
   0  12  10    3.10    1.40
   0  12 -10    2.80    2.60
   0  12 -10    2.00    3.20
   0  12 -10    5.50    1.50
   0  12 -10    5.30    1.20
   0  12  10    5.00    1.70
   0 -12 -10    1.30    3.60
   0 -12 -10   -0.50    1.70
   0 -12  10    0.90    1.90
   0 -12  10   -0.50    3.60
   0 -12  10    6.10    2.50
   0 -12 -10    4.00    2.30
   0  12 -11    4.80    1.80
   0  12  11    4.20    1.40
   0  12  11    4.50    3.70
   0  12  11    1.10    2.40
   0  12 -11    5.00    1.30
   0  12  11    5.30    2.00
   0  12 -11    7.70    4.20
   0 -12 -11   10.00    4.00
   0 -12  11    6.50    3.70
   0 -12  11    3.20    2.30
   0 -12  11   -0.50    1.90
   0 -12 -11    5.20    2.20
   0 -12 -11    2.80    2.10
   0  12 -12    3.80    1.70
   0  12 -12   -9.00    3.40
   0  12  12    4.50    2.40
   0  12 -12    2.50    1.20
   0  12  12   -0.40    1.30
   0 -12  12    4.70    2.60
   0 -12  12    2.40    3.30
   0 -12 -12   -0.80    1.70
   0 -12 -12    2.70    2.70
   0 -12  12   -3.90    1.70
   0 -12 -12   10.10    4.30
   0  12 -13   56.39    3.90
   0  12 -13   62.29    7.90
   0  12  13   48.60    5.80
   0  12  13   50.59    4.20
   0  12 -13   49.90    3.20
   0  12  13   46.60    3.40
   0 -12  13   53.09    6.40
   0 -12 -13   44.50    5.50
   0 -12  13   55.39    5.20
   0 -12  13   42.40    5.20
   0 -12 -13   50.39    5.40
   0  12  14   13.00    3.40
   0  12  14    8.80    2.10
   0  12 -14    5.60    4.10
   0  12 -14   12.30    2.20
   0  12 -14    8.00    2.00
   0 -12  14    6.50    2.40
   0 -12  14    7.70    2.60
   0 -12 -14   10.40    2.70
   0 -12  14    8.60    4.10
   0  12 -15   22.40    5.80
   0  12  15   26.80    4.60
   0  12 -15   25.30    3.00
   0  12 -15   27.00    3.00
   0  12  15   19.90    2.70
   0 -12 -15   24.00    4.00
   0 -12  15   27.50    4.10
   0 -12  15   19.90    3.70
   0 -12  15   18.10    5.00
   0 -12 -15   20.20    3.90
   0  12 -16   10.90    2.40
   0  12 -16    8.20    4.80
   0  12  16   11.00    3.70
   0  12  16   10.70    2.40
   0 -12 -16   11.90    3.60
   0 -12  16    7.40    4.00
   0 -12 -16   14.20    3.70
   0 -12  16   11.50    3.10
   0 -12  16   13.50    3.20
   0  12 -17   -1.70    3.80
   0  12 -17    0.30    1.80
   0  12  17    0.60    2.40
   0  12 -17   -1.70    2.20
   0  12  17    1.30    1.80
   0 -12  17    0.70    2.40
   0 -12  17    3.70    2.90
   0 -12 -17    5.10    3.10
   0 -12  17    3.00    3.80
   0 -12 -17    0.30    3.10
   0  12  18   -0.20    1.80
   0  12 -18    2.00    2.60
   0  12 -18   -3.60    4.00
   0  12  18   -0.70    3.20
   0 -12 -18   -0.40    3.30
   0 -12 -18    2.10    2.90
   0 -12  18    1.10    2.40
   0 -12  18    1.90    2.70
   0  12  19   15.50    4.20
   0  12 -19   22.90    4.00
   0  12 -19   23.70    6.10
   0  12  19   23.60    3.30
   0 -12 -19   26.10    5.30
   0 -12  19   23.00    4.50
   0 -12 -19   14.40    3.60
   0 -12  19   31.10    4.70
   0  12  20    2.60    3.40
   0  12 -20   -0.30    3.40
   0  12  20   -0.80    2.10
   0  12 -20   -3.30    4.90
   0 -12  20   -1.40    2.70
   0 -12  20    5.50    2.90
   0 -12 -20   -0.80    3.90
   0  12  21   51.69    7.30
   0  12 -21   46.60    6.20
   0  12  21   53.19    4.70
   0  12 -21   44.90    8.20
   0 -12 -21   52.69    7.10
   0 -12  21   57.99    6.30
   0  12  22    1.20    2.40
   0  12 -22    4.00    6.50
   0  12  22    0.50    3.40
   0 -12  22   -0.50    3.10
   0 -12  22    1.10    3.40
   0 -12 -22    6.10    4.10
   0  13   0   -0.40    1.90
   0  13   0    0.40    1.30
   0  13   0    0.20    1.30
   0 -13   0   -2.00    3.30
   0 -13   0   -1.40    1.30
   0 -13   0    2.20    2.30
   0  13   1   -1.90    1.70
   0  13   1    0.10    1.40
   0  13  -1    0.50    1.40
   0  13  -1   -2.00    1.40
   0  13  -1   -2.50    1.60
   0  13   1   -1.90    1.40
   0 -13   1   -0.50    2.60
   0 -13  -1    1.80    2.40
   0 -13  -1   -0.70    1.80
   0 -13  -1   -1.10    1.60
   0 -13   1    1.20    1.90
   0 -13   1    1.80    3.60
   0 -13  -1    1.40    3.20
   0 -13   1    0.60    1.30
   0  13  -2   -0.70    1.60
   0  13   2    0.50    1.80
   0  13  -2    1.30    1.80
   0  13  -2    1.70    3.00
   0  13   2   -0.10    1.20
   0  13  -2    1.30    1.30
   0 -13  -2   -0.50    1.80
   0 -13  -2    1.90    2.00
   0 -13  -2    2.10    4.10
   0 -13  -2    1.10    1.60
   0 -13   2   -1.90    3.80
   0 -13   2    3.00    1.70
   0 -13   2    0.50    1.50
   0  13  -3    0.00    3.10
   0  13  -3   -0.10    1.20
   0  13  -3   -1.50    1.70
   0  13   3    0.40    1.50
   0  13  -3    2.10    1.70
   0  13   3   -0.90    1.60
   0 -13  -3   -0.60    1.40
   0 -13  -3    0.20    1.80
   0 -13  -3   -1.10    1.90
   0 -13   3    0.10    1.70
   0 -13   3    0.50    3.50
   0 -13   3    1.40    1.70
   0  13   4   42.60    4.10
   0  13  -4   44.20    4.00
   0  13   4   37.10    3.00
   0  13  -4   42.80    6.80
   0  13  -4   43.80    3.10
   0 -13  -4   35.70    4.90
   0 -13  -4   42.50    5.00
   0 -13   4   39.10    6.00
   0 -13   4   41.70    3.70
   0 -13   4   39.30    4.40
   0 -13  -4   42.90    4.10
   0  13   5   20.60    3.30
   0  13  -5   19.00    5.20
   0  13  -5   19.90    2.30
   0  13   5   20.10    2.50
   0 -13  -5   25.50    3.80
   0 -13   5   17.40    4.90
   0 -13   5   14.40    3.10
   0 -13   5   21.90    3.20
   0 -13  -5   18.90    3.90
   0 -13  -5   26.40    3.60
   0  13  -6    0.30    1.10
   0  13  -6   -1.30    1.70
   0  13  -6    0.50    2.80
   0  13   6   -0.70    1.40
   0  13   6   -1.20    1.50
   0 -13  -6   -0.80    2.90
   0 -13  -6    0.00    1.80
   0 -13   6   -2.00    1.90
   0 -13   6   -0.70    3.10
   0 -13   6   -1.30    1.60
   0 -13  -6    0.20    1.50
   0  13  -7   38.50    7.10
   0  13  -7   36.10    2.60
   0  13   7   38.70    3.00
   0  13   7   37.70    4.50
   0  13  -7   30.00    4.00
   0 -13   7   42.90    4.90
   0 -13   7   36.80    4.10
   0 -13  -7   30.60    5.10
   0 -13   7   39.90    6.70
   0 -13  -7   44.50    5.00
   0 -13  -7   40.60    4.60
   0  13  -8    8.90    1.50
   0  13  -8    6.60    3.80
   0  13   8    5.60    1.60
   0  13  -8    6.30    2.70
   0  13   8    8.30    2.70
   0  13  -8    8.40    1.20
   0 -13  -8   13.30    3.20
   0 -13   8    4.00    2.60
   0 -13   8   10.60    4.50
   0 -13  -8    9.70    2.80
   0 -13   8   11.30    2.60
   0 -13  -8    3.60    3.50
   0  13  -9  104.89    8.80
   0  13  -9   73.19    3.40
   0  13  -9   79.49    6.40
   0  13   9   79.39    4.40
   0  13   9   83.59    6.30
   0  13  -9   79.59    4.00
   0 -13  -9   76.99    5.90
   0 -13  -9   80.69    6.00
   0 -13   9   88.69    9.60
   0 -13   9   77.29    5.60
   0 -13  -9   82.09    7.80
   0  13 -10    6.30    1.50
   0  13  10   12.30    2.90
   0  13 -10    7.30    1.10
   0  13 -10    9.10    4.00
   0  13  10    8.80    1.70
   0 -13 -10    6.00    2.80
   0 -13 -10    7.80    2.50
   0 -13  10    5.80    4.50
   0 -13  10    7.40    2.30
   0 -13 -10    5.20    4.20
   0 -13  10    8.80    2.80
   0  13 -11   59.39    3.70
   0  13  11   62.89    3.90
   0  13  11   64.89    6.00
   0  13 -11   65.49    3.20
   0  13 -11   71.29    9.30
   0 -13 -11   68.69    5.50
   0 -13  11   58.39    5.60
   0 -13  11   69.99    7.80
   0 -13 -11   72.19    5.80
   0 -13 -11   61.19    7.60
   0  13  12    2.40    2.60
   0  13 -12    3.40    4.10
   0  13  12    0.20    1.90
   0  13  12    1.60    1.50
   0  13 -12    3.50    1.30
   0  13 -12    3.90    1.50
   0 -13  12    1.50    2.40
   0 -13 -12    2.70    2.30
   0 -13  12   -2.00    4.20
   0 -13  12    0.60    2.00
   0  13  13   35.40    3.00
   0  13 -13   27.60    3.00
   0  13  13   25.40    4.80
   0  13 -13   34.90    6.50
   0  13 -13   28.70    2.70
   0  13  13   23.90    3.00
   0 -13  13   32.70    4.30
   0 -13 -13   33.00    4.40
   0 -13  13   29.90    4.30
   0 -13 -13   34.30    4.80
   0  13 -14    2.90    1.70
   0  13 -14    4.80    1.90
   0  13  14    1.70    1.80
   0  13  14    4.40    1.80
   0  13 -14    4.10    4.30
   0  13  14    7.00    3.30
   0 -13 -14    8.40    3.20
   0 -13  14    4.10    2.60
   0 -13  14   10.40    3.20
   0 -13 -14    3.10    2.40
   0  13 -15   15.90    5.50
   0  13  15   12.00    3.90
   0  13 -15    9.30    2.40
   0  13  15   11.70    2.40
   0  13  15   11.80    2.20
   0  13 -15   10.70    2.20
   0 -13 -15    9.50    3.20
   0 -13 -15    9.90    3.00
   0 -13  15    1.80    2.50
   0 -13  15   10.10    3.20
   0  13 -16    2.20    2.10
   0  13  16    3.40    1.70
   0  13 -16    4.70    4.70
   0  13 -16    1.50    1.90
   0  13  16   -1.30    2.40
   0 -13  16    2.80    2.70
   0 -13  16   -0.10    2.50
   0 -13 -16   -0.20    2.30
   0 -13 -16   -0.70    3.10
   0  13  17   31.40    3.40
   0  13 -17   28.70    3.50
   0  13 -17   34.20    4.50
   0  13 -17   40.90    7.30
   0  13  17   36.50    5.90
   0 -13  17   32.40    4.60
   0 -13 -17   26.70    5.40
   0 -13 -17   29.90    4.90
   0 -13  17   35.20    5.00
   0  13  18    1.50    2.10
   0  13 -18   -0.60    2.70
   0  13  18    3.20    3.50
   0  13 -18    3.60    5.50
   0  13 -18    1.90    2.20
   0 -13 -18   -0.40    2.90
   0 -13  18    3.20    2.70
   0 -13  18   -0.20    2.90
   0 -13 -18    2.30    2.90
   0  13 -19    7.00    5.40
   0  13  19    6.80    2.30
   0  13  19    3.50    3.20
   0  13 -19    0.50    3.20
   0 -13  19    6.20    3.40
   0 -13  19    3.70    2.90
   0 -13 -19    6.90    3.90
   0 -13 -19    7.10    3.90
   0  13  20    4.50    2.40
   0  13 -20    4.90    3.70
   0  13 -20    0.70    5.00
   0  13 -20    0.30    2.30
   0  13  20    0.30    3.10
   0 -13  20    7.70    3.30
   0 -13 -20    6.50    3.20
   0 -13 -20   -0.90    4.00
   0  13 -21   -0.10    2.60
   0  13 -21    2.40    6.00
   0  13  21    0.70    2.40
   0  13  21    3.40    3.90
   0 -13  21   -2.30    2.90
   0 -13  21    1.10    2.60
   0 -13 -21   -0.20    4.10
   0  14   0   32.60    3.50
   0  14   0   32.50    3.50
   0 -14   0   34.10    4.90
   0 -14   0   35.60    3.60
   0 -14   0   31.10    4.90
   0  14  -1    7.70    1.90
   0  14   1    3.90    2.20
   0  14  -1    9.90    2.40
   0  14   1    9.50    2.30
   0 -14   1    9.00    3.20
   0 -14  -1    5.40    2.90
   0 -14   1    4.30    2.70
   0 -14  -1    7.90    3.30
   0 -14  -1    7.00    2.40
   0 -14   1    6.90    1.70
   0  14   2    7.40    2.30
   0  14  -2    9.80    2.60
   0  14  -2   11.20    1.90
   0  14   2    7.30    2.30
   0 -14   2    8.20    3.50
   0 -14   2    9.50    2.00
   0 -14  -2    6.90    3.00
   0 -14   2   12.30    4.60
   0 -14  -2   13.40    3.00
   0  14   3    0.30    1.90
   0  14  -3   -2.80    1.80
   0  14  -3   -0.50    1.20
   0  14   3   -0.50    1.60
   0 -14  -3    1.50    2.40
   0 -14   3   -1.80    1.50
   0 -14  -3    0.30    2.30
   0  14   4    0.30    1.90
   0  14  -4   -4.10    2.80
   0  14   4    0.40    1.40
   0  14  -4   -0.50    1.10
   0 -14  -4    1.90    2.40
   0 -14  -4    1.70    1.70
   0 -14  -4   -2.90    2.30
   0 -14   4    0.50    1.60
   0  14   5   11.20    2.70
   0  14  -5   17.20    2.00
   0  14   5   17.50    2.50
   0  14  -5    9.40    2.70
   0  14  -5   19.20    5.50
   0 -14  -5   12.10    2.70
   0 -14   5   16.60    3.00
   0 -14   5   15.80    3.10
   0 -14  -5   18.20    3.90
   0 -14  -5   13.90    3.20
   0  14  -6    0.30    1.00
   0  14  -6    1.90    2.20
   0  14  -6    1.60    3.40
   0  14   6   -0.70    1.40
   0  14   6    0.60    1.90
   0 -14  -6   -5.50    3.00
   0 -14  -6    4.30    2.20
   0 -14  -6    1.80    2.00
   0 -14   6   -1.30    1.80
   0 -14   6    0.70    2.00
   0  14  -7   11.50    4.30
   0  14   7   11.50    2.10
   0  14  -7   13.90    3.10
   0  14   7   14.20    3.20
   0  14  -7   11.50    1.50
   0 -14  -7   10.60    3.70
   0 -14  -7   12.40    3.20
   0 -14   7    7.70    2.80
   0 -14   7   10.80    2.60
   0 -14  -7   12.10    2.80
   0  14   8   -1.20    1.40
   0  14  -8    1.90    3.80
   0  14  -8   -0.40    0.70
   0  14  -8    1.30    0.90
   0  14   8   -2.20    2.10
   0 -14  -8    1.50    2.30
   0 -14  -8   -2.60    3.40
   0 -14   8    0.60    2.20
   0 -14   8   -3.40    1.50
   0 -14  -8   -0.60    1.60
   0  14   9    2.10    1.60
   0  14   9    0.30    2.10
   0  14  -9    4.50    3.30
   0 -14  -9    2.20    2.00
   0 -14  -9    5.30    3.90
   0 -14  -9    4.00    3.10
   0 -14   9    0.40    2.30
   0 -14   9    3.70    2.20
   0  14  10    0.90    2.50
   0  14  10   -3.00    1.90
   0  14 -10   -2.60    4.00
   0  14  10    1.90    1.50
   0 -14 -10    3.10    2.60
   0 -14 -10   -0.60    3.80
   0 -14 -10   -0.70    1.80
   0 -14  10   -0.70    2.00
   0 -14  10    1.30    2.20
   0  14 -11    0.90    4.80
   0  14  11    2.60    2.80
   0  14  11    3.40    2.10
   0  14  11    2.60    1.70
   0 -14 -11    1.10    2.50
   0 -14 -11    0.30    2.00
   0 -14  11    1.20    2.00
   0 -14  11    3.60    2.30
   0  14  12   -0.50    1.60
   0  14  12   -1.90    1.70
   0 -14 -12   -1.10    2.30
   0 -14  12    3.80    2.60
   0 -14 -12   -1.00    2.30
   0 -14  12    0.30    2.60
   0  14  13   -0.60    1.90
   0  14 -13   -0.30    1.00
   0  14  13    3.90    2.60
   0  14  13   -2.30    1.60
   0 -14  13   -1.90    2.40
   0 -14 -13    3.90    2.80
   0 -14  13   -3.50    1.90
   0 -14 -13    1.40    2.30
   0  14 -14   -0.30    1.30
   0  14 -14    4.80    4.30
   0  14 -14   -0.30    1.50
   0  14  14   -2.20    1.80
   0  14  14   -1.30    2.70
   0  14  14    3.60    1.90
   0 -14 -14   -0.40    2.90
   0 -14 -14    0.60    2.90
   0 -14  14   -3.50    2.00
   0 -14  14   -0.80    2.20
   0  14 -15    0.50    1.70
   0  14  15    1.90    2.00
   0  14  15    9.20    3.50
   0  14 -15    2.50    1.70
   0  14 -15    7.10    4.60
   0  14  15   -0.60    1.70
   0 -14  15    0.70    3.00
   0 -14 -15    0.10    2.70
   0 -14 -15    1.90    2.80
   0 -14  15    3.80    2.60
   0  14 -16    4.90    2.10
   0  14 -16    2.50    1.90
   0  14  16    0.90    2.00
   0  14  16    6.80    3.70
   0  14 -16    8.00    5.20
   0  14  16    5.50    2.00
   0 -14 -16   -1.90    3.50
   0 -14 -16    5.80    2.90
   0 -14  16    3.00    2.70
   0 -14  16    6.00    3.30
   0  14  17    2.70    3.50
   0  14  17   -3.40    2.00
   0  14 -17   -1.20    4.80
   0  14 -17   -1.20    2.10
   0  14 -17    1.50    2.20
   0  14  17   -3.10    1.70
   0 -14  17    0.90    2.90
   0 -14 -17   -2.40    3.50
   0 -14 -17   -2.30    2.60
   0 -14  17    3.60    2.70
   0  14  18   -4.50    1.90
   0  14 -18    0.20    2.70
   0  14 -18    3.00    2.40
   0  14  18    2.20    2.40
   0  14  18    0.90    3.00
   0  14 -18    0.60    5.20
   0 -14  18    3.80    3.20
   0 -14  18    3.20    3.10
   0 -14 -18    5.90    3.70
   0 -14 -18    1.10    3.00
   0  14 -19    3.10    2.70
   0  14  19    2.60    2.70
   0  14 -19   -1.20    5.20
   0  14  19    1.90    3.40
   0  14  19   -2.80    2.00
   0 -14 -19   -5.30    3.90
   0 -14 -19    5.80    4.20
   0 -14  19   -1.10    2.90
   0 -14  19    6.50    3.70
   0  14  20   -2.70    4.10
   0  14  20    1.60    2.40
   0  14 -20    4.90    6.00
   0  14 -20    2.60    2.90
   0 -14  20   -4.50    3.00
   0 -14  20   -0.90    3.30
   0 -14 -20    0.10    3.10
   0 -14 -20   -1.90    4.40
   0  15   0    0.60    1.90
   0  15   0   -0.30    1.50
   0 -15   0   -1.70    1.90
   0 -15   0    2.20    1.70
   0  15   1    4.20    1.80
   0  15  -1    3.00    1.80
   0  15  -1    3.60    2.30
   0  15   1    3.80    2.20
   0 -15   1    6.70    2.50
   0 -15  -1    4.30    2.20
   0 -15  -1    6.90    2.60
   0  15  -2   22.70    2.80
   0  15   2   18.70    3.10
   0  15   2   25.30    3.20
   0 -15  -2   19.40    3.40
   0 -15   2   20.60    4.70
   0 -15  -2   31.50    4.20
   0 -15   2   20.10    3.50
   0  15  -3    5.90    2.30
   0  15  -3    2.90    1.50
   0  15   3    5.30    2.00
   0  15   3    2.90    2.10
   0 -15  -3    4.10    3.10
   0 -15   3    5.30    3.40
   0 -15   3    5.80    2.10
   0 -15  -3    9.00    2.50
   0 -15   3    6.10    2.70
   0  15  -4   14.90    3.10
   0  15  -4   13.00    2.00
   0  15   4   17.60    2.80
   0  15   4   21.20    3.20
   0 -15   4   13.70    2.70
   0 -15   4   19.50    3.70
   0 -15  -4   15.00    3.20
   0 -15  -4   22.20    4.30
   0  15   5   11.40    2.30
   0  15  -5   11.30    2.90
   0  15  -5   16.60    5.60
   0  15   5   12.50    3.00
   0  15  -5   17.90    1.90
   0 -15  -5   14.20    3.10
   0 -15   5   10.30    3.00
   0 -15  -5   20.40    4.20
   0 -15  -5   11.70    3.90
   0 -15   5   17.00    2.90
   0  15  -6   12.40    5.00
   0  15   6   14.20    3.20
   0  15  -6   10.70    1.40
   0  15   6   13.50    2.20
   0 -15   6   14.20    3.20
   0 -15  -6   16.50    3.90
   0 -15   6    9.10    2.40
   0 -15  -6   12.80    3.10
   0 -15  -6   22.40    4.50
   0  15   7   17.00    3.40
   0  15  -7   11.70    4.90
   0  15   7   15.90    2.50
   0 -15  -7   11.90    4.40
   0 -15   7   15.90    3.40
   0 -15   7   20.40    3.50
   0 -15  -7   11.40    2.90
   0 -15  -7   15.40    3.10
   0  15  -8   38.40    7.40
   0  15   8   42.70    5.00
   0  15   8   37.20    3.60
   0 -15   8   28.10    4.30
   0 -15  -8   41.20    6.50
   0 -15  -8   33.10    4.70
   0 -15  -8   42.00    4.90
   0  15   9   32.10    4.40
   0  15   9   22.20    2.90
   0  15  -9   25.10    6.60
   0 -15  -9   24.80    4.10
   0 -15   9   26.70    4.20
   0 -15  -9   17.30    5.20
   0 -15  -9   23.00    3.80
   0 -15   9   24.50    4.00
   0  15  10   32.70    4.70
   0  15  10   26.80    3.20
   0  15 -10   36.10    7.00
   0  15  10   30.60    3.80
   0 -15 -10   32.60    4.30
   0 -15  10   27.50    4.60
   0 -15  10   21.60    3.90
   0 -15 -10   26.70    4.40
   0  15  11   73.69    5.10
   0  15 -11   85.79   10.20
   0  15  11   66.89    4.50
   0 -15 -11   73.29    6.30
   0 -15  11   78.69    6.40
   0 -15 -11   77.39    6.30
   0 -15  11   69.39    6.10
   0  15 -12   32.70    7.10
   0  15  12   32.90    3.60
   0  15  12   29.90    3.10
   0  15  12   27.60    4.60
   0 -15 -12   34.80    4.80
   0 -15  12   24.70    4.00
   0 -15  12   22.10    4.00
   0 -15 -12   31.60    5.30
   0  15  13   -1.20    1.80
   0  15 -13    0.80    4.90
   0  15  13    0.70    2.10
   0  15  13    0.30    2.70
   0 -15  13   -0.70    2.60
   0 -15 -13    0.20    3.10
   0 -15 -13   -6.60    2.60
   0 -15  13    1.10    2.40
   0  15  14   75.69    4.80
   0  15  14   85.39    7.20
   0  15 -14   91.69   11.00
   0  15  14   73.49    5.00
   0 -15 -14   86.59    7.30
   0 -15  14   79.19    6.50
   0 -15  14   77.19    6.90
   0 -15 -14   63.89    7.20
   0  15  15   -2.70    3.00
   0  15 -15    0.20    5.20
   0  15  15   -0.50    2.00
   0  15  15    0.10    1.90
   0 -15 -15    1.10    2.90
   0 -15  15   -0.50    3.10
   0 -15  15    3.10    3.20
   0 -15 -15    0.70    3.20
   0  15  16   37.00    3.70
   0  15 -16   39.90    7.70
   0  15  16   34.80    3.60
   0  15  16   38.70    5.80
   0 -15 -16   37.10    5.40
   0 -15  16   34.40    5.30
   0 -15  16   33.00    5.40
   0 -15 -16   38.90    5.90
   0  15 -17    7.30    6.00
   0  15  17   14.20    4.30
   0  15  17    9.60    2.80
   0  15  17   18.30    2.60
   0 -15  17   16.50    4.10
   0 -15 -17   16.90    4.70
   0 -15  17    9.20    3.50
   0 -15 -17   13.80    4.20
   0  15  18   11.10    2.50
   0  15 -18   11.70    6.40
   0  15  18    9.20    4.10
   0 -15 -18    7.40    3.70
   0 -15  18   20.20    5.30
   0 -15 -18   20.50    4.40
   0 -15  18   16.50    4.20
   0 -16   0   90.09    5.20
   0 -16   0   94.69    7.00
   0 -16   0   84.99    7.60
   0  16   1   -0.80    1.90
   0  16  -1    1.90    1.80
   0  16  -1    0.60    2.20
   0  16   1   -0.70    2.10
   0 -16  -1    3.80    2.60
   0 -16  -1    3.40    2.20
   0 -16   1   -2.20    2.70
   0 -16   1    3.80    2.60
   0 -16  -1    2.90    2.60
   0  16  -2  142.89    8.00
   0  16   2  150.78    7.80
   0  16  -2  153.88    6.90
   0  16   2  149.88    7.70
   0 -16   2  154.38   10.30
   0 -16  -2  136.69    7.80
   0 -16  -2  152.88    9.70
   0 -16  -2  158.68    8.80
   0 -16   2  152.38    8.80
   0  16  -3   38.20    3.10
   0  16  -3   38.30    4.50
   0  16   3   40.00    4.20
   0  16   3   29.10    4.00
   0 -16  -3   35.30    5.00
   0 -16  -3   34.50    4.50
   0 -16   3   33.10    4.70
   0 -16   3   31.10    5.60
   0 -16  -3   33.90    4.50
   0  16  -4   56.99    3.40
   0  16  -4   52.99    5.40
   0  16   4   50.39    4.50
   0  16   4   62.29    5.00
   0 -16   4   65.39    6.40
   0 -16  -4   58.29    6.30
   0 -16  -4   51.59    6.10
   0 -16   4   48.90    6.90
   0 -16   4   57.89    4.70
   0 -16  -4   55.09    5.70
   0  16   5    6.00    2.40
   0  16  -5    4.80    1.30
   0  16   5    0.60    2.00
   0 -16  -5    4.80    2.70
   0 -16   5    4.80    2.50
   0 -16  -5    8.50    2.70
   0 -16   5    2.00    2.10
   0 -16  -5    3.70    3.60
   0  16   6   46.90    4.60
   0  16   6   46.70    4.30
   0 -16   6   36.00    4.90
   0 -16  -6   35.70    5.20
   0 -16   6   44.60    5.50
   0 -16  -6   59.29    5.60
   0 -16  -6   36.90    5.70
   0  16   7   26.40    3.20
   0  16   7   28.50    4.10
   0  16  -7   30.20    7.10
   0 -16  -7   19.20    4.20
   0 -16  -7   28.00    5.80
   0 -16   7   22.90    4.20
   0 -16   7   24.00    3.80
   0 -16  -7   21.40    3.70
   0  16   8   26.40    3.20
   0  16   8   21.00    4.00
   0  16  -8   26.90    7.00
   0 -16   8   18.90    3.50
   0 -16  -8   15.90    5.10
   0 -16   8   16.00    3.70
   0 -16  -8   17.90    3.70
   0 -16  -8   29.20    4.80
   0  16  -9   15.50    6.20
   0  16   9   11.00    3.20
   0  16   9    8.00    2.30
   0 -16   9    8.10    3.50
   0 -16   9    8.70    2.70
   0 -16  -9    7.10    3.20
   0 -16  -9   12.90    3.50
   0  16  10    4.00    2.10
   0  16  10    3.30    2.70
   0  16 -10   -2.60    4.50
   0 -16  10    0.80    2.40
   0 -16  10    2.30    2.60
   0 -16 -10   -0.10    2.20
   0 -16 -10    3.10    3.00
   0  16  11    5.50    3.10
   0  16 -11    3.60    5.10
   0  16  11    7.50    2.70
   0  16  11    2.90    2.10
   0 -16 -11    1.20    2.60
   0 -16  11    7.20    3.20
   0 -16  11    3.50    2.50
   0 -16 -11    6.60    3.30
   0  16 -12    6.40    4.90
   0  16  12    3.20    2.30
   0  16  12    0.40    2.30
   0  16  12    3.80    3.10
   0 -16  12    3.40    3.30
   0 -16 -12    5.80    3.30
   0 -16 -12    0.10    3.00
   0 -16  12    3.30    3.20
   0  16  13   11.80    3.70
   0  16  13   12.80    2.60
   0  16 -13   16.60    6.50
   0  16  13    9.30    2.60
   0 -16  13   11.40    3.80
   0 -16 -13   10.10    3.50
   0 -16 -13    6.70    3.60
   0 -16  13   12.50    3.40
   0  16  14   -1.10    3.20
   0  16  14    0.50    2.40
   0  16 -14    0.80    5.20
   0  16  14   -3.30    2.00
   0 -16 -14    0.90    2.80
   0 -16  14   -1.00    2.50
   0 -16 -14   -2.30    2.80
   0 -16  14   -6.20    2.80
   0  16  15    3.80    2.50
   0  16  15    3.00    3.70
   0  16  15    0.70    1.90
   0  16 -15   -6.50    5.30
   0 -16  15   -1.20    2.80
   0 -16 -15    6.30    3.90
   0 -16  15    3.80    3.10
   0  16  16    3.80    4.00
   0  16 -16    5.70    6.60
   0  16  16   -1.20    2.10
   0 -16 -16    5.20    3.10
   0 -16 -16    1.30    4.00
   0  17   0   -4.30    2.40
   0  17   0   -1.80    2.30
   0 -17   0    1.10    3.50
   0 -17   0   -1.80    2.40
   0  17  -1   -2.00    1.70
   0  17   1    2.90    2.60
   0  17  -1    3.60    2.80
   0  17   1   -0.80    2.00
   0 -17   1   -1.50    2.50
   0 -17  -1    1.30    2.20
   0 -17   1    1.70    3.50
   0 -17  -1    0.90    2.60
   0 -17  -1    0.00    3.40
   0  17  -2    2.10    3.00
   0  17   2    1.40    2.30
   0  17  -2   -1.60    1.60
   0 -17  -2    1.20    2.60
   0 -17  -2    3.50    2.70
   0 -17   2    2.20    3.30
   0 -17   2    0.50    2.40
   0 -17  -2   -3.00    2.40
   0  17   3    1.50    2.50
   0  17  -3    1.00    1.40
   0  17   3   -0.50    2.10
   0 -17   3   -3.00    2.10
   0 -17  -3    0.50    2.80
   0 -17  -3   -3.20    2.20
   0 -17  -3    1.90    3.10
   0 -17   3   -1.10    3.60
   0  17  -4    5.00    1.40
   0  17   4    2.60    2.20
   0  17   4    1.10    2.60
   0 -17  -4   -2.30    2.40
   0 -17  -4   12.80    3.70
   0 -17   4    4.50    4.00
   0 -17   4    4.80    2.70
   0 -17  -4    2.00    2.20
   0  17   5   -0.10    2.30
   0  17   5    3.20    2.40
   0 -17   5    2.20    3.70
   0 -17  -5   -0.30    2.50
   0 -17   5    0.00    2.00
   0 -17  -5   -1.40    3.10
   0 -17   5   -2.70    2.10
   0  17   6    3.40    2.60
   0  17   6    0.20    2.30
   0 -17  -6    0.90    2.60
   0 -17  -6    4.40    4.20
   0 -17  -6    2.50    2.90
   0 -17   6    1.80    3.10
   0 -17   6    1.30    2.30
   0  17   7   -2.10    2.50
   0  17   7    3.20    2.30
   0 -17  -7    8.70    4.70
   0 -17   7   -0.20    2.20
   0 -17  -7    1.40    3.20
   0 -17  -7    3.30    2.60
   0 -17   7    1.90    2.60
   0  17   8    7.10    3.00
   0  17   8   10.00    2.70
   0 -17  -8   11.10    3.70
   0 -17   8    9.40    2.80
   0 -17  -8   10.00    3.20
   0 -17   8    4.60    2.90
   0  17   9   -0.60    2.30
   0 -17  -9    3.00    3.00
   0 -17  -9    2.90    3.50
   0 -17   9   -0.20    2.60
   0 -17   9   -2.30    2.50
   0  17  10    3.20    2.70
   0  17 -10   11.00    5.60
   0  17  10    0.30    3.20
   0  17  10    8.50    2.60
   0 -17 -10   10.00    3.80
   0 -17  10   10.60    3.50
   0 -17 -10    4.50    3.10
   0 -17  10    5.80    3.70
   0  17  11    1.10    2.90
   0  17  11   -0.70    2.50
   0  17 -11  -10.20    4.90
   0  17  11    1.90    2.60
   0 -17 -11   -4.10    2.50
   0 -17 -11   -2.40    3.50
   0 -17  11    1.90    2.80
   0 -17  11    4.70    3.30
   0  17  12    3.10    2.70
   0  17  12    7.10    3.70
   0  17 -12   11.40    6.70
   0  17  12    8.50    2.80
   0 -17 -12   11.30    3.70
   0 -17 -12   11.00    6.00
   0 -17  12    9.10    3.70
   0 -17  12    6.90    2.90
   0  17  13    5.50    3.10
   0  17  13    7.10    3.80
   0  17  13    0.10    2.30
   0  17 -13  -12.40    5.50
   0 -17 -13    1.50    3.80
   0 -17 -13   -1.30    2.80
   0 -17  13    9.70    3.40
   0  17 -14    2.10    5.80
   0  17  14    3.20    2.20
   0  17  14    3.90    3.60
   0 -17 -14    0.60    3.80
   0 -17  14    8.40    3.30
   0 -17  14    4.10    3.80
   0 -17 -14    4.60    3.90
   0  18   0   10.50    3.20
   0  18   0    6.70    2.40
   0 -18   0    3.50    2.80
   0 -18   0    0.60    3.40
   0  18   1    1.10    2.20
   0  18  -1    0.60    1.80
   0  18   1   -1.00    2.70
   0 -18   1    0.20    3.40
   0 -18  -1    0.50    2.60
   0 -18  -1   -0.70    2.20
   0 -18   1    2.10    3.10
   0 -18  -1    5.70    3.60
   0  18   2    5.00    3.30
   0  18  -2    7.80    2.00
   0  18   2    1.90    2.50
   0 -18  -2   11.70    3.40
   0 -18  -2    5.80    2.80
   0 -18   2   -0.90    3.40
   0 -18   2    4.90    2.90
   0 -18  -2    4.50    3.80
   0  18   3    1.20    2.60
   0  18   3    5.70    2.90
   0  18  -3    3.50    1.60
   0 -18  -3    5.00    3.20
   0 -18   3    0.00    3.80
   0 -18   3    5.70    3.20
   0 -18  -3   15.00    3.70
   0 -18  -3    7.20    3.80
   0  18   4   12.60    3.10
   0 -18   4    5.50    3.10
   0 -18  -4    5.20    3.50
   0 -18  -4    1.40    4.00
   0 -18   4   -0.90    4.10
   0 -18  -4    9.00    3.00
   0  18   5    4.10    2.50
   0  18   5    1.10    2.90
   0 -18   5    2.80    2.90
   0 -18  -5   -0.40    3.60
   0 -18  -5   16.20    4.60
   0 -18  -5    0.70    2.90
   0 -18   5    9.60    4.40
   0  18   6    8.30    3.30
   0  18   6    4.80    2.90
   0 -18  -6    5.40    3.80
   0 -18  -6    0.40    4.70
   0 -18  -6    3.40    3.00
   0 -18   6    1.30    4.30
   0 -18   6    8.30    2.70
   0 -18   6    8.90    3.60
   0  18   7   -0.10    2.60
   0  18   7   -0.90    2.70
   0 -18   7   -4.30    2.70
   0 -18   7   -2.50    2.40
   0 -18  -7   -0.70    3.30
   0 -18  -7    0.70    3.10
   0  18   8    6.60    3.10
   0  18   8    2.50    3.40
   0 -18   8    2.70    2.90
   0 -18   8   12.60    3.50
   0 -18  -8    6.90    3.40
   0  18   9    2.80    3.30
   0  18   9   -1.50    2.90
   0 -18  -9   -0.20    2.70
   0 -18  -9   -1.80    3.30
   0 -18   9   -2.90    2.40
   0  18  10   -4.30    2.70
   0  18  10   -0.70    3.50
   0  18  10    1.30    3.10
   0 -18  10    4.90    2.90
   0 -18  10    5.50    4.30
   0 -18 -10   -3.80    2.50
   0 -18 -10    0.50    3.80
   0  18  11    1.30    2.90
   0  18  11   -6.00    3.40
   0 -18  11    2.70    3.00
   0 -18 -11    6.00    3.20
   0 -18 -11   -0.40    3.50
   0 -18  11    2.10    3.20
   0  19   0    1.10    2.70
   0 -19   0    5.30    3.30
   0 -19   0    1.00    3.50
   0  19   1   10.60    2.80
   0  19  -1    8.20    2.20
   0 -19  -1    6.40    4.50
   0 -19   1   13.30    3.80
   0 -19  -1   11.30    3.60
   0 -19   1   13.00    5.00
   0  19  -2    0.90    1.50
   0  19   2   -1.20    2.40
   0  19   2    2.80    3.70
   0 -19  -2   -0.60    3.70
   0 -19   2    2.20    3.00
   0 -19  -2   -3.30    3.00
   0 -19  -2    9.90    4.00
   0 -19   2   -3.00    3.50
   0  19   3    4.20    3.60
   0  19  -3   -0.50    1.30
   0  19   3   -0.20    2.50
   0 -19  -3    1.60    2.70
   0 -19  -3    4.20    3.80
   0 -19   3    2.10    2.90
   0 -19  -3   -1.80    3.50
   0 -19   3    2.10    4.50
   0  19   4    0.40    2.70
   0  19   4   -2.90    3.60
   0 -19  -4    3.20    2.90
   0 -19   4    1.60    2.90
   0 -19  -4    7.20    4.00
   0 -19  -4    0.20    4.50
   0 -19   4    5.00    4.80
   0  19   5   -6.70    3.30
   0  19   5   -5.30    2.80
   0 -19  -5    0.80    3.40
   0 -19   5   -3.40    3.20
   0 -19  -5    7.50    3.40
   0 -19  -5   14.10    4.90
   0 -19   5    0.10    4.90
   0  19   6   -2.20    2.90
   0 -19  -6   -0.50    3.00
   0 -19  -6    5.80    3.90
   0 -19   6   -2.40    3.40
   0  19   7   20.40    4.20
   0 -19  -7   28.00    4.60
   0 -19  -7   22.20    5.00
   0 -19   7   20.10    4.50
   0 -19   7   16.00    3.50
   0 -19   7   18.00    5.40
   1   0 -28    2.10    4.20
   1   0 -28    2.90    5.40
  -1   0  28    2.50    2.90
   1   0 -27    3.10    3.70
   1   0 -27   -2.80    4.50
  -1   0  27    1.00    3.10
  -1   0  26   -3.30    2.80
   1   0 -26   -1.30    3.10
   1   0 -26    1.30    4.40
  -1   0  25    0.30    2.90
   1   0 -25    0.60    2.90
   1   0 -25    5.00    3.70
  -1   0  24   -0.90    2.60
   1   0 -24    3.20    3.60
   1   0 -24   -2.40    2.60
  -1   0  23    4.40    2.20
   1   0 -23    0.20    2.50
   1   0 -23   -0.40    3.10
  -1   0  22    0.70    2.50
   1   0 -22    6.00    3.50
  -1   0  22    2.30    2.70
   1   0 -22   -3.60    2.00
  -1   0  22   -2.20    1.70
  -1   0  21    0.20    2.00
   1   0 -21    0.30    3.20
  -1   0  21   -1.60    2.20
   1   0 -21   -3.00    1.90
  -1   0  21    0.20    2.20
   1   0 -20   -0.10    1.90
   1   0 -20   -1.00    2.90
  -1   0  20    0.90    2.20
  -1   0  20    2.50    1.90
   1   0 -20    0.90    2.30
  -1   0  20    2.60    2.00
   1   0 -20   -0.30    2.60
   1   0 -19    1.80    3.00
   1   0 -19    1.60    2.80
   1   0 -19   -0.90    1.90
  -1   0  19   -2.40    1.50
   1   0 -19    2.20    2.30
  -1   0  19   -0.70    1.70
  -1   0  19    1.20    2.50
  -1   0  19   -0.70    1.80
   1   0 -18    2.50    2.20
  -1   0  18   -0.10    1.60
   1   0 -18    5.20    2.60
  -1   0  18   -1.70    1.50
  -1   0  18    0.20    1.80
   1   0 -18    1.40    1.70
   1   0 -18    2.20    1.70
  -1   0  18    1.10    2.20
   1   0 -17    1.00    1.70
   1   0 -17   -3.10    2.00
  -1   0  17    1.10    1.40
  -1   0  17   -0.90    1.40
   1   0 -17    0.40    1.80
   1   0 -17    1.10    1.90
  -1   0  17    2.50    1.60
   1   0 -16    2.80    1.60
  -1   0  16    2.60    1.50
   1   0 -16    6.60    2.30
   1   0 -16    6.40    1.90
   1   0 -16    5.50    2.20
  -1   0  16   10.80    2.40
  -1   0  16    4.00    2.20
  -1   0  16    5.70    1.80
  -1   0  15    0.40    1.60
   1   0 -15    0.10    1.20
   1   0 -15    1.80    1.80
  -1   0  15    1.30    1.20
   1   0 -15    0.00    1.80
   1   0 -15   -1.20    1.20
  -1   0  15   -0.10    1.00
  -1   0  14    6.00    1.90
  -1   0  14    6.80    1.80
   1   0 -14    3.60    1.90
   1   0 -14    6.40    2.00
  -1   0  14    6.10    2.00
   1   0 -14    7.90    1.80
   1   0 -14    4.90    1.60
   1   0 -13   -0.30    1.00
  -1   0  13    0.10    1.20
   1   0 -13    0.50    1.30
   1   0 -13   -0.10    0.80
  -1   0  13   -1.30    1.00
   1   0 -13   -0.20    1.30
  -1   0  13   -0.10    1.00
   1   0 -12    3.50    1.70
   1   0 -12    3.30    1.40
  -1   0  12    0.10    1.30
   1   0 -12    1.70    1.10
  -1   0  12    3.00    1.30
   1   0 -12    3.20    1.30
  -1   0  12    3.70    1.40
   1   0 -11   -0.70    0.90
   1   0 -11   -1.40    1.20
   1   0 -11    0.80    1.00
  -1   0  11   -0.30    0.80
   1   0 -11    0.20    0.90
  -1   0  11    1.10    1.20
  -1   0  11    1.30    1.10
  -1   0  10    1.00    0.70
   1   0 -10   -0.30    0.80
  -1   0  10   -0.10    0.80
  -1   0  10    0.10    1.00
   1   0 -10    0.50    0.90
   1   0 -10    0.40    1.20
  -1   0   9    0.00    0.70
  -1   0   9    1.10    0.70
   1   0  -9    0.40    0.70
   1   0  -9   -0.10    0.80
   1   0  -9   -0.10    1.00
  -1   0   9    0.70    0.80
   1   0  -9   -1.20    0.60
  -1   0   8    0.60    0.70
   1   0  -8    0.90    0.70
   1   0  -8   -0.30    0.50
   1   0  -8    0.80    0.80
  -1   0   8   -0.70    0.70
   1   0  -8   -0.20    0.60
  -1   0   8   -0.70    0.40
  -1   0   7   -0.10    0.60
   1   0  -7   -0.20    0.70
   1   0  -7    0.10    0.50
   1   0  -7    0.90    0.60
  -1   0   7    0.20    0.60
   1   0  -7    0.40    0.60
  -1   0   7    0.00    0.50
   1   0  -6    0.10    0.50
  -1   0   6    1.50    0.70
   1   0  -6    0.50    0.60
  -1   0   6    1.40    0.50
   1   0  -6    0.50    0.40
  -1   0   6    0.70    0.50
  -1   0   6   -0.20    0.40
   1   0  -6    0.40    0.70
  -1   0   5   -0.20    0.40
  -1   0   5    0.60    0.50
   1   0  -5    0.00    0.60
   1   0  -5    0.40    0.50
   1   0  -5    0.30    0.40
  -1   0   5    0.10    0.40
   1   0  -5    0.50    0.40
  -1   0   5    0.00    0.40
   1   0  -4    0.10    0.30
   1   0  -4    0.10    0.30
   1   0  -4    0.30    0.40
  -1   0   4    0.10    0.40
  -1   0   4   -0.10    0.20
  -1   0   4    0.00    0.30
   1   0  -4    0.20    0.40
  -1   0   4    0.10    0.40
  -1   0   3   -0.10    0.30
   1   0  -3    0.20    0.20
   1   0  -3    0.40    0.20
  -1   0   3    0.20    0.20
  -1   0   3    0.10    0.20
   1   0  -3   -0.10    0.30
   1   0  -3   -0.20    0.20
  -1   0   3   -0.10    0.20
  -1   0  -2   -0.30    0.20
  -1   0  -2    0.00    0.20
  -1   0  -2    0.10    0.20
   1   0   2    0.20    0.20
   1   0   2   -0.10    0.20
   1   0   2    0.50    0.30
  -1   0  -3    0.10    0.30
   1   0   3    0.50    0.40
   1   0   3   -0.10    0.20
   1   0   3    0.00    0.30
  -1   0  -3    0.10    0.30
  -1   0  -3    0.30    0.30
  -1   0  -4    7.50    0.60
   1   0   4    5.00    0.80
   1   0   4    6.30    0.80
   1   0   4    6.50    0.90
  -1   0  -4    6.00    0.80
  -1   0  -4    6.00    0.90
  -1   0  -4    5.40    0.90
  -1   0  -5    0.30    0.50
  -1   0  -5   -0.20    0.50
  -1   0  -5   -0.40    0.30
   1   0   5    0.30    0.60
   1   0   5    0.20    0.50
   1   0   5    0.10    0.40
  -1   0  -5    0.60    0.70
  -1   0  -6    0.90    0.40
  -1   0  -6    0.00    0.50
  -1   0  -6    0.70    0.60
   1   0   6    0.10    0.60
  -1   0  -6    0.80    0.70
   1   0   6   -0.30    0.50
   1   0   6    1.00    0.60
  -1   0  -7    0.80    0.80
  -1   0  -7    0.40    0.70
   1   0   7    0.10    0.60
   1   0   7   -0.10    0.50
   1   0   7   -0.70    0.50
  -1   0  -7   -0.30    0.60
  -1   0  -7   -0.50    0.40
   1   0   8    0.40    0.80
  -1   0  -8    0.80    0.80
   1   0   8    0.80    0.60
  -1   0  -8    0.70    0.60
  -1   0  -8   -0.70    0.60
   1   0   8   -0.60    0.60
  -1   0  -8    0.50    0.60
  -1   0  -9   -0.10    0.90
  -1   0  -9    0.40    0.90
   1   0   9    0.70    0.80
   1   0   9   -0.50    0.60
   1   0   9    0.30    1.00
  -1   0  -9   -0.80    0.50
  -1   0  -9    0.60    0.60
   1   0  10    1.70    0.90
  -1   0 -10   -1.00    1.00
  -1   0 -10    0.20    1.20
   1   0  10   -0.60    0.80
  -1   0 -10    0.70    0.80
   1   0  10    0.00    0.90
  -1   0 -10    2.10    0.90
   1   0  11    1.80    1.10
  -1   0 -11    0.20    0.80
  -1   0 -11   -0.80    1.20
   1   0  11   -0.30    0.80
  -1   0 -11    1.00    1.10
  -1   0 -11   -0.10    0.70
   1   0  11   -0.40    1.00
   1   0  12    6.40    1.50
   1   0  12    5.40    1.70
  -1   0 -12    3.70    1.90
  -1   0 -12    5.80    1.60
   1   0  12    3.80    1.70
  -1   0 -12    6.80    1.40
  -1   0 -12    4.20    1.70
  -1   0 -13   -1.00    1.20
   1   0  13   -0.10    1.10
   1   0  13   -3.40    0.90
  -1   0 -13    0.70    1.00
  -1   0 -13    0.40    1.10
   1   0  13    0.00    1.10
  -1   0 -13   -0.20    1.30
   1   0  14    0.10    1.40
   1   0  14    1.60    1.60
  -1   0 -14    0.20    1.00
   1   0  14   -0.40    1.00
  -1   0 -14   -0.40    1.50
  -1   0 -14   -0.20    1.10
  -1   0 -14    0.50    1.40
   1   0  15    0.60    1.70
  -1   0 -15   -2.10    1.30
  -1   0 -15   -0.30    1.50
   1   0  15    1.00    1.30
  -1   0 -15    1.20    1.10
  -1   0 -15    0.20    1.50
   1   0  15   -0.50    1.30
  -1   0 -16    1.30    1.70
   1   0  16    3.40    1.70
  -1   0 -16    6.50    2.70
  -1   0 -16    2.80    1.60
  -1   0 -16    3.80    2.30
   1   0  16    3.80    1.90
   1   0  16    3.00    1.90
   1   0  17   -0.10    1.30
  -1   0 -17    1.00    2.00
  -1   0 -17   -1.50    2.00
  -1   0 -17    1.60    1.80
  -1   0 -17   -0.50    1.40
   1   0  17    1.00    1.40
   1   0  17   -1.00    1.40
  -1   0 -18    1.50    2.60
  -1   0 -18    4.00    1.90
  -1   0 -18   -1.90    1.80
   1   0  18    8.40    2.90
   1   0  18    7.20    2.30
   1   0  18    6.70    2.60
  -1   0 -18    6.90    3.10
   1   0  19   -1.60    1.70
  -1   0 -19   -1.00    2.40
   1   0  19   -2.60    1.80
  -1   0 -19   -1.90    2.60
   1   0  19   -0.10    2.50
   1   0  19    1.10    2.00
  -1   0 -19    2.70    2.10
  -1   0 -20    0.20    1.80
  -1   0 -20   -3.00    2.50
   1   0  20   -1.50    1.90
   1   0  20    2.20    1.90
  -1   0 -20    1.80    2.70
   1   0  20    0.60    2.00
  -1   0 -21    0.80    2.00
   1   0  21    1.00    2.40
  -1   0 -21    1.30    2.80
   1   0  21    0.40    2.30
   1   0  22    0.20    2.30
  -1   0 -22    1.90    2.80
   1   0  22    2.40    2.00
  -1   0 -22    0.40    2.30
  -1   0 -23    2.50    3.20
  -1   0 -23    2.10    2.50
   1   0  23    2.90    2.60
   1   0  23    1.70    2.80
  -1   0 -24    1.80    3.90
  -1   0 -24    2.90    2.70
   1   0  24    0.60    2.70
   1   0  24   -0.20    2.50
   1   0  25    2.70    2.80
   1   0  25   -1.60    2.40
  -1   0 -25   -0.40    3.00
  -1   0 -25    1.40    4.20
  -1   0 -26    2.20    3.40
  -1   0 -26    3.00    4.50
   1   0  26    1.80    3.20
  -1   0 -27    2.60    3.50
  -1   0 -27    2.80    4.40
   1   0  27   -1.40    2.80
  -1   0 -28   -4.20    3.70
   1   0  28    0.20    3.50
  -1   0 -28    8.80    5.10
   1   1 -28    7.20    5.40
   1   1 -28    3.40    4.20
  -1   1  28   11.20    4.10
  -1  -1  28    4.00    3.60
   1  -1 -28    2.00    4.00
   1  -1 -28    2.20    5.20
   1   1 -27    7.70    4.90
   1   1 -27    9.00    4.20
  -1   1  27    2.20    3.20
   1  -1 -27    2.30    4.20
  -1  -1  27    1.00    3.10
   1  -1 -27   -0.80    3.70
  -1   1  26    5.50    3.10
   1   1 -26   -2.80    3.40
   1   1 -26    5.80    3.60
   1  -1 -26   -3.50    3.80
  -1  -1  26    2.50    2.90
   1  -1 -26    1.90    3.20
   1   1 -25    1.40    3.80
  -1   1  25    2.70    2.90
   1   1 -25   -0.80    3.00
  -1  -1  25    0.40    2.70
   1  -1 -25    1.60    3.00
   1  -1 -25    0.10    3.40
  -1   1  24    4.80    3.10
   1   1 -24   -1.50    2.90
  -1   1  24    4.30    2.80
   1   1 -24    0.40    3.50
   1  -1 -24    5.90    2.80
   1  -1 -24    1.90    3.70
  -1  -1  24    4.20    3.00
   1   1 -23   16.50    3.50
   1   1 -23   20.60    5.10
  -1   1  23   21.40    4.10
   1  -1 -23   26.10    5.30
  -1  -1  23   13.90    3.80
   1  -1 -23   26.90    4.20
  -1   1  22    0.30    2.10
   1   1 -22    3.10    3.30
  -1   1  22    1.30    2.10
   1   1 -22    2.70    2.50
   1  -1 -22   -1.80    2.20
   1  -1 -22    0.40    2.50
  -1  -1  22    0.60    2.70
  -1   1  21   -0.30    2.30
   1   1 -21    0.00    2.70
  -1   1  21    4.90    2.00
   1   1 -21    0.80    2.30
   1  -1 -21    1.60    2.00
  -1  -1  21   -2.50    1.80
   1  -1 -21    4.40    3.70
   1  -1 -21    5.10    2.90
  -1  -1  21   -0.30    2.00
   1   1 -20    8.50    2.60
  -1   1  20    5.30    2.60
   1   1 -20    6.00    3.20
   1   1 -20    0.40    2.40
  -1   1  20    6.30    2.50
   1   1 -20    1.50    2.70
  -1   1  20    6.50    2.20
  -1  -1  20    8.40    2.60
  -1  -1  20    7.20    2.30
   1  -1 -20    5.30    2.30
   1  -1 -20    7.00    2.40
   1  -1 -20    3.30    2.80
  -1   1  19   74.49    5.10
  -1   1  19   78.69    5.00
   1   1 -19   80.19    6.30
   1   1 -19   79.09    6.90
  -1   1  19   81.09    6.00
  -1   1  19   63.09    5.40
   1   1 -19   75.59    5.50
   1   1 -19   77.99    5.60
   1  -1 -19   78.99    5.70
   1  -1 -19   77.49    6.70
  -1  -1  19   72.69    5.50
  -1  -1  19   73.39    6.00
   1  -1 -19   77.49    6.90
  -1  -1  19   77.09    5.60
  -1   1  18   15.00    2.50
  -1   1  18   10.50    2.50
   1   1 -18   11.90    2.70
  -1   1  18    8.20    2.60
   1   1 -18    8.70    3.20
  -1   1  18    9.50    2.70
   1  -1 -18    5.70    2.60
  -1  -1  18   13.60    2.90
   1  -1 -18    7.30    2.20
  -1  -1  18   12.10    2.50
  -1  -1  18   10.60    3.00
   1  -1 -18   10.10    2.30
   1  -1 -18   11.00    3.00
  -1   1  17  229.48    9.60
  -1   1  17  218.78   10.40
   1   1 -17  222.58   10.90
   1   1 -17  237.38   10.20
  -1   1  17  228.28    9.80
   1   1 -17  190.98   10.90
   1  -1 -17  210.38    9.80
   1  -1 -17  224.18   12.30
   1  -1 -17  221.98   10.00
  -1  -1  17  205.58    9.90
   1  -1 -17  199.28   10.90
  -1  -1  17  227.98   11.90
  -1  -1  17  223.38   10.00
  -1   1  16   49.10    4.30
  -1   1  16   38.60    3.40
   1   1 -16   40.90    3.70
   1   1 -16   41.20    3.80
  -1   1  16   49.99    4.40
  -1   1  16   46.60    3.80
   1   1 -16   42.60    5.10
   1   1 -16   42.30    4.60
  -1  -1  16   44.80    4.00
   1  -1 -16   41.60    5.10
   1  -1 -16   45.60    5.00
   1  -1 -16   47.60    3.90
  -1  -1  16   47.50    4.30
  -1  -1  16   45.00    3.70
  -1   1  15   99.29    6.00
   1   1 -15   94.19    5.50
   1   1 -15   94.19    5.40
  -1   1  15  102.39    5.40
  -1   1  15   91.09    5.70
  -1   1  15   94.99    5.10
   1   1 -15  103.69    6.60
   1   1 -15   88.39    5.70
   1  -1 -15   86.79    6.10
  -1  -1  15   90.79    5.30
  -1  -1  15   92.49    5.90
  -1  -1  15   93.29    5.60
   1  -1 -15   90.79    5.30
   1  -1 -15   91.59    5.30
   1  -1 -15   84.59    6.20
  -1   1  14   13.00    2.40
   1   1 -14   15.40    2.50
  -1   1  14    9.50    1.80
   1   1 -14   13.00    2.80
   1   1 -14   13.10    2.30
  -1   1  14    9.20    1.80
  -1   1  14   17.00    2.70
   1   1 -14   16.50    2.60
   1  -1 -14   12.60    2.60
  -1  -1  14    8.50    1.90
   1  -1 -14   12.40    2.10
  -1  -1  14   13.00    2.20
  -1  -1  14   17.10    3.00
   1  -1 -14    9.90    2.00
   1  -1 -14   10.00    2.60
   1   1 -13   96.79    5.00
   1   1 -13   97.59    5.50
  -1   1  13   94.79    5.40
  -1   1  13  101.59    5.60
   1   1 -13  100.39    5.20
   1   1 -13   91.89    5.90
  -1   1  13   81.79    4.60
  -1  -1  13   92.99    5.20
  -1  -1  13   86.99    5.00
   1  -1 -13   81.79    4.80
   1  -1 -13   95.59    5.70
   1  -1 -13   95.19    5.90
  -1  -1  13   89.89    5.50
   1  -1 -13   85.49    5.00
  -1   1  12    3.10    1.20
  -1   1  12    5.50    1.60
   1   1 -12    1.90    1.10
  -1   1  12    2.20    0.90
  -1   1  12    2.80    1.00
   1   1 -12    3.10    1.20
   1   1 -12    4.60    1.70
   1   1 -12    4.60    1.60
   1  -1 -12    2.10    1.50
  -1  -1  12    3.50    1.60
   1  -1 -12    3.20    1.30
   1  -1 -12    5.40    1.30
  -1  -1  12    2.40    1.90
  -1  -1  12    4.00    1.50
   1  -1 -12    2.80    1.60
   1   1 -11  443.66   16.00
  -1   1  11  448.46   16.60
  -1   1  11  456.05   16.60
   1   1 -11  451.45   16.50
  -1   1  11  431.76   15.70
   1   1 -11  473.55   16.30
  -1   1  11  458.85   15.90
   1  -1 -11  460.35   16.90
  -1  -1  11  450.15   16.80
   1  -1 -11  452.75   16.10
   1  -1 -11  437.96   15.80
  -1  -1  11  454.95   16.10
   1  -1 -11  427.96   16.90
  -1  -1  11  465.75   15.90
  -1  -1  11  438.66   16.10
   1   1 -10  136.49    6.50
  -1   1  10  124.49    5.60
   1   1 -10  148.39    6.20
  -1   1  10  131.19    5.70
  -1   1  10  133.79    6.20
  -1   1  10  137.29    6.30
   1   1 -10  126.29    6.60
   1   1 -10  146.59    6.30
   1  -1 -10  126.59    5.70
  -1  -1  10  132.69    6.50
  -1  -1  10  140.39    5.80
  -1  -1  10  136.29    6.00
   1  -1 -10  130.09    6.50
  -1  -1  10  131.89    6.00
   1  -1 -10  122.09    6.50
   1  -1 -10  134.69    6.00
   1   1  -9  187.88    8.30
   1   1  -9  182.48    7.60
  -1   1   9  176.38    7.20
  -1   1   9  194.28    7.90
   1   1  -9  194.88    7.50
  -1   1   9  194.28    7.30
   1   1  -9  187.08    7.60
  -1   1   9  181.28    7.80
  -1  -1   9  194.28    7.60
   1  -1  -9  175.78    7.40
  -1  -1   9  175.58    7.90
   1  -1  -9  200.98    8.10
   1  -1  -9  178.08    8.00
  -1  -1   9  191.78    7.40
  -1  -1   9  191.78    7.50
   1  -1  -9  187.58    7.30
  -1   1   8   25.70    2.10
  -1   1   8   17.70    1.60
   1   1  -8   17.90    1.70
   1   1  -8   18.90    2.30
   1   1  -8   18.90    1.80
  -1   1   8   21.40    1.60
  -1   1   8   23.00    2.00
   1   1  -8   18.20    1.80
   1  -1  -8   21.00    2.30
   1  -1  -8   19.40    1.60
  -1  -1   8   23.40    1.80
  -1  -1   8   17.20    1.60
  -1  -1   8   22.30    1.80
   1  -1  -8   20.50    2.00
   1  -1  -8   22.00    1.80
  -1  -1   8   18.50    2.20
  -1   1   7  206.78    7.30
   1   1  -7  198.28    7.50
   1   1  -7  206.48    8.20
   1   1  -7  204.48    7.70
   1   1  -7  197.78    7.60
  -1   1   7  195.48    7.70
  -1   1   7  194.18    7.80
  -1   1   7  195.98    7.30
   1  -1  -7  200.08    7.60
  -1  -1   7  206.08    7.60
  -1  -1   7  200.88    7.60
   1  -1  -7  201.68    7.30
   1  -1  -7  211.38    8.00
   1  -1  -7  197.08    7.90
  -1  -1   7  189.08    7.40
  -1  -1   7  195.98    8.00
   1   1  -6    7.20    1.10
  -1   1   6    6.20    0.80
  -1   1   6    7.60    0.90
  -1   1   6    7.50    1.10
   1   1  -6    7.60    1.10
   1   1  -6    5.60    1.00
   1   1  -6    7.70    1.30
  -1   1   6    8.60    1.20
   1  -1  -6    9.30    1.30
  -1  -1   6    5.80    0.90
  -1  -1   6    6.30    1.20
   1  -1  -6    7.70    0.90
  -1  -1   6    7.50    1.10
  -1  -1   6    9.80    1.20
   1  -1  -6    9.90    1.40
  -1   1   5   44.40    2.00
   1   1  -5   42.80    2.20
  -1   1   5   43.20    2.30
   1   1  -5   41.40    2.50
   1   1  -5   39.30    2.10
   1   1  -5   42.90    2.30
  -1   1   5   39.40    1.90
  -1   1   5   39.60    2.30
  -1  -1   5   42.20    2.20
  -1  -1   5   39.90    2.10
   1  -1  -5   41.50    2.40
  -1  -1   5   42.70    2.40
   1  -1  -5   42.00    1.90
  -1  -1   5   37.70    2.10
   1  -1  -5   42.20    2.40
  -1   1   4    5.40    0.80
   1   1  -4    6.20    0.80
   1   1  -4    5.20    0.90
  -1   1   4    7.20    0.60
  -1   1   4    5.30    0.70
   1   1  -4    6.70    1.00
  -1   1   4    7.20    0.90
   1   1  -4    7.70    0.90
  -1  -1   4    4.80    0.90
  -1  -1   4    6.60    0.80
   1  -1  -4    6.60    0.70
   1  -1  -4    6.30    0.70
  -1  -1   4    7.10    0.90
   1  -1  -4    4.80    0.80
   1  -1  -4    6.40    0.90
   1   1  -3   77.79    3.30
   1   1  -3   75.19    3.10
  -1   1   3   75.59    2.90
   1   1  -3   76.89    3.30
  -1   1   3   88.59    3.20
  -1   1   3   74.29    3.10
  -1   1   3   74.29    2.80
  -1  -1   3   83.19    3.10
   1  -1  -3   81.29    2.90
  -1  -1   3   80.69    3.20
   1  -1  -3   81.99    3.20
   1  -1  -3   79.19    3.20
  -1  -1   3   80.09    3.30
  -1  -1   3   80.19    3.00
   1  -1  -3   76.79    2.80
  -1   1   2   16.50    0.80
   1   1  -2   15.30    0.80
   1   1  -2   15.80    1.00
  -1   1   2   17.00    1.00
  -1   1   2   18.00    1.00
   1   1  -2   16.40    1.10
  -1   1   2   17.70    0.70
   1   1  -2   16.70    0.90
   1  -1  -2   15.80    0.90
   1  -1  -2   16.00    0.70
  -1  -1   2   15.70    1.00
  -1  -1   2   16.60    0.80
  -1  -1   2   15.80    0.90
   1  -1  -2   18.40    0.80
   1  -1  -2   15.50    0.90
  -1  -1   2   17.20    1.10
   1   1   1   51.39    2.80
   1   1   1   63.79    3.00
   1   1   2   -0.20    0.20
   1   1   2   -0.30    0.10
   1   1   2    0.20    0.30
   1   1   2   -0.10    0.20
  -1   1  -2    0.00    0.20
  -1   1  -2    0.00    0.20
  -1   1  -2    0.10    0.20
  -1  -1  -2    0.30    0.40
  -1  -1  -2    0.60    0.40
   1  -1   2    0.10    0.20
   1  -1   2   -0.10    0.20
  -1  -1  -2    0.10    0.20
   1  -1   2    0.30    0.30
  -1  -1  -2   -0.20    0.20
   1  -1   2    0.50    0.20
   1   1   3    3.00    0.60
  -1   1  -3    3.40    0.50
  -1   1  -3    3.20    0.60
  -1   1  -3    3.40    0.60
   1   1   3    3.50    0.60
   1   1   3    4.10    0.80
  -1   1  -3    2.90    0.70
   1   1   3    4.00    0.60
   1  -1   3    4.20    0.60
   1  -1   3    3.50    0.70
   1  -1   3    3.00    0.40
  -1  -1  -3    2.60    0.50
   1  -1   3    2.60    0.50
  -1  -1  -3    3.10    0.60
  -1  -1  -3    2.90    0.70
  -1  -1  -3    2.40    0.50
   1   1   4   20.20    1.30
   1   1   4   17.90    1.20
  -1   1  -4   18.50    1.50
  -1   1  -4   17.30    1.30
   1   1   4   21.10    1.60
  -1   1  -4   16.20    1.10
  -1   1  -4   16.80    1.20
   1   1   4   16.70    1.30
  -1  -1  -4   18.10    1.60
   1  -1   4   16.30    1.00
   1  -1   4   18.70    1.20
  -1  -1  -4   14.50    1.30
  -1  -1  -4   20.50    1.40
   1  -1   4   17.30    1.40
   1  -1   4   17.60    1.30
  -1   1  -5    0.80    0.40
  -1   1  -5    0.80    0.70
  -1   1  -5    1.20    0.50
   1   1   5    1.40    0.60
  -1   1  -5    1.30    0.40
   1   1   5    1.20    0.60
   1   1   5    2.00    0.80
   1   1   5    1.70    0.70
  -1  -1  -5    0.60    0.60
  -1  -1  -5    1.90    0.80
   1  -1   5    1.30    0.50
   1  -1   5    0.00    0.40
   1  -1   5    0.50    0.60
  -1  -1  -5    0.90    0.50
   1  -1   5    2.20    0.50
  -1   1  -6   12.50    1.70
   1   1   6   13.50    1.30
   1   1   6   11.90    1.30
  -1   1  -6   14.30    1.30
   1   1   6   15.70    1.50
  -1   1  -6   14.70    1.40
  -1   1  -6   13.60    1.20
   1   1   6   12.70    1.60
   1  -1   6   14.00    1.10
  -1  -1  -6   16.20    1.80
   1  -1   6   15.10    1.70
  -1  -1  -6   15.00    1.90
   1  -1   6   15.40    1.40
   1  -1   6   15.50    1.30
  -1  -1  -6   14.40    1.50
  -1   1  -7  149.39    6.10
  -1   1  -7  135.29    6.20
  -1   1  -7  138.29    5.70
   1   1   7  138.59    5.90
   1   1   7  141.19    5.70
   1   1   7  141.09    5.70
  -1   1  -7  145.89    5.50
   1   1   7  154.28    6.30
  -1  -1  -7  138.59    5.80
   1  -1   7  127.29    6.00
   1  -1   7  143.19    5.80
   1  -1   7  147.69    5.80
  -1  -1  -7  141.69    6.10
   1  -1   7  144.69    5.30
  -1  -1  -7  130.69    6.20
  -1   1  -8    0.90    0.70
   1   1   8    0.50    0.70
   1   1   8    0.70    0.80
   1   1   8    1.20    0.70
  -1   1  -8    2.60    1.10
  -1   1  -8    0.70    0.80
  -1   1  -8    0.40    0.50
   1   1   8    0.50    0.80
  -1  -1  -8    1.10    0.80
  -1  -1  -8    0.40    0.80
   1  -1   8    0.60    0.80
   1  -1   8    0.30    0.50
   1  -1   8    0.30    0.60
  -1  -1  -8   -0.80    0.80
   1  -1   8    0.40    0.70
   1   1   9   10.60    1.50
  -1   1  -9   13.00    1.60
  -1   1  -9   13.20    1.80
   1   1   9   15.30    2.10
  -1   1  -9   15.40    2.30
   1   1   9   12.50    1.70
  -1   1  -9   14.20    2.00
   1   1   9   12.50    1.90
   1  -1   9   14.40    2.20
   1  -1   9   12.60    1.70
  -1  -1  -9   12.80    1.70
  -1  -1  -9   11.20    2.10
   1  -1   9   15.20    1.40
  -1  -1  -9   13.80    2.10
  -1  -1  -9   15.60    1.70
   1  -1   9   14.40    1.90
   1   1  10   68.29    4.10
  -1   1 -10   68.29    4.20
   1   1  10   66.19    4.10
   1   1  10   64.59    3.60
  -1   1 -10   65.69    3.80
  -1   1 -10   72.89    4.60
  -1   1 -10   60.59    3.40
   1   1  10   68.49    4.20
  -1  -1 -10   65.39    4.40
   1  -1  10   73.29    3.90
   1  -1  10   63.49    3.80
  -1  -1 -10   66.99    4.30
  -1  -1 -10   61.79    3.50
  -1  -1 -10   69.69    4.40
   1  -1  10   71.39    4.40
  -1   1 -11  423.66   15.10
   1   1  11  424.06   15.30
   1   1  11  433.86   15.90
  -1   1 -11  419.36   16.00
  -1   1 -11  422.36   15.50
   1   1  11  425.76   15.30
  -1  -1 -11  456.45   16.50
  -1  -1 -11  414.86   15.50
  -1  -1 -11  399.86   16.30
  -1  -1 -11  430.26   15.10
   1  -1  11  437.86   16.20
   1  -1  11  431.06   15.60
   1   1  12   62.29    3.90
   1   1  12   64.19    4.30
  -1   1 -12   64.09    3.80
   1   1  12   62.69    4.20
  -1   1 -12   54.09    3.80
  -1   1 -12   63.29    4.50
  -1   1 -12   60.79    4.60
   1  -1  12   68.39    4.60
  -1  -1 -12   70.19    4.70
  -1  -1 -12   64.19    4.10
  -1  -1 -12   64.49    3.70
   1  -1  12   67.09    4.10
  -1  -1 -12   59.69    4.80
  -1   1 -13  172.48    8.10
   1   1  13  175.68    7.90
  -1   1 -13  181.18    8.70
  -1   1 -13  180.58    7.70
   1   1  13  182.58    7.90
  -1   1 -13  191.18    9.20
   1   1  13  189.68    8.50
   1   1  13  181.78    8.50
  -1  -1 -13  184.68    9.20
  -1  -1 -13  168.08    8.00
  -1  -1 -13  167.28    8.70
  -1  -1 -13  181.08    7.70
   1  -1  13  182.88    8.70
   1  -1  13  190.88    8.20
   1  -1  13  189.78    8.40
   1   1  14    6.10    2.00
   1   1  14    4.00    1.70
   1   1  14    3.80    1.40
   1   1  14    6.70    2.10
  -1   1 -14    5.90    2.00
  -1   1 -14    6.20    1.60
  -1   1 -14    3.50    2.10
  -1   1 -14    6.10    2.00
  -1  -1 -14    5.70    1.80
   1  -1  14    3.70    1.50
  -1  -1 -14    6.20    1.60
   1  -1  14    5.10    1.80
  -1  -1 -14    6.50    2.10
  -1  -1 -14    6.30    2.10
   1  -1  14    7.60    1.90
   1   1  15   79.69    5.50
  -1   1 -15   92.49    5.10
   1   1  15   81.89    5.00
   1   1  15   88.19    5.20
  -1   1 -15   80.99    6.00
  -1   1 -15   92.49    5.50
   1   1  15   85.59    5.50
  -1   1 -15   87.39    5.90
  -1  -1 -15   91.99    6.20
   1  -1  15   91.89    5.40
  -1  -1 -15   87.39    4.90
  -1  -1 -15   84.19    5.30
   1  -1  15   79.69    5.80
  -1  -1 -15   86.49    6.30
   1  -1  15   86.49    5.30
  -1   1 -16   52.09    4.90
   1   1  16   50.59    4.10
  -1   1 -16   45.30    3.80
   1   1  16   53.59    4.40
   1   1  16   51.79    3.80
  -1   1 -16   53.79    4.20
  -1   1 -16   48.60    5.40
   1   1  16   46.10    4.40
  -1  -1 -16   42.90    4.10
   1  -1  16   39.80    3.70
   1  -1  16   49.20    5.20
   1  -1  16   47.60    4.10
  -1  -1 -16   55.09    4.90
  -1  -1 -16   54.39    3.90
  -1  -1 -16   45.90    5.50
  -1   1 -17  285.37   13.70
   1   1  17  305.97   13.20
  -1   1 -17  305.37   12.20
   1   1  17  303.27   12.50
   1   1  17  303.77   12.40
  -1   1 -17  306.97   14.10
  -1  -1 -17  291.67   12.80
  -1  -1 -17  310.97   14.10
   1  -1  17  304.17   12.90
  -1  -1 -17  266.17   15.20
   1  -1  17  284.57   13.30
   1  -1  17  298.07   12.60
  -1  -1 -17  283.97   12.00
  -1   1 -18   10.30    3.80
   1   1  18   19.60    3.60
  -1   1 -18   14.70    2.90
   1   1  18   11.20    2.70
   1   1  18   17.60    3.00
  -1   1 -18   15.60    3.90
  -1   1 -18   17.20    2.80
   1  -1  18   12.70    3.00
   1  -1  18   11.10    2.60
  -1  -1 -18   19.60    4.10
   1  -1  18   14.70    3.40
  -1  -1 -18   14.60    3.40
  -1   1 -19  209.78   11.60
  -1   1 -19  219.58   11.60
   1   1  19  194.38    9.70
   1   1  19  224.68   10.80
  -1   1 -19  208.88    9.70
   1   1  19  211.28    9.60
  -1   1 -19  205.58   10.30
   1   1  19  208.78   10.60
  -1  -1 -19  208.18    9.60
  -1  -1 -19  213.08   11.40
   1  -1  19  199.38   10.10
  -1  -1 -19  198.28   10.30
  -1  -1 -19  195.08   11.40
   1  -1  19  205.18   10.10
   1  -1  19  192.38   11.50
   1   1  20   11.90    2.60
  -1   1 -20   16.90    4.50
  -1   1 -20   13.00    3.70
   1   1  20   13.60    3.10
   1   1  20    9.10    2.30
   1  -1  20   12.50    3.00
   1  -1  20    9.70    3.00
  -1  -1 -20   14.70    2.70
  -1  -1 -20   12.00    3.80
  -1  -1 -20   13.60    3.60
   1   1  21   56.99    6.90
  -1   1 -21   52.09    4.90
  -1   1 -21   60.79    6.90
   1   1  21   52.69    5.50
  -1  -1 -21   56.89    4.80
   1  -1  21   50.49    5.00
  -1  -1 -21   53.19    6.70
   1   1  22    2.40    2.20
  -1   1 -22   -2.20    2.10
  -1   1 -22    0.70    3.20
  -1  -1 -22    2.80    2.80
  -1  -1 -22    2.80    2.20
   1  -1  22    0.80    2.10
   1  -1  22   -0.10    2.50
  -1   1 -23    2.20    3.40
  -1   1 -23   -2.20    2.40
   1   1  23    0.20    2.10
   1   1  23   -1.30    2.40
  -1  -1 -23    0.70    2.50
  -1  -1 -23    2.90    3.50
   1  -1  23   -0.70    2.40
   1  -1  23   -1.40    1.90
  -1   1 -24    5.70    3.00
  -1   1 -24    2.80    3.40
   1   1  24    6.50    3.00
   1   1  24    1.70    2.90
  -1  -1 -24    3.90    2.50
   1  -1  24    3.30    2.60
   1  -1  24    5.70    3.00
  -1  -1 -24    0.60    3.70
  -1   1 -25   21.00    5.40
   1   1  25   10.60    3.30
  -1   1 -25   10.60    3.70
   1   1  25   20.00    4.20
   1  -1  25   16.40    3.90
  -1  -1 -25    7.40    4.10
  -1  -1 -25   15.10    3.70
  -1   1 -26   -3.60    3.40
   1   1  26    0.60    2.70
  -1   1 -26    0.30    4.50
   1   1  26   -3.10    2.70
  -1  -1 -26    1.40    3.60
  -1  -1 -26   -1.10    3.20
   1  -1  26   -4.30    3.00
   1   1  27    3.20    3.40
  -1   1 -27    0.40    4.70
   1   1  27   -0.30    3.80
  -1   1 -27    4.70    3.70
   1  -1  27    1.70    2.90
  -1  -1 -27   -0.50    3.60
  -1  -1 -27    7.00    5.10
  -1   1 -28    5.50    5.30
   1   1  28    6.30    3.50
  -1   1 -28   19.20    4.80
  -1  -1 -28    1.30    5.50
  -1  -1 -28   14.10    4.60
  -1   2  28   18.30    4.40
   1   2 -28   18.00    6.70
   1   2 -28   16.50    4.60
   1  -2 -28    8.20    6.00
  -1  -2  28   15.90    4.10
   1  -2 -28   10.20    4.60
   1   2 -27   17.30    5.80
  -1   2  27   15.20    4.10
   1   2 -27   17.80    4.90
   1  -2 -27   22.10    5.90
  -1  -2  27   13.40    3.80
   1  -2 -27   17.50    4.60
   1   2 -26   36.80    5.50
  -1   2  26   48.00    5.70
   1   2 -26   43.00    7.20
  -1  -2  26   38.20    5.60
   1  -2 -26   40.90    5.50
   1  -2 -26   34.40    6.50
   1   2 -25   23.70    5.70
   1   2 -25   17.00    4.70
  -1   2  25   14.90    3.70
  -1   2  25   19.30    4.30
   1  -2 -25   19.80    3.90
  -1  -2  25   17.00    4.10
   1  -2 -25   19.90    5.00
   1   2 -24  114.39    8.10
  -1   2  24  137.89    8.60
  -1   2  24  126.89    8.10
   1   2 -24  119.89   10.10
   1  -2 -24  116.09    8.00
  -1  -2  24  114.39    7.80
   1  -2 -24  134.69    9.90
  -1   2  23   11.60    3.10
   1   2 -23    4.90    2.90
  -1   2  23    8.40    3.10
   1   2 -23    6.60    3.50
   1  -2 -23    6.60    3.10
   1  -2 -23   14.00    4.40
  -1  -2  23    7.70    2.50
  -1   2  22   16.90    3.50
  -1   2  22   26.10    4.40
   1   2 -22   23.80    4.30
   1   2 -22   23.00    5.50
  -1  -2  22   16.30    3.60
   1  -2 -22   22.40    4.00
   1  -2 -22   14.00    4.60
   1   2 -21  268.77   13.10
  -1   2  21  288.57   12.70
   1   2 -21  285.57   14.90
  -1   2  21  293.57   13.60
  -1   2  21  281.27   12.30
  -1  -2  21  315.37   13.50
   1  -2 -21  296.87   13.40
   1  -2 -21  299.17   15.10
   1  -2 -21  285.77   13.00
  -1   2  20  107.29    6.50
  -1   2  20   96.79    7.00
  -1   2  20  100.79    6.20
   1   2 -20   95.19    7.50
   1   2 -20  104.29    8.10
   1   2 -20  102.19    7.00
   1  -2 -20  114.59    8.10
   1  -2 -20   97.49    6.80
  -1  -2  20   98.99    6.80
   1  -2 -20  100.99    6.70
   1   2 -19  171.28    8.60
  -1   2  19  154.38    8.60
   1   2 -19  145.99    9.10
  -1   2  19  156.38    8.70
  -1   2  19  159.08    7.90
   1   2 -19  163.08    8.60
   1   2 -19  149.69    9.90
  -1   2  19  162.78    9.00
   1  -2 -19  141.99    9.90
   1  -2 -19  140.69    9.30
  -1  -2  19  155.08    8.30
   1  -2 -19  153.88    8.20
   1  -2 -19  152.98    8.50
  -1   2  18  216.38    9.60
   1   2 -18  220.78   10.50
   1   2 -18  218.68   11.70
  -1   2  18  224.98   10.80
  -1   2  18  221.98    9.90
   1   2 -18  217.58   11.10
  -1   2  18  232.08   10.90
   1   2 -18  226.68   10.40
   1  -2 -18  217.88   11.80
  -1  -2  18  237.08   10.50
   1  -2 -18  223.38   11.50
   1  -2 -18  213.38   10.10
  -1  -2  18  195.88   10.70
   1  -2 -18  216.78   10.30
   1   2 -17    0.90    2.10
  -1   2  17    1.60    1.60
  -1   2  17    0.60    1.50
   1   2 -17   -1.00    1.50
   1   2 -17    5.90    2.30
  -1   2  17    3.00    1.70
   1  -2 -17   -0.70    1.30
   1  -2 -17    0.80    2.50
  -1  -2  17   -0.10    1.90
   1  -2 -17    0.70    1.50
  -1  -2  17   -0.20    1.50
   1  -2 -17   -0.40    2.10
  -1   2  16   22.40    2.80
  -1   2  16   25.90    3.00
  -1   2  16   26.90    3.70
   1   2 -16   32.10    3.80
   1   2 -16   26.90    4.20
   1   2 -16   21.60    3.60
  -1   2  16   24.90    3.60
   1   2 -16   24.60    3.20
   1  -2 -16   27.30    4.10
   1  -2 -16   29.30    3.50
   1  -2 -16   26.40    4.00
  -1  -2  16   30.00    3.60
   1  -2 -16   30.40    3.70
  -1  -2  16   18.30    3.40
   1   2 -15   57.29    4.70
  -1   2  15   61.89    4.00
   1   2 -15   59.79    5.10
   1   2 -15   56.69    4.10
   1   2 -15   59.49    4.40
  -1   2  15   55.99    4.40
  -1   2  15   52.79    3.70
  -1   2  15   64.39    4.70
   1  -2 -15   53.09    4.80
  -1  -2  15   56.89    3.80
   1  -2 -15   57.59    5.00
   1  -2 -15   58.49    4.10
  -1  -2  15   60.29    4.80
  -1  -2  15   58.79    4.30
   1   2 -14   46.20    5.00
   1   2 -14   41.60    3.40
   1   2 -14   35.30    3.40
  -1   2  14   46.20    3.30
  -1   2  14   49.99    3.40
   1   2 -14   48.80    3.70
  -1   2  14   40.00    3.60
  -1   2  14   40.20    3.70
   1  -2 -14   39.40    4.50
   1  -2 -14   41.60    3.40
  -1  -2  14   46.00    3.50
  -1  -2  14   46.20    3.60
   1  -2 -14   41.80    3.50
  -1  -2  14   47.00    4.10
   1  -2 -14   45.30    4.10
  -1  -2  14   44.90    3.30
  -1   2  13   53.69    3.60
  -1   2  13   62.39    4.30
   1   2 -13   58.49    3.90
  -1   2  13   55.49    4.10
   1   2 -13   68.69    4.30
   1   2 -13   63.69    4.80
  -1   2  13   57.99    3.60
   1   2 -13   64.29    4.30
   1  -2 -13   61.19    4.80
  -1  -2  13   62.09    4.10
   1  -2 -13   60.69    3.80
  -1  -2  13   59.39    4.10
   1  -2 -13   68.49    4.20
   1  -2 -13   61.69    4.70
  -1  -2  13   58.09    4.50
  -1  -2  13   59.19    3.70
   1   2 -12    3.80    1.70
  -1   2  12    3.80    1.30
   1   2 -12    3.90    1.30
  -1   2  12    1.00    0.90
   1   2 -12    5.20    1.50
  -1   2  12    3.40    1.10
   1   2 -12    3.30    1.20
  -1   2  12    2.10    1.30
  -1  -2  12    2.60    1.10
   1  -2 -12    0.10    1.20
   1  -2 -12    4.20    1.50
   1  -2 -12    3.10    1.60
  -1  -2  12    3.80    1.50
  -1  -2  12    3.30    1.30
  -1  -2  12    3.70    1.60
   1  -2 -12    3.40    1.40
   1   2 -11   42.60    3.20
   1   2 -11   43.20    3.00
   1   2 -11   42.50    3.70
   1   2 -11   46.20    3.80
  -1   2  11   48.00    2.80
  -1   2  11   38.30    3.10
  -1   2  11   44.40    3.40
  -1  -2  11   43.60    3.50
   1  -2 -11   38.90    3.00
  -1  -2  11   38.10    2.80
  -1  -2  11   43.70    3.60
  -1  -2  11   42.00    3.10
   1  -2 -11   40.60    3.50
   1  -2 -11   44.90    2.90
   1   2 -10    1.90    1.00
   1   2 -10    4.90    1.30
   1   2 -10    2.20    1.00
  -1   2  10    1.60    0.90
  -1   2  10    1.40    0.90
   1   2 -10    1.80    1.40
  -1   2  10    5.50    1.20
  -1   2  10    0.40    0.90
  -1  -2  10    4.10    1.30
  -1  -2  10    1.90    1.10
   1  -2 -10    0.00    0.80
   1  -2 -10    0.80    1.20
   1  -2 -10   -0.20    1.10
  -1  -2  10    1.00    1.00
  -1   2   9  330.17   12.20
   1   2  -9  348.37   13.50
   1   2  -9  351.86   12.70
  -1   2   9  363.96   13.00
   1   2  -9  356.36   12.70
   1   2  -9  374.56   13.10
  -1   2   9  328.57   12.10
  -1   2   9  354.96   13.10
  -1  -2   9  346.67   12.50
   1  -2  -9  345.97   12.40
   1  -2  -9  339.47   13.10
  -1  -2   9  358.16   12.80
   1   2  -8   93.39    4.90
  -1   2   8   86.79    3.80
  -1   2   8   82.29    3.60
   1   2  -8   84.59    4.00
  -1   2   8   81.59    4.10
   1   2  -8   78.59    4.20
  -1   2   8   86.79    4.40
   1   2  -8   79.49    3.90
  -1  -2   8   83.29    4.10
   1  -2  -8   81.19    4.40
   1  -2  -8   79.19    3.70
  -1  -2   8   78.19    3.90
   1  -2  -8   80.89    4.30
  -1  -2   8   77.09    4.40
  -1   2   7  349.27   12.20
  -1   2   7  321.67   11.50
   1   2  -7  332.27   11.70
  -1   2   7  327.07   11.90
   1   2  -7  348.87   12.60
   1   2  -7  345.67   11.90
   1   2  -7  346.37   12.20
  -1   2   7  330.17   11.40
   1  -2  -7  340.17   11.70
   1  -2  -7  338.37   11.50
  -1  -2   7  325.57   12.40
   1  -2  -7  330.87   12.30
   1  -2  -7  323.27   12.10
  -1  -2   7  331.07   11.90
  -1  -2   7  328.27   11.90
  -1   2   6  394.46   13.00
   1   2  -6  385.76   13.20
   1   2  -6  384.16   13.40
  -1   2   6  366.76   13.40
   1   2  -6  391.66   13.70
   1   2  -6  391.46   14.00
  -1   2   6  388.66   12.90
  -1   2   6  405.36   13.70
   1  -2  -6  399.86   13.00
  -1  -2   6  399.76   13.40
  -1  -2   6  391.66   13.20
   1  -2  -6  366.86   13.10
   1  -2  -6  398.46   13.60
   1  -2  -6  374.66   13.70
  -1  -2   6  388.36   13.90
  -1  -2   6  380.26   13.40
   1   2  -5   14.30    1.30
  -1   2   5   15.40    1.00
  -1   2   5   16.90    1.40
  -1   2   5   18.40    1.50
  -1   2   5   14.30    1.10
   1   2  -5   16.00    1.20
   1   2  -5   12.00    1.60
   1   2  -5   12.90    1.60
   1  -2  -5   14.90    1.40
  -1  -2   5   14.80    1.20
   1  -2  -5   13.70    1.10
  -1  -2   5   17.10    1.40
   1  -2  -5   14.20    1.10
  -1  -2   5   13.70    1.60
   1  -2  -5   14.90    1.50
  -1  -2   5   14.00    1.40
  -1   2   4 1764.82   54.59
   1   2  -4 1740.53   54.49
   1   2  -4 1608.64   54.79
  -1   2   4 1633.24   54.09
  -1   2   4 1723.63   53.89
  -1   2   4 1750.92   54.59
   1   2  -4 1685.03   54.29
   1   2  -4 1788.12   54.99
  -1  -2   4 1802.72   54.19
   1  -2  -4 1711.43   54.69
   1  -2  -4 1775.52   54.19
   1  -2  -4 1726.43   53.99
  -1  -2   4 1673.53   54.79
  -1  -2   4 1831.62   54.59
   1  -2  -4 1712.53   54.49
  -1  -2   4 1684.43   54.79
   1   2  -3 2769.02   87.89
   1   2  -3 2724.63   87.69
  -1  -2   3 2888.11   87.89
  -1   2   1  514.75   17.50
  -1   2   1  513.75   17.10
   1   2  -1  528.25   17.10
  -1   2   1  542.65   16.80
   1   2  -1  551.54   18.00
   1   2  -1  539.45   17.20
   1   2  -1  528.15   17.10
  -1   2   1  541.15   17.10
  -1  -2   1  529.25   17.10
   1  -2  -1  534.55   17.40
  -1  -2   1  523.15   17.10
   1  -2  -1  546.35   17.10
   1  -2  -1  530.25   16.80
   1  -2  -1  545.55   17.10
  -1  -2   1  557.34   17.90
  -1  -2   1  533.35   17.10
   1   2   0 1774.22   57.09
   1   2   0 1841.92   56.69
  -1  -2   0 1853.71   56.69
   1  -2   0 1790.32   56.09
   1  -2   0 1750.22   56.89
  -1  -2   0 1798.22   57.09
   1   2   1 2615.04   80.79
   1  -2   1 2514.35   80.49
  -1  -2  -1 2564.64   80.79
   1   2   2  253.57    8.70
  -1   2  -2  250.77    8.50
  -1   2  -2  237.98    8.10
   1   2   2  235.58    8.10
   1   2   2  230.18    8.10
  -1   2  -2  251.87    7.70
   1   2   2  240.58    8.80
  -1   2  -2  233.28    8.20
  -1  -2  -2  241.98    8.10
  -1  -2  -2  237.98    8.70
   1  -2   2  248.78    8.50
  -1  -2  -2  225.58    8.10
  -1  -2  -2  228.28    8.70
   1  -2   2  236.68    8.10
   1  -2   2  243.48    8.10
  -1   2  -3 1271.47   40.00
  -1   2  -3 1228.08   40.40
   1   2   3 1350.26   41.10
   1   2   3 1280.97   40.30
  -1   2  -3 1262.77   40.70
   1  -2   3 1309.97   40.60
  -1  -2  -3 1270.07   41.10
  -1  -2  -3 1298.67   40.40
   1  -2   3 1262.77   40.50
   1  -2   3 1269.17   40.90
   1  -2   3 1266.87   40.00
   1  -2   3 1255.27   40.50
  -1  -2  -3 1255.87   40.40
  -1  -2  -3 1300.07   41.10
  -1   2  -4 2130.39   66.49
  -1   2  -4 2120.69   66.39
   1   2   4 2057.09   66.19
  -1   2  -4 2108.29   66.09
   1   2   4 2137.19   66.39
   1   2   4 2158.78   66.29
   1   2   4 2230.78   67.09
   1  -2   4 2060.19   65.99
   1  -2   4 2118.89   66.89
   1  -2   4 2066.89   66.39
  -1  -2  -4 2099.69   66.29
  -1  -2  -4 2112.39   67.09
  -1  -2  -4 2100.29   66.29
   1  -2   4 2034.10   66.29
   1  -2   4 2107.29   66.39
   1   2   5  193.58    7.60
   1   2   5  183.98    7.00
  -1   2  -5  194.18    7.70
   1   2   5  193.28    7.00
  -1   2  -5  200.78    7.20
  -1   2  -5  189.88    6.90
  -1   2  -5  195.68    7.20
   1   2   5  184.78    7.00
   1  -2   5  190.68    7.10
  -1  -2  -5  199.78    7.10
   1  -2   5  194.18    7.00
  -1  -2  -5  190.98    7.20
  -1  -2  -5  185.78    7.10
   1  -2   5  182.48    6.80
   1  -2   5  198.68    7.60
  -1  -2  -5  182.28    7.70
  -1   2  -6   70.09    3.50
   1   2   6   81.59    4.20
  -1   2  -6   79.89    3.60
  -1   2  -6   77.69    3.70
   1   2   6   77.69    3.70
   1   2   6   75.89    3.50
   1   2   6   87.39    3.70
  -1   2  -6   81.39    4.30
   1  -2   6   77.19    3.70
   1  -2   6   77.39    3.40
  -1  -2  -6   83.69    3.90
  -1  -2  -6   79.49    3.80
   1  -2   6   75.59    4.10
  -1  -2  -6   78.79    4.30
  -1  -2  -6   78.99    3.70
   1  -2   6   76.59    3.40
  -1   2  -7  310.67   11.10
   1   2   7  317.27   11.70
  -1   2  -7  335.07   12.00
  -1   2  -7  287.17   10.90
  -1   2  -7  319.57   11.20
   1   2   7  305.87   11.20
   1   2   7  312.97   10.90
   1   2   7  293.37   10.90
   1  -2   7  308.37   10.90
  -1  -2  -7  302.07   11.30
  -1  -2  -7  301.37   11.90
   1  -2   7  301.27   11.70
   1  -2   7  323.87   10.80
  -1  -2  -7  304.57   11.20
   1  -2   7  321.97   11.30
  -1   2  -8  464.05   16.00
   1   2   8  443.96   15.70
  -1   2  -8  493.75   15.90
  -1   2  -8  449.26   15.90
   1   2   8  446.56   15.60
   1   2   8  463.45   16.00
  -1   2  -8  436.66   16.70
   1   2   8  448.76   16.50
  -1  -2  -8  469.55   16.30
  -1  -2  -8  442.76   15.90
   1  -2   8  467.05   16.60
   1  -2   8  470.85   16.10
   1  -2   8  454.85   15.40
  -1  -2  -8  466.95   17.00
   1  -2   8  441.76   15.70
  -1   2  -9    8.20    1.50
   1   2   9    6.40    1.60
  -1   2  -9    5.50    1.40
  -1   2  -9    6.40    1.30
  -1   2  -9    5.00    1.60
   1   2   9    5.80    1.40
   1   2   9    5.40    1.20
   1   2   9    7.10    1.30
   1  -2   9    7.10    1.40
  -1  -2  -9    5.40    1.60
  -1  -2  -9    8.20    1.50
   1  -2   9    6.10    1.10
  -1  -2  -9    4.90    1.40
   1  -2   9    6.70    1.30
   1  -2   9    7.10    2.00
   1   2  10   93.19    4.50
  -1   2 -10   92.39    4.80
   1   2  10  104.19    5.50
  -1   2 -10   93.29    4.60
  -1   2 -10   95.79    5.60
   1   2  10  101.19    4.70
  -1   2 -10  105.09    5.10
   1   2  10   94.79    4.90
  -1  -2 -10   93.59    4.90
  -1  -2 -10   89.39    5.60
  -1  -2 -10   90.89    5.20
   1  -2  10   91.59    4.80
   1  -2  10   95.69    4.80
   1  -2  10   94.99    5.30
   1  -2  10   97.89    4.30
   1   2  11    0.20    1.20
  -1   2 -11    0.00    1.20
   1   2  11   -0.30    0.80
   1   2  11    0.60    0.90
   1   2  11    0.40    1.10
  -1   2 -11    0.40    0.90
  -1   2 -11    1.90    1.00
  -1   2 -11   -0.50    0.80
  -1  -2 -11    0.90    1.00
   1  -2  11    2.10    0.90
  -1  -2 -11    0.40    1.20
   1  -2  11   -1.20    1.30
   1  -2  11   -0.20    0.90
  -1  -2 -11   -0.90    1.00
   1  -2  11    0.70    1.00
  -1   2 -12  142.99    6.50
  -1   2 -12  143.79    7.70
   1   2  12  141.69    6.40
   1   2  12  140.29    6.50
   1   2  12  151.18    7.40
  -1   2 -12  134.39    6.90
   1   2  12  131.89    6.80
  -1   2 -12  146.99    6.80
  -1  -2 -12  142.19    7.70
   1  -2  12  134.79    5.90
   1  -2  12  132.79    6.70
   1  -2  12  153.88    6.80
  -1  -2 -12  151.28    6.60
  -1  -2 -12  154.78    7.50
   1  -2  12  147.89    7.40
  -1  -2 -12  143.99    6.90
  -1   2 -13   -0.30    1.20
   1   2  13    0.80    1.00
  -1   2 -13    1.10    1.30
   1   2  13   -0.30    1.30
  -1   2 -13    0.60    1.70
   1   2  13    1.50    1.10
   1   2  13    2.30    1.50
  -1   2 -13   -1.20    1.10
  -1  -2 -13    0.00    1.00
  -1  -2 -13   -1.60    1.60
   1  -2  13   -1.10    1.00
   1  -2  13    0.70    1.20
  -1  -2 -13    0.50    1.10
  -1  -2 -13    2.90    1.80
   1  -2  13    1.20    0.90
   1  -2  13   -0.10    1.40
  -1   2 -14   52.59    3.80
  -1   2 -14   55.39    4.00
   1   2  14   49.10    4.10
   1   2  14   54.69    3.70
  -1   2 -14   52.69    4.30
   1   2  14   57.89    4.40
  -1   2 -14   48.30    4.60
   1   2  14   55.99    3.90
  -1  -2 -14   50.29    3.60
  -1  -2 -14   57.79    5.30
  -1  -2 -14   53.89    4.50
   1  -2  14   55.99    4.70
   1  -2  14   49.00    4.00
   1  -2  14   51.39    3.80
  -1  -2 -14   51.09    4.10
   1   2  15   51.69    4.30
  -1   2 -15   44.90    3.60
   1   2  15   46.00    3.70
  -1   2 -15   39.70    4.00
   1   2  15   42.70    4.10
  -1   2 -15   46.20    3.80
   1   2  15   40.40    3.40
  -1   2 -15   47.20    5.40
   1  -2  15   43.60    4.20
   1  -2  15   46.60    3.70
   1  -2  15   42.40    3.60
  -1  -2 -15   46.70    5.40
  -1  -2 -15   42.30    4.70
  -1  -2 -15   40.20    3.50
  -1  -2 -15   46.40    3.80
   1   2  16   44.60    3.60
   1   2  16   34.70    4.10
  -1   2 -16   41.20    3.60
   1   2  16   36.30    3.30
  -1   2 -16   41.20    4.70
   1   2  16   36.60    4.50
  -1   2 -16   31.70    4.40
  -1   2 -16   43.70    3.90
   1  -2  16   36.50    3.60
   1  -2  16   26.60    3.50
  -1  -2 -16   35.60    4.50
  -1  -2 -16   39.90    4.30
  -1  -2 -16   36.70    5.00
   1  -2  16   34.00    4.40
  -1  -2 -16   31.80    3.60
   1   2  17    3.80    1.80
  -1   2 -17    3.30    2.00
  -1   2 -17   -2.00    1.80
   1   2  17    0.70    2.10
  -1   2 -17    3.30    2.10
   1   2  17    4.10    1.80
  -1   2 -17    2.50    2.40
   1  -2  17    5.10    2.20
   1  -2  17    4.40    2.20
  -1  -2 -17    0.40    2.00
  -1  -2 -17    4.90    2.50
   1  -2  17    1.90    1.80
  -1  -2 -17   -0.20    2.60
  -1   2 -18    0.20    1.90
   1   2  18    3.20    1.70
  -1   2 -18    3.60    2.70
   1   2  18    2.90    2.20
  -1   2 -18    1.00    1.70
  -1   2 -18    2.40    2.50
   1   2  18   -2.50    1.60
   1   2  18    2.10    1.80
  -1  -2 -18    1.40    1.80
  -1  -2 -18   -0.50    1.90
   1  -2  18   -0.60    1.90
   1  -2  18   -0.80    1.60
  -1  -2 -18   -2.20    2.40
   1  -2  18    1.00    2.60
  -1  -2 -18    0.60    2.00
  -1   2 -19   14.70    3.90
   1   2  19   12.50    3.30
   1   2  19   16.40    3.20
   1   2  19   13.20    3.10
  -1   2 -19   13.30    3.70
  -1   2 -19    9.60    3.60
   1   2  19   11.30    2.40
  -1   2 -19   14.90    3.00
   1  -2  19    9.30    2.70
   1  -2  19    9.10    2.80
  -1  -2 -19   15.10    3.30
  -1  -2 -19    7.00    3.30
  -1  -2 -19   14.90    2.90
   1   2  20  173.88    8.80
   1   2  20  154.18    9.50
   1   2  20  165.18    8.50
  -1   2 -20  163.28   10.40
  -1   2 -20  179.78   12.30
  -1  -2 -20  165.58    9.30
  -1  -2 -20  153.18    9.80
   1  -2  20  166.38    9.00
  -1  -2 -20  178.78    8.80
   1  -2  20  186.08    9.40
   1   2  21  113.49    7.10
  -1   2 -21  112.19    7.00
   1   2  21  116.69    7.70
  -1   2 -21  134.49    9.30
   1  -2  21  111.59    7.30
   1  -2  21  114.29    7.30
  -1  -2 -21  110.09    6.90
  -1  -2 -21   99.79    8.10
   1   2  22   33.10    4.40
  -1   2 -22   24.20    4.10
  -1   2 -22   18.10    4.40
   1   2  22   22.20    4.10
   1  -2  22   22.90    3.90
  -1  -2 -22   26.10    3.80
  -1  -2 -22   29.60    5.50
   1   2  23   21.50    4.10
  -1   2 -23   22.90    5.50
   1   2  23   16.10    3.80
  -1   2 -23   14.10    3.60
  -1  -2 -23   19.20    3.60
  -1  -2 -23   20.50    4.50
   1  -2  23   19.20    3.90
  -1   2 -24   26.50    5.90
   1   2  24   33.30    5.20
   1   2  24   33.30    4.90
  -1   2 -24   33.90    4.80
   1  -2  24   36.60    5.10
  -1  -2 -24   35.40    4.90
  -1  -2 -24   32.60    6.20
   1   2  25   17.40    4.20
   1   2  25   14.90    3.90
  -1   2 -25   12.20    3.90
  -1   2 -25   16.70    5.60
  -1  -2 -25   10.80    3.30
   1  -2  25   11.70    3.50
  -1  -2 -25   11.20    4.40
  -1   2 -26   48.40    7.70
  -1   2 -26   61.39    6.50
   1   2  26   45.50    5.50
   1   2  26   72.29    6.80
   1  -2  26   44.70    5.70
  -1  -2 -26   51.89    7.80
  -1  -2 -26   65.89    6.40
  -1   2 -27    7.60    4.10
   1   2  27    9.60    4.40
   1   2  27   10.20    3.90
  -1  -2 -27   12.40    5.50
   1  -2  27   12.20    4.00
  -1  -2 -27    8.80    3.70
   1   3 -28    1.50    4.40
  -1   3  28    0.30    3.30
   1   3 -28   -1.80    4.70
   1  -3 -28    5.20    5.20
  -1  -3  28    2.20    2.70
   1  -3 -28   -4.50    4.00
   1   3 -27    2.50    4.10
  -1   3  27   -0.50    3.40
  -1   3  27   -0.10    2.90
  -1  -3  27   -4.00    2.60
  -1  -3  27   -0.60    3.00
   1  -3 -27   -4.80    4.40
   1  -3 -27    3.00    3.90
   1   3 -26    6.20    3.90
  -1   3  26    2.40    2.80
  -1   3  26    1.10    2.70
   1   3 -26   -5.90    3.80
  -1  -3  26    5.00    3.40
   1  -3 -26   -1.30    3.70
  -1  -3  26   -0.50    2.70
   1  -3 -26   -0.40    3.20
   1   3 -25    4.10    3.50
   1   3 -25   -2.20    4.30
  -1   3  25    5.30    3.40
  -1   3  25    4.00    3.00
   1  -3 -25   -2.70    2.90
  -1  -3  25   -2.80    2.10
  -1  -3  25    3.50    2.80
   1  -3 -25    1.10    3.50
   1   3 -24    6.70    4.10
  -1   3  24    7.00    3.30
  -1   3  24   12.30    3.10
   1   3 -24    5.70    3.70
   1  -3 -24    7.50    2.90
   1  -3 -24    8.80    4.00
  -1  -3  24   11.90    3.40
   1   3 -23   11.90    3.50
  -1   3  23   12.00    3.30
  -1   3  23   12.20    2.70
   1   3 -23   21.10    5.00
   1  -3 -23   11.80    3.10
   1  -3 -23    6.00    3.50
  -1  -3  23   10.20    3.20
  -1   3  22   -1.80    2.20
   1   3 -22   -1.30    2.80
  -1   3  22   -1.60    2.00
   1   3 -22    1.90    2.50
  -1  -3  22    1.00    2.30
   1  -3 -22    0.60    2.30
   1  -3 -22    1.60    2.50
   1  -3 -22    2.00    2.70
  -1   3  21   63.39    5.30
   1   3 -21   91.09    8.20
   1   3 -21   65.89    7.20
   1   3 -21   78.89    6.30
  -1   3  21   77.69    6.20
  -1   3  21   65.69    5.10
   1  -3 -21   83.79    7.10
   1  -3 -21   65.69    6.10
  -1  -3  21   76.39    6.00
   1  -3 -21   79.79    6.10
   1   3 -20   25.00    4.20
  -1   3  20   31.60    3.90
  -1   3  20   37.30    4.00
   1   3 -20   26.30    4.90
  -1   3  20   38.40    7.10
   1  -3 -20   33.90    5.30
  -1  -3  20   38.40    4.70
   1  -3 -20   30.50    4.70
   1  -3 -20   30.50    4.20
  -1   3  19    8.70    2.50
   1   3 -19    5.80    2.50
  -1   3  19    6.40    2.10
   1   3 -19    6.50    3.10
   1   3 -19    4.80    2.40
   1   3 -19    5.70    2.90
  -1   3  19    4.80    2.70
  -1   3  19    7.70    2.30
   1  -3 -19    4.60    3.30
   1  -3 -19    7.20    2.60
  -1  -3  19   10.00    3.00
   1  -3 -19   11.50    2.70
   1   3 -18   69.79    5.50
  -1   3  18   70.59    4.60
   1   3 -18   66.29    5.00
   1   3 -18   72.19    6.40
  -1   3  18   64.29    4.40
   1   3 -18   68.69    5.60
  -1   3  18   80.69    5.90
  -1   3  18   65.69    5.30
   1  -3 -18   59.79    5.70
   1  -3 -18   73.69    5.30
  -1  -3  18   65.89    5.30
   1  -3 -18   68.89    5.20
   1  -3 -18   65.99    6.30
  -1  -3  18   64.29    5.80
  -1   3  17    9.10    2.60
  -1   3  17    8.00    2.20
   1   3 -17   10.60    3.20
  -1   3  17    7.40    2.40
  -1   3  17    6.80    1.80
   1   3 -17   13.40    2.70
   1   3 -17   11.30    2.70
  -1  -3  17   14.90    2.80
   1  -3 -17    8.30    2.80
  -1  -3  17   12.50    2.30
   1  -3 -17    9.10    2.50
   1  -3 -17    7.30    3.10
   1  -3 -17   10.70    2.50
  -1  -3  17   13.00    2.90
  -1   3  16   92.29    6.10
  -1   3  16  100.19    5.40
   1   3 -16   90.99    6.70
  -1   3  16   95.99    5.90
   1   3 -16   87.69    5.50
  -1   3  16   92.89    5.10
   1   3 -16   89.39    5.80
   1   3 -16   83.79    5.70
  -1  -3  16   89.39    7.30
   1  -3 -16   90.69    5.60
  -1  -3  16   87.19    5.00
   1  -3 -16   89.29    6.50
   1  -3 -16   97.39    7.70
   1  -3 -16   86.39    5.50
  -1  -3  16   94.19    5.80
  -1   3  15   18.50    2.50
   1   3 -15   21.60    3.10
  -1   3  15   21.40    3.30
   1   3 -15   22.40    3.90
   1   3 -15   17.70    3.00
  -1   3  15   24.20    2.80
   1   3 -15   17.60    2.80
  -1   3  15   13.30    2.60
   1  -3 -15   15.20    3.40
  -1  -3  15   22.70    2.80
   1  -3 -15   16.70    2.60
   1  -3 -15   20.80    3.50
  -1  -3  15   22.60    3.50
  -1  -3  15   14.90    2.60
   1  -3 -15   15.90    2.70
   1   3 -14  394.16   15.60
  -1   3  14  400.36   15.70
   1   3 -14  417.66   16.00
   1   3 -14  400.66   16.80
   1   3 -14  393.86   15.40
  -1   3  14  407.16   16.00
  -1   3  14  397.56   14.80
   1  -3 -14  446.86   16.80
  -1  -3  14  404.96   15.60
  -1  -3  14  405.26   16.40
   1  -3 -14  395.86   16.70
   1  -3 -14  407.06   15.30
   1   3 -13   60.69    4.40
  -1   3  13   67.99    3.80
   1   3 -13   59.49    4.20
  -1   3  13   57.49    3.60
  -1   3  13   64.99    4.60
  -1   3  13   68.19    4.30
   1   3 -13   66.89    5.30
   1   3 -13   57.19    4.10
   1  -3 -13   65.49    5.00
  -1  -3  13   60.19    4.70
  -1  -3  13   60.19    3.90
  -1  -3  13   62.49    4.30
   1  -3 -13   58.69    4.60
   1  -3 -13   69.89    4.20
   1   3 -12  267.97   12.40
  -1   3  12  286.77   10.90
   1   3 -12  277.97   11.30
  -1   3  12  295.27   12.00
  -1   3  12  281.57   10.80
   1   3 -12  290.77   11.40
  -1   3  12  291.77   11.60
   1   3 -12  298.37   11.90
   1  -3 -12  303.47   12.20
   1  -3 -12  288.57   12.50
  -1  -3  12  293.27   12.30
   1  -3 -12  282.37   11.20
  -1  -3  12  293.47   11.60
  -1  -3  12  295.67   11.20
   1   3 -11  177.68    8.10
  -1   3  11  178.48    7.80
   1   3 -11  166.88    8.50
   1   3 -11  167.48    7.50
   1   3 -11  187.08    8.10
  -1   3  11  170.48    7.90
  -1   3  11  174.18    7.00
  -1   3  11  169.78    7.10
  -1  -3  11  179.28    7.70
  -1  -3  11  175.28    8.30
  -1  -3  11  180.28    7.40
   1  -3 -11  154.08    8.10
   1  -3 -11  164.98    8.10
   1  -3 -11  172.98    7.30
   1   3 -10  133.29    5.90
  -1   3  10  127.59    6.10
  -1   3  10  119.19    6.00
   1   3 -10  143.29    8.00
  -1   3  10  122.49    5.30
   1   3 -10  132.09    6.10
  -1   3  10  137.89    7.20
   1   3 -10  125.39    6.30
   1  -3 -10  128.29    6.70
   1  -3 -10  128.09    5.70
  -1  -3  10  122.09    5.80
  -1  -3  10  132.29    6.70
  -1  -3  10  135.49    5.90
  -1  -3  10  119.79    6.00
   1  -3 -10  147.89    6.70
   1   3  -9    6.00    1.30
   1   3  -9    4.20    1.10
  -1   3   9    6.20    1.60
  -1   3   9    6.30    1.30
   1   3  -9    6.40    1.80
   1   3  -9    5.10    1.60
  -1   3   9    5.90    1.10
   1  -3  -9    6.30    1.50
   1  -3  -9    6.00    1.20
  -1  -3   9    7.10    1.30
  -1  -3   9    7.20    1.50
  -1  -3   9    9.60    1.90
   1  -3  -9    5.50    1.20
  -1  -3   9    6.10    1.50
   1  -3  -9    7.50    1.60
  -1   3   8  489.95   16.50
   1   3  -8  504.85   17.30
  -1   3   8  494.55   17.30
  -1   3   8  509.95   17.70
   1   3  -8  496.85   17.80
   1   3  -8  492.65   18.10
  -1   3   8  474.25   16.70
   1   3  -8  495.55   16.90
  -1  -3   8  506.45   17.40
  -1  -3   8  485.25   17.30
   1  -3  -8  494.85   17.90
   1  -3  -8  498.25   16.90
   1  -3  -8  517.85   17.60
   1  -3  -8  509.85   17.00
  -1  -3   8  484.25   16.90
  -1  -3   8  502.55   18.00
  -1   3   7   31.50    2.40
  -1   3   7   33.10    1.90
   1   3  -7   31.50    2.70
  -1   3   7   39.40    2.70
   1   3  -7   33.70    2.10
   1   3  -7   33.00    2.30
  -1   3   7   35.00    2.10
   1   3  -7   30.90    2.80
  -1  -3   7   33.00    2.50
   1  -3  -7   30.50    2.60
   1  -3  -7   32.20    2.00
  -1  -3   7   38.70    2.30
  -1  -3   7   35.90    2.40
   1  -3  -7   37.60    2.30
  -1  -3   7   36.50    2.80
   1  -3  -7   35.80    2.50
  -1   3   6   95.09    4.30
  -1   3   6   85.49    3.90
   1   3  -6   91.29    4.80
  -1   3   6   93.79    3.70
   1   3  -6   98.09    4.30
   1   3  -6   89.39    3.90
   1   3  -6  106.99    5.00
  -1   3   6   96.19    4.50
  -1  -3   6   94.29    4.70
  -1  -3   6   94.79    4.00
   1  -3  -6   99.89    4.40
   1  -3  -6   93.69    3.90
  -1  -3   6   98.49    4.60
   1  -3  -6   95.59    4.70
   1  -3  -6   93.59    4.10
  -1  -3   6   91.69    4.30
   1   3  -5  196.38    7.20
  -1   3   5  186.28    7.40
   1   3  -5  208.38    8.20
  -1   3   5  208.68    7.70
  -1   3   5  200.68    6.80
  -1   3   5  187.78    7.00
   1   3  -5  192.78    7.40
  -1  -3   5  197.58    7.90
  -1  -3   5  191.48    7.80
  -1  -3   5  203.08    7.40
  -1  -3   5  205.98    7.20
   1  -3  -5  197.68    7.50
   1  -3  -5  183.78    7.70
   1  -3  -5  192.88    7.10
  -1   3   4   65.89    3.00
   1   3  -4   75.39    3.30
  -1   3   4   73.49    2.90
  -1   3   4   78.19    3.50
   1   3  -4   75.19    4.00
   1   3  -4   68.09    3.10
  -1   3   4   72.99    3.40
   1  -3  -4   71.29    3.60
  -1  -3   4   69.99    3.60
   1  -3  -4   69.39    3.30
  -1  -3   4   65.69    3.70
  -1  -3   4   76.19    3.40
   1  -3  -4   73.09    3.10
  -1  -3   4   81.19    3.20
  -1   3   3  143.59    5.50
   1   3  -3  145.19    5.40
   1   3  -3  141.09    6.20
  -1   3   3  140.39    5.60
  -1   3   3  146.79    5.30
   1   3  -3  143.69    5.20
  -1  -3   3  138.79    5.30
  -1  -3   3  138.39    6.10
  -1  -3   3  145.29    5.40
   1  -3  -3  140.89    5.30
   1  -3  -3  136.49    5.60
   1  -3  -3  146.99    5.50
   1   3  -2  269.27    9.60
  -1   3   2  277.27    9.00
   1   3  -2  271.17    9.50
  -1   3   2  263.97    9.50
  -1   3   2  293.37   10.10
   1   3  -2  288.07    9.50
  -1   3   2  292.27    9.70
   1   3  -2  304.97   10.80
   1  -3  -2  288.67    9.90
  -1  -3   2  267.57    9.50
   1  -3  -2  271.47    9.50
  -1  -3   2  263.57    9.50
   1  -3  -2  294.57    9.80
  -1  -3   2  303.37   10.60
   1   3  -1   21.30    1.30
  -1   3   1   25.50    1.40
  -1   3   1   22.70    1.40
  -1   3   1   23.70    1.10
   1   3  -1   23.20    2.10
   1   3  -1   21.20    1.30
   1   3  -1   22.80    1.50
   1  -3  -1   24.40    1.40
   1  -3  -1   25.20    1.10
  -1  -3   1   23.80    1.40
   1  -3  -1   23.70    2.10
  -1  -3   1   26.80    2.10
  -1  -3   1   19.20    1.30
   1  -3  -1   22.40    1.70
  -1  -3   1   22.40    1.40
   1  -3  -1   23.90    1.40
  -1   3   0   15.10    1.00
   1   3   0   16.70    1.10
  -1   3   0   16.90    1.20
  -1   3   0   17.90    1.70
   1   3   0   18.70    1.40
   1   3   0   21.20    2.00
   1   3   0   16.30    1.20
  -1   3   0   18.40    1.00
   1  -3   0   20.10    1.80
  -1  -3   0   16.90    1.10
  -1  -3   0   14.90    1.10
   1  -3   0   19.80    1.10
   1  -3   0   16.20    1.20
  -1  -3   0   21.30    1.90
   1  -3   0   15.20    1.00
  -1  -3   0   16.40    1.40
  -1   3  -1   36.80    1.90
   1   3   1   44.40    2.40
  -1   3  -1   38.00    1.50
  -1   3  -1   43.60    2.60
   1   3   1   39.10    1.90
   1   3   1   44.10    2.80
  -1   3  -1   34.20    1.80
  -1  -3  -1   40.90    2.00
  -1  -3  -1   35.00    2.20
   1  -3   1   38.00    1.50
   1  -3   1   36.80    2.50
   1  -3   1   32.70    1.90
   1  -3   1   40.10    1.80
  -1  -3  -1   36.30    2.10
  -1  -3  -1   43.10    2.80
  -1   3  -2  174.08    6.90
   1   3   2  161.18    6.60
   1   3   2  180.88    6.20
  -1   3  -2  174.98    6.10
  -1   3  -2  176.88    6.20
   1   3   2  165.28    6.30
   1   3   2  170.28    7.10
  -1  -3  -2  168.48    6.80
  -1  -3  -2  154.28    7.00
  -1  -3  -2  169.88    6.10
   1  -3   2  175.78    6.20
  -1  -3  -2  161.68    6.10
   1  -3   2  175.48    6.10
   1  -3   2  156.08    6.70
  -1   3  -3    0.00    0.30
  -1   3  -3    0.70    0.40
   1   3   3   -0.50    0.50
  -1   3  -3    1.70    0.80
  -1   3  -3    1.00    0.30
   1   3   3    1.10    0.50
   1   3   3   -0.10    0.50
  -1  -3  -3    0.90    0.50
  -1  -3  -3    0.80    0.80
   1  -3   3    1.00    0.70
  -1  -3  -3    0.20    0.80
   1  -3   3    0.90    0.50
   1  -3   3    1.00    0.50
  -1  -3  -3    0.10    0.50
  -1   3  -4   85.89    3.80
   1   3   4   91.19    4.30
  -1   3  -4   90.99    4.20
   1   3   4   90.29    3.70
  -1   3  -4   79.29    3.80
  -1   3  -4   82.39    3.20
   1  -3   4   85.39    4.20
  -1  -3  -4   84.99    3.70
   1  -3   4   85.79    4.00
   1  -3   4   81.99    3.70
   1  -3   4   83.19    3.70
  -1  -3  -4   87.99    4.50
  -1  -3  -4   83.19    4.30
  -1  -3  -4   87.89    3.70
   1   3   5  103.49    4.50
   1   3   5  107.99    5.10
  -1   3  -5  101.29    4.50
  -1   3  -5  109.49    4.90
   1   3   5   99.59    4.30
  -1   3  -5  109.69    4.10
   1   3   5  113.59    4.60
   1  -3   5  110.09    5.10
  -1  -3  -5  114.39    5.40
  -1  -3  -5  101.99    4.50
   1  -3   5   98.79    4.70
   1  -3   5  118.59    4.80
   1  -3   5  108.09    4.50
  -1  -3  -5  101.59    4.50
  -1   3  -6    8.50    1.30
  -1   3  -6    7.20    1.00
   1   3   6    7.10    1.40
   1   3   6    9.50    1.30
   1   3   6    6.30    1.10
   1   3   6    6.70    1.10
  -1   3  -6    5.30    1.20
  -1  -3  -6    8.40    1.20
  -1  -3  -6    9.20    1.70
   1  -3   6    6.00    1.10
   1  -3   6    6.60    0.90
  -1  -3  -6    7.50    1.30
   1  -3   6    5.50    1.10
   1  -3   6    7.70    1.50
   1  -3   6    9.40    1.40
   1   3   7   67.79    3.40
   1   3   7   68.99    3.50
  -1   3  -7   63.09    3.50
  -1   3  -7   66.29    4.20
   1   3   7   69.29    3.40
  -1   3  -7   68.49    3.30
  -1   3  -7   71.99    3.80
   1   3   7   73.79    4.10
   1  -3   7   66.69    3.40
   1  -3   7   70.59    3.20
  -1  -3  -7   64.29    3.50
   1  -3   7   69.79    4.00
   1  -3   7   64.49    3.60
  -1  -3  -7   69.09    4.30
  -1  -3  -7   64.39    3.60
   1  -3   7   67.79    3.60
   1   3   8  514.25   17.00
   1   3   8  473.95   17.20
   1   3   8  536.35   17.20
  -1   3  -8  504.25   17.50
  -1   3  -8  501.25   17.00
  -1   3  -8  490.85   18.20
   1   3   8  503.55   18.00
   1  -3   8  485.85   17.00
  -1  -3  -8  485.95   17.50
   1  -3   8  490.15   16.80
  -1  -3  -8  506.05   17.30
   1  -3   8  482.45   17.40
  -1  -3  -8  488.15   17.30
   1   3   9    5.40    1.20
   1   3   9    7.30    1.80
  -1   3  -9    9.00    1.40
   1   3   9    4.50    1.40
   1   3   9    7.00    1.30
  -1   3  -9    8.00    1.60
  -1   3  -9    7.80    1.90
  -1   3  -9    7.90    1.60
   1  -3   9    6.60    1.50
   1  -3   9    6.70    1.30
   1  -3   9    7.50    1.40
  -1  -3  -9    7.50    1.50
   1  -3   9    9.90    2.00
  -1  -3  -9    5.10    1.90
  -1  -3  -9    5.50    1.50
  -1   3 -10   75.39    4.20
  -1   3 -10   83.29    5.90
   1   3  10   75.79    4.30
  -1   3 -10   79.69    4.40
   1   3  10   74.79    4.10
   1   3  10   81.99    4.90
   1   3  10   75.29    4.00
  -1   3 -10   75.19    4.30
   1  -3  10   70.89    3.90
   1  -3  10   80.19    3.90
  -1  -3 -10   76.39    4.60
  -1  -3 -10   74.59    4.30
   1  -3  10   74.29    4.40
  -1  -3 -10   72.29    5.00
   1  -3  10   76.89    4.80
   1   3  11  108.29    5.50
  -1   3 -11  108.09    5.40
  -1   3 -11  107.69    5.50
  -1   3 -11  113.29    6.50
  -1   3 -11  101.39    5.40
   1   3  11  111.59    6.00
   1   3  11  114.79    5.20
   1   3  11  107.69    5.20
   1  -3  11  100.59    4.80
   1  -3  11  110.79    5.70
  -1  -3 -11   91.49    6.20
   1  -3  11  110.89    5.20
  -1  -3 -11   98.79    5.40
   1  -3  11  106.59    6.00
  -1   3 -12  145.79    7.70
   1   3  12  130.89    7.00
  -1   3 -12  125.09    6.40
   1   3  12  126.89    6.10
   1   3  12  131.59    6.50
   1   3  12  136.79    6.10
  -1   3 -12  123.89    6.30
  -1   3 -12  131.59    6.50
  -1  -3 -12  139.29    6.60
  -1  -3 -12  143.99    7.90
  -1  -3 -12  143.09    7.10
   1  -3  12  125.79    5.60
   1  -3  12  123.89    6.90
   1  -3  12  116.39    5.90
   1  -3  12  124.89    6.50
   1   3  13   34.10    3.30
  -1   3 -13   32.20    3.40
  -1   3 -13   39.60    3.20
  -1   3 -13   37.70    3.20
   1   3  13   36.80    3.60
  -1   3 -13   37.20    4.50
   1   3  13   40.40    3.10
   1   3  13   38.10    3.00
  -1  -3 -13   28.60    4.20
  -1  -3 -13   43.00    4.50
   1  -3  13   38.30    4.30
   1  -3  13   36.00    3.30
   1  -3  13   32.50    2.60
  -1  -3 -13   35.40    3.30
   1   3  14  478.75   17.60
  -1   3 -14  469.25   18.00
  -1   3 -14  474.95   18.30
   1   3  14  486.75   18.70
   1   3  14  496.55   17.60
   1   3  14  496.75   18.20
  -1   3 -14  510.05   19.80
  -1   3 -14  488.35   18.00
   1  -3  14  477.05   18.20
   1  -3  14  487.75   17.70
   1  -3  14  506.35   19.10
  -1  -3 -14  456.75   18.70
   1  -3  14  485.35   17.00
  -1  -3 -14  462.95   18.10
  -1  -3 -14  492.95   19.80
   1   3  15   89.09    5.30
  -1   3 -15   91.19    5.60
   1   3  15   91.59    5.30
  -1   3 -15  101.59    6.20
  -1   3 -15  104.69    7.00
   1   3  15  105.19    6.50
   1   3  15  101.39    5.90
  -1   3 -15   97.19    5.80
  -1  -3 -15   82.19    6.70
   1  -3  15   96.59    5.50
   1  -3  15   99.59    5.00
  -1  -3 -15   94.69    6.50
   1  -3  15   94.79    5.80
  -1  -3 -15   96.89    5.90
  -1  -3 -15   92.59    5.50
   1  -3  15   90.89    6.40
   1   3  16   97.79    6.50
  -1   3 -16   95.69    7.00
  -1   3 -16   97.69    6.50
  -1   3 -16   90.59    5.90
   1   3  16  102.59    6.20
   1   3  16  113.09    5.90
   1   3  16   99.19    5.70
   1  -3  16  103.59    6.30
  -1  -3 -16   94.29    8.30
  -1  -3 -16  105.69    6.90
  -1  -3 -16   94.39    6.20
   1  -3  16  108.69    6.00
  -1  -3 -16  103.49    5.90
   1   3  17   71.19    4.80
  -1   3 -17   65.49    5.00
  -1   3 -17   48.60    5.60
  -1   3 -17   67.19    5.00
   1   3  17   61.09    5.70
   1   3  17   72.49    4.90
   1   3  17   61.69    5.30
  -1   3 -17   64.69    6.20
  -1  -3 -17   65.19    4.80
   1  -3  17   70.09    5.80
   1  -3  17   71.89    5.00
  -1  -3 -17   60.19    4.90
   1  -3  17   69.09    5.20
  -1  -3 -17   72.49    6.70
  -1  -3 -17   62.69    5.40
   1   3  18  103.39    6.20
  -1   3 -18  118.89    8.20
   1   3  18  110.29    6.30
  -1   3 -18  109.29    6.70
   1   3  18  124.19    7.10
  -1   3 -18   96.19    6.60
  -1   3 -18  109.99    7.30
   1   3  18  123.19    7.50
  -1  -3 -18  107.19    7.50
   1  -3  18  110.39    6.60
  -1  -3 -18  102.39    8.30
  -1  -3 -18  107.19    6.40
  -1  -3 -18  117.79    7.30
   1  -3  18  120.19    7.00
   1  -3  18  103.19    7.30
  -1   3 -19   13.70    3.90
   1   3  19    7.50    2.30
   1   3  19   12.30    3.10
  -1   3 -19    8.90    3.10
   1   3  19    5.70    2.10
  -1   3 -19   14.40    2.90
   1   3  19    6.40    2.40
   1  -3  19    8.70    2.60
  -1  -3 -19   12.00    2.70
  -1  -3 -19    7.70    2.90
  -1  -3 -19   14.50    3.50
  -1   3 -20   20.30    4.70
   1   3  20   23.20    3.50
  -1   3 -20   17.90    5.10
   1   3  20   28.50    5.10
  -1  -3 -20   26.30    4.80
  -1  -3 -20   23.80    4.20
  -1  -3 -20   26.70    3.80
  -1   3 -21   33.40    6.10
  -1   3 -21   35.50    4.60
  -1   3 -21   33.20    5.50
   1   3  21   29.50    4.60
   1   3  21   43.80    4.60
  -1  -3 -21   22.60    4.80
  -1  -3 -21   28.50    5.30
  -1  -3 -21   26.80    4.00
   1  -3  21   32.40    4.50
  -1   3 -22    2.00    3.30
   1   3  22    3.20    2.80
   1   3  22    0.20    1.90
  -1   3 -22    5.10    2.60
  -1  -3 -22    1.50    3.10
   1  -3  22    5.00    2.80
  -1  -3 -22    2.70    2.40
  -1   3 -23   24.00    4.10
  -1   3 -23   15.60    4.50
   1   3  23   23.40    4.10
   1   3  23   26.70    4.70
   1  -3  23   18.20    4.00
  -1  -3 -23   25.00    5.10
  -1  -3 -23   23.80    4.10
  -1   3 -24   36.20    5.10
   1   3  24   32.80    4.50
  -1   3 -24   35.70    6.70
   1   3  24   28.50    5.00
  -1  -3 -24   28.80    4.40
  -1  -3 -24   29.90    5.90
   1  -3  24   31.40    5.10
  -1   3 -25    3.40    4.80
   1   3  25    7.10    3.40
  -1   3 -25    2.20    3.60
   1   3  25    8.80    3.00
  -1  -3 -25    6.50    4.30
  -1  -3 -25    1.90    2.80
   1  -3  25    2.20    2.80
   1   3  26   -3.50    2.70
  -1   3 -26    8.90    4.40
   1   3  26    2.10    3.10
  -1   3 -26    1.70    3.60
   1  -3  26   -3.90    2.60
  -1  -3 -26    8.40    4.70
   1  -3  26    3.70    2.80
  -1  -3 -26   -3.20    3.40
  -1   3 -27    0.40    6.00
  -1   3 -27   -2.20    4.10
   1   3  27    2.40    4.00
   1   3  27    2.40    3.00
  -1  -3 -27    3.80    3.70
  -1  -3 -27    2.20    4.70
   1  -3  27    1.00    3.20
   1  -3  27    7.60    3.90
   1   4 -27   -1.90    4.10
  -1   4  27   -3.70    3.10
  -1   4  27   -1.70    2.80
   1   4 -27   -7.70    3.80
  -1  -4  27   -4.80    2.80
   1  -4 -27    2.10    4.00
  -1  -4  27    2.50    3.10
   1   4 -26   -2.50    3.90
  -1   4  26   -4.40    3.10
  -1   4  26   -1.90    2.80
   1   4 -26   -0.80    4.20
   1  -4 -26   -2.00    4.20
   1  -4 -26    4.20    3.10
  -1  -4  26   -1.50    2.80
  -1  -4  26   -3.60    2.40
  -1   4  25    2.40    3.20
   1   4 -25   -1.70    3.90
  -1   4  25    2.00    2.50
   1   4 -25    2.90    3.40
  -1  -4  25    2.20    2.70
   1  -4 -25   -0.60    2.80
   1  -4 -25    0.40    4.10
  -1  -4  25    0.80    2.90
   1   4 -24    1.70    3.50
  -1   4  24   -0.80    2.60
   1   4 -24   -0.70    3.20
   1  -4 -24   -1.70    3.80
  -1  -4  24    3.10    2.40
  -1  -4  24    1.90    2.40
   1  -4 -24   -1.50    2.60
   1   4 -23   -2.20    3.10
  -1   4  23    0.00    2.10
  -1   4  23    5.10    3.10
   1   4 -23    1.40    3.80
  -1  -4  23   -2.70    1.80
   1  -4 -23   -2.90    2.30
   1  -4 -23    4.60    3.30
  -1  -4  23   -0.60    2.60
   1   4 -22   -1.90    3.00
   1   4 -22    2.70    2.80
  -1   4  22    1.30    2.10
  -1   4  22    0.60    2.30
   1  -4 -22    3.80    2.60
  -1  -4  22    1.80    2.30
  -1  -4  22    5.60    2.80
   1  -4 -22    4.00    3.10
   1  -4 -22   -2.80    2.80
   1   4 -21   -1.50    2.60
   1   4 -21   -0.80    2.60
   1   4 -21   -2.50    2.80
  -1   4  21   -0.10    1.60
  -1   4  21    1.20    2.40
  -1  -4  21   -3.10    1.80
  -1  -4  21   -1.10    1.90
   1  -4 -21    3.20    2.90
   1  -4 -21    2.30    2.20
   1  -4 -21    1.90    3.00
  -1   4  20    4.30    2.10
   1   4 -20    1.70    2.70
  -1   4  20    1.60    1.70
  -1   4  20    0.30    2.30
   1   4 -20   -0.50    2.70
   1   4 -20    1.80    2.50
   1  -4 -20    1.60    2.30
   1  -4 -20    3.70    2.60
   1  -4 -20    0.30    2.90
  -1  -4  20    1.00    1.70
   1   4 -19    1.60    2.20
  -1   4  19    2.50    1.90
  -1   4  19    1.70    1.70
  -1   4  19    3.40    2.50
   1   4 -19    1.90    2.70
   1  -4 -19    3.20    2.40
   1  -4 -19    0.50    2.70
  -1  -4  19   -0.30    2.00
  -1  -4  19    3.00    2.10
  -1  -4  19   -0.10    1.80
   1  -4 -19    2.90    2.20
  -1   4  18    2.20    2.20
   1   4 -18    2.00    2.10
  -1   4  18    6.70    2.30
  -1   4  18    1.00    2.10
  -1   4  18    4.30    2.00
   1   4 -18    4.10    2.40
   1   4 -18    2.90    2.90
   1   4 -18    4.40    2.60
   1  -4 -18    6.00    3.00
  -1  -4  18    0.70    1.90
   1  -4 -18    2.00    2.00
  -1  -4  18    5.80    2.50
   1  -4 -18    6.10    3.10
  -1  -4  18    3.70    2.60
  -1  -4  18    1.50    1.80
   1   4 -17    8.20    2.40
  -1   4  17    3.20    1.90
   1   4 -17    1.80    2.60
   1   4 -17    3.20    1.90
  -1   4  17    6.80    1.90
  -1   4  17    6.10    2.50
   1   4 -17    2.10    2.20
  -1   4  17    8.20    1.90
   1  -4 -17    6.50    2.90
  -1  -4  17    3.60    2.60
  -1  -4  17    9.30    2.30
  -1  -4  17    4.90    1.80
   1  -4 -17    5.00    2.00
  -1  -4  17    3.70    2.10
   1  -4 -17    6.50    2.00
   1  -4 -17    1.70    2.70
  -1   4  16    0.00    1.40
  -1   4  16   -1.40    1.60
   1   4 -16   -0.10    2.00
  -1   4  16    1.20    1.30
   1   4 -16    1.20    1.70
  -1   4  16   -3.00    1.50
   1  -4 -16    0.70    2.40
  -1  -4  16    0.90    1.50
   1  -4 -16    0.90    2.30
  -1  -4  16    0.60    2.00
   1  -4 -16   -1.20    1.40
  -1  -4  16    2.10    1.50
   1  -4 -16   -0.30    1.50
  -1  -4  16    1.20    1.30
   1   4 -15    4.80    2.00
   1   4 -15    3.10    1.80
  -1   4  15    3.70    1.40
  -1   4  15    0.20    1.70
   1   4 -15    0.10    1.40
  -1   4  15    1.50    1.30
   1   4 -15    1.20    1.50
  -1   4  15    3.50    1.80
  -1  -4  15    0.90    1.40
   1  -4 -15    0.70    1.90
   1  -4 -15    2.70    1.40
  -1  -4  15    0.00    1.80
  -1  -4  15    1.70    1.70
  -1  -4  15    1.60    1.40
   1  -4 -15    3.00    2.00
  -1   4  14    2.40    1.60
  -1   4  14    1.50    1.20
  -1   4  14    0.70    1.10
  -1   4  14    0.30    1.60
   1   4 -14    0.00    1.70
   1   4 -14   -2.00    1.70
   1   4 -14    1.90    1.30
   1   4 -14    0.60    1.40
   1  -4 -14    1.80    1.90
  -1  -4  14   -0.30    1.60
   1  -4 -14    0.30    1.30
   1  -4 -14    1.30    1.70
  -1  -4  14    2.50    1.50
  -1  -4  14    2.40    1.60
  -1  -4  14    2.10    1.70
  -1   4  13    3.00    1.20
  -1   4  13    1.40    1.30
   1   4 -13   -0.50    1.40
  -1   4  13    1.40    1.60
   1   4 -13    1.50    1.10
  -1   4  13    1.90    1.10
   1   4 -13    1.50    1.60
   1   4 -13    1.30    1.40
   1  -4 -13    6.10    2.10
  -1  -4  13    2.90    1.80
  -1  -4  13    1.60    1.20
   1  -4 -13    1.00    1.50
  -1  -4  13    1.60    1.30
   1  -4 -13    0.70    1.40
   1   4 -12    4.50    1.60
   1   4 -12    5.70    1.40
  -1   4  12    6.70    1.40
  -1   4  12    7.70    2.10
   1   4 -12    7.70    2.30
  -1   4  12    5.00    1.30
   1   4 -12    7.00    2.20
  -1   4  12    7.90    1.70
  -1  -4  12    6.10    1.50
  -1  -4  12    6.50    1.80
   1  -4 -12    6.70    2.10
   1  -4 -12    4.10    1.40
  -1  -4  12    4.10    1.80
   1  -4 -12    7.20    2.30
  -1  -4  12    5.70    1.80
   1   4 -11    4.40    1.90
  -1   4  11    3.50    1.60
  -1   4  11    7.80    1.30
   1   4 -11    3.70    1.40
  -1   4  11    3.40    1.30
   1   4 -11    5.00    1.90
  -1   4  11    4.10    1.30
   1   4 -11    5.70    1.50
  -1  -4  11    1.90    1.60
   1  -4 -11    3.90    1.50
  -1  -4  11    3.50    1.40
   1  -4 -11    6.50    1.90
   1  -4 -11    4.90    1.30
  -1  -4  11    5.40    1.50
   1  -4 -11    2.40    1.70
  -1  -4  11    5.20    1.30
  -1   4  10    9.70    1.70
   1   4 -10   12.60    1.80
  -1   4  10    9.50    1.30
  -1   4  10    9.10    1.50
  -1   4  10    6.80    1.70
   1   4 -10   10.70    2.30
   1   4 -10   11.60    2.30
   1   4 -10   11.90    1.90
   1  -4 -10   11.60    2.40
  -1  -4  10   11.50    2.00
  -1  -4  10   11.30    1.70
   1  -4 -10   11.10    2.40
   1  -4 -10   11.50    1.80
   1  -4 -10    9.60    1.80
  -1  -4  10    8.80    1.80
  -1  -4  10   10.00    2.20
   1   4  -9    0.00    1.20
  -1   4   9    1.00    1.10
   1   4  -9    0.20    0.80
   1   4  -9    1.30    0.80
  -1   4   9   -0.90    0.70
  -1   4   9    1.10    0.70
   1   4  -9   -0.20    1.20
  -1  -4   9    0.10    0.80
   1  -4  -9    0.60    1.20
   1  -4  -9    0.60    1.10
  -1  -4   9    0.80    0.70
  -1  -4   9   -0.90    0.80
   1  -4  -9    0.20    0.80
  -1  -4   9   -1.60    0.90
   1  -4  -9   -0.20    0.80
   1   4  -8   -0.50    0.90
   1   4  -8   -1.10    1.10
  -1   4   8   -1.30    0.60
  -1   4   8    0.90    1.10
   1   4  -8    0.00    0.60
  -1   4   8   -0.40    0.50
   1   4  -8    1.00    0.80
  -1   4   8    0.60    0.70
  -1  -4   8    0.60    0.90
   1  -4  -8   -0.60    0.60
   1  -4  -8    1.30    1.40
  -1  -4   8   -0.10    1.00
  -1  -4   8    0.20    0.70
  -1  -4   8    0.30    0.70
   1  -4  -8    0.30    1.00
   1   4  -7    8.10    1.40
  -1   4   7    5.60    1.10
  -1   4   7    8.90    1.70
  -1   4   7    4.70    0.90
   1   4  -7    6.20    1.70
  -1   4   7    3.90    1.10
   1   4  -7    5.40    1.00
  -1  -4   7    4.80    1.40
   1  -4  -7    6.00    1.30
  -1  -4   7    5.60    1.00
  -1  -4   7    6.00    1.40
   1  -4  -7    5.90    1.20
   1  -4  -7    3.40    1.30
  -1  -4   7    6.70    1.40
   1   4  -6    1.90    0.80
   1   4  -6    2.10    1.30
  -1   4   6    1.30    0.60
  -1   4   6    5.50    0.90
  -1   4   6    2.00    1.00
  -1   4   6    1.80    0.90
   1   4  -6    1.90    0.90
  -1  -4   6    1.70    0.70
  -1  -4   6    2.90    1.20
   1  -4  -6    2.40    0.90
  -1  -4   6    1.40    0.80
  -1  -4   6    0.50    0.90
   1  -4  -6    2.30    1.00
   1  -4  -6    1.70    0.90
  -1   4   5   -0.20    0.70
   1   4  -5    0.30    0.60
   1   4  -5    0.50    0.50
  -1   4   5    0.60    0.50
  -1   4   5    1.10    0.70
   1   4  -5    1.50    1.20
  -1   4   5    0.50    0.60
  -1  -4   5    2.20    1.00
  -1  -4   5    0.20    0.90
  -1  -4   5    1.40    0.60
  -1  -4   5    1.20    0.70
   1  -4  -5    0.40    0.70
   1  -4  -5    1.00    0.60
   1  -4  -5    1.60    0.90
   1   4  -4   24.70    2.40
   1   4  -4   19.30    1.50
  -1   4   4   17.80    1.70
  -1   4   4   15.60    1.80
  -1   4   4   19.90    1.50
   1   4  -4   20.90    1.60
   1  -4  -4   23.20    1.60
   1  -4  -4   15.50    2.00
  -1  -4   4   23.50    2.30
  -1  -4   4   19.20    1.50
  -1  -4   4   24.00    1.70
   1  -4  -4   19.00    1.70
   1   4  -3   25.10    1.50
   1   4  -3   26.20    1.70
  -1   4   3   27.40    2.10
   1   4  -3   24.10    1.80
  -1   4   3   25.80    1.70
   1   4  -3   28.20    2.60
  -1   4   3   25.70    1.90
   1  -4  -3   22.30    2.00
  -1  -4   3   24.80    1.70
   1  -4  -3   26.70    1.70
   1  -4  -3   24.80    1.90
  -1  -4   3   27.30    2.60
  -1  -4   3   24.20    1.80
  -1   4   2   16.20    1.40
  -1   4   2   15.40    1.00
   1   4  -2   13.90    1.30
   1   4  -2   16.00    1.40
  -1   4   2   14.80    1.90
   1   4  -2   18.00    2.40
  -1   4   2   16.00    1.40
   1   4  -2   15.40    1.30
  -1  -4   2   14.40    1.30
   1  -4  -2   13.70    1.30
   1  -4  -2   15.10    1.60
   1  -4  -2   19.30    2.60
  -1  -4   2   14.20    2.10
  -1  -4   2   15.60    1.50
   1  -4  -2   16.20    1.80
  -1   4   1    3.90    0.70
   1   4  -1    3.90    1.40
  -1   4   1    2.90    0.60
   1   4  -1    1.50    0.70
   1   4  -1    2.60    0.80
  -1   4   1    3.60    0.90
   1   4  -1    2.50    0.80
   1  -4  -1    4.40    1.20
   1  -4  -1    5.50    1.00
  -1  -4   1    2.40    0.70
   1  -4  -1    3.30    1.20
   1  -4  -1    3.00    0.50
  -1  -4   1    1.30    0.60
  -1  -4   1    3.30    0.80
  -1  -4   1    6.90    1.60
   1  -4  -1    3.30    0.80
   1   4   0    3.70    0.90
   1   4   0    2.90    0.80
  -1   4   0    3.40    0.70
   1   4   0    5.50    1.30
  -1   4   0    2.60    1.20
  -1   4   0    3.40    0.80
   1   4   0    2.00    0.60
  -1   4   0    2.50    0.60
   1  -4   0    4.30    1.40
   1  -4   0    4.60    0.70
  -1  -4   0    4.20    1.20
   1  -4   0    3.80    0.70
  -1  -4   0    4.30    0.70
  -1  -4   0    3.20    0.80
   1  -4   0    3.70    0.90
  -1  -4   0    1.90    0.70
   1   4   1    7.00    0.90
  -1   4  -1    7.40    1.00
  -1   4  -1    6.10    1.60
   1   4   1    7.30    1.10
  -1   4  -1    7.70    0.80
  -1   4  -1    6.20    1.10
   1   4   1   10.00    1.90
   1   4   1    6.80    1.30
   1  -4   1    6.30    1.00
  -1  -4  -1    7.10    1.70
   1  -4   1    8.90    1.80
  -1  -4  -1    6.10    1.30
   1  -4   1    7.40    1.10
  -1  -4  -1    8.10    1.20
  -1  -4  -1    6.20    1.30
   1  -4   1    5.30    0.70
  -1   4  -2  134.29    4.70
   1   4   2  135.29    5.70
   1   4   2  133.09    6.50
   1   4   2  139.69    5.40
  -1   4  -2  142.69    5.30
  -1   4  -2  137.89    5.30
   1   4   2  127.79    5.80
  -1   4  -2  138.09    6.40
  -1  -4  -2  132.39    6.50
   1  -4   2  131.29    6.20
  -1  -4  -2  135.19    5.50
  -1  -4  -2  136.99    5.30
   1  -4   2  142.49    5.30
   1  -4   2  143.39    5.40
  -1  -4  -2  121.69    5.90
  -1   4  -3   16.40    1.50
   1   4   3   15.60    1.50
   1   4   3   17.10    1.90
  -1   4  -3   18.60    2.30
  -1   4  -3   18.70    1.50
   1   4   3   19.10    2.20
   1  -4   3   17.90    1.50
   1  -4   3   18.70    2.30
  -1  -4  -3   16.40    2.50
  -1  -4  -3   14.60    2.00
  -1  -4  -3   15.60    1.50
  -1  -4  -3   17.50    1.60
   1  -4   3   17.60    1.50
   1   4   4    9.30    1.60
  -1   4  -4   11.40    1.40
   1   4   4   10.10    1.40
   1   4   4    7.90    1.20
  -1   4  -4   10.30    1.80
  -1   4  -4   10.00    0.80
  -1   4  -4   10.20    1.40
   1  -4   4    9.20    1.30
  -1  -4  -4    8.40    1.70
   1  -4   4   12.50    1.80
  -1  -4  -4    7.50    1.60
  -1  -4  -4    9.30    1.30
  -1  -4  -4    9.90    1.30
   1  -4   4    8.70    1.20
   1   4   5    0.70    0.70
  -1   4  -5    0.70    0.70
   1   4   5   -0.80    0.80
  -1   4  -5   -0.60    0.80
  -1   4  -5    0.70    0.60
  -1   4  -5    1.10    0.40
   1   4   5    1.00    0.60
  -1  -4  -5    0.70    0.80
  -1  -4  -5    1.10    1.00
  -1  -4  -5   -0.40    0.50
   1  -4   5    1.60    0.70
   1  -4   5    0.70    0.70
   1  -4   5    0.50    0.80
  -1  -4  -5   -0.90    0.80
   1  -4   5    2.30    1.10
  -1   4  -6    0.00    0.80
   1   4   6    0.50    0.60
  -1   4  -6    1.40    0.60
  -1   4  -6    0.90    0.70
   1   4   6   -0.10    0.80
   1   4   6    0.80    0.70
   1   4   6    0.90    0.70
  -1  -4  -6    2.10    1.10
   1  -4   6    0.20    0.70
   1  -4   6    0.80    0.90
  -1  -4  -6    0.80    1.20
   1  -4   6    0.30    0.60
  -1  -4  -6    0.70    0.70
  -1  -4  -6    1.10    0.80
   1  -4   6    1.60    1.00
   1   4   7    0.10    0.70
   1   4   7   -0.40    0.80
   1   4   7    0.70    0.70
  -1   4  -7    0.00    1.00
   1   4   7    0.40    0.60
  -1   4  -7    1.50    0.60
  -1   4  -7    1.10    0.80
  -1  -4  -7    1.60    0.90
  -1  -4  -7    0.30    1.00
   1  -4   7   -0.80    0.60
   1  -4   7    0.00    0.60
   1  -4   7   -0.40    0.80
  -1  -4  -7    0.20    0.70
   1   4   8    1.40    0.80
  -1   4  -8    3.60    1.10
   1   4   8    4.80    1.50
   1   4   8    1.30    0.90
  -1   4  -8    1.60    1.30
  -1   4  -8    1.80    0.90
   1   4   8    1.70    1.00
  -1  -4  -8    1.80    1.30
   1  -4   8    3.40    1.20
   1  -4   8    1.50    0.90
   1  -4   8    2.40    1.20
   1  -4   8    2.60    1.00
  -1  -4  -8    3.90    1.20
  -1  -4  -8    3.50    1.10
   1   4   9    1.40    0.80
  -1   4  -9    0.70    0.90
  -1   4  -9    0.60    0.80
   1   4   9    0.30    0.90
   1   4   9    1.90    1.00
  -1   4  -9   -0.40    0.90
  -1  -4  -9   -0.90    0.70
   1  -4   9    2.20    1.10
   1  -4   9   -0.20    0.90
  -1  -4  -9    0.70    1.20
   1  -4   9    1.60    1.40
  -1  -4  -9    0.00    0.90
  -1   4 -10    0.50    1.10
  -1   4 -10    1.00    1.00
   1   4  10    1.60    0.90
  -1   4 -10    1.10    1.00
   1   4  10    0.60    0.90
   1   4  10    1.50    1.30
   1   4  10   -0.20    1.10
   1  -4  10   -0.50    0.90
  -1  -4 -10    0.60    1.20
   1  -4  10   -0.10    1.10
  -1  -4 -10    0.30    1.30
  -1  -4 -10   -0.60    1.00
   1  -4  10   -2.80    1.00
  -1   4 -11    4.20    1.60
   1   4  11    0.90    1.00
   1   4  11    3.00    1.60
  -1   4 -11    2.30    1.10
   1   4  11    3.30    1.40
   1   4  11    2.20    1.10
  -1   4 -11    4.60    1.50
  -1   4 -11    5.40    2.10
  -1  -4 -11    1.80    1.30
   1  -4  11    4.60    1.50
   1  -4  11    2.20    1.40
  -1  -4 -11    2.50    1.60
   1  -4  11    4.70    1.60
  -1  -4 -11    4.00    1.90
   1  -4  11    3.40    1.20
   1   4  12    2.10    1.00
  -1   4 -12   -0.70    1.40
  -1   4 -12    0.70    1.40
  -1   4 -12    0.20    1.50
  -1   4 -12    0.70    1.20
   1   4  12   -0.40    1.40
   1   4  12   -0.30    1.00
   1   4  12    0.00    1.00
   1  -4  12    0.90    1.20
  -1  -4 -12   -0.20    1.40
   1  -4  12    2.20    1.70
  -1  -4 -12   -1.60    1.20
   1  -4  12    1.30    1.10
   1  -4  12    0.40    1.30
  -1  -4 -12    0.20    1.70
   1   4  13    6.00    1.70
  -1   4 -13    4.80    1.70
   1   4  13    4.80    1.50
  -1   4 -13    5.90    2.50
   1   4  13    5.90    1.90
   1   4  13    9.10    2.30
  -1   4 -13    5.50    1.80
  -1   4 -13    5.80    1.70
  -1  -4 -13    4.30    1.80
   1  -4  13    3.10    1.30
  -1  -4 -13    4.50    2.50
  -1  -4 -13    9.30    2.40
   1  -4  13    1.70    1.90
   1  -4  13    6.70    2.10
   1  -4  13    5.40    1.80
  -1   4 -14    0.30    1.50
   1   4  14    0.20    1.10
   1   4  14    1.20    1.50
   1   4  14   -1.10    1.30
   1   4  14   -2.00    1.30
  -1   4 -14    0.10    1.60
  -1   4 -14    1.20    2.00
  -1   4 -14    0.50    1.40
   1  -4  14   -0.20    1.10
   1  -4  14   -3.80    1.20
  -1  -4 -14    0.30    1.30
   1  -4  14   -3.60    1.30
  -1  -4 -14   -0.40    2.00
  -1  -4 -14   -1.70    1.50
   1  -4  14    1.30    2.10
   1   4  15    3.60    2.00
  -1   4 -15    3.80    1.60
   1   4  15    4.30    2.00
   1   4  15    1.50    1.40
  -1   4 -15    1.40    1.70
  -1   4 -15    0.20    1.90
  -1   4 -15    3.90    1.80
   1   4  15    0.30    1.30
  -1  -4 -15    3.10    1.80
   1  -4  15    2.30    2.10
  -1  -4 -15    0.40    1.80
  -1  -4 -15    2.80    2.40
   1  -4  15   -0.70    1.30
   1  -4  15    2.20    1.60
   1  -4  15    4.00    1.40
   1   4  16   -0.60    1.30
  -1   4 -16    1.80    1.70
  -1   4 -16    0.60    1.90
   1   4  16    1.20    1.70
   1   4  16    0.70    1.80
   1   4  16    9.60    2.30
  -1   4 -16   -0.20    1.90
  -1   4 -16   -1.90    1.60
  -1  -4 -16   -1.20    2.60
  -1  -4 -16   -0.90    1.80
   1  -4  16    0.40    1.80
   1  -4  16   -1.90    1.40
   1  -4  16    0.00    2.20
  -1  -4 -16   -0.30    1.70
  -1   4 -17   -0.90    2.00
   1   4  17    1.90    2.00
   1   4  17    1.60    1.80
   1   4  17    0.50    1.60
  -1   4 -17   -0.40    2.20
  -1   4 -17    1.20    1.70
  -1   4 -17    0.20    2.20
   1   4  17   -2.20    1.80
   1  -4  17   -0.30    2.30
   1  -4  17   -0.40    1.40
  -1  -4 -17   -1.80    1.90
  -1  -4 -17   -1.50    1.90
   1  -4  17    3.00    2.00
   1  -4  17   -0.40    1.70
  -1  -4 -17    0.30    1.50
  -1  -4 -17   -0.40    2.90
  -1   4 -18   -3.90    1.90
   1   4  18    0.40    2.20
   1   4  18   -0.50    1.70
  -1   4 -18    2.50    2.50
  -1   4 -18   -1.20    2.00
   1   4  18    3.90    2.20
   1   4  18   -0.50    1.70
  -1  -4 -18    0.20    2.30
   1  -4  18   -0.10    1.80
   1  -4  18   -3.40    1.60
  -1  -4 -18   -1.40    2.50
  -1  -4 -18    0.10    1.70
  -1   4 -19    4.90    2.80
   1   4  19    2.90    1.80
   1   4  19    2.30    2.70
  -1   4 -19    2.10    2.40
   1   4  19    3.70    2.30
  -1   4 -19    1.90    2.60
   1   4  19    4.90    2.00
   1  -4  19    2.90    2.00
  -1  -4 -19    5.50    3.10
   1  -4  19    2.70    2.20
  -1  -4 -19    3.50    2.80
  -1  -4 -19    1.30    2.00
   1   4  20    0.40    1.90
  -1   4 -20    1.50    2.70
  -1   4 -20   -1.00    2.70
  -1   4 -20    0.90    2.60
   1   4  20   -0.20    2.00
  -1  -4 -20   -2.10    2.50
  -1  -4 -20    0.90    1.90
   1  -4  20    1.30    2.00
  -1  -4 -20   -5.00    2.50
   1  -4  20   -0.70    2.10
  -1   4 -21    4.10    3.20
  -1   4 -21    1.20    3.10
  -1   4 -21   -2.20    2.40
   1   4  21    0.10    2.20
   1   4  21    1.40    2.30
  -1  -4 -21    1.30    2.30
  -1  -4 -21   -3.80    2.60
  -1  -4 -21    5.30    3.00
   1  -4  21    0.20    2.00
   1  -4  21   -2.00    2.10
   1   4  22   -0.40    2.90
  -1   4 -22    0.70    3.20
   1   4  22   -0.60    2.20
  -1   4 -22    1.70    2.80
  -1  -4 -22    8.60    3.40
  -1  -4 -22    1.90    2.50
   1  -4  22   -0.70    2.20
   1  -4  22    3.50    2.60
   1   4  23    4.50    2.90
  -1   4 -23    0.20    3.60
  -1   4 -23    1.90    3.10
  -1  -4 -23   -2.30    3.50
   1  -4  23    1.40    2.40
   1  -4  23    1.60    2.90
  -1  -4 -23   -1.90    2.40
  -1   4 -24    2.40    3.30
  -1   4 -24   -8.00    3.80
   1   4  24   -1.40    2.60
   1   4  24    1.10    2.40
   1  -4  24    0.70    2.30
   1  -4  24    1.70    2.50
  -1  -4 -24    2.60    2.80
  -1  -4 -24   -5.00    3.50
  -1   4 -25    1.10    3.70
   1   4  25   -0.40    2.40
   1   4  25    1.90    3.20
  -1   4 -25    5.60    3.60
  -1  -4 -25    0.50    4.10
   1  -4  25   -1.90    2.50
   1  -4  25   -0.10    2.90
  -1  -4 -25    0.30    2.70
   1   4  26    1.10    3.40
  -1   4 -26   -5.40    4.10
  -1   4 -26    1.80    3.90
   1   4  26   -2.80    2.60
   1  -4  26   -1.10    3.20
  -1  -4 -26    4.40    4.20
   1  -4  26    1.60    3.20
  -1  -4 -26   -2.00    3.20
  -1   4 -27   -2.10    4.50
  -1   4 -27    0.30    4.20
   1   4  27    6.30    3.30
   1   4  27   -1.10    3.40
  -1  -4 -27    0.00    4.70
   1  -4  27    1.30    3.60
  -1  -4 -27   -1.80    3.50
   1  -4  27   -1.90    2.80
  -1   5  27    5.30    3.30
  -1   5  27    1.10    3.80
   1   5 -27   21.90    6.20
   1   5 -27   12.50    4.80
   1  -5 -27    5.60    4.20
  -1  -5  27    3.60    3.10
  -1  -5  27    0.80    4.40
   1   5 -26    3.20    4.60
  -1   5  26    4.80    3.10
  -1   5  26    4.20    3.70
   1   5 -26    7.90    4.90
   1  -5 -26    1.90    4.10
  -1  -5  26    5.60    3.10
  -1  -5  26    5.70    3.40
  -1   5  25   -2.60    2.60
   1   5 -25    4.00    3.90
  -1   5  25    2.70    2.50
   1   5 -25    6.30    4.30
  -1  -5  25   -2.90    2.50
   1  -5 -25    4.70    4.30
  -1  -5  25    2.70    2.60
   1  -5 -25   -1.10    3.20
  -1   5  24   23.80    4.90
  -1   5  24   24.00    3.80
   1   5 -24   18.90    5.60
   1   5 -24   29.00    5.30
   1  -5 -24   20.10    5.10
   1  -5 -24   30.60    4.40
  -1  -5  24   35.80    5.50
  -1  -5  24   28.30    4.60
   1   5 -23    7.30    4.70
   1   5 -23    8.70    3.60
  -1   5  23   11.10    3.70
  -1   5  23    6.60    2.70
   1  -5 -23    8.70    3.90
  -1  -5  23    3.50    2.60
   1  -5 -23    7.80    3.00
  -1  -5  23    3.30    2.80
   1   5 -22   21.20    4.30
   1   5 -22   23.40    5.20
  -1   5  22   24.00    3.50
  -1   5  22   29.60    4.80
   1  -5 -22   19.40    4.00
  -1  -5  22   20.10    4.00
   1  -5 -22   26.70    4.60
  -1  -5  22   28.10    4.70
   1  -5 -22   19.50    4.40
  -1   5  21   -0.70    2.30
   1   5 -21   -1.00    2.90
   1   5 -21    0.20    2.80
   1   5 -21    1.10    2.80
  -1   5  21    0.40    1.90
   1  -5 -21   -0.60    2.10
  -1  -5  21   -0.40    2.20
  -1  -5  21    4.70    2.50
   1  -5 -21   -8.20    2.50
  -1  -5  21   -1.40    2.20
   1  -5 -21    2.20    3.20
   1   5 -20   97.89    8.20
  -1   5  20   87.29    6.70
   1   5 -20   81.79    6.80
  -1   5  20   82.29    5.50
   1   5 -20   88.09    6.40
  -1   5  20   76.19    5.50
  -1  -5  20  101.29    6.30
   1  -5 -20   91.69    6.50
  -1  -5  20   83.79    5.80
   1  -5 -20   76.59    6.30
  -1  -5  20   77.39    6.30
  -1   5  19    2.30    1.80
  -1   5  19    0.30    1.80
   1   5 -19    0.90    2.50
   1   5 -19    0.10    2.40
  -1  -5  19    4.50    2.10
   1  -5 -19   -0.30    2.30
   1  -5 -19    1.60    2.30
  -1  -5  19    1.20    1.90
   1  -5 -19   -0.90    2.20
  -1  -5  19    2.80    2.00
   1   5 -18  196.68   11.80
   1   5 -18  210.48   10.30
  -1   5  18  206.18   10.70
  -1   5  18  213.28    9.30
   1   5 -18  215.08   11.00
  -1   5  18  208.38    9.30
  -1   5  18  207.48   10.30
  -1  -5  18  234.08   10.00
   1  -5 -18  195.18   10.20
  -1  -5  18  205.18    9.50
   1  -5 -18  215.28   11.30
   1  -5 -18  199.28   10.10
  -1  -5  18  203.48   10.30
   1   5 -17    2.60    2.60
  -1   5  17    1.20    1.70
   1   5 -17    1.50    2.00
   1   5 -17    3.40    2.70
  -1   5  17    1.10    2.10
  -1   5  17    0.60    2.00
   1   5 -17   -1.90    1.70
  -1   5  17   -1.50    1.30
   1  -5 -17   -0.60    1.60
  -1  -5  17    1.00    2.10
  -1  -5  17    1.80    1.80
   1  -5 -17   -0.30    2.10
  -1  -5  17   -0.70    1.80
  -1  -5  17   -0.90    1.60
   1  -5 -17   -1.40    2.50
  -1   5  16   56.79    5.00
   1   5 -16   57.49    5.10
   1   5 -16   59.59    4.60
   1   5 -16   59.39    4.60
  -1   5  16   53.49    3.90
   1   5 -16   61.79    5.80
  -1   5  16   60.29    4.10
  -1  -5  16   68.99    4.70
   1  -5 -16   60.59    6.80
  -1  -5  16   64.59    4.40
  -1  -5  16   59.49    6.20
  -1  -5  16   60.39    4.80
   1  -5 -16   60.49    4.60
   1  -5 -16   60.49    5.30
  -1   5  15   96.39    5.10
  -1   5  15   94.59    6.30
   1   5 -15   86.59    5.50
   1   5 -15   93.09    7.00
  -1   5  15   97.89    5.30
  -1   5  15   94.49    6.00
   1  -5 -15  106.69    5.80
   1  -5 -15  101.99    6.50
  -1  -5  15  103.79    6.20
  -1  -5  15  103.49    5.60
  -1  -5  15   91.69    5.60
  -1   5  14  332.67   12.60
  -1   5  14  333.77   14.20
  -1   5  14  334.47   13.60
   1   5 -14  335.57   14.40
   1   5 -14  331.67   13.30
   1   5 -14  337.57   13.60
   1   5 -14  339.87   15.20
  -1   5  14  355.06   13.00
  -1  -5  14  320.97   14.40
   1  -5 -14  331.97   13.30
   1  -5 -14  341.77   14.30
  -1  -5  14  321.37   13.70
   1  -5 -14  354.06   15.30
  -1  -5  14  346.57   13.30
  -1  -5  14  355.46   13.50
   1   5 -13  212.98   10.60
  -1   5  13  238.28   10.10
   1   5 -13  222.98   11.20
  -1   5  13  230.28    8.90
  -1   5  13  222.88    9.20
   1   5 -13  221.18    9.40
  -1   5  13  216.48   10.30
   1   5 -13  218.18    9.80
  -1  -5  13  242.28   10.00
   1  -5 -13  208.58   10.90
  -1  -5  13  220.58   10.80
  -1  -5  13  225.08    9.40
   1  -5 -13  233.98    9.80
   1  -5 -13  240.78   10.60
  -1  -5  13  232.98   10.20
   1   5 -12  524.45   19.50
   1   5 -12  521.65   18.70
   1   5 -12  465.95   18.10
  -1   5  12  491.05   17.60
   1   5 -12  492.65   19.70
  -1   5  12  469.55   18.20
  -1   5  12  474.75   17.10
  -1   5  12  495.95   18.80
   1  -5 -12  534.85   18.20
  -1  -5  12  490.75   18.40
   1  -5 -12  477.45   19.60
   1  -5 -12  481.65   18.70
  -1  -5  12  515.45   18.40
  -1  -5  12  522.45   17.90
  -1  -5  12  511.65   19.40
   1   5 -11  349.17   13.60
  -1   5  11  338.17   12.40
  -1   5  11  358.36   14.10
  -1   5  11  338.67   13.50
   1   5 -11  344.87   12.90
  -1   5  11  347.47   12.90
   1   5 -11  359.56   14.70
   1  -5 -11  348.57   13.30
  -1  -5  11  362.36   14.50
  -1  -5  11  365.26   13.20
   1  -5 -11  361.56   14.00
   1  -5 -11  352.16   14.70
  -1  -5  11  368.06   13.80
  -1   5  10  131.29    5.50
   1   5 -10  129.29    6.40
   1   5 -10  130.99    5.80
  -1   5  10  127.29    6.70
   1   5 -10  139.89    7.40
  -1   5  10  142.39    6.00
  -1   5  10  135.99    6.40
  -1  -5  10  136.29    6.10
   1  -5 -10  135.99    7.30
   1  -5 -10  139.59    6.70
  -1  -5  10  128.99    6.60
  -1  -5  10  148.19    6.70
  -1  -5  10  127.69    7.10
   1   5  -9   19.70    3.00
   1   5  -9   21.10    1.90
   1   5  -9   27.60    2.50
  -1   5   9   25.30    2.10
  -1   5   9   23.80    2.70
  -1   5   9   21.40    1.80
  -1  -5   9   22.50    2.10
   1  -5  -9   22.20    2.70
  -1  -5   9   21.90    2.50
  -1  -5   9   19.40    2.80
  -1  -5   9   17.30    2.70
   1  -5  -9   22.80    2.40
   1  -5  -9   23.90    3.30
   1   5  -8  475.15   16.10
  -1   5   8  489.95   17.10
  -1   5   8  448.96   16.40
   1   5  -8  456.65   16.80
  -1   5   8  470.05   17.30
  -1   5   8  481.15   16.00
   1   5  -8  494.35   18.20
  -1  -5   8  478.45   17.50
  -1  -5   8  476.05   16.50
  -1  -5   8  455.95   17.60
   1  -5  -8  515.55   17.30
   1  -5  -8  460.85   16.60
  -1  -5   8  499.05   17.10
   1  -5  -8  457.75   17.80
  -1   5   7  111.69    5.40
  -1   5   7  100.59    4.70
   1   5  -7  110.29    5.00
   1   5  -7  109.59    5.10
   1   5  -7   96.99    5.90
  -1   5   7  103.49    4.40
   1  -5  -7  111.29    5.80
   1  -5  -7  107.29    4.80
  -1  -5   7  105.89    4.80
  -1  -5   7  110.39    5.20
  -1  -5   7   90.19    5.40
   1  -5  -7  103.29    5.20
  -1  -5   7  100.19    5.60
   1   5  -6  608.54   21.00
  -1   5   6  630.14   21.50
   1   5  -6  651.63   22.80
  -1   5   6  638.64   21.60
   1   5  -6  612.74   21.30
  -1   5   6  614.44   20.90
  -1   5   6  644.64   20.60
   1  -5  -6  636.74   21.40
   1  -5  -6  613.64   22.00
  -1  -5   6  633.14   21.00
  -1  -5   6  591.94   21.90
  -1  -5   6  649.04   22.40
   1  -5  -6  610.54   20.90
  -1  -5   6  628.74   21.30
   1   5  -5    9.80    1.30
   1   5  -5   11.50    1.50
   1   5  -5    8.70    2.00
  -1   5   5    8.50    1.60
  -1   5   5    8.60    1.20
  -1   5   5    9.70    1.60
   1  -5  -5    8.50    1.30
  -1  -5   5   10.10    1.80
   1  -5  -5    7.30    1.40
  -1  -5   5   12.00    1.60
   1  -5  -5    9.90    1.50
  -1  -5   5   15.00    1.70
  -1  -5   5   12.20    2.20
  -1   5   4   53.89    3.40
   1   5  -4   56.89    2.90
   1   5  -4   52.39    2.60
   1   5  -4   58.59    4.20
  -1   5   4   55.19    3.10
   1   5  -4   47.80    2.90
  -1   5   4   49.40    2.90
  -1  -5   4   62.49    4.10
   1  -5  -4   56.39    3.20
   1  -5  -4   58.79    3.50
  -1  -5   4   55.59    3.00
   1  -5  -4   52.99    4.10
   1  -5  -4   57.59    3.00
  -1  -5   4   52.89    3.00
   1   5  -3   13.80    1.50
   1   5  -3   13.50    1.50
  -1   5   3   12.60    1.60
   1   5  -3   12.70    1.50
  -1   5   3   11.60    1.80
  -1   5   3   12.80    1.50
  -1   5   3   12.90    1.00
   1   5  -3   12.60    2.30
  -1  -5   3   13.40    1.60
   1  -5  -3   11.60    1.60
   1  -5  -3   15.40    2.60
  -1  -5   3   12.40    2.20
   1  -5  -3   13.10    1.80
   1  -5  -3   13.20    1.50
  -1  -5   3   12.80    1.50
   1   5  -2  341.17   11.90
  -1   5   2  348.17   12.10
  -1   5   2  357.56   12.00
   1   5  -2  341.27   12.00
  -1   5   2  342.57   11.40
   1   5  -2  335.17   13.60
   1   5  -2  347.87   12.10
  -1  -5   2  338.57   11.90
   1  -5  -2  359.06   12.40
   1  -5  -2  343.77   12.60
  -1  -5   2  345.87   12.00
  -1  -5   2  331.27   13.50
   1  -5  -2  358.46   12.10
   1  -5  -2  340.27   13.60
  -1  -5   2  321.07   11.50
  -1   5   1  198.08    7.10
   1   5  -1  182.08    7.10
   1   5  -1  203.98    8.90
   1   5  -1  191.68    7.30
  -1   5   1  190.48    7.30
   1   5  -1  194.68    7.50
  -1   5   1  185.58    6.80
  -1  -5   1  194.68    7.30
   1  -5  -1  189.98    6.70
   1  -5  -1  194.38    7.40
  -1  -5   1  200.98    8.80
   1  -5  -1  195.78    8.80
   1  -5  -1  190.78    7.30
  -1  -5   1  190.98    7.20
  -1  -5   1  196.78    7.10
   1  -5  -1  193.38    8.00
  -1   5   0  225.38    7.80
   1   5   0  230.78    7.90
  -1   5   0  212.38    7.70
   1   5   0  208.68    8.10
   1   5   0  231.58    9.90
  -1   5   0  217.08    8.20
  -1   5   0  227.98    9.60
   1   5   0  223.78    8.50
  -1  -5   0  216.58    8.40
  -1  -5   0  217.08    9.60
   1  -5   0  221.18    9.60
   1  -5   0  218.88    7.70
   1  -5   0  216.78    8.00
  -1  -5   0  217.18    8.20
  -1  -5   0  220.38    7.80
   1  -5   0  222.08    8.20
   1   5   1   95.49    4.60
   1   5   1   92.39    3.80
   1   5   1   94.99    5.50
  -1   5  -1   93.09    3.90
  -1   5  -1   90.39    5.20
   1   5   1   95.69    4.20
  -1   5  -1   88.89    3.60
  -1   5  -1   99.29    4.30
   1  -5   1   99.19    4.30
   1  -5   1   94.69    5.30
  -1  -5  -1   86.59    5.30
   1  -5   1   87.69    3.60
  -1  -5  -1   92.49    4.10
  -1  -5  -1   96.99    4.60
   1  -5   1   98.39    4.00
  -1  -5  -1   91.99    4.60
  -1   5  -2   13.20    2.10
   1   5   2   14.20    1.90
   1   5   2   13.80    1.60
  -1   5  -2   14.80    1.10
  -1   5  -2   13.40    1.50
   1   5   2   17.80    2.70
   1   5   2   11.70    1.10
  -1   5  -2   13.80    1.30
  -1  -5  -2   19.20    2.90
   1  -5   2   19.10    2.50
  -1  -5  -2   15.30    1.90
  -1  -5  -2   12.50    1.50
  -1  -5  -2   12.60    1.90
   1  -5   2   14.80    1.60
   1  -5   2   10.70    1.30
  -1   5  -3   16.70    1.80
   1   5   3   15.10    1.90
  -1   5  -3   16.20    1.60
  -1   5  -3   23.20    2.80
   1   5   3   16.50    1.60
   1   5   3   17.40    2.20
  -1   5  -3   15.90    1.10
  -1  -5  -3   16.60    1.60
  -1  -5  -3   14.20    2.50
   1  -5   3   14.00    2.30
   1  -5   3   17.40    1.60
   1  -5   3   14.10    1.60
  -1  -5  -3   16.40    1.50
  -1  -5  -3   15.60    2.20
  -1   5  -4  252.37   10.50
  -1   5  -4  250.67    9.30
   1   5   4  238.28    9.20
   1   5   4  240.68    9.50
   1   5   4  277.07   10.20
  -1   5  -4  242.18    9.30
  -1  -5  -4  253.87    9.40
   1  -5   4  265.27   10.50
  -1  -5  -4  245.08   10.30
  -1  -5  -4  259.67   11.00
   1  -5   4  242.08    9.30
  -1  -5  -4  266.07    9.30
   1  -5   4  241.98    9.30
  -1   5  -5    5.30    1.20
   1   5   5    8.50    1.70
  -1   5  -5    7.00    1.30
  -1   5  -5    5.80    1.70
  -1   5  -5    7.50    0.80
   1   5   5    9.20    1.30
   1   5   5   10.30    1.50
  -1  -5  -5    9.50    1.90
  -1  -5  -5    7.40    1.90
  -1  -5  -5    6.90    1.30
   1  -5   5    6.30    1.30
   1  -5   5    6.90    1.20
  -1  -5  -5    6.40    1.20
   1  -5   5    5.80    1.70
   1   5   6   60.59    3.50
   1   5   6   55.59    3.30
  -1   5  -6   56.39    3.80
  -1   5  -6   55.69    3.40
  -1   5  -6   57.79    4.10
  -1   5  -6   62.99    2.70
   1   5   6   63.09    4.00
  -1  -5  -6   62.69    4.30
   1  -5   6   64.09    3.50
   1  -5   6   53.89    3.80
   1  -5   6   67.29    3.50
  -1  -5  -6   60.89    3.50
   1  -5   6   56.69    4.00
  -1  -5  -6   60.09    3.40
  -1  -5  -6   53.49    4.20
   1   5   7  114.39    5.10
   1   5   7  121.89    5.20
  -1   5  -7  106.79    4.50
  -1   5  -7  109.39    5.30
   1   5   7  105.89    5.20
  -1   5  -7  112.09    6.10
   1   5   7  121.29    6.00
   1  -5   7  112.49    5.40
  -1  -5  -7  115.19    6.60
   1  -5   7  112.79    5.80
   1  -5   7  107.09    5.90
  -1  -5  -7  120.59    5.50
  -1  -5  -7  114.59    5.30
  -1  -5  -7  118.89    6.40
   1  -5   7  113.79    5.20
  -1   5  -8  740.73   24.80
   1   5   8  776.42   25.30
   1   5   8  788.62   26.70
   1   5   8  783.52   26.50
   1   5   8  704.93   25.20
  -1   5  -8  757.92   25.70
  -1   5  -8  771.42   26.70
   1  -5   8  750.72   26.70
  -1  -5  -8  753.72   27.20
   1  -5   8  795.72   26.10
  -1  -5  -8  768.12   25.60
   1  -5   8  729.73   26.60
  -1  -5  -8  735.53   25.70
   1  -5   8  743.33   25.40
  -1   5  -9    2.70    1.40
   1   5   9    2.00    1.10
   1   5   9    1.90    1.00
  -1   5  -9    1.60    1.10
  -1   5  -9    1.70    0.90
   1   5   9    2.80    1.00
   1   5   9    3.50    1.70
   1  -5   9    3.10    1.50
  -1  -5  -9    3.40    1.30
   1  -5   9    2.80    1.20
  -1  -5  -9    1.50    1.60
   1  -5   9    3.90    1.40
  -1  -5  -9    6.40    1.80
   1  -5   9    1.80    1.20
   1   5  10  240.68    9.30
   1   5  10  228.38    9.40
   1   5  10  236.18    9.70
  -1   5 -10  231.28   10.40
  -1   5 -10  231.48    9.20
  -1   5 -10  232.58    9.80
   1   5  10  255.67   10.70
   1  -5  10  249.28    9.70
   1  -5  10  254.37    9.90
   1  -5  10  255.17   10.10
   1  -5  10  235.78   10.70
  -1  -5 -10  221.58   11.00
  -1  -5 -10  243.38    9.80
   1   5  11  187.58    7.60
   1   5  11  173.68    7.60
  -1   5 -11  164.78    8.50
   1   5  11  193.18    8.20
   1   5  11  177.08    8.70
  -1   5 -11  186.68    8.30
  -1   5 -11  181.08    7.70
  -1  -5 -11  176.08    8.10
  -1  -5 -11  171.68    8.30
   1  -5  11  180.58    8.00
   1  -5  11  187.18    8.30
   1  -5  11  183.28    7.90
   1  -5  11  182.78    9.10
  -1  -5 -11  186.88    9.60
   1   5  12  204.58    9.10
   1   5  12  202.28    8.50
   1   5  12  213.78    8.80
  -1   5 -12  204.78    8.80
   1   5  12  210.78    9.90
  -1   5 -12  219.08    9.30
  -1   5 -12  212.08    9.80
   1  -5  12  207.98    8.80
  -1  -5 -12  204.78    9.10
   1  -5  12  203.68    9.30
  -1  -5 -12  209.18    9.60
   1  -5  12  221.98    9.20
  -1  -5 -12  203.58   10.70
   1  -5  12  212.48   10.10
   1   5  13  281.27   11.80
  -1   5 -13  273.27   12.30
   1   5  13  285.17   11.40
   1   5  13  285.07   11.80
  -1   5 -13  269.47   11.80
   1   5  13  307.77   12.80
  -1   5 -13  286.17   11.60
   1  -5  13  279.37   12.00
   1  -5  13  283.07   11.70
   1  -5  13  301.47   11.40
  -1  -5 -13  283.47   13.60
  -1  -5 -13  321.17   12.70
   1  -5  13  290.87   12.90
  -1   5 -14  546.85   20.80
  -1   5 -14  569.94   21.20
   1   5  14  590.54   20.60
   1   5  14  594.64   22.10
   1   5  14  577.24   20.30
  -1   5 -14  568.94   21.60
   1   5  14  572.34   21.10
   1  -5  14  566.44   22.20
   1  -5  14  565.74   21.30
  -1  -5 -14  611.54   22.00
  -1  -5 -14  580.44   23.30
   1  -5  14  572.94   20.40
   1  -5  14  577.14   21.00
  -1   5 -15   41.00    4.40
  -1   5 -15   49.70    4.30
   1   5  15   50.29    3.70
  -1   5 -15   46.20    4.40
   1   5  15   45.10    5.10
   1   5  15   49.10    4.20
   1   5  15   53.49    4.00
   1  -5  15   45.00    4.20
   1  -5  15   52.19    4.10
   1  -5  15   51.09    4.10
  -1  -5 -15   54.59    5.10
   1  -5  15   47.70    5.20
  -1  -5 -15   62.39    5.90
   1   5  16  237.58    9.80
  -1   5 -16  245.38   11.00
  -1   5 -16  212.08   10.30
   1   5  16  208.28   10.90
   1   5  16  232.88   11.50
  -1   5 -16  215.48   10.40
   1  -5  16  222.78    9.50
   1  -5  16  233.78   11.70
  -1  -5 -16  210.08   12.20
   1  -5  16  232.18   10.30
  -1  -5 -16  252.97   11.60
   1  -5  16  228.48   10.80
   1   5  17   41.90    4.60
  -1   5 -17   34.70    5.40
   1   5  17   37.90    5.00
  -1   5 -17   40.40    4.70
   1   5  17   38.80    4.00
  -1   5 -17   40.20    4.70
   1   5  17   34.50    3.70
  -1   5 -17   38.90    4.60
   1  -5  17   33.10    4.20
   1  -5  17   38.80    3.40
  -1  -5 -17   39.60    5.30
   1  -5  17   39.20    4.50
  -1  -5 -17   40.20    5.70
   1  -5  17   35.60    4.90
  -1   5 -18  102.19    7.00
   1   5  18  104.89    7.30
  -1   5 -18   95.29    7.60
   1   5  18   98.59    6.80
  -1   5 -18  102.79    7.90
   1   5  18  114.39    6.20
   1   5  18   93.79    5.90
   1  -5  18  102.89    6.50
   1  -5  18  100.39    7.00
  -1  -5 -18  102.99    7.50
  -1  -5 -18  112.39    6.60
   1  -5  18   99.39    5.70
  -1   5 -19    8.10    4.20
   1   5  19    8.20    2.90
  -1   5 -19    8.90    3.40
   1   5  19   12.30    2.70
  -1   5 -19    7.40    3.00
  -1  -5 -19    9.40    2.70
   1  -5  19    3.20    2.00
   1  -5  19   11.90    2.30
  -1  -5 -19    2.50    3.30
   1  -5  19    8.80    3.30
  -1   5 -20   85.69    6.90
   1   5  20   73.69    5.40
   1   5  20   80.49    6.50
  -1   5 -20   66.39    8.10
  -1   5 -20   81.29    6.40
   1  -5  20   75.09    6.00
  -1  -5 -20   78.49    6.00
  -1  -5 -20   80.49    9.20
   1  -5  20   75.89    6.20
  -1   5 -21    8.90    3.80
   1   5  21    2.90    2.20
  -1   5 -21   10.40    3.90
   1   5  21    5.80    2.80
  -1   5 -21    6.10    3.20
  -1  -5 -21    4.10    2.40
  -1  -5 -21    2.80    3.10
   1  -5  21    4.30    2.70
   1  -5  21    5.60    3.00
   1   5  22   12.50    3.90
   1   5  22   13.90    3.00
  -1   5 -22   20.50    4.30
   1  -5  22   13.20    3.20
  -1  -5 -22   20.50    3.90
  -1  -5 -22   14.30    4.40
   1  -5  22   12.30    3.50
   1   5  23   10.70    3.40
  -1   5 -23    5.30    3.20
   1  -5  23   11.30    3.30
   1  -5  23    2.40    2.40
  -1  -5 -23    8.30    3.90
  -1  -5 -23    5.70    2.70
  -1   5 -24   32.10    5.10
   1   5  24   26.40    4.00
   1   5  24   17.20    4.30
  -1  -5 -24   19.50    4.30
   1  -5  24   21.30    4.40
  -1  -5 -24   19.40    4.90
   1  -5  24   17.20    3.90
  -1   5 -25    7.20    4.10
   1   5  25    3.60    3.90
   1   5  25    8.40    3.20
  -1  -5 -25    9.40    4.40
   1  -5  25    5.90    3.80
   1  -5  25    3.40    3.20
  -1  -5 -25   -1.90    2.90
  -1   5 -26    4.80    3.80
   1   5  26   -2.80    2.80
   1  -5  26    2.50    2.80
  -1  -5 -26   -0.20    4.50
   1  -5  26    0.90    3.40
  -1  -5 -26    2.50    3.50
   1   5  27   20.10    4.40
  -1   5 -27   -2.10    4.50
   1   5  27    6.90    4.30
   1  -5  27    7.90    3.30
  -1  -5 -27    8.30    4.00
   1  -5  27   14.50    4.40
  -1   6  27   18.00    3.90
  -1   6  27   15.80    4.70
   1   6 -27   17.20    5.20
  -1  -6  27   17.20    4.50
  -1  -6  27   14.70    4.30
   1  -6 -27   15.40    4.40
   1  -6 -27   12.60    6.50
  -1   6  26   25.70    4.40
   1   6 -26   21.00    5.60
  -1   6  26   13.30    5.30
   1  -6 -26   18.90    6.00
   1  -6 -26   13.70    4.20
  -1  -6  26   26.90    4.30
  -1  -6  26   23.50    5.70
  -1   6  25   12.70    3.40
   1   6 -25   13.60    4.60
  -1   6  25   11.40    4.40
  -1  -6  25   10.10    4.00
  -1  -6  25   11.60    3.10
   1  -6 -25   16.80    4.60
   1  -6 -25   14.90    5.40
  -1   6  24   98.59    8.00
   1   6 -24  101.89    8.60
  -1   6  24   98.89    6.50
   1  -6 -24   83.89    7.30
   1  -6 -24  106.19    9.00
  -1  -6  24  103.79    7.70
  -1  -6  24  100.19    6.90
  -1   6  23   15.00    4.00
  -1   6  23    3.20    2.40
   1   6 -23    6.30    4.00
  -1  -6  23    8.20    3.40
   1  -6 -23    6.00    4.20
   1  -6 -23    8.80    3.40
  -1  -6  23   11.50    2.90
   1   6 -22   80.29    7.50
  -1   6  22   74.69    5.40
   1   6 -22   74.99    8.40
  -1   6  22   95.09    7.40
   1  -6 -22   75.19    7.30
  -1  -6  22   86.99    6.30
  -1  -6  22   91.29    7.00
   1  -6 -22   80.79    6.60
  -1  -6  22   84.69    6.20
  -1   6  21    5.20    2.90
   1   6 -21    7.80    3.40
  -1   6  21   10.50    2.50
   1   6 -21    7.80    3.60
  -1  -6  21    8.90    2.80
  -1  -6  21    8.20    2.50
  -1  -6  21    5.80    3.00
   1  -6 -21    9.20    3.70
   1  -6 -21    5.00    2.60
  -1   6  20    6.40    2.90
  -1   6  20    5.10    2.20
   1   6 -20   14.50    3.60
   1   6 -20    3.50    3.30
  -1  -6  20    8.40    2.40
  -1  -6  20    5.30    2.50
   1  -6 -20    5.30    3.10
  -1  -6  20   10.90    2.90
   1  -6 -20    8.90    3.00
   1   6 -19   84.19    6.90
  -1   6  19   71.29    5.10
  -1   6  19   77.19    4.90
   1   6 -19   58.19    5.50
  -1   6  19   84.39    6.50
  -1  -6  19   79.39    5.50
   1  -6 -19   66.19    6.10
  -1  -6  19   65.49    5.00
   1  -6 -19   66.59    5.80
  -1  -6  19   76.89    6.10
  -1   6  18    3.90    1.90
   1   6 -18   -0.80    2.30
   1   6 -18    4.70    2.40
  -1   6  18    3.50    2.40
  -1   6  18    1.50    2.30
  -1   6  18    2.40    1.50
   1  -6 -18    4.40    3.00
  -1  -6  18    5.10    2.10
  -1  -6  18   -1.00    1.70
  -1  -6  18    2.00    1.90
  -1   6  17   85.19    6.30
   1   6 -17   63.69    6.20
  -1   6  17   75.39    4.70
  -1   6  17   77.69    4.90
  -1   6  17   78.09    5.80
   1   6 -17   68.69    5.20
  -1  -6  17   77.19    5.20
   1  -6 -17   74.19    6.20
  -1  -6  17   83.19    5.20
  -1  -6  17   69.99    5.60
  -1   6  16  139.99    6.70
  -1   6  16  143.89    8.20
  -1   6  16  126.59    6.20
   1   6 -16  112.89    7.10
  -1   6  16  132.79    7.40
   1   6 -16  127.89    7.00
   1   6 -16  121.69    7.90
  -1  -6  16  119.59    6.60
   1  -6 -16  131.49    8.00
   1  -6 -16  114.19    8.50
  -1  -6  16  138.89    7.60
  -1  -6  16  127.19    8.40
  -1  -6  16  128.99    7.00
  -1   6  15    1.90    1.90
  -1   6  15    0.70    1.80
   1   6 -15   -1.20    1.50
   1   6 -15    4.00    1.70
  -1   6  15    0.60    1.40
   1   6 -15   -1.30    2.10
  -1  -6  15   -0.20    1.50
  -1  -6  15    0.10    1.70
   1  -6 -15   -1.20    2.40
  -1  -6  15    3.20    1.80
   1  -6 -15    0.40    1.90
  -1  -6  15   -1.30    2.10
   1   6 -14   45.60    3.70
  -1   6  14   49.80    3.70
  -1   6  14   46.60    4.50
   1   6 -14   42.90    3.90
   1   6 -14   52.29    5.60
  -1   6  14   54.09    4.20
  -1   6  14   47.60    3.30
   1  -6 -14   47.30    5.70
  -1  -6  14   57.19    6.60
   1  -6 -14   44.50    3.80
   1  -6 -14   41.80    4.60
  -1  -6  14   52.09    3.80
  -1  -6  14   45.50    4.00
  -1  -6  14   46.00    3.90
  -1   6  13   17.00    2.80
   1   6 -13   21.00    2.70
  -1   6  13   18.60    2.10
  -1   6  13   13.20    2.80
   1   6 -13   13.30    2.50
  -1   6  13   21.90    2.60
  -1  -6  13   19.20    3.00
  -1  -6  13   11.80    3.00
   1  -6 -13   14.90    2.80
   1  -6 -13   18.50    2.60
  -1  -6  13   18.10    2.40
   1  -6 -13   23.70    4.10
  -1  -6  13   18.60    3.00
  -1   6  12    4.90    1.20
  -1   6  12    2.40    1.70
   1   6 -12    4.00    2.20
  -1   6  12    4.50    1.80
   1   6 -12    1.90    1.50
  -1   6  12    4.30    1.60
   1  -6 -12    4.60    1.90
  -1  -6  12   -0.20    1.10
  -1  -6  12    4.60    1.60
   1  -6 -12    2.90    1.50
  -1  -6  12    3.30    2.30
  -1  -6  12    3.00    1.40
   1  -6 -12    4.00    2.40
  -1   6  11  240.88    9.10
  -1   6  11  257.17    9.70
   1   6 -11  227.28   10.10
   1   6 -11  230.48   11.30
  -1   6  11  246.48   10.30
  -1   6  11  249.88   10.70
   1   6 -11  245.48    9.50
   1  -6 -11  238.38   11.40
  -1  -6  11  249.18    9.80
  -1  -6  11  239.08   11.10
   1  -6 -11  245.28   10.50
   1  -6 -11  238.98    9.90
  -1  -6  11  231.18   10.40
  -1  -6  11  237.28   10.30
   1   6 -10   68.49    3.70
  -1   6  10   63.59    4.50
  -1   6  10   77.19    4.60
   1   6 -10   75.59    5.40
  -1   6  10   65.69    3.50
   1   6 -10   72.39    4.50
  -1   6  10   57.29    3.70
   1  -6 -10   72.19    4.60
   1  -6 -10   67.09    4.10
  -1  -6  10   68.29    4.00
   1  -6 -10   57.49    4.80
  -1  -6  10   68.29    4.30
  -1  -6  10   64.79    5.00
  -1  -6  10   76.99    5.00
   1   6  -9   38.40    2.50
  -1   6   9   37.10    2.70
  -1   6   9   39.80    3.20
  -1   6   9   36.40    2.40
   1   6  -9   34.60    2.90
  -1   6   9   45.00    3.50
   1   6  -9   40.30    3.90
   1  -6  -9   42.20    3.40
  -1  -6   9   41.10    3.30
   1  -6  -9   29.20    2.80
   1  -6  -9   36.10    3.60
  -1  -6   9   32.10    3.60
  -1  -6   9   37.80    3.10
  -1  -6   9   36.00    4.00
  -1   6   8  282.27   11.60
  -1   6   8  296.57   11.20
   1   6  -8  295.67   13.00
  -1   6   8  300.27   10.60
   1   6  -8  293.47   11.50
   1   6  -8  301.57   11.50
   1   6  -8  284.07   10.50
  -1   6   8  303.97   12.10
  -1  -6   8  306.67   11.30
  -1  -6   8  329.07   11.80
  -1  -6   8  283.77   12.20
   1  -6  -8  305.37   12.60
  -1   6   7   18.20    2.10
   1   6  -7   16.00    2.20
  -1   6   7   15.80    2.30
   1   6  -7   15.20    2.00
  -1   6   7   14.90    1.70
   1   6  -7   12.60    2.60
  -1   6   7   19.00    2.40
   1  -6  -7   16.20    2.50
  -1  -6   7   18.30    2.30
   1  -6  -7   15.30    2.00
   1  -6  -7   20.30    2.40
  -1  -6   7   15.90    2.60
  -1  -6   7   18.00    2.10
  -1  -6   7   16.50    2.60
   1   6  -6 1176.98   39.60
   1   6  -6 1187.98   39.40
  -1   6   6 1238.28   39.40
  -1   6   6 1207.68   39.90
   1   6  -6 1186.08   41.40
  -1   6   6 1196.28   40.10
   1  -6  -6 1206.98   39.30
  -1  -6   6 1275.87   39.50
   1  -6  -6 1220.78   39.70
   1  -6  -6 1157.78   40.40
  -1  -6   6 1260.27   41.20
  -1  -6   6 1235.78   39.70
  -1  -6   6 1179.48   40.50
  -1   6   5  153.48    7.10
   1   6  -5  146.19    7.10
  -1   6   5  154.68    6.80
   1   6  -5  147.99    7.90
   1   6  -5  167.68    7.10
   1   6  -5  158.58    6.00
  -1   6   5  151.18    7.80
  -1  -6   5  150.68    6.40
  -1  -6   5  169.68    6.70
   1  -6  -5  144.29    7.10
  -1  -6   5  150.88    7.80
   1  -6  -5  168.68    6.50
   1  -6  -5  139.59    8.00
   1  -6  -5  148.79    6.70
   1   6  -4  280.97   10.40
  -1   6   4  290.47   10.70
   1   6  -4  286.57   10.20
  -1   6   4  282.17    9.60
   1   6  -4  306.57   12.60
  -1   6   4  308.47   11.60
   1   6  -4  274.97   10.50
  -1   6   4  279.77   10.70
  -1  -6   4  278.87   10.50
   1  -6  -4  287.37   10.50
   1  -6  -4  294.97   11.30
  -1  -6   4  289.07   10.60
   1  -6  -4  286.27   10.90
  -1  -6   4  256.47   11.80
   1   6  -3   29.40    2.20
  -1   6   3   28.80    2.20
   1   6  -3   28.10    2.20
  -1   6   3   32.70    1.70
   1   6  -3   25.20    3.50
   1   6  -3   33.70    2.30
  -1   6   3   27.60    2.30
   1  -6  -3   35.80    2.30
  -1  -6   3   28.60    2.20
  -1  -6   3   30.40    2.30
   1  -6  -3   33.60    2.70
   1  -6  -3   34.20    2.70
   1  -6  -3   38.20    4.20
  -1  -6   3   35.30    3.50
  -1   6   2  220.28    8.10
   1   6  -2  201.88    9.70
   1   6  -2  208.98    8.00
  -1   6   2  201.88    7.80
   1   6  -2  200.88    7.80
   1   6  -2  203.18    8.00
  -1   6   2  204.98    7.30
  -1  -6   2  211.18    7.80
   1  -6  -2  212.38    9.80
   1  -6  -2  189.38    8.10
  -1  -6   2  209.68    9.70
  -1  -6   2  199.38    7.40
   1  -6  -2  203.88    8.00
   1  -6  -2  200.08    8.50
  -1  -6   2  208.98    8.00
  -1   6   1  401.76   14.40
   1   6  -1  419.26   14.60
  -1   6   1  406.66   14.10
   1   6  -1  422.66   14.10
  -1   6   1  411.46   13.70
   1   6  -1  425.76   16.40
   1   6  -1  409.16   14.40
   1  -6  -1  412.66   15.20
   1  -6  -1  394.46   14.40
  -1  -6   1  398.06   16.10
   1  -6  -1  419.56   14.40
  -1  -6   1  413.96   14.00
  -1  -6   1  410.96   14.40
   1  -6  -1  407.56   13.60
   1  -6  -1  388.36   16.10
  -1  -6   1  415.66   14.20
  -1   6   0 1968.80   61.89
  -1   6   0 1952.30   61.89
   1   6   0 2019.40   62.79
   1   6   0 2016.70   64.69
  -1   6   0 2009.70   64.49
   1   6   0 2012.80   62.49
  -1   6   0 1910.51   62.39
   1   6   0 1994.50   61.99
  -1  -6   0 1998.60   62.49
  -1  -6   0 1941.51   62.59
   1  -6   0 1901.71   62.39
  -1  -6   0 1925.61   61.89
   1  -6   0 1914.61   61.79
   1  -6   0 1976.20   62.19
   1  -6   0 1916.71   64.39
  -1  -6   0 1918.51   64.49
  -1   6  -1 1457.75   46.80
   1   6   1 1431.16   46.70
   1   6   1 1469.25   47.30
  -1   6  -1 1469.45   47.20
   1   6   1 1459.75   49.40
   1   6   1 1489.75   47.70
  -1   6  -1 1476.85   46.60
  -1   6  -1 1538.05   49.30
  -1  -6  -1 1465.25   49.40
  -1  -6  -1 1481.65   47.90
  -1  -6  -1 1507.05   47.90
   1  -6   1 1497.15   47.30
  -1  -6  -1 1438.06   47.20
   1  -6   1 1484.05   49.20
   1  -6   1 1442.76   46.80
   1  -6   1 1429.46   46.50
  -1   6  -2  320.27   12.80
  -1   6  -2  293.97   10.70
   1   6   2  280.27   10.90
  -1   6  -2  303.57   11.00
   1   6   2  310.27   12.90
   1   6   2  314.67   11.60
   1   6   2  299.87   10.40
  -1   6  -2  307.07   10.30
  -1  -6  -2  290.17   12.80
   1  -6   2  304.57   11.10
  -1  -6  -2  302.77   11.80
  -1  -6  -2  291.17   10.90
  -1  -6  -2  303.07   11.40
   1  -6   2  298.37   10.70
   1  -6   2  304.67   12.60
   1   6   3    2.10    1.10
   1   6   3    1.30    0.90
   1   6   3    0.40    0.50
  -1   6  -3    0.60    0.70
  -1   6  -3    1.60    0.60
  -1   6  -3    1.10    1.10
  -1   6  -3    1.30    0.80
  -1  -6  -3    1.50    1.00
  -1  -6  -3    1.60    1.20
   1  -6   3    0.90    0.80
   1  -6   3    3.30    1.60
  -1  -6  -3    0.90    1.30
   1  -6   3    1.00    0.80
  -1  -6  -3    0.60    0.70
  -1   6  -4  234.28   10.20
  -1   6  -4  218.38    7.70
  -1   6  -4  206.98    9.10
  -1   6  -4  215.68    8.50
   1   6   4  223.68    8.70
   1   6   4  205.78    9.00
   1   6   4  224.08    9.30
   1  -6   4  213.18    9.80
  -1  -6  -4  241.38    8.60
  -1  -6  -4  221.38    8.70
   1  -6   4  225.98    8.70
  -1  -6  -4  215.18    9.60
   1  -6   4  230.18    8.60
   1   6   5  647.44   22.30
  -1   6  -5  633.04   20.70
  -1   6  -5  644.94   21.90
  -1   6  -5  667.03   23.60
  -1   6  -5  658.03   20.60
   1   6   5  646.64   21.80
  -1   6  -5  666.83   22.00
   1   6   5  649.34   22.70
  -1  -6  -5  594.84   23.00
  -1  -6  -5  665.93   22.00
   1  -6   5  626.44   21.90
  -1  -6  -5  612.74   21.70
  -1  -6  -5  641.94   24.20
   1  -6   5  669.73   23.30
   1  -6   5  637.44   21.90
   1   6   6  131.99    6.00
  -1   6  -6  129.79    6.10
  -1   6  -6  143.19    7.50
   1   6   6  140.59    6.50
  -1   6  -6  127.59    6.10
  -1   6  -6  138.39    5.10
   1   6   6  142.79    6.80
  -1  -6  -6  142.49    7.30
  -1  -6  -6  146.79    6.30
  -1  -6  -6  132.79    6.10
   1  -6   6  143.29    6.20
   1  -6   6  141.69    6.30
   1  -6   6  139.59    7.10
  -1  -6  -6  154.28    8.10
  -1   6  -7    5.20    1.30
   1   6   7    5.60    1.50
  -1   6  -7    3.00    1.30
  -1   6  -7    4.70    1.80
  -1   6  -7    4.70    0.90
   1   6   7    5.90    1.40
   1   6   7    3.60    1.50
   1   6   7    6.60    1.40
  -1  -6  -7    2.60    1.60
  -1  -6  -7    3.80    1.50
   1  -6   7    5.00    1.70
  -1  -6  -7    1.90    1.60
   1  -6   7    4.00    1.80
  -1  -6  -7    5.70    1.40
   1  -6   7    3.60    1.40
   1   6   8  343.07   12.80
   1   6   8  355.86   13.20
   1   6   8  336.67   13.80
   1   6   8  357.86   12.80
  -1   6  -8  365.26   14.50
  -1   6  -8  356.56   13.20
  -1   6  -8  349.77   12.10
   1  -6   8  337.07   14.20
  -1  -6  -8  357.46   13.20
   1  -6   8  346.57   13.30
  -1  -6  -8  344.87   14.90
  -1  -6  -8  355.26   13.10
  -1  -6  -8  333.07   14.50
   1  -6   8  350.96   13.00
   1  -6   8  341.77   13.70
   1   6   9   46.00    3.80
  -1   6  -9   40.10    3.00
  -1   6  -9   37.90    2.40
   1   6   9   39.20    2.90
  -1   6  -9   34.10    4.10
   1   6   9   34.60    2.90
   1   6   9   38.30    2.80
   1  -6   9   39.40    3.00
   1  -6   9   41.20    3.60
   1  -6   9   33.60    3.90
   1  -6   9   35.40    3.00
  -1  -6  -9   40.10    5.00
  -1  -6  -9   41.10    3.30
  -1  -6  -9   35.00    4.50
   1   6  10   46.40    3.50
   1   6  10   48.40    3.40
  -1   6 -10   55.69    4.50
   1   6  10   51.99    4.20
  -1   6 -10   53.69    3.70
  -1   6 -10   46.50    3.00
   1   6  10   47.70    3.20
  -1  -6 -10   50.69    4.70
   1  -6  10   51.59    3.50
  -1  -6 -10   50.99    3.90
  -1  -6 -10   55.29    4.90
   1  -6  10   45.30    4.10
   1  -6  10   52.89    3.90
   1  -6  10   52.39    3.90
  -1  -6 -10   48.00    3.60
  -1   6 -11  186.18    7.70
  -1   6 -11  188.38    9.40
   1   6  11  178.58    9.00
  -1   6 -11  175.98    8.30
   1   6  11  187.78    8.00
   1   6  11  162.68    8.10
   1   6  11  195.68    7.90
   1  -6  11  182.18    9.30
  -1  -6 -11  191.48    8.70
  -1  -6 -11  202.78    8.60
   1  -6  11  189.08    8.60
   1  -6  11  192.08    8.20
  -1  -6 -11  177.88    9.80
  -1  -6 -11  185.68    9.90
   1  -6  11  175.98    8.30
   1   6  12    5.80    1.80
   1   6  12    7.30    1.70
  -1   6 -12    5.90    2.40
  -1   6 -12    8.80    1.80
  -1   6 -12    4.10    1.80
   1   6  12    6.00    2.20
   1   6  12    4.70    1.40
  -1  -6 -12    5.30    2.20
  -1  -6 -12    5.40    2.00
   1  -6  12    6.80    1.90
   1  -6  12    4.00    2.30
  -1  -6 -12    6.90    2.50
   1  -6  12    6.50    1.80
   1   6  13   20.00    3.00
  -1   6 -13   24.40    2.80
   1   6  13   22.10    2.90
   1   6  13   20.20    3.50
  -1   6 -13   33.30    3.60
  -1   6 -13   21.40    3.70
   1  -6  13   19.60    3.30
  -1  -6 -13   26.80    3.40
  -1  -6 -13   16.40    3.00
  -1  -6 -13   23.00    4.30
   1  -6  13   24.10    3.10
   1  -6  13   19.50    3.00
   1  -6  13   16.50    2.70
   1   6  14   31.40    3.30
  -1   6 -14   33.60    4.50
   1   6  14   25.90    3.40
   1   6  14   31.00    4.10
  -1   6 -14   32.50    3.20
  -1   6 -14   33.30    4.30
   1   6  14   28.50    3.10
   1  -6  14   34.40    3.70
   1  -6  14   26.90    3.30
  -1  -6 -14   30.00    4.00
   1  -6  14   33.40    4.00
   1  -6  14   40.30    5.90
  -1  -6 -14   29.20    5.90
  -1   6 -15   94.59    5.70
   1   6  15   95.39    6.00
   1   6  15   98.39    6.70
  -1   6 -15   82.19    6.30
  -1   6 -15   94.89    6.10
   1   6  15  103.59    5.40
  -1  -6 -15   97.99    6.50
   1  -6  15   99.79    5.80
   1  -6  15   87.69    6.70
   1  -6  15   95.89    5.40
  -1  -6 -15   89.09    7.80
   1  -6  15   88.09    6.00
  -1   6 -16    1.00    1.80
   1   6  16    3.90    2.20
  -1   6 -16    2.10    2.10
   1   6  16    2.70    1.90
  -1   6 -16   -0.30    1.80
   1   6  16    5.30    2.10
   1   6  16    0.00    1.40
  -1  -6 -16    1.60    2.20
   1  -6  16    8.00    2.10
  -1  -6 -16    3.70    3.00
   1  -6  16    5.70    2.70
   1  -6  16    3.90    2.10
   1  -6  16    4.20    1.90
   1   6  17   58.39    5.40
  -1   6 -17   54.39    5.30
   1   6  17   64.89    5.10
   1   6  17   64.49    4.30
  -1   6 -17   62.79    9.20
   1   6  17   54.09    4.30
  -1  -6 -17   63.99    6.60
   1  -6  17   56.19    4.20
   1  -6  17   49.50    4.70
   1  -6  17   55.99    4.60
  -1   6 -18   35.40    4.80
   1   6  18   28.60    3.50
   1   6  18   37.10    4.20
   1   6  18   29.10    4.10
  -1   6 -18   33.70    4.30
   1  -6  18   34.40    4.30
  -1  -6 -18   24.90    4.40
   1  -6  18   29.10    3.60
   1   6  19  161.28    9.40
   1   6  19  151.58    7.70
  -1   6 -19  144.19    8.80
  -1   6 -19  141.89    8.80
  -1  -6 -19  161.38    9.70
   1  -6  19  135.09    7.40
   1  -6  19  154.28    8.20
   1  -6  19  165.88    9.30
  -1   6 -20    4.80    2.90
   1   6  20    3.50    2.20
   1   6  20   -2.50    2.10
  -1  -6 -20    3.80    2.40
   1  -6  20    1.60    2.10
  -1  -6 -20    4.40    3.20
   1  -6  20    5.00    2.10
   1   6  21   24.10    3.50
  -1   6 -21   29.80    5.10
  -1   6 -21   21.00    4.40
   1   6  21   25.90    4.30
   1  -6  21   21.20    3.20
  -1  -6 -21   28.70    4.40
   1  -6  21   17.80    4.10
  -1  -6 -21   22.50    5.00
   1  -6  21   20.30    3.30
   1   6  22   47.50    5.00
  -1   6 -22   41.70    5.80
  -1   6 -22   42.30    6.30
   1   6  22   54.59    6.50
  -1  -6 -22   47.80    6.50
   1  -6  22   40.20    5.00
   1  -6  22   48.70    5.80
  -1  -6 -22   42.80    5.50
  -1  -6 -22   40.90    6.80
   1   6  23   37.00    4.60
   1   6  23   28.00    4.80
  -1   6 -23   41.10    5.90
   1  -6  23   34.80    5.30
  -1  -6 -23   35.80    6.50
  -1  -6 -23   32.70    7.30
   1  -6  23   25.60    4.40
  -1  -6 -23   32.30    4.90
   1   6  24   62.29    7.40
   1   6  24   67.89    5.60
  -1   6 -24   61.69    7.20
   1  -6  24   80.49    6.60
  -1  -6 -24   59.59    7.80
   1  -6  24   68.89    6.60
  -1  -6 -24   53.59    6.30
   1   6  25   19.60    4.90
  -1   6 -25   23.40    5.40
   1   6  25   24.50    4.00
   1  -6  25   23.90    5.20
  -1  -6 -25   16.80    5.00
   1  -6  25   29.70    4.60
  -1  -6 -25   34.60    5.00
   1   6  26   27.10    4.60
   1   6  26   39.80    6.20
  -1   6 -26   31.60    5.80
   1  -6  26   31.80    4.90
  -1  -6 -26   31.00    6.00
   1  -6  26   42.60    5.90
  -1   7  26    0.90    2.80
  -1   7  26   -0.50    3.70
   1   7 -26    1.90    4.80
   1  -7 -26   -1.40    4.10
  -1  -7  26    3.60    2.90
   1  -7 -26   -1.40    3.50
  -1  -7  26    0.60    3.20
  -1   7  25   -5.00    3.50
   1   7 -25   -1.40    4.20
  -1  -7  25    2.40    3.30
   1  -7 -25    3.10    3.40
   1  -7 -25    2.40    4.20
  -1  -7  25    0.30    2.90
   1   7 -24   -3.80    3.60
  -1   7  24    1.20    3.00
  -1   7  24   -0.40    2.40
  -1  -7  24   -1.90    2.90
   1  -7 -24   -0.60    3.90
  -1  -7  24    3.20    3.60
  -1  -7  24   -2.00    2.10
   1  -7 -24    5.90    3.20
   1   7 -23   26.40    5.30
  -1   7  23   27.20    3.90
  -1   7  23   27.50    4.90
   1  -7 -23   24.40    4.90
  -1  -7  23   31.20    4.40
  -1  -7  23   24.80    4.40
  -1  -7  23   28.80    4.70
   1   7 -22   -6.60    3.20
  -1   7  22    0.00    2.80
  -1   7  22   -2.20    1.50
   1   7 -22   -1.70    3.60
   1  -7 -22    0.50    2.60
   1  -7 -22    0.50    3.00
  -1  -7  22    0.60    2.80
  -1  -7  22    4.10    3.00
  -1  -7  22    1.20    2.10
   1   7 -21   11.70    3.90
  -1   7  21    8.40    2.40
  -1   7  21    4.20    3.00
   1   7 -21   11.70    3.80
  -1  -7  21    8.70    3.00
   1  -7 -21   12.70    3.40
  -1  -7  21   11.00    2.80
   1  -7 -21    8.40    3.50
  -1  -7  21    9.00    3.20
  -1   7  20    4.10    1.80
  -1   7  20    1.40    2.30
   1   7 -20    9.90    3.50
  -1  -7  20    5.10    2.50
  -1  -7  20    3.50    2.60
  -1  -7  20    2.60    2.50
   1  -7 -20    5.10    3.40
  -1   7  19    7.50    2.80
  -1   7  19    9.40    2.20
   1   7 -19    6.90    3.20
   1   7 -19    9.20    2.70
  -1  -7  19    8.20    2.20
  -1  -7  19    6.80    2.70
  -1  -7  19    3.50    2.60
  -1   7  18    3.40    1.80
  -1   7  18    1.50    2.40
   1   7 -18    1.10    2.80
  -1   7  18    3.60    2.10
   1   7 -18    3.80    2.20
  -1  -7  18    0.90    2.00
  -1  -7  18    1.00    2.20
   1  -7 -18    1.30    2.40
  -1  -7  18    1.10    1.80
  -1   7  17   84.49    4.90
  -1   7  17   76.09    6.30
  -1   7  17   84.39    6.20
   1   7 -17   85.59    5.70
  -1   7  17   80.99    5.10
   1   7 -17   80.99    7.00
   1  -7 -17   66.59    6.30
  -1  -7  17   79.09    5.80
  -1  -7  17   77.39    5.90
  -1  -7  17   83.19    5.40
  -1   7  16   -0.40    1.30
  -1   7  16    0.40    2.10
   1   7 -16    2.40    2.30
   1   7 -16    0.70    1.90
  -1   7  16   -0.40    1.50
  -1   7  16    2.10    2.00
   1   7 -16    1.60    2.70
  -1  -7  16    1.90    1.90
  -1  -7  16    2.20    1.70
   1  -7 -16    6.60    2.70
  -1  -7  16    1.40    2.00
  -1  -7  16   -0.60    2.40
   1  -7 -16    2.40    2.90
   1   7 -15  116.69    8.00
  -1   7  15  114.79    7.20
  -1   7  15  109.69    6.70
   1   7 -15  113.09    6.00
  -1   7  15  101.59    5.80
   1   7 -15  113.49    6.70
  -1  -7  15  114.49    6.20
  -1  -7  15   86.49    7.00
   1  -7 -15  101.79    6.30
   1  -7 -15  105.39    8.30
   1  -7 -15  111.29    7.10
  -1  -7  15  108.49    6.50
  -1  -7  15  120.29    7.00
   1   7 -14   11.50    3.10
  -1   7  14   10.10    2.50
  -1   7  14    7.70    2.70
  -1   7  14    8.10    2.00
  -1   7  14    6.60    1.60
   1   7 -14    8.00    2.00
   1   7 -14    5.50    2.10
  -1  -7  14   10.40    2.20
  -1  -7  14   10.10    3.30
   1  -7 -14    8.90    2.90
  -1  -7  14    6.80    2.30
  -1  -7  14   10.40    2.80
   1  -7 -14    9.30    2.20
   1  -7 -14    7.80    3.00
  -1   7  13  183.88    9.20
  -1   7  13  189.58    7.50
   1   7 -13  173.78    8.70
   1   7 -13  187.48   10.10
  -1   7  13  181.88    8.80
  -1   7  13  170.38    8.10
   1   7 -13  187.88    8.00
  -1  -7  13  182.18    9.90
   1  -7 -13  179.78    8.50
  -1  -7  13  190.08    8.90
  -1  -7  13  180.28    8.90
  -1  -7  13  181.48    8.30
   1  -7 -13  175.58   10.20
   1  -7 -13  176.08    9.10
  -1   7  12   13.70    1.80
   1   7 -12   14.30    2.60
  -1   7  12   13.70    2.70
   1   7 -12   12.60    1.90
   1   7 -12   18.20    3.80
  -1   7  12    9.90    2.60
  -1   7  12   15.80    2.30
  -1  -7  12   16.00    2.80
  -1  -7  12   13.70    2.80
   1  -7 -12   16.10    2.50
   1  -7 -12   15.40    3.10
  -1  -7  12   14.00    3.00
   1  -7 -12   13.50    2.80
  -1  -7  12   16.40    2.50
  -1   7  11  252.07   11.00
  -1   7  11  246.78   10.10
   1   7 -11  248.08    9.70
  -1   7  11  261.17   11.30
   1   7 -11  253.27   12.30
   1   7 -11  243.68   10.60
  -1   7  11  249.48    9.40
   1  -7 -11  231.48   11.80
  -1  -7  11  262.07   10.30
  -1  -7  11  269.77   11.00
   1  -7 -11  254.67   10.50
  -1  -7  11  248.28   11.30
  -1  -7  11  256.27   11.80
   1  -7 -11  254.97   11.00
  -1   7  10   99.29    5.90
   1   7 -10   99.89    4.70
  -1   7  10  100.49    5.80
  -1   7  10  102.39    4.60
   1   7 -10   98.59    5.50
  -1   7  10  100.39    5.20
  -1  -7  10   97.49    5.20
  -1  -7  10  105.99    5.70
   1  -7 -10   90.19    6.50
  -1  -7  10   92.99    6.30
   1  -7 -10   92.59    5.20
  -1  -7  10   96.89    6.20
   1  -7 -10   97.59    5.80
  -1   7   9   34.10    3.30
   1   7  -9   39.60    5.70
   1   7  -9   31.70    2.90
   1   7  -9   36.40    2.50
  -1   7   9   39.10    3.40
  -1   7   9   35.40    2.80
   1   7  -9   31.00    2.90
  -1   7   9   40.90    2.50
   1  -7  -9   34.70    4.10
  -1  -7   9   30.70    3.80
  -1  -7   9   34.10    3.30
   1  -7  -9   34.00    2.80
   1  -7  -9   34.50    3.30
  -1  -7   9   36.50    4.20
  -1  -7   9   35.20    2.90
  -1   7   8   11.80    2.30
   1   7  -8   12.50    2.90
  -1   7   8    8.70    2.00
   1   7  -8    9.60    1.80
   1   7  -8   10.10    1.90
  -1   7   8   13.10    1.70
  -1   7   8    8.50    1.70
   1  -7  -8   13.60    2.00
  -1  -7   8    9.20    1.70
   1  -7  -8    6.90    2.60
  -1  -7   8    9.70    2.10
   1  -7  -8   10.70    2.10
  -1  -7   8    5.80    1.90
   1  -7  -8   12.00    2.20
  -1  -7   8   10.20    2.00
  -1   7   7  477.35   17.30
   1   7  -7  475.35   16.80
   1   7  -7  485.95   19.20
  -1   7   7  441.46   17.40
  -1   7   7  490.65   16.20
   1   7  -7  465.85   17.00
  -1   7   7  447.46   16.60
  -1  -7   7  482.15   18.10
   1  -7  -7  476.05   16.70
  -1  -7   7  477.25   17.00
   1  -7  -7  459.95   18.00
  -1  -7   7  456.85   18.30
   1  -7  -7  476.25   17.20
  -1  -7   7  473.65   16.80
   1  -7  -7  458.75   19.20
   1   7  -6  131.89    7.70
  -1   7   6  122.49    5.80
   1   7  -6  119.99    5.70
  -1   7   6  129.99    6.60
   1   7  -6  131.19    5.30
   1   7  -6  140.39    6.10
  -1   7   6  128.19    6.30
   1  -7  -6  112.99    7.60
   1  -7  -6  118.69    7.20
   1  -7  -6  122.49    5.70
  -1  -7   6  134.49    7.40
   1  -7  -6  108.99    7.80
  -1   7   5   78.09    3.30
  -1   7   5   79.99    4.30
   1   7  -5   77.19    3.80
  -1   7   5   79.59    4.90
   1   7  -5   79.69    4.30
  -1   7   5   75.59    4.40
   1   7  -5   82.29    4.20
   1   7  -5   67.89    5.50
  -1  -7   5   79.49    4.30
  -1  -7   5   86.79    5.70
   1  -7  -5   85.69    5.00
  -1  -7   5   74.39    4.20
   1  -7  -5   76.69    4.50
   1  -7  -5   87.69    6.20
   1   7  -4    1.50    0.90
   1   7  -4    4.20    1.20
   1   7  -4    3.00    2.00
  -1   7   4    0.20    0.90
  -1   7   4    1.70    0.60
   1   7  -4    2.00    1.00
  -1   7   4    3.10    1.10
   1  -7  -4    1.20    1.20
   1  -7  -4    1.90    1.00
   1  -7  -4    0.60    1.70
   1  -7  -4    1.80    1.20
  -1  -7   4    1.90    1.00
  -1  -7   4    1.90    1.70
  -1  -7   4    2.50    1.00
  -1   7   3   17.60    1.40
   1   7  -3   17.90    2.10
   1   7  -3   21.70    2.00
  -1   7   3   21.70    2.10
   1   7  -3   20.40    2.20
   1   7  -3   23.80    3.80
  -1   7   3   20.00    2.30
   1  -7  -3   20.00    2.60
  -1  -7   3   20.10    3.20
   1  -7  -3   19.30    3.20
  -1  -7   3   19.70    2.10
   1  -7  -3   23.10    2.70
  -1  -7   3   18.50    2.20
   1  -7  -3   19.40    2.20
   1   7  -2   16.60    2.10
   1   7  -2   21.50    2.10
  -1   7   2   24.40    1.70
  -1   7   2   23.80    2.10
   1   7  -2   20.40    2.20
   1   7  -2   26.10    3.70
  -1   7   2   22.20    2.10
   1  -7  -2   20.40    2.50
  -1  -7   2   20.80    1.80
  -1  -7   2   28.80    3.90
  -1  -7   2   20.80    1.90
   1  -7  -2   22.00    2.00
   1  -7  -2   20.20    3.10
  -1  -7   2   21.40    2.10
   1  -7  -2   21.80    2.80
   1   7  -1  202.18    8.10
   1   7  -1  196.38    7.60
   1   7  -1  197.68    7.90
  -1   7   1  193.18    7.50
  -1   7   1  194.38    7.20
   1   7  -1  195.48    9.90
  -1   7   1  190.78    7.80
   1  -7  -1  183.58    7.80
   1  -7  -1  193.88    8.70
  -1  -7   1  197.78    7.40
  -1  -7   1  191.18    9.60
  -1  -7   1  190.88    7.70
   1  -7  -1  197.08    7.90
  -1  -7   1  205.18    8.00
   1  -7  -1  197.78    7.10
   1  -7  -1  171.48    9.40
  -1   7   0    9.60    2.40
   1   7   0   11.60    1.50
   1   7   0   13.70    1.80
   1   7   0   12.40    2.70
  -1   7   0    8.30    1.40
   1   7   0   13.90    2.00
  -1   7   0    9.00    1.30
  -1   7   0   11.60    1.40
   1  -7   0   10.10    1.50
  -1  -7   0    8.70    1.50
  -1  -7   0    9.30    1.30
   1  -7   0    6.60    1.40
  -1  -7   0    6.40    2.20
  -1  -7   0   10.80    1.70
   1  -7   0   11.20    2.80
   1  -7   0   11.40    1.40
   1   7   1   19.60    3.40
  -1   7  -1   21.10    1.80
   1   7   1   19.40    1.70
  -1   7  -1   18.10    2.00
  -1   7  -1   15.40    1.50
  -1   7  -1   21.10    3.30
   1   7   1   18.70    2.10
   1   7   1   17.50    2.20
  -1  -7  -1   17.90    3.00
   1  -7   1   18.80    1.60
   1  -7   1   17.50    1.60
  -1  -7  -1   21.90    2.00
   1  -7   1   20.20    2.20
  -1  -7  -1   19.30    2.50
  -1  -7  -1   17.80    2.40
   1  -7   1   18.50    3.10
  -1   7  -2    2.70    0.80
   1   7   2    2.50    1.10
   1   7   2    1.70    0.70
  -1   7  -2    1.20    0.80
   1   7   2    4.40    1.90
  -1   7  -2    3.30    1.80
   1   7   2    2.40    1.20
  -1   7  -2    2.90    1.00
   1  -7   2    1.90    0.60
   1  -7   2    1.70    0.80
  -1  -7  -2    2.30    1.00
  -1  -7  -2    3.80    1.20
  -1  -7  -2    2.60    1.80
   1  -7   2    1.40    1.40
  -1  -7  -2    3.10    1.20
   1  -7   2    1.70    1.10
   1   7   3   25.60    1.80
   1   7   3   28.00    2.60
   1   7   3   23.00    2.20
  -1   7  -3   24.70    2.10
  -1   7  -3   28.80    1.80
  -1   7  -3   27.80    3.70
  -1   7  -3   25.70    2.20
  -1  -7  -3   31.80    3.10
  -1  -7  -3   29.00    2.30
   1  -7   3   22.00    2.00
   1  -7   3   23.30    2.50
  -1  -7  -3   25.30    3.70
  -1  -7  -3   28.40    2.50
   1  -7   3   32.40    4.50
  -1   7  -4   35.20    2.00
   1   7   4   30.50    2.50
  -1   7  -4   32.10    2.50
   1   7   4   28.60    2.00
  -1   7  -4   33.80    4.20
   1   7   4   34.10    3.10
  -1  -7  -4   43.00    4.20
  -1  -7  -4   40.00    4.10
   1  -7   4   31.10    2.50
   1  -7   4   31.90    3.10
  -1  -7  -4   36.40    2.80
  -1   7  -5   32.10    1.90
   1   7   5   29.20    2.90
  -1   7  -5   33.90    2.60
   1   7   5   34.70    3.70
  -1   7  -5   32.50    2.60
  -1   7  -5   34.90    4.30
   1   7   5   39.80    2.80
   1  -7   5   34.10    2.70
  -1  -7  -5   23.20    3.80
  -1  -7  -5   25.20    3.40
  -1  -7  -5   38.90    2.90
   1  -7   5   33.90    2.90
  -1  -7  -5   33.70    2.70
  -1   7  -6   26.00    1.50
  -1   7  -6   24.00    1.60
  -1   7  -6   28.70    2.50
  -1   7  -6   26.20    2.80
   1   7   6   21.90    2.50
   1   7   6   30.00    2.80
   1   7   6   26.20    3.20
  -1   7  -6   23.70    3.60
  -1  -7  -6   29.10    2.60
   1  -7   6   27.40    2.50
   1  -7   6   28.70    4.30
  -1  -7  -6   24.80    2.60
  -1  -7  -6   18.90    3.50
  -1  -7  -6   24.40    3.60
   1   7   7  372.76   13.60
   1   7   7  389.46   14.80
  -1   7  -7  364.16   15.30
  -1   7  -7  365.06   13.70
   1   7   7  366.66   14.10
  -1   7  -7  360.56   13.80
  -1   7  -7  369.06   12.30
  -1  -7  -7  367.56   13.60
  -1  -7  -7  362.06   15.30
  -1  -7  -7  370.76   16.00
   1  -7   7  348.37   14.90
  -1  -7  -7  362.56   13.80
   1  -7   7  376.16   13.90
   1  -7   7  367.46   15.00
   1  -7   7  357.56   13.60
  -1   7  -8   -1.10    1.00
  -1   7  -8    2.00    0.80
  -1   7  -8    0.70    1.70
  -1   7  -8    2.40    1.50
   1   7   8   -0.70    0.90
   1   7   8    1.60    1.70
   1   7   8    1.00    1.10
   1   7   8   -1.10    1.10
  -1  -7  -8    1.10    1.90
  -1  -7  -8    0.60    1.00
   1  -7   8    0.80    1.40
   1  -7   8    0.50    1.50
   1  -7   8    0.40    1.10
  -1  -7  -8    3.40    1.30
  -1  -7  -8   -2.60    1.50
   1  -7   8    1.90    1.30
   1   7   9  107.79    6.30
   1   7   9  104.09    5.80
   1   7   9  117.19    5.50
  -1   7  -9  100.09    4.50
   1   7   9  106.79    5.30
  -1   7  -9  106.19    5.60
  -1   7  -9  100.49    6.70
   1  -7   9  109.99    5.80
  -1  -7  -9  106.29    7.00
  -1  -7  -9  104.09    5.70
   1  -7   9   98.79    6.10
  -1  -7  -9  103.99    5.60
  -1  -7  -9  102.89    7.10
   1  -7   9  100.09    6.50
   1  -7   9  105.79    5.40
  -1   7 -10   17.50    1.90
   1   7  10   15.70    2.30
  -1   7 -10   18.10    3.20
  -1   7 -10   14.10    2.30
   1   7  10   16.60    2.20
   1   7  10   22.00    3.20
   1   7  10   25.30    3.10
   1  -7  10   20.60    3.10
  -1  -7 -10   17.00    3.40
   1  -7  10   17.20    2.60
   1  -7  10   13.20    3.00
  -1  -7 -10   18.90    2.70
  -1  -7 -10   17.10    2.60
   1  -7  10   14.00    2.20
  -1  -7 -10   12.90    3.30
  -1   7 -11  144.99    7.30
  -1   7 -11  146.69    8.50
  -1   7 -11  149.09    6.40
   1   7  11  150.28    7.50
   1   7  11  141.89    7.00
   1   7  11  152.68    8.10
   1   7  11  160.18    6.80
   1  -7  11  148.79    8.30
   1  -7  11  144.59    7.60
   1  -7  11  141.59    7.50
  -1  -7 -11  158.98    9.30
  -1  -7 -11  151.98    7.40
  -1  -7 -11  145.49    7.50
   1  -7  11  149.59    7.20
  -1  -7 -11  142.99    8.80
   1   7  12   37.00    3.10
  -1   7 -12   36.40    3.00
  -1   7 -12   29.70    4.30
   1   7  12   40.00    4.70
   1   7  12   42.90    3.40
  -1   7 -12   34.60    3.90
   1   7  12   41.30    3.80
   1  -7  12   45.00    4.10
  -1  -7 -12   40.60    3.80
  -1  -7 -12   35.90    4.10
  -1  -7 -12   38.70    5.20
  -1  -7 -12   36.70    5.30
   1  -7  12   45.50    4.00
   1  -7  12   41.50    4.80
   1  -7  12   45.90    3.60
   1   7  13  144.49    7.50
   1   7  13  131.49    6.80
  -1   7 -13  133.69    7.20
   1   7  13  144.09    8.10
  -1   7 -13  136.09    9.40
   1   7  13  145.19    7.30
   1  -7  13  145.89    7.30
   1  -7  13  142.99    7.60
  -1  -7 -13  145.19    7.40
  -1  -7 -13  135.79    9.00
  -1  -7 -13  144.29    7.90
   1  -7  13  113.39    8.80
   1  -7  13  151.48    7.20
  -1   7 -14   34.10    3.20
   1   7  14   29.20    4.20
  -1   7 -14   37.10    4.00
   1   7  14   34.40    4.30
   1   7  14   40.20    3.20
  -1  -7 -14   34.70    5.30
   1  -7  14   28.40    3.80
  -1  -7 -14   27.70    4.30
   1  -7  14   30.40    3.50
   1  -7  14   34.20    3.90
   1  -7  14   37.10    4.80
  -1  -7 -14   33.10    3.90
   1   7  15  107.19    5.40
   1   7  15  100.29    6.80
  -1   7 -15   85.79    5.60
   1   7  15   89.79    5.50
  -1   7 -15   87.89    6.00
  -1   7 -15   93.89    6.90
   1  -7  15   94.19    5.80
  -1  -7 -15  102.59    8.10
  -1  -7 -15   86.19    7.60
  -1  -7 -15   99.09    6.70
   1  -7  15   90.09    5.80
   1  -7  15  101.59    6.40
   1  -7  15   87.09    6.90
   1   7  16   19.30    2.70
   1   7  16   18.10    3.40
   1   7  16   13.80    3.00
   1   7  16   16.50    2.80
  -1   7 -16   20.30    3.90
  -1   7 -16   21.20    3.30
  -1  -7 -16   10.80    3.80
   1  -7  16   17.10    3.00
  -1  -7 -16   23.00    4.30
   1  -7  16   18.00    3.00
   1  -7  16   21.40    3.60
   1   7  17   28.60    3.70
  -1   7 -17   27.20    4.50
   1   7  17   31.80    3.50
  -1   7 -17   29.30    3.80
   1   7  17   32.20    4.00
   1   7  17   25.50    4.00
   1  -7  17   31.00    3.70
   1  -7  17   29.30    3.80
  -1  -7 -17   37.10    4.90
  -1  -7 -17   23.50    5.00
   1  -7  17   30.80    4.20
   1   7  18    1.00    1.60
  -1   7 -18    3.70    2.50
  -1   7 -18   -0.10    2.80
   1   7  18   -1.20    2.20
   1  -7  18    2.90    2.10
  -1  -7 -18    3.30    2.40
   1  -7  18    0.70    2.00
   1  -7  18    0.20    2.10
   1   7  19   17.40    3.90
  -1   7 -19   17.00    4.10
  -1   7 -19   18.20    3.80
   1   7  19   19.90    3.00
   1  -7  19   16.70    3.00
  -1  -7 -19   10.90    5.00
   1  -7  19   16.40    3.90
   1  -7  19   17.30    3.10
  -1  -7 -19   19.40    4.30
   1   7  20   12.40    3.60
  -1   7 -20    6.60    3.30
   1   7  20   13.00    2.70
  -1   7 -20    6.70    3.30
   1  -7  20    7.40    2.80
  -1  -7 -20   11.50    3.70
   1  -7  20    4.40    2.40
  -1  -7 -20    8.00    4.80
   1  -7  20   10.60    2.80
  -1   7 -21   14.00    4.40
   1   7  21   14.10    3.80
  -1   7 -21   19.30    4.70
   1   7  21   18.70    3.20
   1  -7  21   15.90    3.30
  -1  -7 -21   16.40    5.90
   1  -7  21   19.50    4.00
  -1  -7 -21   22.50    4.10
   1  -7  21   18.10    3.20
  -1  -7 -21   15.40    4.00
   1   7  22    2.50    2.20
  -1   7 -22    0.70    3.40
  -1   7 -22   -3.60    3.80
   1   7  22   -2.00    2.70
  -1  -7 -22    2.00    2.70
  -1  -7 -22    2.00    3.10
   1  -7  22    0.30    2.70
   1  -7  22    3.00    2.60
   1  -7  22    2.90    2.70
   1   7  23    0.30    3.10
   1   7  23    1.80    2.50
  -1   7 -23    4.40    3.80
  -1  -7 -23    5.10    3.60
   1  -7  23   -0.10    2.80
  -1  -7 -23    0.20    2.80
   1  -7  23    6.60    3.00
   1   7  24    2.30    2.60
   1   7  24    3.80    3.40
  -1   7 -24    2.60    3.90
  -1  -7 -24    0.50    4.20
   1  -7  24   -1.90    2.70
   1  -7  24    0.30    2.40
   1   7  25    2.40    2.80
  -1   7 -25    0.70    4.10
   1   7  25    0.00    3.80
  -1  -7 -25    1.30    4.10
   1  -7  25    4.10    3.20
  -1  -7 -25   -1.20    3.20
   1   7  26   13.70    4.60
   1   7  26    7.60    3.20
  -1   7 -26    8.90    4.90
  -1  -7 -26    0.80    5.00
  -1  -7 -26   -1.70    3.70
   1  -7  26    9.10    4.30
   1  -7  26    4.60    3.40
  -1   8  26   -7.00    3.20
   1   8 -26   12.30    4.90
  -1   8  26   -0.60    3.00
  -1  -8  26   -2.40    3.00
  -1  -8  26   -0.50    3.20
   1  -8 -26   -1.40    3.90
  -1   8  25   -1.30    2.50
   1   8 -25    6.30    5.10
  -1   8  25   -7.40    3.60
   1  -8 -25   -3.00    3.80
  -1  -8  25   -1.30    3.70
   1  -8 -25    3.10    3.40
  -1  -8  25   -3.20    2.40
  -1  -8  25   -1.70    2.90
   1   8 -24   -0.40    4.20
  -1   8  24   -2.80    3.10
  -1   8  24   -0.90    2.40
   1  -8 -24    0.90    4.10
  -1  -8  24    2.90    3.50
  -1  -8  24    0.90    3.00
   1  -8 -24   -1.10    3.20
  -1  -8  24    5.60    2.80
  -1   8  23    0.70    2.20
   1   8 -23   -1.70    4.10
  -1   8  23   -0.20    2.90
  -1  -8  23   -1.60    3.20
  -1  -8  23   -1.90    2.70
  -1  -8  23   -0.80    2.60
   1  -8 -23   -7.20    3.30
   1  -8 -23   -0.10    2.90
  -1   8  22    1.50    3.30
   1   8 -22   -2.70    3.80
   1   8 -22    0.70    3.90
  -1   8  22    1.30    1.90
   1  -8 -22   -2.30    3.00
   1  -8 -22   -0.20    3.00
  -1  -8  22   -0.10    1.80
  -1  -8  22   -2.40    2.30
   1   8 -21    3.20    3.20
   1   8 -21   11.70    4.50
  -1   8  21    2.50    2.00
  -1   8  21    2.10    2.90
  -1  -8  21    4.40    2.30
  -1  -8  21    5.00    3.00
   1  -8 -21    4.00    2.90
  -1  -8  21    4.80    2.80
   1   8 -20   -1.50    3.40
  -1   8  20   -0.90    2.60
  -1   8  20    0.60    1.80
   1   8 -20   -0.30    2.90
   1  -8 -20    6.60    3.00
  -1  -8  20    1.80    2.30
  -1  -8  20   -1.70    2.10
  -1  -8  20   -0.80    2.60
   1   8 -19    4.70    2.70
  -1   8  19    3.50    1.80
  -1   8  19    1.60    2.60
   1   8 -19    0.20    3.30
  -1  -8  19    2.60    2.50
  -1  -8  19   -0.10    2.50
   1  -8 -19   -1.80    2.30
  -1  -8  19    3.40    2.20
   1   8 -18    1.20    2.90
  -1   8  18    0.50    1.40
   1   8 -18    3.10    2.20
  -1   8  18    3.10    2.70
  -1  -8  18    3.00    2.10
  -1  -8  18    1.90    2.30
   1  -8 -18   -0.30    2.30
  -1  -8  18    5.50    2.70
  -1   8  17    2.30    2.00
  -1   8  17    4.10    2.70
  -1   8  17    3.00    1.60
   1   8 -17    3.10    2.90
   1   8 -17    2.20    2.00
  -1  -8  17   -0.60    2.30
  -1  -8  17    2.50    1.90
   1  -8 -17    1.60    2.40
  -1  -8  17    3.90    2.40
   1  -8 -17    2.50    2.00
  -1   8  16    2.40    2.70
  -1   8  16   -0.60    1.30
  -1   8  16    1.00    2.10
   1   8 -16   -1.30    2.70
   1   8 -16   -2.10    1.60
  -1   8  16    1.00    1.90
   1  -8 -16    1.10    2.00
  -1  -8  16   -1.20    2.00
  -1  -8  16   -0.90    1.30
   1  -8 -16   -0.60    2.10
  -1  -8  16   -1.90    1.50
  -1   8  15    2.00    1.70
  -1   8  15   -3.70    1.60
   1   8 -15    2.30    2.00
  -1   8  15   -0.70    1.20
  -1   8  15    0.80    2.30
   1   8 -15    3.40    2.90
   1   8 -15    0.20    1.70
  -1  -8  15    1.20    2.70
   1  -8 -15   -3.00    3.30
  -1  -8  15   -1.20    2.10
  -1  -8  15    0.10    1.80
  -1  -8  15    0.30    1.60
   1  -8 -15   -0.30    2.00
   1  -8 -15    0.10    1.60
   1   8 -14    9.70    3.30
  -1   8  14    8.00    1.70
   1   8 -14    8.40    2.00
  -1   8  14   10.80    3.00
   1   8 -14   11.20    2.60
  -1   8  14    4.90    2.40
  -1  -8  14    8.60    2.80
  -1  -8  14    7.80    2.70
  -1  -8  14    7.40    2.40
  -1  -8  14   11.10    2.20
   1  -8 -14    5.10    2.10
   1  -8 -14    7.10    2.20
   1  -8 -14   10.40    4.00
  -1   8  13    2.10    1.30
  -1   8  13    6.20    2.20
   1   8 -13    3.30    1.40
  -1   8  13    3.30    1.60
  -1   8  13    2.50    2.10
   1   8 -13    1.10    1.80
   1   8 -13    6.30    3.00
  -1  -8  13    3.60    2.30
  -1  -8  13    4.70    1.70
   1  -8 -13    1.50    1.60
  -1  -8  13    2.20    1.70
  -1  -8  13    2.20    2.00
   1  -8 -13    3.10    2.40
   1   8 -12    0.10    2.00
  -1   8  12   -2.70    1.10
   1   8 -12   -1.20    1.90
  -1   8  12    0.20    1.70
  -1   8  12    1.10    1.00
   1   8 -12    0.00    1.20
  -1   8  12    1.20    2.00
   1  -8 -12   -1.00    2.00
  -1  -8  12   -2.20    1.80
   1  -8 -12   -1.10    1.40
   1  -8 -12   -5.00    2.70
  -1  -8  12    3.30    2.70
  -1  -8  12    0.00    1.50
   1  -8 -12   -0.60    1.30
  -1  -8  12    0.90    1.20
  -1   8  11    1.80    1.10
   1   8 -11    2.90    2.70
   1   8 -11    1.00    1.50
  -1   8  11    0.90    1.20
  -1   8  11    2.30    1.70
  -1   8  11    1.30    1.60
   1   8 -11    3.00    1.10
  -1  -8  11    4.40    2.30
  -1  -8  11    1.50    1.50
   1  -8 -11    0.70    1.50
   1  -8 -11    0.80    2.30
  -1  -8  11    1.60    1.40
   1  -8 -11    3.50    2.20
   1  -8 -11    2.80    1.60
  -1  -8  11    2.90    2.00
   1   8 -10    2.90    2.70
   1   8 -10    5.70    1.80
   1   8 -10    4.00    1.60
  -1   8  10    6.60    2.00
   1   8 -10    5.30    1.20
  -1   8  10    2.80    1.60
  -1   8  10    8.20    1.50
  -1   8  10    4.30    1.80
   1  -8 -10    1.90    2.60
  -1  -8  10    4.10    2.40
  -1  -8  10    7.90    2.00
  -1  -8  10    2.50    2.20
   1  -8 -10    5.00    2.40
   1  -8 -10    5.60    2.10
   1  -8 -10    6.00    1.90
  -1  -8  10    3.50    1.50
  -1   8   9    1.40    1.10
   1   8  -9    0.60    0.80
   1   8  -9    0.40    1.20
   1   8  -9   -0.60    2.00
  -1   8   9    0.20    1.20
   1   8  -9    0.70    1.30
  -1   8   9    1.60    1.70
  -1   8   9   -0.20    1.50
  -1  -8   9    0.60    1.30
  -1  -8   9    1.40    1.50
   1  -8  -9   -3.10    1.90
   1  -8  -9   -0.40    1.60
  -1  -8   9   -1.70    1.80
  -1  -8   9    1.30    1.90
   1  -8  -9   -0.40    1.10
   1  -8  -9    0.60    1.40
  -1   8   8    3.30    1.70
   1   8  -8    1.20    1.10
  -1   8   8    3.10    1.40
   1   8  -8    2.10    1.00
  -1   8   8    4.90    1.20
   1   8  -8    2.00    1.30
   1   8  -8    2.30    1.90
  -1   8   8    2.60    1.70
  -1  -8   8    2.90    1.40
   1  -8  -8    2.40    1.30
  -1  -8   8    1.60    1.80
   1  -8  -8    2.50    1.40
  -1  -8   8    3.20    1.60
  -1  -8   8    1.10    1.80
   1  -8  -8    4.20    2.40
   1  -8  -8    2.20    1.80
   1   8  -7   11.40    2.90
   1   8  -7   10.00    1.50
   1   8  -7    7.10    1.80
   1   8  -7    8.40    1.70
  -1   8   7    9.60    2.20
  -1   8   7    8.20    1.70
  -1   8   7    8.30    2.30
  -1  -8   7    9.80    1.90
  -1  -8   7   11.30    2.60
   1  -8  -7    8.50    2.30
   1  -8  -7    6.40    2.80
   1  -8  -7    8.50    1.70
  -1  -8   7   10.00    2.60
   1  -8  -7    8.80    2.10
  -1  -8   7    7.40    1.70
  -1   8   6    2.00    1.60
   1   8  -6    3.00    1.10
   1   8  -6   -0.70    1.70
  -1   8   6    2.10    0.80
   1   8  -6    2.20    1.10
  -1   8   6   -0.10    1.00
  -1   8   6    3.20    1.60
   1   8  -6    4.40    1.40
   1  -8  -6    3.60    1.70
   1  -8  -6    0.10    1.50
   1  -8  -6    0.20    2.20
  -1  -8   6    3.90    1.70
   1  -8  -6    2.30    1.20
  -1  -8   6    2.90    1.50
  -1  -8   6    0.50    1.20
   1   8  -5   -1.40    0.90
  -1   8   5    0.50    1.10
  -1   8   5    0.00    1.20
   1   8  -5    2.50    2.40
   1   8  -5   -0.30    0.90
   1   8  -5    0.80    1.00
  -1   8   5    0.60    0.70
   1  -8  -5    2.90    1.40
  -1  -8   5    0.10    1.10
  -1  -8   5   -0.40    1.60
   1  -8  -5   -0.30    2.00
  -1  -8   5   -0.30    1.00
   1  -8  -5   -0.10    1.10
  -1   8   4   12.90    2.10
  -1   8   4    8.70    1.70
   1   8  -4   16.00    3.40
  -1   8   4    7.90    1.20
   1   8  -4    6.60    1.40
   1   8  -4    9.40    1.60
   1   8  -4   10.60    1.80
   1  -8  -4   11.40    2.00
  -1  -8   4    8.90    2.50
   1  -8  -4    9.40    1.80
   1  -8  -4   13.50    3.50
   1  -8  -4   11.20    2.20
  -1  -8   4    8.40    1.70
  -1  -8   4   12.20    2.00
   1   8  -3   19.60    2.30
  -1   8   3   18.00    1.70
  -1   8   3   21.20    2.50
   1   8  -3   20.60    2.40
  -1   8   3   23.00    2.50
   1   8  -3   25.50    4.30
   1   8  -3   18.80    2.20
   1  -8  -3   19.30    2.30
   1  -8  -3   29.30    3.20
   1  -8  -3   18.80    2.70
  -1  -8   3   22.20    2.50
   1  -8  -3   24.30    3.90
  -1  -8   3   16.10    2.10
  -1  -8   3   30.20    4.30
   1   8  -2   -1.40    0.90
   1   8  -2    2.80    1.80
  -1   8   2    1.10    1.10
  -1   8   2    2.20    1.00
   1   8  -2    1.10    1.10
  -1   8   2    0.30    0.70
  -1  -8   2    0.20    0.80
   1  -8  -2    2.30    1.40
  -1  -8   2    2.90    2.10
   1  -8  -2    2.40    1.90
  -1  -8   2    1.90    1.00
   1  -8  -2    3.50    1.30
  -1  -8   2   -0.50    1.00
   1   8  -1   43.80    3.20
  -1   8   1   41.60    3.10
   1   8  -1   39.00    2.80
  -1   8   1   42.90    2.60
   1   8  -1   40.20    5.30
   1   8  -1   45.10    3.10
  -1   8   1   39.90    2.80
   1  -8  -1   43.50    2.50
   1  -8  -1   43.80    3.10
   1  -8  -1   39.30    3.10
  -1  -8   1   32.20    4.40
  -1  -8   1   42.80    2.70
  -1  -8   1   37.50    2.80
  -1  -8   1   41.30    3.10
   1  -8  -1   44.90    5.00
   1   8   0   14.60    2.10
   1   8   0   17.30    2.00
  -1   8   0   18.70    3.50
  -1   8   0   15.60    2.20
   1   8   0   25.00    2.70
   1   8   0   20.00    3.60
  -1   8   0   20.40    1.90
  -1   8   0   19.50    1.80
   1  -8   0   20.40    3.50
  -1  -8   0   18.40    2.20
  -1  -8   0   22.40    3.80
   1  -8   0   20.40    2.30
  -1  -8   0   19.10    2.00
   1  -8   0   17.70    1.70
   1  -8   0   12.40    2.00
  -1  -8   0   18.90    2.30
  -1   8  -1    1.30    1.00
   1   8   1   -0.20    1.20
  -1   8  -1    2.20    0.90
   1   8   1    0.80    1.90
   1   8   1    0.20    1.10
  -1   8  -1    2.00    1.00
   1   8   1    1.40    1.00
  -1   8  -1    1.80    2.30
   1  -8   1    2.40    2.20
   1  -8   1    2.20    1.20
  -1  -8  -1   -0.40    1.20
  -1  -8  -1    0.70    1.00
   1  -8   1    3.40    1.00
  -1  -8  -1    3.60    1.70
  -1  -8  -1    1.30    1.10
   1  -8   1    1.40    0.90
   1   8   2    0.20    1.80
   1   8   2    0.00    0.80
  -1   8  -2    0.30    0.90
  -1   8  -2    0.60    1.10
   1   8   2    0.50    1.10
  -1   8  -2    1.50    0.80
   1   8   2    0.30    1.00
  -1  -8  -2   -4.60    1.50
  -1  -8  -2    1.00    1.10
  -1  -8  -2   -1.60    1.10
   1  -8   2    0.30    0.50
   1  -8   2    0.00    0.90
   1  -8   2   -0.90    0.90
   1  -8   2    1.80    2.10
  -1  -8  -2    0.50    1.40
   1   8   3    5.70    1.60
  -1   8  -3    5.30    1.40
  -1   8  -3    3.40    1.00
   1   8   3    3.40    1.00
   1   8   3    8.30    2.00
  -1   8  -3    3.60    1.50
   1  -8   3    2.70    1.10
   1  -8   3    4.60    2.10
  -1  -8  -3    7.40    2.90
  -1  -8  -3    6.20    1.60
   1  -8   3    4.30    1.50
  -1  -8  -3    5.90    2.00
  -1  -8  -3    3.50    1.60
   1   8   4   60.59    3.30
  -1   8  -4   62.39    3.90
  -1   8  -4   64.29    3.90
  -1   8  -4   59.99    3.00
   1   8   4   62.49    3.90
   1   8   4   63.49    4.50
  -1  -8  -4   59.59    4.20
  -1  -8  -4   60.59    5.50
   1  -8   4   51.09    4.90
   1  -8   4   65.49    3.90
  -1  -8  -4   69.69    4.00
  -1  -8  -4   65.59    5.80
   1  -8   4   64.59    4.20
  -1   8  -5   79.09    3.50
   1   8   5   82.99    4.60
   1   8   5   74.29    3.70
  -1   8  -5   75.09    4.40
  -1   8  -5   83.29    4.50
   1   8   5   73.99    5.00
  -1  -8  -5   80.59    4.40
   1  -8   5   81.39    4.60
   1  -8   5   77.29    5.90
  -1  -8  -5   59.39    5.80
  -1  -8  -5   65.29    5.50
  -1   8  -6    0.80    0.80
   1   8   6   -0.30    1.50
  -1   8  -6    1.50    1.00
  -1   8  -6    2.10    0.60
   1   8   6    1.80    1.60
  -1   8  -6    0.90    1.20
   1   8   6    1.00    1.40
   1  -8   6    1.50    1.20
   1  -8   6   -0.70    1.10
  -1  -8  -6    1.90    2.00
  -1  -8  -6    0.90    1.40
  -1  -8  -6    1.80    1.30
   1  -8   6   -1.20    1.70
  -1  -8  -6   -5.00    1.80
   1   8   7    2.60    1.60
   1   8   7    1.80    1.30
  -1   8  -7    0.80    1.30
  -1   8  -7    1.60    0.80
  -1   8  -7    4.60    1.50
   1   8   7    3.30    1.90
  -1   8  -7    3.80    0.80
   1  -8   7    4.40    1.50
   1  -8   7    3.00    1.90
  -1  -8  -7    1.20    1.40
  -1  -8  -7    0.30    2.30
   1  -8   7    4.30    1.50
  -1  -8  -7    0.50    1.90
  -1  -8  -7    0.50    1.10
   1   8   8    0.70    1.40
   1   8   8    1.00    1.20
  -1   8  -8    2.20    1.30
   1   8   8   -0.40    0.90
   1   8   8    1.30    1.50
  -1   8  -8   -0.10    0.60
  -1   8  -8    0.30    0.70
  -1   8  -8   -0.40    1.10
  -1  -8  -8   -2.20    2.00
   1  -8   8    1.90    2.00
   1  -8   8   -1.00    1.00
   1  -8   8   -0.10    1.80
  -1  -8  -8    2.40    2.20
  -1  -8  -8   -0.20    1.10
   1  -8   8   -0.60    1.00
  -1  -8  -8   -1.50    1.20
  -1   8  -9    3.70    1.50
   1   8   9    4.40    1.70
  -1   8  -9    3.60    0.90
  -1   8  -9    2.80    1.90
   1   8   9    2.10    1.40
   1   8   9    1.20    1.20
  -1   8  -9    3.30    1.50
   1   8   9    3.90    2.00
   1  -8   9    4.60    2.20
  -1  -8  -9    2.50    1.50
  -1  -8  -9    1.40    2.50
   1  -8   9    2.90    1.60
   1  -8   9    4.60    1.80
   1  -8   9    4.60    2.30
  -1  -8  -9    2.60    1.40
  -1  -8  -9    6.60    2.70
  -1   8 -10    3.50    1.60
  -1   8 -10    1.70    2.10
   1   8  10    1.20    1.40
   1   8  10    2.60    1.30
   1   8  10    0.70    1.70
   1   8  10    2.20    1.90
  -1   8 -10    2.90    1.00
   1  -8  10    1.60    2.00
  -1  -8 -10    1.40    1.50
  -1  -8 -10    1.50    2.40
  -1  -8 -10    1.20    1.40
   1  -8  10    2.10    1.90
   1  -8  10    1.10    1.50
   1  -8  10    1.20    1.50
  -1  -8 -10   -2.60    2.20
   1   8  11    1.70    1.30
   1   8  11    0.90    1.80
  -1   8 -11    2.80    1.10
   1   8  11    1.10    1.30
   1   8  11    2.90    1.90
  -1   8 -11    3.10    2.70
  -1   8 -11    1.00    1.60
  -1  -8 -11    0.10    1.60
  -1  -8 -11    3.90    2.50
   1  -8  11    1.10    1.50
   1  -8  11   -0.80    2.20
   1  -8  11    2.50    1.50
   1  -8  11    1.20    1.90
  -1  -8 -11    0.50    1.60
  -1  -8 -11    5.30    2.60
   1   8  12    0.50    1.80
  -1   8 -12    1.90    2.40
   1   8  12   -2.70    1.30
   1   8  12    1.70    2.00
  -1   8 -12   -0.70    1.10
   1   8  12    0.50    1.30
   1  -8  12    0.80    1.40
   1  -8  12    1.30    2.40
  -1  -8 -12    2.50    2.50
  -1  -8 -12   -1.40    1.40
   1  -8  12    1.00    1.60
   1  -8  12    1.60    1.70
  -1  -8 -12    1.90    2.10
  -1  -8 -12    1.00    2.80
   1   8  13    7.00    2.30
  -1   8 -13   12.70    2.70
  -1   8 -13    9.80    3.00
  -1   8 -13    8.50    1.90
   1   8  13    9.30    2.20
   1   8  13   11.50    2.10
   1   8  13   12.30    3.10
  -1  -8 -13    9.40    2.90
  -1  -8 -13   11.20    4.00
   1  -8  13    9.60    3.10
  -1  -8 -13   18.80    4.30
   1  -8  13    9.90    2.30
  -1  -8 -13    9.20    2.70
   1  -8  13   12.80    2.70
   1  -8  13    7.60    2.30
   1   8  14    2.40    2.30
   1   8  14    0.40    1.40
  -1   8 -14    0.60    1.90
   1   8  14   -1.10    2.00
  -1   8 -14    0.90    2.20
  -1   8 -14    1.40    1.40
   1   8  14    0.20    1.60
  -1  -8 -14    1.60    1.80
   1  -8  14    2.80    2.00
   1  -8  14    2.90    1.90
   1  -8  14   -4.50    2.30
  -1  -8 -14    3.90    3.20
  -1  -8 -14    2.60    3.20
   1  -8  14    2.10    1.60
  -1  -8 -14    0.30    2.20
   1   8  15    2.60    1.70
   1   8  15   -3.20    2.00
   1   8  15    2.70    2.00
   1   8  15    2.10    2.20
  -1   8 -15    3.20    1.80
  -1   8 -15    1.70    2.60
  -1  -8 -15    4.10    2.30
  -1  -8 -15    1.50    3.70
   1  -8  15    0.30    2.00
   1  -8  15    0.90    1.80
  -1  -8 -15    1.30    3.30
  -1  -8 -15    4.60    2.40
   1  -8  15    5.70    2.20
   1   8  16    9.90    2.20
   1   8  16   15.10    3.50
   1   8  16    4.80    2.40
  -1   8 -16    2.00    3.00
  -1   8 -16    8.00    2.40
  -1  -8 -16   11.10    3.00
   1  -8  16   13.20    3.00
   1  -8  16   12.30    2.70
  -1  -8 -16   11.40    3.00
  -1  -8 -16   10.40    4.10
   1  -8  16    9.80    2.70
  -1   8 -17    0.90    2.00
   1   8  17    3.60    3.20
  -1   8 -17   -1.00    2.60
   1   8  17   -0.10    1.50
   1   8  17    2.70    2.60
  -1  -8 -17    0.60    3.30
   1  -8  17    1.80    2.40
   1  -8  17   -0.20    2.10
   1  -8  17    3.00    2.00
  -1  -8 -17   -1.80    2.60
   1   8  18    2.50    2.30
  -1   8 -18    0.40    2.50
   1   8  18    0.80    1.80
  -1   8 -18    3.50    3.00
  -1  -8 -18   -1.70    2.50
   1  -8  18    5.10    2.50
  -1  -8 -18    6.70    4.20
   1  -8  18   -1.50    1.80
   1  -8  18    2.20    2.40
  -1   8 -19    2.00    2.90
  -1   8 -19    5.10    3.00
   1   8  19   -0.70    2.30
   1   8  19    1.60    1.80
   1  -8  19    2.80    2.70
   1  -8  19   -0.60    1.70
  -1  -8 -19    7.50    5.10
  -1  -8 -19    0.20    2.70
   1  -8  19   -0.70    2.20
  -1   8 -20    4.10    3.20
   1   8  20    0.60    2.80
  -1   8 -20    3.50    3.50
   1   8  20    4.00    2.00
   1  -8  20    1.10    2.50
  -1  -8 -20   -0.10    2.60
   1  -8  20    1.60    2.50
   1  -8  20    2.30    2.70
   1   8  21    6.10    2.40
   1   8  21    3.80    3.30
  -1   8 -21    2.20    3.40
  -1   8 -21    2.60    4.40
   1  -8  21    7.80    3.00
   1  -8  21    5.20    3.00
  -1  -8 -21    5.30    3.00
   1  -8  21    5.10    2.60
   1   8  22    0.10    2.80
  -1   8 -22   -5.70    4.00
  -1   8 -22    0.70    3.80
   1   8  22    1.80    2.20
   1  -8  22    2.40    2.80
  -1  -8 -22    2.10    3.20
  -1  -8 -22   -0.30    3.40
   1  -8  22    2.30    2.40
   1  -8  22   -0.40    2.70
  -1   8 -23    0.50    4.90
   1   8  23    5.20    2.70
   1   8  23    3.40    3.20
  -1   8 -23    3.50    4.10
   1  -8  23    2.00    3.00
   1  -8  23   -0.70    2.80
   1  -8  23   -2.10    2.40
  -1  -8 -23    9.20    4.10
  -1  -8 -23    8.00    3.00
   1   8  24    1.90    5.90
   1   8  24   -0.20    2.50
  -1   8 -24   -6.00    4.00
   1  -8  24    0.80    3.60
   1  -8  24    7.70    3.30
  -1  -8 -24    5.90    4.20
  -1  -8 -24   -1.70    3.00
  -1   8 -25    3.40    5.10
   1   8  25   -1.80    3.40
   1   8  25    2.10    3.20
  -1  -8 -25   13.50    4.00
   1  -8  25    8.30    4.00
   1  -8  25    9.10    3.30
  -1  -8 -25    3.50    4.40
  -1   9  25    5.80    2.80
   1   9 -25   -5.40    4.80
  -1   9  25   -3.60    3.20
   1  -9 -25    0.70    5.20
  -1  -9  25   -3.40    2.60
   1  -9 -25    1.90    4.00
  -1  -9  25    2.90    3.10
   1   9 -24   -1.60    5.00
  -1   9  24    1.80    2.60
   1  -9 -24   -6.80    3.90
  -1  -9  24    3.00    3.70
   1  -9 -24   -2.80    3.40
  -1  -9  24   -1.00    2.40
   1   9 -23   -0.60    4.90
  -1   9  23    2.30    3.20
  -1   9  23    3.10    2.40
   1   9 -23    4.20    4.40
  -1  -9  23   -4.80    3.00
  -1  -9  23    8.60    3.60
   1  -9 -23   -0.80    3.70
  -1  -9  23    3.90    2.70
   1  -9 -23    6.70    3.60
   1   9 -22   12.50    4.50
  -1   9  22    8.90    2.40
  -1   9  22    5.00    3.40
   1   9 -22    7.00    4.10
  -1  -9  22    4.80    3.10
  -1  -9  22    5.70    2.90
  -1  -9  22    4.70    3.50
   1  -9 -22    0.90    3.30
   1   9 -21   15.20    4.80
   1   9 -21   11.20    3.90
  -1   9  21    4.80    2.20
  -1   9  21   10.90    3.60
  -1  -9  21   13.10    3.70
   1  -9 -21   13.20    4.70
  -1  -9  21   14.20    3.10
  -1  -9  21    8.60    3.20
  -1   9  20   -3.20    1.60
   1   9 -20    3.90    3.80
   1   9 -20   -2.30    2.70
  -1   9  20    2.40    2.90
  -1  -9  20   -2.80    2.50
  -1  -9  20    1.30    2.50
  -1  -9  20    1.80    3.10
   1  -9 -20   -2.10    2.70
  -1   9  19    7.30    3.00
   1   9 -19   15.20    3.40
   1   9 -19   12.30    3.90
  -1   9  19   13.60    2.40
  -1  -9  19   17.90    3.40
  -1  -9  19   14.60    3.40
  -1  -9  19   13.00    4.00
   1  -9 -19   12.90    3.80
  -1   9  18   43.90    5.60
  -1   9  18   34.60    3.50
   1   9 -18   44.10    4.80
   1   9 -18   42.40    6.40
  -1  -9  18   31.90    4.70
   1  -9 -18   52.69    6.20
   1  -9 -18   31.90    5.40
  -1  -9  18   33.70    4.00
  -1  -9  18   34.90    4.90
   1   9 -17    4.10    3.40
  -1   9  17    4.40    3.10
   1   9 -17    4.30    2.20
  -1   9  17    3.70    1.80
   1  -9 -17    4.80    2.40
  -1  -9  17    7.50    3.10
   1  -9 -17    0.70    2.60
  -1  -9  17    5.20    2.70
  -1  -9  17    4.70    2.30
  -1   9  16   14.40    2.30
  -1   9  16   17.20    3.70
   1   9 -16   19.20    4.10
   1   9 -16   15.60    2.60
   1  -9 -16   11.20    3.20
  -1  -9  16   13.40    3.60
  -1  -9  16   21.10    3.90
  -1  -9  16   13.70    2.70
   1  -9 -16   15.50    3.30
   1  -9 -16   14.20    4.40
  -1   9  15  130.49    7.90
  -1   9  15  139.49    8.40
   1   9 -15  136.19    9.40
  -1   9  15  125.79    7.10
   1   9 -15  117.89    6.40
  -1   9  15  126.59    6.40
  -1  -9  15  136.29    8.00
   1  -9 -15  130.39   10.00
  -1  -9  15  121.59    7.50
   1  -9 -15  131.69    8.20
  -1  -9  15  126.69    7.10
   1  -9 -15  147.69    7.70
   1   9 -14    1.70    2.00
  -1   9  14    1.40    2.60
   1   9 -14    6.90    3.30
  -1   9  14    1.70    1.30
  -1   9  14   -3.30    1.70
   1   9 -14    0.10    1.40
  -1   9  14    0.50    1.80
   1  -9 -14   -2.20    3.40
  -1  -9  14   -2.60    1.40
   1  -9 -14    0.10    3.00
   1  -9 -14    0.60    1.80
   1  -9 -14   -0.80    2.00
  -1  -9  14    0.60    1.60
  -1  -9  14    2.00    2.50
  -1  -9  14    0.60    3.20
  -1   9  13  644.84   23.90
  -1   9  13  665.33   25.10
   1   9 -13  671.73   24.70
  -1   9  13  692.73   25.30
   1   9 -13  678.43   27.10
  -1   9  13  671.73   22.70
   1  -9 -13  681.43   28.00
   1  -9 -13  698.43   25.20
  -1  -9  13  668.43   24.10
  -1  -9  13  672.53   25.50
   1  -9 -13  667.03   24.30
  -1  -9  13  689.43   24.80
   1  -9 -13  656.13   26.80
  -1  -9  13  620.64   25.70
   1   9 -12   25.50    2.50
  -1   9  12   28.40    2.50
  -1   9  12   27.90    4.10
  -1   9  12   36.00    4.30
   1   9 -12   34.10    3.90
   1   9 -12   30.90    5.10
  -1  -9  12   36.70    3.90
   1  -9 -12   31.50    3.70
  -1  -9  12   31.20    4.60
   1  -9 -12   24.40    3.50
   1  -9 -12   30.20    4.80
  -1  -9  12   26.90    3.50
  -1  -9  12   28.70    4.50
  -1   9  11   93.99    6.60
  -1   9  11  109.29    6.60
   1   9 -11  109.19    4.90
  -1   9  11  114.09    5.00
   1   9 -11  101.09    7.90
  -1   9  11  102.29    5.70
  -1  -9  11  101.19    6.20
   1  -9 -11   93.59    8.30
  -1  -9  11   95.59    5.70
   1  -9 -11  106.29    6.30
  -1  -9  11   92.39    6.80
   1  -9 -11  104.69    6.00
  -1  -9  11   90.59    8.00
   1  -9 -11  103.39    7.80
  -1   9  10   32.80    4.00
   1   9 -10   38.20    2.70
   1   9 -10   37.40    2.50
  -1   9  10   40.70    4.00
   1   9 -10   35.40    5.30
   1   9 -10   40.20    3.70
   1   9 -10   39.50    3.70
  -1   9  10   41.80    4.80
  -1   9  10   41.00    2.90
  -1  -9  10   42.00    5.10
  -1  -9  10   38.60    3.50
  -1  -9  10   39.90    3.70
   1  -9 -10   46.00    3.80
   1  -9 -10   44.50    5.30
   1  -9 -10   39.00    3.80
   1  -9 -10   35.50    5.80
  -1  -9  10   46.40    5.30
   1   9  -9  254.17    9.20
  -1   9   9  263.17    9.70
   1   9  -9  238.18    9.50
  -1   9   9  255.77   11.20
   1   9  -9  260.67   10.80
   1   9  -9  262.87   13.20
   1   9  -9  241.18   10.50
  -1   9   9  235.18   11.40
  -1   9   9  234.48   10.30
  -1  -9   9  251.97   10.60
   1  -9  -9  220.98   11.70
  -1  -9   9  258.57   12.00
   1  -9  -9  274.17   10.70
   1  -9  -9  236.08   10.70
   1  -9  -9  237.88   13.10
  -1  -9   9  255.77   12.30
  -1  -9   9  250.17   10.70
   1   9  -8   60.29    6.00
  -1   9   8   72.39    4.00
   1   9  -8   69.29    4.40
   1   9  -8   69.79    3.90
  -1   9   8   74.29    3.40
   1   9  -8   64.29    4.60
  -1   9   8   76.19    4.60
  -1   9   8   62.59    5.20
  -1   9   8   73.49    4.90
  -1  -9   8   67.89    4.70
  -1  -9   8   71.59    4.60
   1  -9  -8   81.49    6.10
  -1  -9   8   68.99    5.50
  -1  -9   8   76.29    6.00
   1  -9  -8   77.19    6.70
   1  -9  -8   70.69    4.50
   1  -9  -8   69.79    4.80
   1   9  -7  284.07   11.60
   1   9  -7  298.57   11.90
   1   9  -7  298.37   11.10
  -1   9   7  282.47   11.70
  -1   9   7  288.37   10.30
  -1   9   7  284.37   13.00
   1   9  -7  317.67   14.70
  -1   9   7  305.07   12.20
  -1  -9   7  311.57   12.00
  -1  -9   7  291.97   13.70
   1  -9  -7  284.47   14.50
  -1  -9   7  289.97   11.80
   1  -9  -7  275.77   13.00
   1  -9  -7  298.27   11.70
   1  -9  -7  309.87   12.20
  -1   9   6    1.80    0.80
   1   9  -6    2.00    2.20
  -1   9   6    1.50    1.30
   1   9  -6    2.00    1.40
   1   9  -6    1.80    1.30
   1   9  -6    2.40    1.20
   1  -9  -6    1.10    1.50
  -1  -9   6    1.60    1.30
   1  -9  -6    1.00    1.20
   1  -9  -6    1.60    1.40
  -1  -9   6    1.50    1.20
   1  -9  -6    0.50    3.00
  -1  -9   6    3.00    2.40
  -1   9   5   -0.50    1.00
   1   9  -5   -0.10    1.10
  -1   9   5    1.90    1.40
  -1   9   5    1.80    0.80
   1   9  -5   -0.20    1.00
   1   9  -5    3.10    1.20
   1   9  -5    2.90    2.20
   1  -9  -5   -0.10    1.60
  -1  -9   5    0.90    1.40
   1  -9  -5    0.70    1.10
  -1  -9   5    1.40    1.20
   1  -9  -5    1.10    2.20
   1  -9  -5    2.80    1.50
  -1  -9   5    1.60    2.40
  -1   9   4   11.40    2.10
   1   9  -4   17.30    2.30
  -1   9   4   13.60    1.60
  -1   9   4   12.50    2.10
   1   9  -4   10.00    1.90
   1   9  -4   12.10    2.00
   1   9  -4   14.90    3.60
   1  -9  -4   15.20    3.40
  -1  -9   4   14.70    2.30
   1  -9  -4   10.70    2.40
  -1  -9   4   10.30    3.00
   1  -9  -4   17.80    2.70
  -1  -9   4   11.30    1.90
   1  -9  -4   12.80    2.20
  -1   9   3   18.70    1.70
   1   9  -3   15.60    3.50
   1   9  -3   16.10    2.20
  -1   9   3   14.40    2.20
   1   9  -3   21.30    2.40
  -1   9   3   19.80    2.60
   1   9  -3   19.90    2.30
   1  -9  -3   17.60    2.80
  -1  -9   3   20.00    2.60
  -1  -9   3   15.00    3.60
   1  -9  -3   20.80    3.90
   1  -9  -3   16.20    2.70
  -1  -9   3   19.30    2.70
   1  -9  -3   14.60    2.20
   1   9  -2    0.80    1.90
   1   9  -2   -0.70    1.00
   1   9  -2   -0.50    1.00
  -1   9   2    0.40    1.30
  -1   9   2    0.30    0.70
  -1   9   2    0.60    1.00
   1   9  -2   -0.10    1.30
   1  -9  -2    0.20    2.00
  -1  -9   2    0.50    1.20
  -1  -9   2   -0.70    1.90
  -1  -9   2    0.40    0.80
   1  -9  -2    0.50    1.20
   1  -9  -2    0.40    1.10
  -1  -9   2    0.90    1.00
   1  -9  -2    1.10    1.30
   1   9  -1   -0.80    1.00
   1   9  -1    0.70    1.70
  -1   9   1    1.20    1.00
  -1   9   1    0.20    0.80
   1   9  -1    1.00    1.10
  -1   9   1   -1.20    1.10
   1   9  -1    1.00    1.20
  -1  -9   1    0.00    1.10
   1  -9  -1    1.90    1.90
  -1  -9   1    1.10    1.00
   1  -9  -1    0.70    0.70
   1  -9  -1   -0.10    1.00
   1  -9  -1    0.70    1.10
   1  -9  -1    4.30    1.90
  -1  -9   1    0.60    1.90
  -1  -9   1    0.00    0.90
  -1   9   0    9.60    1.60
   1   9   0    9.30    1.90
  -1   9   0   10.60    2.10
   1   9   0   14.60    3.30
   1   9   0   13.20    2.10
  -1   9   0   12.50    1.80
   1   9   0   13.50    2.10
   1  -9   0   11.40    1.70
   1  -9   0   14.40    3.40
  -1  -9   0   13.30    2.20
   1  -9   0   10.60    1.70
  -1  -9   0   14.20    2.20
  -1  -9   0   11.80    2.50
   1  -9   0    9.60    2.00
  -1  -9   0   12.90    3.30
   1   9   1    2.30    1.30
   1   9   1    2.60    1.10
   1   9   1    1.70    1.20
   1   9   1    1.40    1.90
  -1   9  -1    3.30    1.10
  -1   9  -1    4.60    2.20
  -1   9  -1    1.20    1.20
  -1   9  -1    1.60    1.20
   1  -9   1    2.00    1.00
   1  -9   1    1.70    1.40
  -1  -9  -1    3.90    2.20
   1  -9   1    3.60    1.00
  -1  -9  -1    0.90    1.50
  -1  -9  -1    3.30    1.30
   1  -9   1    4.40    2.30
  -1  -9  -1    7.30    1.90
   1   9   2   -0.30    0.80
  -1   9  -2   -0.40    1.00
  -1   9  -2   -0.10    0.80
  -1   9  -2    1.00    1.60
   1   9   2    1.20    1.10
   1   9   2    0.30    1.20
  -1   9  -2   -1.50    1.10
   1   9   2    1.70    2.20
   1  -9   2   -1.00    0.90
   1  -9   2   -3.10    2.00
  -1  -9  -2    1.60    1.90
  -1  -9  -2    1.80    1.30
  -1  -9  -2    1.00    1.20
  -1  -9  -2    1.10    1.30
   1  -9   2    0.40    0.70
   1  -9   2   -1.50    1.20
   1   9   3   19.60    2.10
   1   9   3   19.70    2.90
  -1   9  -3   19.90    1.70
   1   9   3   16.80    2.40
  -1   9  -3   20.30    2.60
  -1   9  -3   22.10    3.70
  -1   9  -3   27.10    2.70
  -1  -9  -3   20.40    3.60
  -1  -9  -3   22.60    2.60
  -1  -9  -3   20.40    3.90
  -1  -9  -3   23.00    3.10
   1  -9   3   23.20    3.90
   1  -9   3   26.80    2.80
   1  -9   3   22.20    2.70
  -1   9  -4   26.30    2.80
  -1   9  -4   36.40    5.10
   1   9   4   30.60    2.90
  -1   9  -4   30.80    3.20
   1   9   4   29.80    3.40
  -1   9  -4   28.10    2.00
   1   9   4   31.70    2.30
   1  -9   4   26.60    4.20
   1  -9   4   26.70    2.80
  -1  -9  -4   27.40    3.80
  -1  -9  -4   32.30    3.50
  -1  -9  -4   28.50    2.70
   1  -9   4   31.40    3.30
  -1  -9  -4   23.10    4.80
   1   9   5    3.60    1.00
  -1   9  -5    1.60    1.20
  -1   9  -5    1.60    0.80
  -1   9  -5   -2.40    1.90
  -1   9  -5    0.90    1.40
   1   9   5    2.80    1.50
  -1  -9  -5    2.90    1.70
  -1  -9  -5    0.30    1.10
   1  -9   5    1.70    1.30
   1  -9   5    0.20    1.10
  -1  -9  -5    0.00    2.60
   1  -9   5    0.40    2.10
  -1  -9  -5    2.20    1.80
  -1   9  -6   20.80    2.70
  -1   9  -6   20.00    2.70
   1   9   6   22.20    1.90
   1   9   6   23.90    3.40
  -1   9  -6   28.70    4.70
   1   9   6   18.10    2.60
  -1   9  -6   20.20    1.40
  -1   9  -6   21.60    1.80
  -1  -9  -6   22.50    2.70
  -1  -9  -6   20.90    3.70
  -1  -9  -6   14.10    3.60
  -1  -9  -6   21.60    2.70
   1  -9   6   20.30    2.80
   1  -9   6   25.40    4.20
   1  -9   6   25.20    3.00
   1   9   7  202.58   10.00
  -1   9  -7  205.68    7.70
  -1   9  -7  200.18    9.00
  -1   9  -7  205.38    7.20
  -1   9  -7  205.08    9.20
   1   9   7  206.08    9.80
  -1   9  -7  217.48   11.30
   1   9   7  205.18    9.10
   1  -9   7  204.08    9.10
  -1  -9  -7  215.18    9.00
  -1  -9  -7  175.68   11.10
  -1  -9  -7  200.88   10.50
   1  -9   7  217.38    9.20
   1  -9   7  230.38   11.00
  -1  -9  -7  221.38    9.30
   1   9   8   89.69    5.10
  -1   9  -8   85.39    5.30
  -1   9  -8   77.29    3.50
  -1   9  -8   86.19    5.20
  -1   9  -8   85.59    3.90
  -1   9  -8   95.79    7.20
   1   9   8   80.19    5.60
   1   9   8   78.79    5.60
   1  -9   8   79.69    6.10
   1  -9   8   70.49    6.10
  -1  -9  -8   82.09    5.10
   1  -9   8   82.59    5.10
  -1  -9  -8   92.99    5.20
   1  -9   8   86.79    5.10
  -1  -9  -8   98.29    7.60
  -1  -9  -8   83.19    6.70
   1   9   9  198.48    9.80
  -1   9  -9  202.18    9.30
  -1   9  -9  189.78    7.20
   1   9   9  192.58    9.50
  -1   9  -9  194.18    7.40
   1   9   9  198.08    8.50
  -1   9  -9  195.48    8.90
   1   9   9  185.88    8.70
  -1   9  -9  190.98   10.90
   1  -9   9  188.28    9.00
   1  -9   9  196.08   10.20
  -1  -9  -9  207.58   11.00
   1  -9   9  201.98    8.90
  -1  -9  -9  176.98   11.10
   1  -9   9  211.98   10.60
  -1  -9  -9  197.28    9.10
  -1  -9  -9  207.68    9.00
  -1   9 -10   51.39    6.30
  -1   9 -10   43.10    2.60
   1   9  10   35.90    4.30
   1   9  10   48.80    4.50
   1   9  10   42.60    3.40
  -1   9 -10   34.80    3.80
   1   9  10   37.40    3.60
  -1  -9 -10   59.99    7.10
  -1  -9 -10   40.80    5.40
  -1  -9 -10   39.70    3.60
   1  -9  10   48.60    5.40
  -1  -9 -10   43.00    3.80
   1  -9  10   43.80    3.80
   1  -9  10   39.90    3.70
   1   9  11   91.59    5.10
   1   9  11   78.19    5.90
   1   9  11   85.79    6.00
  -1   9 -11   94.19    7.20
  -1   9 -11   91.79    4.40
   1   9  11   85.49    6.20
  -1  -9 -11   89.69    5.60
   1  -9  11   97.69    5.90
   1  -9  11   92.49    6.60
  -1  -9 -11   82.79    7.50
  -1  -9 -11   79.49    5.70
   1  -9  11  107.19    5.90
  -1  -9 -11   88.49    7.40
   1  -9  11  104.49    7.10
  -1   9 -12    2.70    2.60
   1   9  12   -0.60    1.60
  -1   9 -12    2.80    2.00
  -1   9 -12    2.10    1.30
   1   9  12    4.30    2.30
   1   9  12    5.10    2.70
  -1  -9 -12    0.00    2.80
  -1  -9 -12    3.20    1.90
   1  -9  12    0.90    2.60
   1  -9  12    3.40    2.20
  -1  -9 -12    1.60    3.40
  -1  -9 -12    3.40    2.20
   1  -9  12    3.10    2.00
   1  -9  12    4.00    2.20
  -1   9 -13  418.56   15.00
   1   9  13  412.76   16.10
   1   9  13  407.56   17.40
  -1   9 -13  430.96   18.50
   1   9  13  407.86   15.30
  -1   9 -13  407.16   16.50
  -1  -9 -13  418.76   19.30
   1  -9  13  432.66   16.30
   1  -9  13  380.16   17.70
   1  -9  13  401.06   16.60
  -1  -9 -13  423.26   16.90
  -1  -9 -13  429.06   16.70
   1  -9  13  395.66   16.90
   1   9  14   10.40    2.80
   1   9  14    9.10    2.70
   1   9  14   11.20    3.30
   1   9  14   13.30    2.40
  -1   9 -14   22.50    4.50
  -1   9 -14   13.50    2.60
  -1  -9 -14   18.40    3.20
  -1  -9 -14   10.70    4.70
  -1  -9 -14   15.70    4.40
   1  -9  14   14.30    2.90
   1  -9  14   12.20    3.10
  -1  -9 -14   19.80    3.50
   1  -9  14   16.00    3.30
  -1   9 -15   75.59    4.90
   1   9  15   87.69    6.90
   1   9  15   77.29    4.80
   1   9  15   79.29    6.10
  -1   9 -15   88.19    7.40
  -1  -9 -15   68.59    8.50
   1  -9  15   72.89    5.80
   1  -9  15   73.49    5.70
  -1  -9 -15   78.39    6.00
  -1  -9 -15   90.79    6.30
   1  -9  15   82.59    5.80
  -1   9 -16    2.50    1.90
   1   9  16    0.50    1.60
   1   9  16   -2.20    4.00
   1   9  16   -0.70    2.70
  -1   9 -16   -0.90    3.00
  -1  -9 -16   -0.40    1.90
   1  -9  16    2.20    2.00
  -1  -9 -16    0.30    2.50
   1  -9  16    3.70    1.90
   1  -9  16    1.50    2.60
  -1  -9 -16    3.10    4.10
  -1   9 -17    0.60    3.20
   1   9  17    1.30    1.60
   1   9  17    7.10    3.20
  -1   9 -17    2.00    2.10
  -1  -9 -17    4.80    2.30
  -1  -9 -17    2.80    4.30
   1  -9  17   -0.40    2.40
  -1  -9 -17    1.90    2.70
   1  -9  17    1.40    2.20
  -1   9 -18   26.90    4.10
   1   9  18   29.80    3.40
  -1   9 -18   21.20    5.00
   1   9  18   34.40    5.10
   1  -9  18   28.80    3.90
   1  -9  18   30.10    4.10
   1  -9  18   36.40    4.90
   1   9  19   19.30    3.00
  -1   9 -19   15.90    3.80
   1   9  19   18.30    4.20
  -1   9 -19   16.20    4.20
   1  -9  19   14.30    3.00
   1  -9  19   14.20    3.50
   1  -9  19   18.80    3.50
  -1  -9 -19   18.20    4.30
  -1   9 -20    4.60    3.70
  -1   9 -20    1.50    3.10
   1   9  20   -0.10    1.90
   1   9  20    2.00    3.40
   1  -9  20    0.70    2.60
   1  -9  20    7.80    3.00
   1  -9  20    9.30    3.10
  -1  -9 -20    9.40    3.70
   1   9  21   14.50    4.00
   1   9  21   14.20    3.00
  -1   9 -21   22.30    4.70
  -1   9 -21    8.40    4.60
  -1  -9 -21   13.40    5.00
   1  -9  21   16.30    3.80
   1  -9  21    8.70    3.00
   1  -9  21   15.40    3.80
   1   9  22    5.60    2.60
  -1   9 -22    0.90    3.90
   1   9  22    7.30    3.80
  -1   9 -22   -3.30    4.30
   1  -9  22    0.60    3.00
   1  -9  22    1.90    3.10
  -1  -9 -22   -3.30    3.10
   1  -9  22    2.10    2.60
   1   9  23   -0.30    2.40
  -1   9 -23    4.70    4.60
  -1   9 -23    0.70    4.90
   1   9  23    0.00    3.50
   1  -9  23    1.40    3.10
   1  -9  23    6.60    3.40
  -1  -9 -23    1.70    3.90
  -1  -9 -23   -3.60    2.90
   1  -9  23    2.90    3.50
   1   9  24   18.80    4.90
  -1   9 -24   30.30    6.10
   1   9  24   15.00    3.50
   1  -9  24   23.30    5.30
  -1  -9 -24   16.80    5.60
   1  -9  24   18.40    4.00
  -1  -9 -24   21.60    4.50
   1   9  25   11.70    4.80
   1   9  25    9.50    3.50
  -1  -9 -25   20.70    5.40
  -1  -9 -25   10.80    4.40
   1  -9  25   13.70    3.90
   1  -9  25    6.30    3.20
  -1  10  24   13.40    3.10
   1  10 -24   14.10    6.10
  -1  10  24   13.60    5.00
  -1 -10  24   12.30    4.20
  -1 -10  24   11.40    3.40
   1 -10 -24   14.90    4.90
   1 -10 -24   14.60    4.40
  -1  10  23   38.50    6.10
   1  10 -23   48.80    7.50
   1  10 -23   37.50    6.50
  -1  10  23   40.50    4.60
   1 -10 -23   38.30    6.70
  -1 -10  23   37.80    5.00
   1  10 -22   25.00    5.70
  -1  10  22   24.70    4.80
   1  10 -22   28.90    5.20
  -1  10  22   24.60    3.40
  -1 -10  22   20.70    4.50
   1 -10 -22   33.60    6.10
  -1 -10  22   27.30    5.00
  -1 -10  22   25.50    4.30
   1  10 -21   25.20    5.00
  -1  10  21   29.60    5.40
  -1  10  21   26.60    3.40
   1  10 -21   20.80    5.40
  -1 -10  21   24.60    4.60
  -1 -10  21   22.20    3.90
   1 -10 -21   24.30    4.90
  -1 -10  21   23.40    4.20
   1  10 -20   49.50    6.90
  -1  10  20   47.00    6.00
   1  10 -20   43.20    5.20
  -1  10  20   53.19    4.20
  -1 -10  20   59.59    6.50
  -1 -10  20   54.79    6.20
   1 -10 -20   57.59    7.10
  -1 -10  20   48.10    5.20
   1  10 -19   17.70    3.60
  -1  10  19   23.00    3.10
  -1  10  19   21.40    4.70
   1  10 -19   15.40    4.40
  -1 -10  19   25.90    3.80
  -1 -10  19   13.50    3.50
   1 -10 -19   16.40    4.30
  -1 -10  19   18.60    4.10
   1  10 -18    5.00    2.70
   1  10 -18   -1.60    3.40
  -1  10  18    1.80    1.60
  -1  10  18    3.20    2.80
   1 -10 -18    0.90    2.10
  -1 -10  18    3.80    2.30
   1 -10 -18   -0.10    3.40
  -1 -10  18    3.70    3.30
  -1 -10  18    4.10    2.40
  -1  10  17   -4.60    2.30
   1  10 -17   -0.70    3.30
  -1  10  17    0.30    1.40
   1  10 -17   -0.50    2.00
  -1 -10  17   -2.70    3.10
   1 -10 -17   -0.80    2.40
   1 -10 -17    4.30    2.40
  -1 -10  17    2.20    2.00
  -1  10  16   19.30    3.90
  -1  10  16   11.80    2.10
   1  10 -16   13.60    2.60
   1  10 -16   18.60    4.60
  -1 -10  16   15.60    3.10
  -1 -10  16   17.00    3.70
   1 -10 -16   17.90    3.90
   1 -10 -16   25.80    4.40
  -1 -10  16   16.40    4.50
  -1  10  15   -1.10    1.40
  -1  10  15   -0.70    1.70
   1  10 -15   -1.10    1.60
   1  10 -15    1.40    3.30
  -1 -10  15    2.10    1.80
  -1 -10  15    3.40    2.40
  -1 -10  15   -0.90    2.90
   1 -10 -15   -2.90    2.50
   1 -10 -15   -0.10    1.90
  -1  10  14   13.70    3.30
   1  10 -14    8.90    3.10
  -1  10  14   14.40    2.10
   1  10 -14   13.30    2.20
  -1  10  14   14.70    3.50
  -1  10  14   10.50    3.20
  -1 -10  14   12.60    2.90
   1 -10 -14   20.80    3.80
   1 -10 -14   12.60    2.80
  -1 -10  14   14.80    3.50
  -1 -10  14   10.60    2.70
   1 -10 -14   15.20    4.60
   1 -10 -14   12.80    5.00
   1  10 -13   32.00    6.30
   1  10 -13   36.40    5.70
  -1  10  13   30.60    4.60
   1  10 -13   25.20    3.10
  -1  10  13   28.00    2.60
  -1  10  13   19.10    2.90
  -1  10  13   26.50    4.00
  -1 -10  13   33.60    4.90
   1 -10 -13   32.60    5.30
   1 -10 -13   26.40    3.80
   1 -10 -13   23.40    3.50
  -1 -10  13   25.10    3.30
   1 -10 -13   23.70    5.30
  -1 -10  13   16.20    3.20
  -1  10  12  124.59    6.90
   1  10 -12  116.79    9.10
  -1  10  12  139.49    8.10
  -1  10  12  126.49    8.20
  -1  10  12  128.39    5.90
   1  10 -12  124.89    5.90
   1  10 -12  130.49    7.40
   1  10 -12  133.19    6.00
  -1 -10  12  135.59    8.60
   1 -10 -12  118.49    9.60
  -1 -10  12  127.39    7.40
   1 -10 -12  125.79    7.50
   1 -10 -12  127.89    7.10
  -1 -10  12  141.99    7.40
   1 -10 -12  121.69    9.00
  -1 -10  12  128.79    8.50
  -1  10  11   57.29    6.90
   1  10 -11   58.29    4.70
  -1  10  11   60.09    5.20
   1  10 -11   69.19    7.90
  -1  10  11   59.99    3.60
   1  10 -11   59.89    3.70
  -1  10  11   51.29    4.40
   1  10 -11   63.49    3.60
   1  10 -11   60.89    4.70
   1 -10 -11   67.79    7.20
   1 -10 -11   66.49    5.10
  -1 -10  11   54.09    6.20
  -1 -10  11   58.69    4.50
  -1 -10  11   50.39    5.80
   1 -10 -11   62.09    8.00
  -1 -10  11   60.49    4.80
   1 -10 -11   64.69    4.60
   1  10 -10   96.49    5.00
   1  10 -10   95.59    8.10
   1  10 -10   91.79    4.60
  -1  10  10  107.19    5.10
   1  10 -10  109.09    7.30
  -1  10  10  101.89    6.00
   1  10 -10  102.49    6.90
  -1  10  10   96.49    6.80
  -1  10  10  103.49    6.40
   1 -10 -10  102.29    6.20
  -1 -10  10   91.99    7.30
  -1 -10  10   97.89    7.40
  -1 -10  10  107.89    6.20
   1 -10 -10   95.69    7.50
  -1 -10  10  105.99    6.10
   1 -10 -10  100.89    5.80
   1 -10 -10   96.59    8.50
   1  10  -9  176.58   10.70
  -1  10   9  172.58    6.70
  -1  10   9  172.58    7.40
   1  10  -9  184.48    8.50
  -1  10   9  168.18    9.40
   1  10  -9  159.98    6.70
  -1  10   9  184.38    8.90
   1  10  -9  174.88    8.40
   1  10  -9  170.28    7.40
  -1  10   9  170.98    8.30
  -1 -10   9  158.28    8.10
  -1 -10   9  184.48    8.50
   1 -10  -9  169.08    9.90
   1 -10  -9  173.48    8.60
   1 -10  -9  177.98    8.20
  -1 -10   9  179.68   10.20
   1  10  -8   22.80    4.50
   1  10  -8   22.50    3.10
  -1  10   8   19.60    1.80
  -1  10   8   26.40    4.60
   1  10  -8   16.10    2.70
  -1  10   8   24.50    3.40
   1  10  -8   23.50    2.70
  -1  10   8   13.50    2.50
   1 -10  -8   22.10    5.30
  -1 -10   8   16.40    4.10
  -1 -10   8   22.60    3.10
  -1 -10   8   21.70    3.80
   1 -10  -8   17.80    3.10
   1 -10  -8   16.20    3.60
  -1 -10   8   23.80    3.10
   1 -10  -8   20.40    2.80
   1  10  -7   -0.10    1.40
  -1  10   7   -0.20    1.40
   1  10  -7   -1.50    1.10
  -1  10   7    0.00    0.70
   1  10  -7    0.30    2.30
   1  10  -7   -1.20    1.30
  -1  10   7    0.10    1.50
   1 -10  -7    0.30    2.80
   1 -10  -7   -0.60    1.20
   1 -10  -7   -0.30    2.00
   1 -10  -7    4.90    1.70
  -1 -10   7    3.70    2.50
  -1 -10   7    1.50    1.60
  -1 -10   7   -1.40    1.20
  -1  10   6  132.09    6.80
  -1  10   6  134.79    5.40
   1  10  -6  115.29    6.40
  -1  10   6  133.99    6.70
   1  10  -6  143.39    9.40
   1  10  -6  124.89    6.10
   1  10  -6  130.69    6.50
   1 -10  -6  120.49    7.50
   1 -10  -6  121.79    9.00
   1 -10  -6  128.99    6.90
  -1 -10   6  120.59    8.20
  -1 -10   6  135.39    6.80
  -1 -10   6  133.09    6.60
   1 -10  -6  130.69    6.50
  -1  10   5  221.18    8.10
   1  10  -5  211.78    9.20
   1  10  -5  195.58   11.60
   1  10  -5  206.28    9.10
   1  10  -5  214.78    8.80
  -1  10   5  221.58    9.50
  -1  10   5  203.78    9.30
   1 -10  -5  192.18   11.70
   1 -10  -5  220.58    9.30
   1 -10  -5  222.38   10.40
  -1 -10   5  219.18    9.10
   1 -10  -5  208.08    9.80
  -1 -10   5  225.78    9.50
  -1 -10   5  208.28   11.40
   1  10  -4   59.59    3.90
   1  10  -4   64.59    4.20
   1  10  -4   49.99    6.40
  -1  10   4   58.69    3.20
  -1  10   4   54.59    4.00
   1  10  -4   66.39    4.10
  -1  10   4   51.29    3.90
  -1 -10   4   50.49    6.10
   1 -10  -4   57.49    6.80
  -1 -10   4   59.49    3.90
   1 -10  -4   56.99    4.60
   1 -10  -4   51.29    3.80
  -1 -10   4   55.39    4.10
   1 -10  -4   55.59    4.40
   1  10  -3  101.29    5.30
   1  10  -3  108.69    7.90
  -1  10   3  106.39    5.40
  -1  10   3  103.09    4.70
  -1  10   3  100.09    5.60
   1  10  -3  103.39    5.60
   1  10  -3   96.39    5.30
   1 -10  -3  104.99    6.30
  -1 -10   3   98.79    5.20
  -1 -10   3   87.09    7.10
   1 -10  -3  106.79    6.10
  -1 -10   3   96.89    5.60
   1 -10  -3   96.79    5.50
   1 -10  -3   89.69    7.50
   1  10  -2  172.88   10.40
  -1  10   2  169.18    7.50
  -1  10   2  174.48    8.00
  -1  10   2  176.68    7.10
   1  10  -2  165.98    7.70
   1  10  -2  173.48    7.90
   1  10  -2  173.28    7.60
   1 -10  -2  180.68    8.20
  -1 -10   2  170.38    7.40
  -1 -10   2  170.48    7.00
  -1 -10   2  166.98    7.90
  -1 -10   2  179.28   10.40
   1 -10  -2  172.38    8.80
   1 -10  -2  180.08   10.50
   1 -10  -2  178.08    8.10
   1  10  -1  153.88    6.90
   1  10  -1  151.28    7.20
  -1  10   1  159.38    6.90
   1  10  -1  159.38    7.50
  -1  10   1  159.48    7.50
   1  10  -1  165.08   10.10
  -1  10   1  156.58    6.70
   1 -10  -1  160.18    7.50
  -1 -10   1  153.68    7.40
  -1 -10   1  160.58    7.40
  -1 -10   1  151.88    9.50
   1 -10  -1  151.08    7.20
   1 -10  -1  150.28    8.30
   1 -10  -1  170.48   10.10
  -1 -10   1  141.49    6.70
   1  10   0  895.61   32.20
  -1  10   0  807.72   28.40
   1  10   0  819.22   28.50
  -1  10   0  846.82   27.60
   1  10   0  793.52   27.70
  -1  10   0  787.72   27.60
   1  10   0  880.91   28.60
  -1 -10   0  821.62   28.40
   1 -10   0  867.81   28.70
  -1 -10   0  818.72   28.30
   1 -10   0  754.92   31.30
   1 -10   0  806.42   29.90
  -1 -10   0  842.12   29.80
   1 -10   0  808.32   27.80
   1 -10   0  846.42   27.40
  -1 -10   0  837.02   31.80
  -1  10  -1   70.89    4.50
  -1  10  -1   72.69    4.00
   1  10   1   75.29    6.40
   1  10   1   65.49    3.90
   1  10   1   63.39    4.40
  -1  10  -1   67.59    6.20
  -1  10  -1   60.79    3.60
   1  10   1   68.29    4.60
  -1 -10  -1   64.89    5.00
  -1 -10  -1   75.49    4.90
  -1 -10  -1   72.29    4.60
  -1 -10  -1   74.09    6.60
   1 -10   1   65.09    6.10
   1 -10   1   72.49    3.90
   1 -10   1   66.79    3.60
   1 -10   1   67.19    4.50
   1  10   2  295.67   12.20
   1  10   2  315.07   12.30
   1  10   2  305.37   11.30
  -1  10  -2  296.97   11.50
  -1  10  -2  299.07   10.80
  -1  10  -2  289.67   14.60
  -1  10  -2  292.87   11.90
  -1 -10  -2  304.27   12.00
  -1 -10  -2  304.17   13.70
   1 -10   2  296.87   10.50
   1 -10   2  305.97   14.70
  -1 -10  -2  302.57   12.80
   1 -10   2  313.07   12.30
  -1 -10  -2  290.07   14.90
   1  10   3  496.75   18.20
  -1  10  -3  477.95   16.60
   1  10   3  494.45   17.30
  -1  10  -3  477.95   18.00
   1  10   3  474.85   18.40
  -1  10  -3  491.05   17.70
  -1  10  -3  522.05   21.20
   1 -10   3  513.05   21.10
   1 -10   3  501.35   17.60
  -1 -10  -3  505.05   18.10
  -1 -10  -3  505.25   18.80
  -1 -10  -3  492.05   21.50
  -1 -10  -3  462.95   18.90
   1 -10   3  510.85   18.40
  -1  10  -4  186.28    8.00
  -1  10  -4  173.98   10.50
  -1  10  -4  177.38    6.80
  -1  10  -4  177.58    8.10
   1  10   4  167.18    8.20
  -1 -10  -4  176.68   11.00
  -1 -10  -4  168.58    9.10
   1 -10   4  204.28    8.70
  -1 -10  -4  191.08    8.80
   1 -10   4  173.78    7.80
   1 -10   4  163.78   10.10
  -1 -10  -4  189.98    8.30
  -1  10  -5  427.76   14.60
  -1  10  -5  469.85   19.50
  -1  10  -5  423.66   16.10
  -1  10  -5  443.66   16.40
   1  10   5  455.85   17.10
   1  10   5  413.96   16.40
  -1 -10  -5  426.16   16.60
   1 -10   5  461.75   16.30
  -1 -10  -5  420.66   16.20
  -1 -10  -5  426.46   19.60
  -1 -10  -5  433.56   17.90
   1 -10   5  419.86   18.70
   1 -10   5  451.35   16.70
  -1  10  -6   21.10    2.90
   1  10   6   26.20    3.20
  -1  10  -6   23.00    1.80
  -1  10  -6   32.10    5.20
  -1  10  -6   21.30    3.00
   1  10   6   21.90    3.50
  -1 -10  -6   32.00    5.60
   1 -10   6   20.80    2.80
  -1 -10  -6   27.00    3.50
  -1 -10  -6   24.00    4.00
   1 -10   6   28.60    3.40
  -1 -10  -6   22.00    2.90
   1 -10   6   20.80    4.10
  -1  10  -7  281.17   11.50
   1  10   7  283.57   11.70
  -1  10  -7  262.17   11.50
  -1  10  -7  321.67   14.80
  -1  10  -7  278.87    9.40
  -1  10  -7  271.77    9.90
   1  10   7  281.77   12.30
   1 -10   7  273.27   13.60
  -1 -10  -7  248.48   13.00
  -1 -10  -7  286.67   11.60
   1 -10   7  296.27   11.70
  -1 -10  -7  274.57   11.60
   1 -10   7  282.27   11.70
  -1 -10  -7  264.47   14.50
  -1  10  -8   72.19    3.60
  -1  10  -8   64.79    4.70
  -1  10  -8   69.89    3.10
  -1  10  -8   79.09    4.90
   1  10   8   63.79    5.30
   1  10   8   82.79    6.10
   1  10   8   76.79    3.90
   1  10   8   70.99    5.20
  -1  10  -8   65.79    6.50
  -1 -10  -8   70.69    6.30
   1 -10   8   65.39    4.70
  -1 -10  -8   77.69    7.20
   1 -10   8   71.19    6.10
   1 -10   8   69.49    4.70
  -1 -10  -8   63.79    4.60
  -1 -10  -8   81.39    5.20
   1  10   9   52.09    4.90
  -1  10  -9   49.90    2.60
   1  10   9   46.20    3.60
  -1  10  -9   47.30    4.10
  -1  10  -9   45.80    2.80
   1  10   9   44.60    3.90
  -1  10  -9   60.99    7.00
   1  10   9   53.79    5.50
   1 -10   9   57.49    6.40
  -1 -10  -9   46.90    4.10
  -1 -10  -9   51.89    7.90
  -1 -10  -9   55.29    6.60
   1 -10   9   43.00    3.90
  -1 -10  -9   46.10    3.80
   1 -10   9   37.40    5.20
   1 -10   9   51.99    4.10
  -1  10 -10   13.10    3.80
  -1  10 -10   15.60    3.20
  -1  10 -10   13.30    1.70
  -1  10 -10   12.90    1.60
   1  10  10   15.60    2.50
   1  10  10   16.90    3.10
  -1  10 -10    9.50    2.60
   1  10  10   20.20    3.00
   1  10  10   15.00    3.20
  -1 -10 -10   13.60    2.50
   1 -10  10   17.30    3.60
  -1 -10 -10   19.80    3.50
   1 -10  10   18.90    4.10
  -1 -10 -10   14.60    4.00
   1 -10  10   19.80    3.30
  -1 -10 -10   14.00    4.70
   1 -10  10   12.10    2.50
  -1  10 -11  396.06   18.10
   1  10  11  383.46   16.50
  -1  10 -11  371.36   13.60
   1  10  11  406.06   15.60
  -1  10 -11  383.96   13.60
  -1  10 -11  393.06   15.70
   1  10  11  393.56   14.90
   1  10  11  386.56   16.40
   1 -10  11  363.66   17.00
   1 -10  11  368.16   16.80
  -1 -10 -11  399.96   15.90
   1 -10  11  398.36   15.60
  -1 -10 -11  390.46   15.60
   1 -10  11  438.36   16.20
  -1 -10 -11  401.06   18.50
  -1 -10 -11  366.46   18.70
  -1  10 -12  252.57    9.50
  -1  10 -12  271.07   13.80
   1  10  12  257.97   12.10
  -1  10 -12  254.07   11.50
   1  10  12  235.98   11.90
   1  10  12  280.07   10.70
   1  10  12  242.18   11.00
   1 -10  12  232.48   17.00
  -1 -10 -12  256.37   11.70
  -1 -10 -12  223.68   14.00
  -1 -10 -12  251.77   13.70
   1 -10  12  246.08   11.30
   1 -10  12  250.27   11.50
   1 -10  12  253.47   12.30
  -1 -10 -12  242.98   11.30
   1  10  13    6.20    2.80
   1  10  13   -2.50    2.60
  -1  10 -13    2.70    1.30
   1  10  13    1.20    1.60
  -1  10 -13    4.50    3.20
  -1 -10 -13    1.80    2.00
   1 -10  13    1.50    2.70
  -1 -10 -13    1.60    3.70
   1 -10  13    2.30    2.10
   1 -10  13    3.40    2.10
  -1 -10 -13    2.50    3.40
  -1 -10 -13   -4.10    2.30
   1  10  14   68.19    4.30
  -1  10 -14   54.59    6.90
  -1  10 -14   56.09    4.00
   1  10  14   57.79    5.50
   1  10  14   55.09    5.40
  -1 -10 -14   53.59    5.80
   1 -10  14   55.19    4.90
  -1 -10 -14   54.59    7.40
  -1 -10 -14   59.19    5.10
   1 -10  14   62.99    5.80
   1 -10  14   49.00    4.80
  -1  10 -15  154.08   10.10
   1  10  15  145.19    7.10
   1  10  15  126.79    9.40
  -1 -10 -15  134.89   12.70
   1 -10  15  144.09    8.70
   1 -10  15  157.98    8.90
  -1 -10 -15  145.99    8.80
   1 -10  15  162.78    8.40
   1  10  16    2.20    1.70
   1  10  16    5.90    2.70
  -1  10 -16   -1.90    3.00
  -1  10 -16    2.70    1.90
   1 -10  16    5.40    2.80
   1 -10  16    5.10    2.70
   1 -10  16    3.70    2.60
  -1 -10 -16    3.80    2.80
  -1 -10 -16    3.70    2.80
   1  10  17    0.30    2.60
  -1  10 -17    5.20    2.20
   1  10  17   -2.10    1.60
  -1  10 -17    1.70    3.30
   1 -10  17    0.90    2.70
   1 -10  17    0.60    2.50
  -1 -10 -17   -1.20    2.40
   1 -10  17    0.00    2.00
  -1  10 -18    3.50    2.80
   1  10  18    1.20    2.50
   1  10  18    0.20    1.60
  -1  10 -18    1.50    3.40
   1 -10  18   -0.10    1.80
   1 -10  18   -0.80    2.20
   1 -10  18   -1.20    2.90
  -1 -10 -18   -1.30    2.90
   1  10  19    8.50    2.30
  -1  10 -19    8.00    3.30
  -1  10 -19   10.80    4.30
   1  10  19    8.10    3.30
   1 -10  19   10.60    3.10
   1 -10  19    9.60    3.10
  -1 -10 -19    8.80    3.90
   1 -10  19   14.70    3.90
   1  10  20   22.70    3.40
   1  10  20   22.70    5.10
  -1  10 -20   14.70    3.80
  -1  10 -20   23.70    5.30
   1 -10  20   25.50    4.30
   1 -10  20   41.40    5.80
  -1 -10 -20   32.10    5.30
   1 -10  20   30.60    5.10
  -1  10 -21   13.50    4.50
  -1  10 -21   13.10    4.80
   1  10  21    8.40    2.40
   1  10  21   13.50    3.90
  -1 -10 -21    7.40    4.40
   1 -10  21   14.40    3.50
   1 -10  21    8.40    3.50
   1  10  22   29.70    4.00
  -1  10 -22   31.60    6.40
   1  10  22   26.00    5.00
   1 -10  22   12.80    3.90
   1 -10  22   18.30    4.10
   1 -10  22   28.40    4.50
  -1 -10 -22   25.70    5.70
   1  10  23   32.60    6.70
  -1  10 -23   38.20    6.90
   1  10  23   35.10    4.60
  -1  10 -23   44.30    7.00
   1 -10  23   40.60    6.10
   1 -10  23   39.80    5.00
   1 -10  23   37.90    5.40
  -1 -10 -23   34.10    6.20
   1  10  24    7.60    3.40
  -1  10 -24    5.80    5.30
   1  10  24    6.90    4.30
   1 -10  24    1.50    3.90
   1 -10  24    6.00    3.50
  -1 -10 -24    6.20    4.10
  -1 -10 -24    9.60    5.10
  -1  11  23   -1.90    2.30
   1  11 -23   -4.50    5.60
   1  11 -23   -3.80    5.10
  -1  11  23   -2.50    3.50
  -1 -11  23    2.50    2.80
  -1 -11  23   -2.40    3.00
   1 -11 -23   -2.40    4.30
   1  11 -22   -5.40    4.60
  -1  11  22    2.30    2.90
  -1  11  22   -4.10    2.10
   1  11 -22    4.30    4.80
   1 -11 -22    2.20    3.10
  -1 -11  22    2.60    3.00
  -1  11  21    2.60    3.20
  -1  11  21    4.20    2.20
   1  11 -21    5.80    3.90
   1  11 -21   -2.70    4.60
  -1 -11  21   -1.70    3.30
   1 -11 -21   -0.60    3.70
  -1 -11  21    4.50    3.10
   1  11 -20    2.00    3.20
  -1  11  20    4.40    2.10
  -1  11  20    1.40    3.30
   1  11 -20   -0.60    4.30
  -1 -11  20    0.50    3.00
  -1 -11  20    0.80    2.50
   1 -11 -20    1.20    3.60
  -1  11  19    9.40    3.20
   1  11 -19    2.60    2.90
  -1  11  19    8.80    2.30
   1  11 -19   10.40    5.00
  -1 -11  19    8.20    3.40
  -1 -11  19    6.90    3.70
  -1 -11  19   10.10    3.20
   1 -11 -19    0.60    3.00
   1 -11 -19    8.10    3.00
   1  11 -18    4.40    4.30
   1  11 -18    1.10    2.60
  -1  11  18    8.40    2.00
  -1  11  18    0.40    2.80
   1 -11 -18    0.30    2.50
   1 -11 -18    5.20    3.20
  -1 -11  18    2.80    3.50
  -1 -11  18    3.50    2.20
  -1 -11  18    4.70    2.50
[truncated: 4,288,864 more chars]
