# Supplementary material for: Regulating photosalient behavior in dynamic metal-organic crystals
Source: Commun Chem. 2023 Jul 14;6:150. doi: 10.1038/s42004-023-00951-0 (PMC10349121; doi:10.1038/s42004-023-00951-0)
Supplement: Supplementary file 9 — Supplementary Data 6 [file 42004_2023_951_MOESM9_ESM.cif]

 
data_Cd6oh_AI
 
_audit_creation_method            'SHELXL-2018/3'
_shelx_SHELXL_version_number      '2018/3'
_chemical_name_systematic         ?
_chemical_name_common             ?
_chemical_melting_point           ?
_chemical_formula_moiety          ?
_chemical_formula_sum
 'C96 H72 Cd2 N4 O12' 
_chemical_formula_weight          1698.40

loop_
 _atom_type_symbol
 _atom_type_description
 _atom_type_scat_dispersion_real
 _atom_type_scat_dispersion_imag
 _atom_type_scat_source
 'C'  'C'   0.0033   0.0016
 'International Tables Vol C Tables 4.2.6.8 and 6.1.1.4'
 'H'  'H'   0.0000   0.0000
 'International Tables Vol C Tables 4.2.6.8 and 6.1.1.4'
 'Cd'  'Cd'  -0.8075   1.2024
 'International Tables Vol C Tables 4.2.6.8 and 6.1.1.4'
 'N'  'N'   0.0061   0.0033
 'International Tables Vol C Tables 4.2.6.8 and 6.1.1.4'
 'O'  'O'   0.0106   0.0060
 'International Tables Vol C Tables 4.2.6.8 and 6.1.1.4'
 
_space_group_crystal_system       monoclinic
_space_group_IT_number            14
_space_group_name_H-M_alt         'P 21/c'
_space_group_name_Hall            '-P 2ybc'
 
_shelx_space_group_comment
;
The symmetry employed for this shelxl refinement is uniquely defined
by the following loop, which should always be used as a source of
symmetry information in preference to the above space-group names.
They are only intended as comments.
;
 
loop_
 _space_group_symop_operation_xyz
 'x, y, z'
 '-x, y+1/2, -z+1/2'
 '-x, -y, -z'
 'x, -y-1/2, z-1/2'
 
_cell_length_a                    22.0832(11)
_cell_length_b                    15.5975(7)
_cell_length_c                    23.0664(10)
_cell_angle_alpha                 90
_cell_angle_beta                  105.172(3)
_cell_angle_gamma                 90
_cell_volume                      7668.1(6)
_cell_formula_units_Z             4
_cell_measurement_temperature     293(2)
_cell_measurement_reflns_used     118038
_cell_measurement_theta_min       2.315
_cell_measurement_theta_max       28.362
 
_exptl_crystal_description        'needle'
_exptl_crystal_colour             'yellow'
_exptl_crystal_density_meas       ?
_exptl_crystal_density_method     ?
_exptl_crystal_density_diffrn     1.471          
_exptl_crystal_F_000              3472
_exptl_transmission_factor_min    0.880
_exptl_transmission_factor_max    0.881
_exptl_crystal_size_max           0.200
_exptl_crystal_size_mid           0.200
_exptl_crystal_size_min           0.200
_exptl_absorpt_coefficient_mu     0.625
_shelx_estimated_absorpt_T_min    0.885
_shelx_estimated_absorpt_T_max    0.885
_exptl_absorpt_correction_type    'MULTI-SCAN'
_exptl_absorpt_correction_T_min   ?
_exptl_absorpt_correction_T_max   ?
_exptl_absorpt_process_details    'SADABS 2016/2: Krause, L., Herbst-Irmer, R., Sheldrick G.M. & Stalke D., J. Appl. Cryst. 48 (2015) 3-10'
_exptl_absorpt_special_details    ?
_diffrn_ambient_temperature       293(2)
_diffrn_radiation_wavelength      0.71073
_diffrn_radiation_type            MoK\a
_diffrn_source                    ?
_diffrn_measurement_device_type   'Bruker APEX-II CCD'
_diffrn_measurement_method        '\f and \w scans'
_diffrn_detector_area_resol_mean  ?
_diffrn_reflns_number             115350
_diffrn_reflns_av_unetI/netI      0.5395
_diffrn_reflns_av_R_equivalents   0.5688
_diffrn_reflns_limit_h_min        -29
_diffrn_reflns_limit_h_max        29
_diffrn_reflns_limit_k_min        -20
_diffrn_reflns_limit_k_max        20
_diffrn_reflns_limit_l_min        -30
_diffrn_reflns_limit_l_max        30
_diffrn_reflns_theta_min          2.315
_diffrn_reflns_theta_max          28.362
_diffrn_reflns_theta_full         25.242
_diffrn_measured_fraction_theta_max   0.993
_diffrn_measured_fraction_theta_full  0.997
_diffrn_reflns_Laue_measured_fraction_max    0.993
_diffrn_reflns_Laue_measured_fraction_full   0.997
_diffrn_reflns_point_group_measured_fraction_max   0.993
_diffrn_reflns_point_group_measured_fraction_full  0.997
_reflns_number_total              19192
_reflns_number_gt                 4545
_reflns_threshold_expression      'I > 2\s(I)'
_reflns_Friedel_coverage          0.000
_reflns_Friedel_fraction_max      .
_reflns_Friedel_fraction_full     .
 
_reflns_special_details
;
 Reflections were merged by SHELXL according to the crystal
 class for the calculation of statistics and refinement.
 
 _reflns_Friedel_fraction is defined as the number of unique
 Friedel pairs measured divided by the number that would be
 possible theoretically, ignoring centric projections and
 systematic absences.
;
 
_computing_data_collection        ?
_computing_cell_refinement        ?
_computing_data_reduction         ?
_computing_structure_solution     'SHELXT 2014/5 (Sheldrick, 2014)'
_computing_structure_refinement 'SHELXL-2018/3 (Sheldrick, 2018)'
_computing_molecular_graphics     ?
_computing_publication_material   ?
_refine_special_details           ?
_refine_ls_structure_factor_coef  Fsqd
_refine_ls_matrix_type            full
_refine_ls_weighting_scheme       calc
_refine_ls_weighting_details
'w=1/[\s^2^(Fo^2^)+(0.2000P)^2^] where P=(Fo^2^+2Fc^2^)/3'
_atom_sites_solution_primary      ?
_atom_sites_solution_secondary    ?
_atom_sites_solution_hydrogens    geom
_refine_ls_hydrogen_treatment     constr
_refine_ls_extinction_method      none
_refine_ls_extinction_coef        .
_refine_ls_number_reflns          19192
_refine_ls_number_parameters      471
_refine_ls_number_restraints      0
_refine_ls_R_factor_all           0.4907
_refine_ls_R_factor_gt            0.2063
_refine_ls_wR_factor_ref          0.5333
_refine_ls_wR_factor_gt           0.4051
_refine_ls_goodness_of_fit_ref    1.126
_refine_ls_restrained_S_all       1.126
_refine_ls_shift/su_max           0.001
_refine_ls_shift/su_mean          0.000
 
loop_
 _atom_site_label
 _atom_site_type_symbol
 _atom_site_fract_x
 _atom_site_fract_y
 _atom_site_fract_z
 _atom_site_U_iso_or_equiv
 _atom_site_adp_type
 _atom_site_occupancy
 _atom_site_site_symmetry_order  
 _atom_site_calc_flag
 _atom_site_refinement_flags_posn
 _atom_site_refinement_flags_adp
 _atom_site_refinement_flags_occupancy
 _atom_site_disorder_assembly
 _atom_site_disorder_group
Cd1 Cd 1.02601(8) 0.66818(10) 0.73413(7) 0.0534(6) Uani 1 1 d . . . . .
Cd2 Cd 0.52663(8) 0.54140(11) 0.23315(8) 0.0593(7) Uani 1 1 d . . . . .
O2 O 0.9985(5) 0.7748(6) 0.7676(4) 0.013(3) Uiso 1 1 d . . . . .
O4 O 1.0759(5) 0.6889(6) 0.6783(4) 0.013(3) Uiso 1 1 d . . . . .
O8 O 0.5774(5) 0.5187(7) 0.1783(5) 0.021(3) Uiso 1 1 d . . . . .
O11 O 0.4626(5) 0.5347(7) 0.3179(5) 0.018(3) Uiso 1 1 d . . . . .
O5 O 1.0781(5) 0.6775(7) 0.5823(5) 0.021(3) Uiso 1 1 d . . . . .
O6 O 1.0473(5) 1.0801(7) 0.5887(5) 0.025(3) Uiso 1 1 d . . . . .
H6 H 1.029772 1.102952 0.611910 0.037 Uiso 1 1 calc R U . . .
N4 N 0.9460(5) 0.6172(8) 0.6797(5) 0.011(3) Uiso 1 1 d . . . . .
O1 O 0.9649(5) 0.6781(7) 0.8173(5) 0.016(3) Uiso 1 1 d . . . . .
N2 N 0.4495(6) 0.5990(8) 0.1789(5) 0.015(3) Uiso 1 1 d . . . . .
O9 O 0.5320(5) 0.1322(8) 0.0827(5) 0.033(3) Uiso 1 1 d . . . . .
H9 H 0.557948 0.104120 0.107307 0.050 Uiso 1 1 calc R U . . .
O3 O 0.9158(5) 1.0165(7) 0.9513(5) 0.027(3) Uiso 1 1 d . . . . .
H3 H 0.879810 1.012824 0.954717 0.040 Uiso 1 1 calc R U . . .
N3 N 0.6002(5) 0.5930(8) 0.2976(5) 0.010(3) Uiso 1 1 d . . . . .
N1 N 0.0985(6) 0.6163(8) -0.2002(6) 0.018(3) Uiso 1 1 d . . . . .
O12 O 0.3965(6) 0.1938(8) 0.4350(5) 0.033(3) Uiso 1 1 d . . . . .
H12 H 0.398412 0.146252 0.420407 0.049 Uiso 1 1 calc R U . . .
O10 O 0.4938(5) 0.4394(7) 0.2643(5) 0.026(3) Uiso 1 1 d . . . . .
O7 O 0.5833(6) 0.5299(8) 0.0844(6) 0.041(4) Uiso 1 1 d . . . . .
C82 C 0.8929(7) 0.6135(10) 0.6955(7) 0.016(4) Uiso 1 1 d . . . . .
H82 H 0.894692 0.621546 0.735871 0.020 Uiso 1 1 calc R U . . .
C85 C 1.0676(6) 0.8167(9) 0.6173(6) 0.004(3) Uiso 1 1 d . . . . .
C71 C 0.6488(7) 0.3709(10) 0.3935(7) 0.019(4) Uiso 1 1 d . . . . .
C81 C 0.9433(7) 0.6014(9) 0.6215(6) 0.011(4) Uiso 1 1 d . . . . .
H81 H 0.980117 0.601212 0.609080 0.013 Uiso 1 1 calc R U . . .
C79 C 0.8310(7) 0.5864(10) 0.5936(6) 0.010(4) Uiso 1 1 d . . . . .
C3 C 0.3359(7) 0.6364(10) 0.0925(7) 0.011(4) Uiso 1 1 d . . . . .
C80 C 0.8863(7) 0.5853(10) 0.5797(7) 0.021(4) Uiso 1 1 d . . . . .
H80 H 0.886630 0.573282 0.540249 0.025 Uiso 1 1 calc R U . . .
C68 C 0.6609(7) 0.4622(10) 0.4980(7) 0.022(4) Uiso 1 1 d . . . . .
H68 H 0.662682 0.493830 0.532634 0.027 Uiso 1 1 calc R U . . .
C83 C 0.8338(7) 0.5982(9) 0.6558(6) 0.013(4) Uiso 1 1 d . . . . .
H83 H 0.797707 0.595904 0.669394 0.015 Uiso 1 1 calc R U . . .
C94 C 0.9294(6) 0.9690(10) 0.8541(6) 0.010(4) Uiso 1 1 d . . . . .
H94 H 0.920282 1.023538 0.837851 0.012 Uiso 1 1 calc R U . . .
C20 C 0.2019(7) 0.5923(9) -0.1004(6) 0.010(4) Uiso 1 1 d . . . . .
C92 C 0.9566(7) 0.8236(9) 0.8438(7) 0.010(4) Uiso 1 1 d . . . . .
C43 C 0.4447(7) 0.3908(10) 0.3352(7) 0.016(4) Uiso 1 1 d . . . . .
C89 C 1.0572(7) 0.9579(10) 0.6574(7) 0.020(4) Uiso 1 1 d . . . . .
H89 H 1.055554 0.993179 0.689458 0.024 Uiso 1 1 calc R U . . .
C72 C 0.7081(7) 0.4154(10) 0.4208(7) 0.016(4) Uiso 1 1 d . . . . .
C53 C 0.5927(7) 0.6142(10) 0.3505(7) 0.016(4) Uiso 1 1 d . . . . .
H53 H 0.552064 0.620560 0.354478 0.019 Uiso 1 1 calc R U . . .
C88 C 1.0527(7) 0.9926(10) 0.6002(7) 0.014(4) Uiso 1 1 d . . . . .
C90 C 1.0640(7) 0.8730(10) 0.6648(7) 0.014(4) Uiso 1 1 d . . . . .
H90 H 1.066361 0.849879 0.702548 0.016 Uiso 1 1 calc R U . . .
C52 C 0.6436(7) 0.6278(11) 0.4016(7) 0.023(4) Uiso 1 1 d . . . . .
H52 H 0.636717 0.645374 0.437910 0.027 Uiso 1 1 calc R U . . .
C84 C 1.0733(7) 0.7203(10) 0.6253(7) 0.014(4) Uiso 1 1 d . . . . .
C60 C 0.8487(8) 0.8445(12) 0.6053(8) 0.030(5) Uiso 1 1 d . . . . .
C2 C 0.3914(7) 0.6361(10) 0.0780(7) 0.018(4) Uiso 1 1 d . . . . .
H2 H 0.392083 0.648548 0.038801 0.021 Uiso 1 1 calc R U . . .
C48 C 0.4403(7) 0.3052(10) 0.3116(7) 0.019(4) Uiso 1 1 d . . . . .
H48 H 0.450790 0.292997 0.275959 0.023 Uiso 1 1 calc R U . . .
C76 C 0.6455(9) 0.3294(12) 0.3361(8) 0.038(5) Uiso 1 1 d . . . . .
H76 H 0.607980 0.303962 0.315421 0.046 Uiso 1 1 calc R U . . .
C28 C 0.3592(8) 0.3461(12) 0.1075(8) 0.032(5) Uiso 1 1 d . . . . .
H28 H 0.384108 0.301743 0.127749 0.038 Uiso 1 1 calc R U . . .
C4 C 0.3404(8) 0.6226(10) 0.1518(7) 0.023(4) Uiso 1 1 d . . . . .
H4 H 0.304704 0.628912 0.165731 0.027 Uiso 1 1 calc R U . . .
C22 C 0.0925(8) 0.5984(11) -0.1457(7) 0.025(4) Uiso 1 1 d . . . . .
H22 H 0.052000 0.592996 -0.141316 0.030 Uiso 1 1 calc R U . . .
C54 C 0.7576(7) 0.6114(9) 0.4551(6) 0.007(3) Uiso 1 1 d . . . . .
H54 H 0.797338 0.623767 0.445396 0.009 Uiso 1 1 calc R U . . .
C17 C 0.1783(9) 0.8840(13) -0.1827(9) 0.042(5) Uiso 1 1 d . . . . .
H17 H 0.144068 0.914848 -0.204980 0.050 Uiso 1 1 calc R U . . .
C70 C 0.6003(8) 0.3724(12) 0.4205(8) 0.031(5) Uiso 1 1 d . . . . .
H70 H 0.563037 0.344200 0.402433 0.037 Uiso 1 1 calc R U . . .
C78 C 0.7689(7) 0.5837(9) 0.5495(6) 0.011(4) Uiso 1 1 d . . . . .
H78 H 0.735407 0.570143 0.568806 0.014 Uiso 1 1 calc R U . . .
C13 C 0.2292(7) 0.7959(10) -0.0924(7) 0.018(4) Uiso 1 1 d . . . . .
C59 C 0.8903(8) 0.8652(11) 0.5699(8) 0.028(5) Uiso 1 1 d . . . . .
H59 H 0.922975 0.903401 0.585051 0.034 Uiso 1 1 calc R U . . .
C91 C 0.9746(7) 0.7557(10) 0.8059(7) 0.012(4) Uiso 1 1 d . . . . .
C51 C 0.7026(7) 0.6146(10) 0.3964(7) 0.017(4) Uiso 1 1 d . . . . .
C86 C 1.0643(7) 0.8537(10) 0.5627(7) 0.012(4) Uiso 1 1 d . . . . .
H86 H 1.066660 0.818751 0.530713 0.014 Uiso 1 1 calc R U . . .
C50 C 0.7102(7) 0.5965(9) 0.3421(6) 0.013(4) Uiso 1 1 d . . . . .
H50 H 0.750507 0.591155 0.337054 0.015 Uiso 1 1 calc R U . . .
C67 C 0.7106(7) 0.4636(10) 0.4735(7) 0.012(4) Uiso 1 1 d . . . . .
C39 C 0.5556(7) 0.2494(11) 0.1547(8) 0.024(4) Uiso 1 1 d . . . . .
H39 H 0.557156 0.211923 0.186467 0.029 Uiso 1 1 calc R U . . .
C47 C 0.4199(7) 0.2413(10) 0.3438(7) 0.016(4) Uiso 1 1 d . . . . .
H47 H 0.413702 0.186537 0.327260 0.019 Uiso 1 1 calc R U . . .
C87 C 1.0578(7) 0.9396(10) 0.5537(7) 0.013(4) Uiso 1 1 d . . . . .
H87 H 1.056786 0.962721 0.516324 0.016 Uiso 1 1 calc R U . . .
C8 C 0.2232(7) 0.7540(10) -0.0386(7) 0.013(4) Uiso 1 1 d . . . . .
C65 C 0.7984(7) 0.7834(10) 0.5826(7) 0.018(4) Uiso 1 1 d . . . . .
C30 C 0.2693(7) 0.4435(10) 0.0951(7) 0.020(4) Uiso 1 1 d . . . . .
C29 C 0.3111(8) 0.3745(11) 0.1275(8) 0.028(5) Uiso 1 1 d . . . . .
C61 C 0.8522(9) 0.8784(13) 0.6645(8) 0.041(5) Uiso 1 1 d . . . . .
H61 H 0.885431 0.915120 0.681107 0.049 Uiso 1 1 calc R U . . .
C40 C 0.5666(7) 0.3359(11) 0.1659(8) 0.022(4) Uiso 1 1 d . . . . .
H40 H 0.576452 0.356886 0.204948 0.027 Uiso 1 1 calc R U . . .
C1 C 0.4482(8) 0.6174(11) 0.1210(7) 0.025(4) Uiso 1 1 d . . . . .
H1 H 0.485466 0.617622 0.109385 0.029 Uiso 1 1 calc R U . . .
C19 C 0.2100(8) 0.6044(10) -0.1577(7) 0.019(4) Uiso 1 1 d . . . . .
H19 H 0.250245 0.605137 -0.163103 0.023 Uiso 1 1 calc R U . . .
C55 C 0.7527(7) 0.6652(9) 0.5087(6) 0.011(4) Uiso 1 1 d . . . . .
H55 H 0.709113 0.682429 0.504435 0.013 Uiso 1 1 calc R U . . .
C36 C 0.5627(7) 0.3916(10) 0.1170(7) 0.013(4) Uiso 1 1 d . . . . .
C69 C 0.6059(8) 0.4130(11) 0.4715(8) 0.026(4) Uiso 1 1 d . . . . .
H69 H 0.573792 0.409777 0.490657 0.032 Uiso 1 1 calc R U . . .
C37 C 0.5460(7) 0.3607(10) 0.0570(7) 0.018(4) Uiso 1 1 d . . . . .
H37 H 0.541639 0.397644 0.024535 0.022 Uiso 1 1 calc R U . . .
C74 C 0.7526(8) 0.3674(11) 0.3439(8) 0.032(5) Uiso 1 1 d . . . . .
H74 H 0.787264 0.364829 0.328123 0.038 Uiso 1 1 calc R U . . .
C58 C 0.8840(8) 0.8320(11) 0.5163(8) 0.029(5) Uiso 1 1 d . . . . .
H58 H 0.909946 0.848807 0.492387 0.035 Uiso 1 1 calc R U . . .
C41 C 0.5419(8) 0.2175(12) 0.0949(8) 0.031(5) Uiso 1 1 d . . . . .
C38 C 0.5362(7) 0.2721(11) 0.0487(8) 0.024(4) Uiso 1 1 d . . . . .
H38 H 0.525274 0.250361 0.009839 0.029 Uiso 1 1 calc R U . . .
C97 C 0.9547(7) 0.8077(12) 0.9022(7) 0.025(4) Uiso 1 1 d . . . . .
H97 H 0.962835 0.752617 0.917652 0.030 Uiso 1 1 calc R U . . .
C49 C 0.6591(7) 0.5856(10) 0.2934(7) 0.021(4) Uiso 1 1 d . . . . .
H49 H 0.665860 0.572526 0.256241 0.026 Uiso 1 1 calc R U . . .
C77 C 0.7647(7) 0.5281(9) 0.4943(6) 0.008(3) Uiso 1 1 d . . . . .
H77 H 0.805070 0.500415 0.496699 0.009 Uiso 1 1 calc R U . . .
C95 C 0.9257(8) 0.9535(11) 0.9129(7) 0.023(4) Uiso 1 1 d . . . . .
C56 C 0.7962(7) 0.7426(10) 0.5251(7) 0.015(4) Uiso 1 1 d . . . . .
C93 C 0.9460(6) 0.9058(10) 0.8197(7) 0.014(4) Uiso 1 1 d . . . . .
H93 H 0.950119 0.917543 0.781430 0.017 Uiso 1 1 calc R U . . .
C5 C 0.3966(8) 0.5994(11) 0.1922(8) 0.026(5) Uiso 1 1 d . . . . .
H5 H 0.395743 0.583376 0.230784 0.032 Uiso 1 1 calc R U . . .
C9 C 0.1749(7) 0.7712(10) -0.0174(8) 0.021(4) Uiso 1 1 d . . . . .
H9A H 0.174125 0.747994 0.019501 0.025 Uiso 1 1 calc R U . . .
C10 C 0.1254(9) 0.8217(12) -0.0471(8) 0.039(5) Uiso 1 1 d . . . . .
H10 H 0.090380 0.828737 -0.032271 0.046 Uiso 1 1 calc R U . . .
C44 C 0.4302(7) 0.4006(12) 0.3902(7) 0.026(4) Uiso 1 1 d . . . . .
H44 H 0.432821 0.455685 0.406056 0.031 Uiso 1 1 calc R U . . .
C46 C 0.4087(7) 0.2544(10) 0.3980(7) 0.017(4) Uiso 1 1 d . . . . .
C75 C 0.6946(9) 0.3267(13) 0.3122(10) 0.048(6) Uiso 1 1 d . . . . .
H75 H 0.691368 0.299046 0.275749 0.057 Uiso 1 1 calc R U . . .
C12 C 0.1749(8) 0.8478(12) -0.1236(8) 0.034(5) Uiso 1 1 d . . . . .
C11 C 0.1289(9) 0.8607(12) -0.0983(8) 0.033(5) Uiso 1 1 d . . . . .
H11 H 0.097225 0.898762 -0.116507 0.040 Uiso 1 1 calc R U . . .
C73 C 0.7569(8) 0.4080(11) 0.3946(7) 0.024(4) Uiso 1 1 d . . . . .
H73 H 0.795139 0.433014 0.413849 0.029 Uiso 1 1 calc R U . . .
C18 C 0.1595(7) 0.6151(11) -0.2059(8) 0.026(4) Uiso 1 1 d . . . . .
H18 H 0.166169 0.621889 -0.243795 0.031 Uiso 1 1 calc R U . . .
C21 C 0.1413(8) 0.5871(11) -0.0952(8) 0.028(5) Uiso 1 1 d . . . . .
H21 H 0.133520 0.576148 -0.058230 0.034 Uiso 1 1 calc R U . . .
C23 C 0.2587(7) 0.5938(10) -0.0451(7) 0.015(4) Uiso 1 1 d . . . . .
H23 H 0.296057 0.570146 -0.054724 0.018 Uiso 1 1 calc R U . . .
C96 C 0.9410(7) 0.8712(10) 0.9379(7) 0.020(4) Uiso 1 1 d . . . . .
H96 H 0.941826 0.860345 0.977708 0.024 Uiso 1 1 calc R U . . .
C24 C 0.2501(7) 0.5555(10) 0.0137(7) 0.017(4) Uiso 1 1 d . . . . .
H24 H 0.205191 0.548736 0.010333 0.021 Uiso 1 1 calc R U . . .
C57 C 0.8361(8) 0.7692(11) 0.4959(8) 0.026(4) Uiso 1 1 d . . . . .
H57 H 0.832955 0.744933 0.458372 0.032 Uiso 1 1 calc R U . . .
C62 C 0.8133(9) 0.8622(13) 0.6961(9) 0.046(6) Uiso 1 1 d . . . . .
H62 H 0.818889 0.885892 0.734119 0.055 Uiso 1 1 calc R U . . .
C45 C 0.4133(8) 0.3395(11) 0.4214(8) 0.025(4) Uiso 1 1 d . . . . .
H45 H 0.404462 0.351201 0.457883 0.030 Uiso 1 1 calc R U . . .
C7 C 0.2732(8) 0.6862(10) -0.0140(7) 0.018(4) Uiso 1 1 d . . . . .
H7 H 0.315034 0.706593 -0.014646 0.022 Uiso 1 1 calc R U . . .
C35 C 0.5764(8) 0.4876(12) 0.1269(8) 0.028(5) Uiso 1 1 d . . . . .
C6 C 0.2742(7) 0.6439(10) 0.0477(7) 0.017(4) Uiso 1 1 d . . . . .
H6A H 0.242462 0.669211 0.065318 0.020 Uiso 1 1 calc R U . . .
C25 C 0.2850(7) 0.4754(10) 0.0425(7) 0.015(4) Uiso 1 1 d . . . . .
C26 C 0.3322(8) 0.4430(12) 0.0254(9) 0.038(5) Uiso 1 1 d . . . . .
H26 H 0.339575 0.462217 -0.010271 0.045 Uiso 1 1 calc R U . . .
C27 C 0.3720(10) 0.3804(13) 0.0590(9) 0.049(6) Uiso 1 1 d . . . . .
H27 H 0.407406 0.362852 0.047470 0.059 Uiso 1 1 calc R U . . .
C42 C 0.4676(7) 0.4607(11) 0.3034(7) 0.019(4) Uiso 1 1 d . . . . .
C16 C 0.2276(10) 0.8746(15) -0.2052(10) 0.061(7) Uiso 1 1 d . . . . .
H16 H 0.226710 0.898419 -0.242406 0.073 Uiso 1 1 calc R U . . .
C34 C 0.2979(11) 0.3427(15) 0.1813(10) 0.060(7) Uiso 1 1 d . . . . .
H34 H 0.324674 0.302151 0.204177 0.072 Uiso 1 1 calc R U . . .
C63 C 0.7605(9) 0.8058(12) 0.6708(9) 0.039(5) Uiso 1 1 d . . . . .
H63 H 0.730117 0.796224 0.691405 0.047 Uiso 1 1 calc R U . . .
C31 C 0.2199(8) 0.4685(12) 0.1166(8) 0.031(5) Uiso 1 1 d . . . . .
H31 H 0.193308 0.511589 0.096745 0.037 Uiso 1 1 calc R U . . .
C64 C 0.7558(8) 0.7668(12) 0.6166(8) 0.031(5) Uiso 1 1 d . . . . .
H64 H 0.723235 0.728177 0.601953 0.037 Uiso 1 1 calc R U . . .
C14 C 0.2795(8) 0.7881(12) -0.1182(8) 0.032(5) Uiso 1 1 d . . . . .
H14 H 0.313338 0.754418 -0.098323 0.038 Uiso 1 1 calc R U . . .
C15 C 0.2826(10) 0.8277(13) -0.1725(9) 0.052(6) Uiso 1 1 d . . . . .
H15 H 0.318314 0.823825 -0.186612 0.063 Uiso 1 1 calc R U . . .
C33 C 0.2475(10) 0.3699(15) 0.2000(10) 0.059(7) Uiso 1 1 d . . . . .
H33 H 0.239982 0.346916 0.234631 0.071 Uiso 1 1 calc R U . . .
C32 C 0.2081(11) 0.4307(15) 0.1683(10) 0.060(7) Uiso 1 1 d . . . . .
H32 H 0.173134 0.447408 0.180814 0.072 Uiso 1 1 calc R U . . .
 
loop_
 _atom_site_aniso_label
 _atom_site_aniso_U_11
 _atom_site_aniso_U_22
 _atom_site_aniso_U_33
 _atom_site_aniso_U_23
 _atom_site_aniso_U_13
 _atom_site_aniso_U_12
Cd1 0.0652(13) 0.0409(11) 0.0420(11) 0.0010(9) -0.0074(9) -0.0009(9)
Cd2 0.0669(13) 0.0494(12) 0.0476(12) 0.0002(9) -0.0097(9) -0.0055(10)
 
_geom_special_details
;
 All esds (except the esd in the dihedral angle between two l.s. planes)
 are estimated using the full covariance matrix.  The cell esds are taken
 into account individually in the estimation of esds in distances, angles
 and torsion angles; correlations between esds in cell parameters are only
 used when they are defined by crystal symmetry.  An approximate (isotropic)
 treatment of cell esds is used for estimating esds involving l.s. planes.
;
 
loop_
 _geom_bond_atom_site_label_1
 _geom_bond_atom_site_label_2
 _geom_bond_distance
 _geom_bond_site_symmetry_2
 _geom_bond_publ_flag
Cd1 O4 1.928(10) . ?
Cd1 O2 1.994(10) . ?
Cd1 N4 2.042(12) . ?
Cd1 N1 2.061(13) 1_656 ?
Cd1 C91 2.623(15) . ?
Cd1 O1 2.624(10) . ?
Cd2 O8 1.929(11) . ?
Cd2 O10 1.961(11) . ?
Cd2 N2 2.039(12) . ?
Cd2 N3 2.057(12) . ?
Cd2 C42 2.648(17) . ?
O2 C91 1.180(16) . ?
O4 C84 1.303(17) . ?
O8 C35 1.276(19) . ?
O11 C42 1.215(18) . ?
O5 C84 1.224(17) . ?
O6 C88 1.389(18) . ?
O6 H6 0.8200 . ?
N4 C82 1.317(17) . ?
N4 C81 1.352(17) . ?
O1 C91 1.269(17) . ?
N2 C5 1.283(18) . ?
N2 C1 1.361(19) . ?
O9 C41 1.37(2) . ?
O9 H9 0.8200 . ?
O3 C95 1.380(19) . ?
O3 H3 0.8200 . ?
N3 C53 1.317(18) . ?
N3 C49 1.334(18) . ?
N1 C22 1.327(19) . ?
N1 C18 1.387(19) . ?
O12 C46 1.348(18) . ?
O12 H12 0.8200 . ?
O10 C42 1.237(18) . ?
O7 C35 1.225(19) . ?
C82 C83 1.406(19) . ?
C82 H82 0.9300 . ?
C85 C86 1.369(19) . ?
C85 C90 1.42(2) . ?
C85 C84 1.52(2) . ?
C71 C70 1.37(2) . ?
C71 C76 1.46(2) . ?
C71 C72 1.47(2) . ?
C81 C80 1.393(19) . ?
C81 H81 0.9300 . ?
C79 C80 1.34(2) . ?
C79 C83 1.432(19) . ?
C79 C78 1.480(19) . ?
C3 C2 1.35(2) . ?
C3 C4 1.36(2) . ?
C3 C6 1.48(2) . ?
C80 H80 0.9300 . ?
C68 C67 1.36(2) . ?
C68 C69 1.43(2) . ?
C68 H68 0.9300 . ?
C83 H83 0.9300 . ?
C94 C93 1.37(2) . ?
C94 C95 1.40(2) . ?
C94 H94 0.9300 . ?
C20 C21 1.38(2) . ?
C20 C19 1.39(2) . ?
C20 C23 1.538(19) . ?
C92 C97 1.38(2) . ?
C92 C93 1.39(2) . ?
C92 C91 1.49(2) . ?
C43 C44 1.40(2) . ?
C43 C48 1.44(2) . ?
C43 C42 1.48(2) . ?
C89 C90 1.34(2) . ?
C89 C88 1.41(2) . ?
C89 H89 0.9300 . ?
C72 C73 1.37(2) . ?
C72 C67 1.42(2) . ?
C53 C52 1.42(2) . ?
C53 H53 0.9300 . ?
C88 C87 1.38(2) . ?
C90 H90 0.9300 . ?
C52 C51 1.36(2) . ?
C52 H52 0.9300 . ?
C60 C59 1.42(2) . ?
C60 C61 1.45(2) . ?
C60 C65 1.45(2) . ?
C2 C1 1.41(2) . ?
C2 H2 0.9300 . ?
C48 C47 1.39(2) . ?
C48 H48 0.9300 . ?
C76 C75 1.34(2) . ?
C76 H76 0.9300 . ?
C28 C27 1.34(2) . ?
C28 C29 1.34(2) . ?
C28 H28 0.9300 . ?
C4 C5 1.39(2) . ?
C4 H4 0.9300 . ?
C22 C21 1.38(2) . ?
C22 H22 0.9300 . ?
C54 C55 1.521(19) . ?
C54 C51 1.56(2) . ?
C54 C77 1.568(19) . ?
C54 H54 0.9800 . ?
C17 C16 1.33(3) . ?
C17 C12 1.49(2) . ?
C17 H17 0.9300 . ?
C70 C69 1.31(2) . ?
C70 H70 0.9300 . ?
C78 C77 1.523(19) . ?
C78 C55 1.566(19) . ?
C78 H78 0.9800 . ?
C13 C14 1.40(2) . ?
C13 C8 1.44(2) . ?
C13 C12 1.47(2) . ?
C59 C58 1.32(2) . ?
C59 H59 0.9300 . ?
C51 C50 1.34(2) . ?
C86 C87 1.36(2) . ?
C86 H86 0.9300 . ?
C50 C49 1.38(2) . ?
C50 H50 0.9300 . ?
C67 C77 1.54(2) . ?
C39 C40 1.38(2) . ?
C39 C41 1.42(2) . ?
C39 H39 0.9300 . ?
C47 C46 1.35(2) . ?
C47 H47 0.9300 . ?
C87 H87 0.9300 . ?
C8 C9 1.31(2) . ?
C8 C7 1.53(2) . ?
C65 C64 1.40(2) . ?
C65 C56 1.46(2) . ?
C30 C31 1.37(2) . ?
C30 C25 1.43(2) . ?
C30 C29 1.49(2) . ?
C29 C34 1.44(3) . ?
C61 C62 1.29(2) . ?
C61 H61 0.9300 . ?
C40 C36 1.41(2) . ?
C40 H40 0.9300 . ?
C1 H1 0.9300 . ?
C19 C18 1.36(2) . ?
C19 H19 0.9300 . ?
C55 C56 1.53(2) . ?
C55 H55 0.9800 . ?
C36 C37 1.42(2) . ?
C36 C35 1.53(2) . ?
C69 H69 0.9300 . ?
C37 C38 1.40(2) . ?
C37 H37 0.9300 . ?
C74 C73 1.31(2) . ?
C74 C75 1.45(2) . ?
C74 H74 0.9300 . ?
C58 C57 1.43(2) . ?
C58 H58 0.9300 . ?
C41 C38 1.34(2) . ?
C38 H38 0.9300 . ?
C97 C96 1.37(2) . ?
C97 H97 0.9300 . ?
C49 H49 0.9300 . ?
C77 H77 0.9800 . ?
C95 C96 1.41(2) . ?
C56 C57 1.31(2) . ?
C93 H93 0.9300 . ?
C5 H5 0.9300 . ?
C9 C10 1.38(2) . ?
C9 H9A 0.9300 . ?
C10 C11 1.35(2) . ?
C10 H10 0.9300 . ?
C44 C45 1.31(2) . ?
C44 H44 0.9300 . ?
C46 C45 1.43(2) . ?
C75 H75 0.9300 . ?
C12 C11 1.31(2) . ?
C11 H11 0.9300 . ?
C73 H73 0.9300 . ?
C18 H18 0.9300 . ?
C21 H21 0.9300 . ?
C23 C24 1.54(2) . ?
C23 C7 1.60(2) . ?
C23 H23 0.9800 . ?
C96 H96 0.9300 . ?
C24 C25 1.53(2) . ?
C24 C6 1.61(2) . ?
C24 H24 0.9800 . ?
C57 H57 0.9300 . ?
C62 C63 1.46(3) . ?
C62 H62 0.9300 . ?
C45 H45 0.9300 . ?
C7 C6 1.56(2) . ?
C7 H7 0.9800 . ?
C6 H6A 0.9800 . ?
C25 C26 1.31(2) . ?
C26 C27 1.40(3) . ?
C26 H26 0.9300 . ?
C27 H27 0.9300 . ?
C16 C15 1.45(3) . ?
C16 H16 0.9300 . ?
C34 C33 1.36(3) . ?
C34 H34 0.9300 . ?
C63 C64 1.37(2) . ?
C63 H63 0.9300 . ?
C31 C32 1.41(3) . ?
C31 H31 0.9300 . ?
C64 H64 0.9300 . ?
C14 C15 1.41(3) . ?
C14 H14 0.9300 . ?
C15 H15 0.9300 . ?
C33 C32 1.36(3) . ?
C33 H33 0.9300 . ?
C32 H32 0.9300 . ?
 
loop_
 _geom_angle_atom_site_label_1
 _geom_angle_atom_site_label_2
 _geom_angle_atom_site_label_3
 _geom_angle
 _geom_angle_site_symmetry_1
 _geom_angle_site_symmetry_3
 _geom_angle_publ_flag
O4 Cd1 O2 113.8(4) . . ?
O4 Cd1 N4 102.0(4) . . ?
O2 Cd1 N4 105.1(4) . . ?
O4 Cd1 N1 95.0(5) . 1_656 ?
O2 Cd1 N1 107.4(5) . 1_656 ?
N4 Cd1 N1 132.9(5) . 1_656 ?
O4 Cd1 C91 138.7(5) . . ?
O2 Cd1 C91 25.2(4) . . ?
N4 Cd1 C91 98.2(5) . . ?
N1 Cd1 C91 97.0(5) 1_656 . ?
O4 Cd1 O1 166.3(4) . . ?
O2 Cd1 O1 53.1(4) . . ?
N4 Cd1 O1 86.8(4) . . ?
N1 Cd1 O1 86.3(4) 1_656 . ?
C91 Cd1 O1 28.0(4) . . ?
O8 Cd2 O10 115.1(5) . . ?
O8 Cd2 N2 102.4(5) . . ?
O10 Cd2 N2 104.6(5) . . ?
O8 Cd2 N3 93.5(5) . . ?
O10 Cd2 N3 110.5(5) . . ?
N2 Cd2 N3 130.2(5) . . ?
O8 Cd2 C42 141.0(5) . . ?
O10 Cd2 C42 26.1(5) . . ?
N2 Cd2 C42 96.8(5) . . ?
N3 Cd2 C42 99.6(5) . . ?
C91 O2 Cd1 108.7(10) . . ?
C84 O4 Cd1 142.8(10) . . ?
C35 O8 Cd2 143.8(11) . . ?
C88 O6 H6 109.5 . . ?
C82 N4 C81 117.1(13) . . ?
C82 N4 Cd1 122.5(10) . . ?
C81 N4 Cd1 119.2(10) . . ?
C91 O1 Cd1 76.0(9) . . ?
C5 N2 C1 116.5(14) . . ?
C5 N2 Cd2 121.6(11) . . ?
C1 N2 Cd2 119.7(11) . . ?
C41 O9 H9 109.5 . . ?
C95 O3 H3 109.5 . . ?
C53 N3 C49 116.8(13) . . ?
C53 N3 Cd2 120.0(10) . . ?
C49 N3 Cd2 120.9(10) . . ?
C22 N1 C18 115.3(14) . . ?
C22 N1 Cd1 121.8(11) . 1_454 ?
C18 N1 Cd1 121.5(11) . 1_454 ?
C46 O12 H12 109.5 . . ?
C42 O10 Cd2 109.7(11) . . ?
N4 C82 C83 124.7(15) . . ?
N4 C82 H82 117.6 . . ?
C83 C82 H82 117.6 . . ?
C86 C85 C90 116.7(13) . . ?
C86 C85 C84 120.9(13) . . ?
C90 C85 C84 122.4(13) . . ?
C70 C71 C76 124.0(16) . . ?
C70 C71 C72 120.7(15) . . ?
C76 C71 C72 115.3(15) . . ?
N4 C81 C80 121.2(14) . . ?
N4 C81 H81 119.4 . . ?
C80 C81 H81 119.4 . . ?
C80 C79 C83 116.1(14) . . ?
C80 C79 C78 125.0(14) . . ?
C83 C79 C78 118.7(13) . . ?
C2 C3 C4 114.5(15) . . ?
C2 C3 C6 123.7(14) . . ?
C4 C3 C6 121.6(14) . . ?
C79 C80 C81 123.1(15) . . ?
C79 C80 H80 118.5 . . ?
C81 C80 H80 118.5 . . ?
C67 C68 C69 121.1(16) . . ?
C67 C68 H68 119.4 . . ?
C69 C68 H68 119.4 . . ?
C82 C83 C79 117.6(14) . . ?
C82 C83 H83 121.2 . . ?
C79 C83 H83 121.2 . . ?
C93 C94 C95 121.7(15) . . ?
C93 C94 H94 119.1 . . ?
C95 C94 H94 119.1 . . ?
C21 C20 C19 117.3(14) . . ?
C21 C20 C23 122.1(14) . . ?
C19 C20 C23 120.3(13) . . ?
C97 C92 C93 120.6(15) . . ?
C97 C92 C91 121.7(14) . . ?
C93 C92 C91 117.5(14) . . ?
C44 C43 C48 115.9(15) . . ?
C44 C43 C42 124.1(15) . . ?
C48 C43 C42 119.8(14) . . ?
C90 C89 C88 118.7(16) . . ?
C90 C89 H89 120.7 . . ?
C88 C89 H89 120.7 . . ?
C73 C72 C67 124.4(15) . . ?
C73 C72 C71 119.0(15) . . ?
C67 C72 C71 116.6(14) . . ?
N3 C53 C52 123.0(15) . . ?
N3 C53 H53 118.5 . . ?
C52 C53 H53 118.5 . . ?
C87 C88 O6 117.4(14) . . ?
C87 C88 C89 119.8(15) . . ?
O6 C88 C89 122.6(14) . . ?
C89 C90 C85 122.5(15) . . ?
C89 C90 H90 118.7 . . ?
C85 C90 H90 118.7 . . ?
C51 C52 C53 118.4(15) . . ?
C51 C52 H52 120.8 . . ?
C53 C52 H52 120.8 . . ?
O5 C84 O4 124.3(14) . . ?
O5 C84 C85 117.6(14) . . ?
O4 C84 C85 118.0(13) . . ?
C59 C60 C61 125.2(17) . . ?
C59 C60 C65 119.4(16) . . ?
C61 C60 C65 115.3(16) . . ?
C3 C2 C1 121.6(15) . . ?
C3 C2 H2 119.2 . . ?
C1 C2 H2 119.2 . . ?
C47 C48 C43 117.7(15) . . ?
C47 C48 H48 121.1 . . ?
C43 C48 H48 121.1 . . ?
C75 C76 C71 122.3(19) . . ?
C75 C76 H76 118.9 . . ?
C71 C76 H76 118.9 . . ?
C27 C28 C29 121.1(19) . . ?
C27 C28 H28 119.5 . . ?
C29 C28 H28 119.5 . . ?
C3 C4 C5 122.0(16) . . ?
C3 C4 H4 119.0 . . ?
C5 C4 H4 119.0 . . ?
N1 C22 C21 125.3(16) . . ?
N1 C22 H22 117.4 . . ?
C21 C22 H22 117.4 . . ?
C55 C54 C51 118.8(12) . . ?
C55 C54 C77 90.3(11) . . ?
C51 C54 C77 117.6(12) . . ?
C55 C54 H54 109.6 . . ?
C51 C54 H54 109.6 . . ?
C77 C54 H54 109.6 . . ?
C16 C17 C12 124(2) . . ?
C16 C17 H17 118.1 . . ?
C12 C17 H17 118.1 . . ?
C69 C70 C71 120.8(18) . . ?
C69 C70 H70 119.6 . . ?
C71 C70 H70 119.6 . . ?
C79 C78 C77 115.7(12) . . ?
C79 C78 C55 114.4(12) . . ?
C77 C78 C55 90.3(11) . . ?
C79 C78 H78 111.6 . . ?
C77 C78 H78 111.6 . . ?
C55 C78 H78 111.6 . . ?
C14 C13 C8 126.3(15) . . ?
C14 C13 C12 118.5(16) . . ?
C8 C13 C12 115.1(15) . . ?
C58 C59 C60 121.8(18) . . ?
C58 C59 H59 119.1 . . ?
C60 C59 H59 119.1 . . ?
O2 C91 O1 121.9(15) . . ?
O2 C91 C92 120.0(14) . . ?
O1 C91 C92 118.0(14) . . ?
O2 C91 Cd1 46.1(8) . . ?
O1 C91 Cd1 76.1(9) . . ?
C92 C91 Cd1 164.9(11) . . ?
C50 C51 C52 118.3(15) . . ?
C50 C51 C54 123.0(14) . . ?
C52 C51 C54 118.3(14) . . ?
C87 C86 C85 122.3(15) . . ?
C87 C86 H86 118.9 . . ?
C85 C86 H86 118.9 . . ?
C51 C50 C49 120.8(15) . . ?
C51 C50 H50 119.6 . . ?
C49 C50 H50 119.6 . . ?
C68 C67 C72 119.7(14) . . ?
C68 C67 C77 121.6(14) . . ?
C72 C67 C77 117.9(13) . . ?
C40 C39 C41 120.2(17) . . ?
C40 C39 H39 119.9 . . ?
C41 C39 H39 119.9 . . ?
C46 C47 C48 123.3(16) . . ?
C46 C47 H47 118.3 . . ?
C48 C47 H47 118.3 . . ?
C86 C87 C88 120.0(15) . . ?
C86 C87 H87 120.0 . . ?
C88 C87 H87 120.0 . . ?
C9 C8 C13 119.8(15) . . ?
C9 C8 C7 125.7(15) . . ?
C13 C8 C7 114.3(14) . . ?
C64 C65 C60 118.8(16) . . ?
C64 C65 C56 124.2(15) . . ?
C60 C65 C56 117.0(15) . . ?
C31 C30 C25 126.9(16) . . ?
C31 C30 C29 118.3(16) . . ?
C25 C30 C29 114.8(14) . . ?
C28 C29 C34 122.8(18) . . ?
C28 C29 C30 120.8(17) . . ?
C34 C29 C30 116.4(17) . . ?
C62 C61 C60 126(2) . . ?
C62 C61 H61 117.2 . . ?
C60 C61 H61 117.2 . . ?
C39 C40 C36 118.9(16) . . ?
C39 C40 H40 120.6 . . ?
C36 C40 H40 120.6 . . ?
N2 C1 C2 121.3(15) . . ?
N2 C1 H1 119.3 . . ?
C2 C1 H1 119.3 . . ?
C18 C19 C20 120.7(15) . . ?
C18 C19 H19 119.7 . . ?
C20 C19 H19 119.7 . . ?
C54 C55 C56 117.6(13) . . ?
C54 C55 C78 89.3(11) . . ?
C56 C55 C78 117.6(12) . . ?
C54 C55 H55 110.2 . . ?
C56 C55 H55 110.2 . . ?
C78 C55 H55 110.2 . . ?
C40 C36 C37 121.1(15) . . ?
C40 C36 C35 121.0(14) . . ?
C37 C36 C35 117.8(14) . . ?
C70 C69 C68 120.8(17) . . ?
C70 C69 H69 119.6 . . ?
C68 C69 H69 119.6 . . ?
C38 C37 C36 117.2(15) . . ?
C38 C37 H37 121.4 . . ?
C36 C37 H37 121.4 . . ?
C73 C74 C75 120.8(18) . . ?
C73 C74 H74 119.6 . . ?
C75 C74 H74 119.6 . . ?
C59 C58 C57 117.8(18) . . ?
C59 C58 H58 121.1 . . ?
C57 C58 H58 121.1 . . ?
C38 C41 O9 118.5(16) . . ?
C38 C41 C39 120.0(17) . . ?
O9 C41 C39 121.4(16) . . ?
C41 C38 C37 122.5(17) . . ?
C41 C38 H38 118.8 . . ?
C37 C38 H38 118.8 . . ?
C96 C97 C92 121.6(16) . . ?
C96 C97 H97 119.2 . . ?
C92 C97 H97 119.2 . . ?
N3 C49 C50 122.5(15) . . ?
N3 C49 H49 118.8 . . ?
C50 C49 H49 118.8 . . ?
C78 C77 C67 120.4(12) . . ?
C78 C77 C54 89.2(11) . . ?
C67 C77 C54 114.2(11) . . ?
C78 C77 H77 110.4 . . ?
C67 C77 H77 110.4 . . ?
C54 C77 H77 110.4 . . ?
O3 C95 C94 124.0(15) . . ?
O3 C95 C96 116.5(15) . . ?
C94 C95 C96 119.0(15) . . ?
C57 C56 C65 117.5(15) . . ?
C57 C56 C55 126.0(15) . . ?
C65 C56 C55 116.0(13) . . ?
C94 C93 C92 118.2(15) . . ?
C94 C93 H93 120.9 . . ?
C92 C93 H93 120.9 . . ?
N2 C5 C4 123.5(16) . . ?
N2 C5 H5 118.3 . . ?
C4 C5 H5 118.3 . . ?
C8 C9 C10 123.4(17) . . ?
C8 C9 H9A 118.3 . . ?
C10 C9 H9A 118.3 . . ?
C11 C10 C9 118.2(19) . . ?
C11 C10 H10 120.9 . . ?
C9 C10 H10 120.9 . . ?
C45 C44 C43 126.0(18) . . ?
C45 C44 H44 117.0 . . ?
C43 C44 H44 117.0 . . ?
O12 C46 C47 126.4(15) . . ?
O12 C46 C45 114.8(14) . . ?
C47 C46 C45 118.6(15) . . ?
C76 C75 C74 119(2) . . ?
C76 C75 H75 120.6 . . ?
C74 C75 H75 120.6 . . ?
C11 C12 C13 119.5(17) . . ?
C11 C12 C17 125.3(18) . . ?
C13 C12 C17 115.1(16) . . ?
C12 C11 C10 123.4(19) . . ?
C12 C11 H11 118.3 . . ?
C10 C11 H11 118.3 . . ?
C74 C73 C72 123.5(17) . . ?
C74 C73 H73 118.2 . . ?
C72 C73 H73 118.2 . . ?
C19 C18 N1 122.1(16) . . ?
C19 C18 H18 119.0 . . ?
N1 C18 H18 119.0 . . ?
C22 C21 C20 119.0(16) . . ?
C22 C21 H21 120.5 . . ?
C20 C21 H21 120.5 . . ?
C20 C23 C24 117.5(13) . . ?
C20 C23 C7 114.1(12) . . ?
C24 C23 C7 90.6(11) . . ?
C20 C23 H23 111.0 . . ?
C24 C23 H23 111.0 . . ?
C7 C23 H23 111.0 . . ?
C97 C96 C95 118.5(16) . . ?
C97 C96 H96 120.7 . . ?
C95 C96 H96 120.7 . . ?
C25 C24 C23 122.5(13) . . ?
C25 C24 C6 115.2(12) . . ?
C23 C24 C6 89.7(11) . . ?
C25 C24 H24 109.3 . . ?
C23 C24 H24 109.3 . . ?
C6 C24 H24 109.3 . . ?
C56 C57 C58 126.1(17) . . ?
C56 C57 H57 117.0 . . ?
C58 C57 H57 117.0 . . ?
C61 C62 C63 118(2) . . ?
C61 C62 H62 120.8 . . ?
C63 C62 H62 120.8 . . ?
C44 C45 C46 118.2(17) . . ?
C44 C45 H45 120.9 . . ?
C46 C45 H45 120.9 . . ?
C8 C7 C6 117.7(13) . . ?
C8 C7 C23 114.6(13) . . ?
C6 C7 C23 88.9(11) . . ?
C8 C7 H7 111.3 . . ?
C6 C7 H7 111.3 . . ?
C23 C7 H7 111.3 . . ?
O7 C35 O8 124.3(17) . . ?
O7 C35 C36 118.0(16) . . ?
O8 C35 C36 117.7(15) . . ?
C3 C6 C7 117.3(13) . . ?
C3 C6 C24 113.5(13) . . ?
C7 C6 C24 89.7(11) . . ?
C3 C6 H6A 111.6 . . ?
C7 C6 H6A 111.6 . . ?
C24 C6 H6A 111.6 . . ?
C26 C25 C30 120.6(16) . . ?
C26 C25 C24 122.3(16) . . ?
C30 C25 C24 116.5(14) . . ?
C25 C26 C27 122.4(19) . . ?
C25 C26 H26 118.8 . . ?
C27 C26 H26 118.8 . . ?
C28 C27 C26 120(2) . . ?
C28 C27 H27 120.0 . . ?
C26 C27 H27 120.0 . . ?
O11 C42 O10 123.3(16) . . ?
O11 C42 C43 119.8(15) . . ?
O10 C42 C43 116.8(15) . . ?
O11 C42 Cd2 79.1(10) . . ?
O10 C42 Cd2 44.2(8) . . ?
C43 C42 Cd2 160.6(12) . . ?
C17 C16 C15 121(2) . . ?
C17 C16 H16 119.6 . . ?
C15 C16 H16 119.6 . . ?
C33 C34 C29 122(2) . . ?
C33 C34 H34 118.9 . . ?
C29 C34 H34 118.9 . . ?
C64 C63 C62 119.7(19) . . ?
C64 C63 H63 120.1 . . ?
C62 C63 H63 120.1 . . ?
C30 C31 C32 121.8(19) . . ?
C30 C31 H31 119.1 . . ?
C32 C31 H31 119.1 . . ?
C63 C64 C65 121.9(18) . . ?
C63 C64 H64 119.1 . . ?
C65 C64 H64 119.1 . . ?
C13 C14 C15 124.6(18) . . ?
C13 C14 H14 117.7 . . ?
C15 C14 H14 117.7 . . ?
C14 C15 C16 117(2) . . ?
C14 C15 H15 121.5 . . ?
C16 C15 H15 121.5 . . ?
C34 C33 C32 120(2) . . ?
C34 C33 H33 119.8 . . ?
C32 C33 H33 119.8 . . ?
C33 C32 C31 121(2) . . ?
C33 C32 H32 119.7 . . ?
C31 C32 H32 119.7 . . ?
 
_refine_diff_density_max    1.597
_refine_diff_density_min   -1.131
_refine_diff_density_rms    0.281

_shelx_res_file
;
TITL 1541_a_sx_pl_a.res in P2(1)/c
    shelx.res
    created by SHELXL-2018/3 at 18:42:28 on 31-Aug-2022
CELL  0.71073  22.0832  15.5975  23.0664   90.000  105.172   90.000
ZERR     4.00   0.0011   0.0007   0.0010    0.000    0.003    0.000
LATT   1
SYMM  - X, 1/2 + Y, 1/2 - Z
SFAC  C    H    CD   N    O
UNIT  384 288 8 16 48
MERG   2
OMIT     0   2   1
OMIT    -3   1   1
OMIT     1   2   0
OMIT     2   0   2
OMIT    -1   2   2
OMIT    -1   2   1
OMIT    -2   1   2
OMIT     4   0   0
OMIT    -7   1   1
OMIT     0   4   7
OMIT     0   0   4
OMIT     3   2   3
OMIT     6   0   0
OMIT     5   2   1
OMIT    -2   4   2
OMIT     4   0   6
OMIT     0   0   6
OMIT     2   0   4
OMIT    -2   0   4
OMIT     3   2   5
OMIT   -14   0  18
OMIT     4   0   8
OMIT     2   0   6
OMIT     0   4   7
OMIT    -7   1   1
RIGU C17 C11 C10 C9 C8 C13 C12 C16 C15 C14
FMAP   2
SIZE     0.200   0.200   0.200
ACTA
BOND   $H
LIST   4
L.S.  10
TEMP    20.00
WGHT    0.200000
FVAR       0.06711
CD1   3    1.026010    0.668176    0.734133    11.00000    0.06517    0.04092 =
         0.04202    0.00099   -0.00737   -0.00089
CD2   3    0.526629    0.541399    0.233148    11.00000    0.06689    0.04941 =
         0.04761    0.00021   -0.00970   -0.00550
O2    5    0.998510    0.774809    0.767633    11.00000    0.01327
O4    5    1.075861    0.688901    0.678292    11.00000    0.01341
O8    5    0.577352    0.518703    0.178318    11.00000    0.02090
O11   5    0.462613    0.534697    0.317861    11.00000    0.01783
O5    5    1.078125    0.677450    0.582293    11.00000    0.02057
O6    5    1.047330    1.080134    0.588696    11.00000    0.02452
AFIX 147
H6    2    1.029772    1.102952    0.611910    11.00000   -1.50000
AFIX   0
N4    4    0.946005    0.617204    0.679715    11.00000    0.01131
O1    5    0.964866    0.678137    0.817338    11.00000    0.01597
N2    4    0.449497    0.598950    0.178938    11.00000    0.01523
O9    5    0.532020    0.132221    0.082679    11.00000    0.03348
AFIX 147
H9    2    0.557948    0.104120    0.107307    11.00000   -1.50000
AFIX   0
O3    5    0.915761    1.016503    0.951312    11.00000    0.02682
AFIX 147
H3    2    0.879810    1.012824    0.954717    11.00000   -1.50000
AFIX   0
N3    4    0.600171    0.593023    0.297553    11.00000    0.01029
N1    4    0.098547    0.616331   -0.200151    11.00000    0.01848
O12   5    0.396471    0.193768    0.435028    11.00000    0.03261
AFIX 147
H12   2    0.398412    0.146252    0.420407    11.00000   -1.50000
AFIX   0
O10   5    0.493807    0.439383    0.264280    11.00000    0.02615
O7    5    0.583349    0.529942    0.084425    11.00000    0.04138
C82   1    0.892923    0.613495    0.695512    11.00000    0.01633
AFIX  43
H82   2    0.894692    0.621546    0.735871    11.00000   -1.20000
AFIX   0
C85   1    1.067586    0.816736    0.617271    11.00000    0.00410
C71   1    0.648844    0.370947    0.393478    11.00000    0.01883
C81   1    0.943283    0.601382    0.621464    11.00000    0.01053
AFIX  43
H81   2    0.980117    0.601212    0.609080    11.00000   -1.20000
AFIX   0
C79   1    0.831024    0.586442    0.593591    11.00000    0.01006
C3    1    0.335889    0.636395    0.092524    11.00000    0.01123
C80   1    0.886321    0.585331    0.579657    11.00000    0.02092
AFIX  43
H80   2    0.886630    0.573282    0.540249    11.00000   -1.20000
AFIX   0
C68   1    0.660893    0.462236    0.498033    11.00000    0.02218
AFIX  43
H68   2    0.662682    0.493830    0.532634    11.00000   -1.20000
AFIX   0
C83   1    0.833762    0.598242    0.655774    11.00000    0.01271
AFIX  43
H83   2    0.797707    0.595904    0.669394    11.00000   -1.20000
AFIX   0
C94   1    0.929373    0.968993    0.854081    11.00000    0.00977
AFIX  43
H94   2    0.920282    1.023538    0.837851    11.00000   -1.20000
AFIX   0
C20   1    0.201884    0.592343   -0.100365    11.00000    0.01011
C92   1    0.956560    0.823586    0.843819    11.00000    0.01016
C43   1    0.444684    0.390769    0.335151    11.00000    0.01564
C89   1    1.057227    0.957885    0.657418    11.00000    0.02034
AFIX  43
H89   2    1.055554    0.993179    0.689458    11.00000   -1.20000
AFIX   0
C72   1    0.708137    0.415449    0.420842    11.00000    0.01592
C53   1    0.592651    0.614223    0.350479    11.00000    0.01623
AFIX  43
H53   2    0.552064    0.620560    0.354478    11.00000   -1.20000
AFIX   0
C88   1    1.052734    0.992646    0.600195    11.00000    0.01386
C90   1    1.063959    0.873004    0.664850    11.00000    0.01356
AFIX  43
H90   2    1.066361    0.849879    0.702548    11.00000   -1.20000
AFIX   0
C52   1    0.643611    0.627824    0.401635    11.00000    0.02262
AFIX  43
H52   2    0.636717    0.645374    0.437910    11.00000   -1.20000
AFIX   0
C84   1    1.073320    0.720287    0.625346    11.00000    0.01360
C60   1    0.848677    0.844537    0.605284    11.00000    0.02994
C2    1    0.391355    0.636096    0.078042    11.00000    0.01788
AFIX  43
H2    2    0.392083    0.648548    0.038801    11.00000   -1.20000
AFIX   0
C48   1    0.440314    0.305173    0.311597    11.00000    0.01900
AFIX  43
H48   2    0.450790    0.292997    0.275959    11.00000   -1.20000
AFIX   0
C76   1    0.645491    0.329432    0.336116    11.00000    0.03842
AFIX  43
H76   2    0.607980    0.303962    0.315421    11.00000   -1.20000
AFIX   0
C28   1    0.359209    0.346111    0.107503    11.00000    0.03163
AFIX  43
H28   2    0.384108    0.301743    0.127749    11.00000   -1.20000
AFIX   0
C4    1    0.340356    0.622610    0.151813    11.00000    0.02266
AFIX  43
H4    2    0.304704    0.628912    0.165731    11.00000   -1.20000
AFIX   0
C22   1    0.092509    0.598387   -0.145700    11.00000    0.02498
AFIX  43
H22   2    0.052000    0.592996   -0.141316    11.00000   -1.20000
AFIX   0
C54   1    0.757588    0.611408    0.455088    11.00000    0.00748
AFIX  13
H54   2    0.797338    0.623767    0.445396    11.00000   -1.20000
AFIX   0
C17   1    0.178329    0.883988   -0.182687    11.00000    0.04176
AFIX  43
H17   2    0.144068    0.914848   -0.204980    11.00000   -1.20000
AFIX   0
C70   1    0.600325    0.372362    0.420485    11.00000    0.03076
AFIX  43
H70   2    0.563037    0.344200    0.402433    11.00000   -1.20000
AFIX   0
C78   1    0.768858    0.583714    0.549519    11.00000    0.01147
AFIX  13
H78   2    0.735407    0.570143    0.568806    11.00000   -1.20000
AFIX   0
C13   1    0.229243    0.795882   -0.092406    11.00000    0.01772
C59   1    0.890305    0.865237    0.569912    11.00000    0.02839
AFIX  43
H59   2    0.922975    0.903401    0.585051    11.00000   -1.20000
AFIX   0
C91   1    0.974590    0.755730    0.805930    11.00000    0.01228
C51   1    0.702636    0.614644    0.396436    11.00000    0.01727
C86   1    1.064331    0.853692    0.562728    11.00000    0.01192
AFIX  43
H86   2    1.066660    0.818751    0.530713    11.00000   -1.20000
AFIX   0
C50   1    0.710239    0.596482    0.342069    11.00000    0.01252
AFIX  43
H50   2    0.750507    0.591155    0.337054    11.00000   -1.20000
AFIX   0
C67   1    0.710586    0.463580    0.473455    11.00000    0.01176
C39   1    0.555608    0.249387    0.154747    11.00000    0.02442
AFIX  43
H39   2    0.557156    0.211923    0.186467    11.00000   -1.20000
AFIX   0
C47   1    0.419945    0.241250    0.343774    11.00000    0.01594
AFIX  43
H47   2    0.413702    0.186537    0.327260    11.00000   -1.20000
AFIX   0
C87   1    1.057821    0.939601    0.553735    11.00000    0.01323
AFIX  43
H87   2    1.056786    0.962721    0.516324    11.00000   -1.20000
AFIX   0
C8    1    0.223180    0.754023   -0.038567    11.00000    0.01254
C65   1    0.798386    0.783359    0.582566    11.00000    0.01755
C30   1    0.269273    0.443489    0.095117    11.00000    0.02024
C29   1    0.311096    0.374522    0.127455    11.00000    0.02805
C61   1    0.852236    0.878438    0.664450    11.00000    0.04090
AFIX  43
H61   2    0.885431    0.915120    0.681107    11.00000   -1.20000
AFIX   0
C40   1    0.566634    0.335878    0.165862    11.00000    0.02233
AFIX  43
H40   2    0.576452    0.356886    0.204948    11.00000   -1.20000
AFIX   0
C1    1    0.448161    0.617373    0.120951    11.00000    0.02451
AFIX  43
H1    2    0.485466    0.617622    0.109385    11.00000   -1.20000
AFIX   0
C19   1    0.209981    0.604402   -0.157660    11.00000    0.01928
AFIX  43
H19   2    0.250245    0.605137   -0.163103    11.00000   -1.20000
AFIX   0
C55   1    0.752739    0.665194    0.508712    11.00000    0.01077
AFIX  13
H55   2    0.709113    0.682429    0.504435    11.00000   -1.20000
AFIX   0
C36   1    0.562745    0.391554    0.117031    11.00000    0.01310
C69   1    0.605934    0.413027    0.471532    11.00000    0.02626
AFIX  43
H69   2    0.573792    0.409777    0.490657    11.00000   -1.20000
AFIX   0
C37   1    0.545959    0.360700    0.057011    11.00000    0.01822
AFIX  43
H37   2    0.541639    0.397644    0.024535    11.00000   -1.20000
AFIX   0
C74   1    0.752609    0.367416    0.343876    11.00000    0.03190
AFIX  43
H74   2    0.787264    0.364829    0.328123    11.00000   -1.20000
AFIX   0
C58   1    0.884030    0.831981    0.516269    11.00000    0.02888
AFIX  43
H58   2    0.909946    0.848807    0.492387    11.00000   -1.20000
AFIX   0
C41   1    0.541892    0.217536    0.094862    11.00000    0.03089
C38   1    0.536154    0.272071    0.048745    11.00000    0.02390
AFIX  43
H38   2    0.525274    0.250361    0.009839    11.00000   -1.20000
AFIX   0
C97   1    0.954665    0.807714    0.902168    11.00000    0.02508
AFIX  43
H97   2    0.962835    0.752617    0.917652    11.00000   -1.20000
AFIX   0
C49   1    0.659052    0.585568    0.293371    11.00000    0.02134
AFIX  43
H49   2    0.665860    0.572526    0.256241    11.00000   -1.20000
AFIX   0
C77   1    0.764667    0.528127    0.494335    11.00000    0.00755
AFIX  13
H77   2    0.805070    0.500415    0.496699    11.00000   -1.20000
AFIX   0
C95   1    0.925742    0.953494    0.912855    11.00000    0.02346
C56   1    0.796202    0.742552    0.525102    11.00000    0.01502
C93   1    0.946012    0.905761    0.819741    11.00000    0.01414
AFIX  43
H93   2    0.950119    0.917543    0.781430    11.00000   -1.20000
AFIX   0
C5    1    0.396560    0.599410    0.192163    11.00000    0.02650
AFIX  43
H5    2    0.395743    0.583376    0.230784    11.00000   -1.20000
AFIX   0
C9    1    0.174943    0.771156   -0.017439    11.00000    0.02052
AFIX  43
H9A   2    0.174125    0.747994    0.019501    11.00000   -1.20000
AFIX   0
C10   1    0.125373    0.821710   -0.047116    11.00000    0.03854
AFIX  43
H10   2    0.090380    0.828737   -0.032271    11.00000   -1.20000
AFIX   0
C44   1    0.430190    0.400591    0.390172    11.00000    0.02571
AFIX  43
H44   2    0.432821    0.455685    0.406056    11.00000   -1.20000
AFIX   0
C46   1    0.408685    0.254448    0.398013    11.00000    0.01715
C75   1    0.694576    0.326682    0.312156    11.00000    0.04785
AFIX  43
H75   2    0.691368    0.299046    0.275749    11.00000   -1.20000
AFIX   0
C12   1    0.174856    0.847830   -0.123638    11.00000    0.03380
C11   1    0.128936    0.860740   -0.098267    11.00000    0.03346
AFIX  43
H11   2    0.097225    0.898762   -0.116507    11.00000   -1.20000
AFIX   0
C73   1    0.756940    0.407980    0.394621    11.00000    0.02409
AFIX  43
H73   2    0.795139    0.433014    0.413849    11.00000   -1.20000
AFIX   0
C18   1    0.159510    0.615145   -0.205879    11.00000    0.02562
AFIX  43
H18   2    0.166169    0.621889   -0.243795    11.00000   -1.20000
AFIX   0
C21   1    0.141329    0.587123   -0.095241    11.00000    0.02815
AFIX  43
H21   2    0.133520    0.576148   -0.058230    11.00000   -1.20000
AFIX   0
C23   1    0.258749    0.593840   -0.045097    11.00000    0.01473
AFIX  13
H23   2    0.296057    0.570146   -0.054724    11.00000   -1.20000
AFIX   0
C96   1    0.941023    0.871241    0.937875    11.00000    0.01992
AFIX  43
H96   2    0.941826    0.860345    0.977708    11.00000   -1.20000
AFIX   0
C24   1    0.250088    0.555546    0.013652    11.00000    0.01710
AFIX  13
H24   2    0.205191    0.548736    0.010333    11.00000   -1.20000
AFIX   0
C57   1    0.836104    0.769168    0.495883    11.00000    0.02646
AFIX  43
H57   2    0.832955    0.744933    0.458372    11.00000   -1.20000
AFIX   0
C62   1    0.813330    0.862169    0.696095    11.00000    0.04551
AFIX  43
H62   2    0.818889    0.885892    0.734119    11.00000   -1.20000
AFIX   0
C45   1    0.413272    0.339516    0.421401    11.00000    0.02489
AFIX  43
H45   2    0.404462    0.351201    0.457883    11.00000   -1.20000
AFIX   0
C7    1    0.273237    0.686220   -0.013996    11.00000    0.01793
AFIX  13
H7    2    0.315034    0.706593   -0.014646    11.00000   -1.20000
AFIX   0
C35   1    0.576365    0.487570    0.126911    11.00000    0.02755
C6    1    0.274152    0.643915    0.047664    11.00000    0.01684
AFIX  13
H6A   2    0.242462    0.669211    0.065318    11.00000   -1.20000
AFIX   0
C25   1    0.284969    0.475373    0.042533    11.00000    0.01528
C26   1    0.332163    0.443040    0.025428    11.00000    0.03776
AFIX  43
H26   2    0.339575    0.462217   -0.010271    11.00000   -1.20000
AFIX   0
C27   1    0.372036    0.380433    0.059007    11.00000    0.04922
AFIX  43
H27   2    0.407406    0.362852    0.047470    11.00000   -1.20000
AFIX   0
C42   1    0.467622    0.460665    0.303366    11.00000    0.01945
C16   1    0.227598    0.874597   -0.205232    11.00000    0.06091
AFIX  43
H16   2    0.226710    0.898419   -0.242406    11.00000   -1.20000
AFIX   0
C34   1    0.297907    0.342716    0.181300    11.00000    0.05975
AFIX  43
H34   2    0.324674    0.302151    0.204177    11.00000   -1.20000
AFIX   0
C63   1    0.760511    0.805764    0.670821    11.00000    0.03938
AFIX  43
H63   2    0.730117    0.796224    0.691405    11.00000   -1.20000
AFIX   0
C31   1    0.219866    0.468525    0.116644    11.00000    0.03065
AFIX  43
H31   2    0.193308    0.511589    0.096745    11.00000   -1.20000
AFIX   0
C64   1    0.755750    0.766771    0.616570    11.00000    0.03082
AFIX  43
H64   2    0.723235    0.728177    0.601953    11.00000   -1.20000
AFIX   0
C14   1    0.279500    0.788059   -0.118224    11.00000    0.03165
AFIX  43
H14   2    0.313338    0.754418   -0.098323    11.00000   -1.20000
AFIX   0
C15   1    0.282606    0.827693   -0.172536    11.00000    0.05221
AFIX  43
H15   2    0.318314    0.823825   -0.186612    11.00000   -1.20000
AFIX   0
C33   1    0.247531    0.369947    0.199993    11.00000    0.05922
AFIX  43
H33   2    0.239982    0.346916    0.234631    11.00000   -1.20000
AFIX   0
C32   1    0.208125    0.430676    0.168316    11.00000    0.06019
AFIX  43
H32   2    0.173134    0.447408    0.180814    11.00000   -1.20000
AFIX   0
HKLF    4


REM  1541_a_sx_pl_a.res in P2(1)/c
REM wR2 = 0.5333, GooF = S = 1.126, Restrained GooF = 1.126 for all data
REM R1 = 0.2063 for 4545 Fo > 4sig(Fo) and 0.4907 for all 19061 data
REM 471 parameters refined using 0 restraints

END

WGHT      0.2000      0.0000

REM Highest difference peak  1.597,  deepest hole -1.131,  1-sigma level  0.281
Q1    1   0.9836  0.6822  0.8001  11.00000  0.05    1.60
Q2    1   1.0479  0.6759  0.5810  11.00000  0.05    1.58
Q3    1   1.0889  0.6831  0.6602  11.00000  0.05    1.57
Q4    1   1.0216  0.7814  0.7557  11.00000  0.05    1.53
Q5    1   0.4838  0.5302  0.3001  11.00000  0.05    1.53
Q6    1   0.8515  0.5839  0.5785  11.00000  0.05    1.50
Q7    1   1.0543  0.6925  0.6756  11.00000  0.05    1.43
Q8    1   0.6701  0.3273  0.3267  11.00000  0.05    1.43
Q9    1   0.6815  0.4684  0.4801  11.00000  0.05    1.42
Q10   1   0.9451  0.6713  0.8344  11.00000  0.05    1.41
Q11   1   0.3666  0.6454  0.0903  11.00000  0.05    1.41
Q12   1   0.4373  0.3962  0.3593  11.00000  0.05    1.40
Q13   1   0.9288  0.6737  0.8120  11.00000  0.05    1.40
Q14   1   0.8711  0.8493  0.5914  11.00000  0.05    1.39
Q15   1   0.8229  0.5851  0.6200  11.00000  0.05    1.37
Q16   1   0.1267  0.6146 -0.2056  11.00000  0.05    1.37
Q17   1   0.2095  0.8876 -0.1907  11.00000  0.05    1.37
Q18   1   0.5439  0.5268  0.1682  11.00000  0.05    1.35
Q19   1   0.5523  0.5384  0.0791  11.00000  0.05    1.35
Q20   1   0.6188  0.3770  0.4017  11.00000  0.05    1.33
;
_shelx_res_checksum   30701

_shelx_hkl_file
;
   0  -2   0   -4.90    1.70
   0  -2   0   -2.90    0.90
   0  -3   0   -0.10    1.40
   0  -3   0   -0.50    2.30
   0  -3   0    0.00    1.60
   0   3   0    1.60    1.60
   0   3   0   -0.90    1.30
   0   3   0    1.90    2.60
   0  -4   0 2784.02  114.79
   0  -4   0 2789.32  114.49
   0  -4   0 2801.02  114.49
   0   4   0 2714.33  114.79
   0   4   0 2600.44  114.49
   0  -5   0    0.70    4.30
   0  -5   0   -1.80    2.90
   0  -5   0    2.60    2.40
   0   5   0   -0.90    2.50
   0   5   0   -1.30    3.90
   0   5   0    1.50    2.30
   0  -6   0   -2.40    8.10
   0  -6   0   -2.30    3.10
   0  -6   0   -3.70    3.90
   0  -6   0    0.40    5.10
   0   6   0   -0.30    4.30
   0   6   0   -2.50    2.90
   0   6   0   -0.20    2.90
   0  -7   0   -0.50    3.70
   0  -7   0   12.70    7.70
   0   7   0    1.90    4.70
   0   7   0   -3.70    3.40
   0   7   0    0.40    3.20
   0  -8   0   30.90    8.40
   0  -8   0   27.60    5.00
   0   8   0   21.40    4.60
   0   8   0   21.40    4.70
   0   8   0   28.90    6.30
   0   8   0   39.70    6.60
   0  -9   0    0.20    5.00
   0  -9   0    4.20    8.50
   0   9   0   -6.20    6.00
   0   9   0   -3.70    6.90
   0   9   0   10.60    4.60
   0   9   0   -1.90    4.30
   0 -10   0   12.30    9.70
   0 -10   0    3.80    5.80
   0  10   0    6.50    7.00
   0  10   0   -0.80   11.10
   0  10   0   15.00    6.60
   0 -11   0    3.10    6.70
   0 -11   0   -5.60   10.30
   0  11   0    3.90    6.90
   0  11   0   -3.20    5.90
   0 -12   0   -8.20   11.60
   0 -12   0    8.00    7.80
   0 -12   0    5.20   12.30
   0  12   0   10.40    7.50
   0  12   0    3.60    7.20
   0 -13   0   -3.60   12.00
   0 -13   0    1.60    9.00
   0 -13   0    8.30   13.80
   0  13   0   -2.80    7.90
   0  13   0   14.70    8.30
   0 -14   0  152.88   17.40
   0  14   0  137.39   12.90
   0 -15   0   16.00   15.70
   0 -15   0    4.00   12.70
   0  15   0   10.20    9.80
   0 -16   0    7.70   17.40
   0  16   0   -3.70   11.30
   0 -17   0   14.40   17.80
   0  17   0   12.90   13.40
   0 -18   0  -19.20   20.70
   0  18   0   30.70   13.60
   0 -19   0    0.40   21.40
   0  19   0    5.90   14.70
   0 -20   0   -4.70   22.00
   0  20   0  -14.50   15.60
  -1  20   0   48.10   15.70
   1 -20   0   17.60   25.30
  -1  19   0   13.50   14.20
   1 -19   0  -18.50   21.80
  -1  18   0   -1.20   12.60
   1 -18   0   26.30   21.20
  -1  17   0   10.90   13.70
   1 -17   0   -3.90   17.80
  -1  16   0    5.00   11.20
   1 -16   0   -6.00   15.30
   1 -16   0   12.70   16.90
  -1  15   0   -1.00    9.40
   1 -15   0    7.50   12.60
   1 -15   0    5.90   15.70
  -1  14   0  -10.00    8.00
  -1  14   0   -6.60   13.00
   1 -14   0   35.80   12.50
   1 -14   0    2.50   23.40
   1 -14   0   26.90   12.00
  -1  13   0   -5.70    7.60
  -1  13   0    4.60    8.70
   1 -13   0   -2.70   11.50
   1 -13   0  -17.10   12.60
  -1  12   0  192.78   13.30
  -1  12   0  152.38   12.10
   1 -12   0  131.69   14.00
   1 -12   0  139.29   17.10
   1 -12   0  147.09   16.20
  -1  11   0    6.00    6.10
  -1  11   0   -1.10    6.30
   1 -11   0   -8.70    6.40
   1 -11   0    6.80   10.30
   1 -11   0   12.80   10.90
  -1  10   0   26.00    7.10
  -1  10   0   10.30    5.50
  -1  10   0   26.60    6.80
   1 -10   0   12.10   10.70
   1 -10   0   27.20    6.40
   1 -10   0   32.90   14.00
  -1   9   0    6.20    6.00
  -1   9   0   -4.60    4.20
  -1   9   0   -4.50    6.80
  -1   9   0    8.80    4.80
   1  -9   0   11.20    8.80
   1  -9   0    3.30    4.80
  -1   8   0   44.20    6.70
  -1   8   0   50.19    7.00
  -1   8   0   34.80    5.10
  -1   8   0   46.40    7.80
   1  -8   0   45.80    6.60
   1  -8   0   49.40    9.10
  -1   7   0   -3.10    3.40
  -1   7   0    7.20    3.30
  -1   7   0    2.00    4.80
   1  -7   0   -1.00    3.50
   1  -7   0    1.20    7.30
  -1   6   0  104.99    7.40
  -1   6   0  128.19    8.80
  -1   6   0  118.29    7.60
   1  -6   0  118.99   11.60
   1  -6   0  121.79    9.60
   1  -6   0  120.79    7.60
   1  -6   0  122.99    8.80
  -1   5   0  137.19    7.70
  -1   5   0  126.59    8.90
   1  -5   0  135.39    8.00
   1  -5   0  142.89    7.50
   1  -5   0  130.09    9.10
  -1   4   0   83.59    5.70
  -1   4   0  100.29    6.80
   1  -4   0   93.29    7.00
   1  -4   0   96.79    5.50
   1  -4   0   84.39    5.80
  -1   3   0   16.30    2.70
  -1   3   0   15.00    3.00
   1  -3   0   14.20    2.10
   1  -3   0   15.90    2.40
   1  -3   0   12.20    2.80
   1  -2   0   -0.90    1.50
   1  -2   0   -0.40    0.90
  -1  -2   0    0.00    1.10
  -1  -2   0   -2.60    1.20
   1   2   0    0.80    1.40
  -1  -3   0   13.50    2.10
  -1  -3   0   16.10    2.20
  -1  -3   0   14.40    2.80
   1   3   0   17.80    2.90
   1   3   0   13.80    2.20
  -1  -4   0   91.69    6.70
  -1  -4   0  100.69    5.70
  -1  -4   0   94.19    5.80
   1   4   0   91.69    5.80
   1   4   0   87.39    6.70
  -1  -5   0  124.59    7.90
  -1  -5   0  137.09    8.80
  -1  -5   0  143.69    7.70
   1   5   0  137.59    8.80
   1   5   0  128.49    7.60
  -1  -6   0  117.59    7.70
  -1  -6   0  116.39    9.30
  -1  -6   0  120.59    8.60
  -1  -6   0  136.09   12.70
   1   6   0  107.49    7.50
   1   6   0  119.29    8.80
  -1  -7   0  -10.70    7.30
  -1  -7   0   -3.10    3.80
   1   7   0   -4.50    3.20
   1   7   0   -5.90    5.40
   1   7   0   -0.70    3.30
   1   7   0    5.50    4.80
  -1  -8   0   40.10    5.40
  -1  -8   0   53.29    9.00
   1   8   0   41.40    6.70
   1   8   0   47.40    7.10
   1   8   0   45.20    6.70
   1   8   0   37.70    5.40
  -1  -9   0   13.20    8.70
  -1  -9   0    2.10    5.30
   1   9   0    4.20    5.50
   1   9   0   11.90    4.60
   1   9   0    8.40    4.90
   1   9   0   11.20    7.20
  -1 -10   0   26.50   10.80
  -1 -10   0   29.30    6.80
   1  10   0   32.20    7.50
   1  10   0   21.60    7.10
   1  10   0   28.70   10.30
   1  10   0   19.70    5.60
  -1 -11   0   -4.20    6.80
  -1 -11   0    7.10   10.80
   1  11   0   -6.00    5.90
   1  11   0   -0.60    7.40
  -1 -12   0  140.79   14.90
  -1 -12   0  166.08   17.90
   1  12   0  148.99   12.90
   1  12   0  135.69   12.20
  -1 -13   0    9.60   13.30
  -1 -13   0   -2.50    8.60
   1  13   0   -9.00    7.70
   1  13   0   -6.10    7.90
  -1 -14   0   -2.60   22.00
  -1 -14   0   -6.10   16.70
  -1 -14   0    4.90   11.30
   1  14   0   -2.00    8.90
  -1 -15   0   -7.80   17.00
   1  15   0    8.80   10.00
  -1 -16   0   14.50   17.20
   1  16   0   22.30   12.30
  -1 -17   0  -15.80   17.40
   1  17   0  -10.90   12.20
  -1 -18   0    2.10   20.30
   1  18   0    6.20   13.40
  -1 -19   0  -13.60   20.40
   1  19   0   12.80   15.00
  -1 -20   0   46.80   23.20
   1  20   0   33.60   16.00
  -2  20   0    9.80   16.50
   2 -20   0   -6.50   24.80
  -2  19   0   24.60   14.70
   2 -19   0   24.90   21.40
  -2  18   0   -1.50   14.00
   2 -18   0   34.20   20.40
  -2  17   0    1.00   11.80
   2 -17   0  -28.60   17.60
  -2  16   0   -9.40   10.60
   2 -16   0   30.10   14.60
   2 -16   0  -21.50   16.30
  -2  15   0    4.10    9.80
   2 -15   0   10.30   13.80
   2 -15   0   -6.00   15.50
  -2  14   0   51.99    9.50
  -2  14   0   56.29   12.50
   2 -14   0   61.09   14.30
   2 -14   0   28.30   12.60
   2 -14   0   48.80   17.60
  -2  13   0  -12.40    7.40
  -2  13   0    4.30    9.30
   2 -13   0   -2.80   11.70
   2 -13   0   12.30   13.10
   2 -13   0    7.00    9.30
  -2  12   0   -0.70    7.20
  -2  12   0    4.90    6.80
   2 -12   0   12.90   11.00
   2 -12   0   -0.70   12.40
   2 -12   0   -7.50    8.00
  -2  11   0   -3.00    6.00
  -2  11   0    1.40    6.40
   2 -11   0   26.40   11.60
   2 -11   0   -3.10    6.30
   2 -11   0   -6.10   10.70
  -2  10   0   29.20    6.10
  -2  10   0   35.00    7.10
  -2  10   0   30.90    7.70
   2 -10   0   35.20    9.80
   2 -10   0   47.60   10.90
   2 -10   0   37.60    6.50
  -2   9   0    6.60    6.30
  -2   9   0    5.10    7.30
  -2   9   0    1.60    4.30
  -2   9   0    2.40    4.50
   2  -9   0   -0.10    4.60
   2  -9   0   -1.10    9.80
   2  -9   0  -12.60    8.70
  -2   8   0   43.20    5.40
  -2   8   0   50.69    7.20
  -2   8   0   47.00    7.00
   2  -8   0   54.59   10.20
   2  -8   0   46.70    7.00
  -2   7   0  127.69    8.30
  -2   7   0  138.39    9.90
  -2   7   0  116.09    8.50
   2  -7   0  132.39    8.50
   2  -7   0  122.49   12.10
  -2   6   0  162.18   10.10
  -2   6   0  149.79    8.90
  -2   6   0  132.69    8.60
   2  -6   0  160.18    8.80
   2  -6   0  165.88   12.80
   2  -6   0  146.69   12.50
   2  -6   0  155.38   11.30
  -2   5   0    4.60    2.50
  -2   5   0    8.00    4.50
  -2   5   0    9.70    2.70
   2  -5   0    4.90    4.60
   2  -5   0    8.50    3.30
   2  -5   0    9.60    2.80
  -2   4   0   93.59    6.00
  -2   4   0   93.19    6.90
   2  -4   0   95.89    5.60
   2  -4   0   89.09    5.80
   2  -4   0   94.59    6.90
  -2   3   0   12.50    3.20
  -2   3   0   10.40    2.20
   2  -3   0    9.20    2.10
   2  -3   0   11.30    2.90
   2  -3   0   11.00    2.00
   2  -2   0   11.50    2.20
  -2  -1   0    0.50    1.40
  -2  -2   0   -0.30    1.60
  -2  -2   0    2.90    1.30
   2   2   0   -0.20    1.80
  -2  -3   0    9.90    2.20
  -2  -3   0   11.10    2.90
  -2  -3   0   11.70    2.10
   2   3   0   14.50    3.00
   2   3   0   13.20    2.20
  -2  -4   0   89.99    6.70
  -2  -4   0   88.99    5.80
  -2  -4   0   90.59    5.70
   2   4   0   95.19    6.70
   2   4   0   86.89    5.90
  -2  -5   0    4.20    2.90
  -2  -5   0   18.10    4.40
  -2  -5   0    4.00    3.00
   2   5   0   10.40    2.90
   2   5   0   13.40    4.30
  -2  -6   0  153.88    9.10
  -2  -6   0  140.49   11.30
  -2  -6   0  159.78   10.40
  -2  -6   0  159.58   13.30
   2   6   0  163.08   10.20
   2   6   0  149.79    9.20
  -2  -7   0  117.89    8.70
  -2  -7   0  132.09   12.20
   2   7   0  137.89    9.80
   2   7   0  137.69    9.70
   2   7   0  116.89    8.50
  -2  -8   0   52.69    9.60
  -2  -8   0   40.60    5.70
   2   8   0   41.60    5.40
   2   8   0   48.40    7.00
   2   8   0   32.30    5.50
   2   8   0   52.39    7.00
  -2  -9   0  -10.60    8.30
   2   9   0   -3.80    4.60
   2   9   0   -5.10    6.10
   2   9   0   -0.30    4.50
   2   9   0   -8.20    6.60
  -2 -10   0   38.00   10.90
  -2 -10   0   28.20    6.90
   2  10   0   31.90    7.30
   2  10   0   31.50    7.70
   2  10   0   37.20    6.00
   2  10   0   44.30   10.60
  -2 -11   0    7.10   10.70
  -2 -11   0    0.80    6.60
   2  11   0   -2.10    5.80
   2  11   0   12.40    7.60
  -2 -12   0    0.90    8.40
  -2 -12   0   -5.80   11.20
   2  12   0    3.30    8.20
   2  12   0  -13.70    6.70
  -2 -13   0   10.70   13.50
  -2 -13   0    5.70    8.90
   2  13   0    9.50    8.50
   2  13   0   19.00    8.10
  -2 -14   0   38.70   19.60
  -2 -14   0   54.79   12.60
   2  14   0   60.69   10.70
   2  14   0   50.89    9.60
  -2 -15   0   -5.30   16.40
   2  15   0   -4.60   10.00
  -2 -16   0  -18.70   16.60
   2  16   0   14.50   14.00
  -2 -17   0   -1.00   17.20
   2  17   0   -4.80   12.30
  -2 -18   0    7.10   19.80
  -2 -19   0   11.10   20.50
   2  19   0   -7.50   14.60
  -2 -20   0   24.30   21.70
   2  20   0   20.60   16.20
   3 -20   0   19.90   25.50
  -3  19   0    7.70   16.10
   3 -19   0   38.70   22.80
  -3  18   0   38.60   14.40
   3 -18   0  -17.40   19.80
  -3  17   0    6.90   11.90
   3 -17   0   35.10   16.80
   3 -17   0    4.40   18.00
  -3  16   0  -18.40   10.80
   3 -16   0    9.10   16.50
   3 -16   0   31.10   15.10
  -3  15   0   11.10    9.60
   3 -15   0    0.00   15.50
   3 -15   0   -2.30   13.70
  -3  14   0  -13.50    8.10
  -3  14   0   -3.80   10.80
   3 -14   0    5.10   11.90
   3 -14   0   -4.00   15.60
   3 -14   0   20.90   13.80
  -3  13   0    9.10    9.60
  -3  13   0  -16.30    7.40
   3 -13   0   -2.40   13.90
   3 -13   0    8.50   11.80
   3 -13   0   -4.00    9.30
  -3  12   0   48.70    8.00
  -3  12   0   36.20    7.30
   3 -12   0   80.49   13.50
   3 -12   0   47.00    8.40
   3 -12   0   56.39   14.40
  -3  11   0   -2.10    6.20
  -3  11   0    0.60    6.10
   3 -11   0    7.70   11.60
   3 -11   0  -11.70    9.20
   3 -11   0    0.00    6.30
  -3  10   0    7.30   10.70
  -3  10   0   -1.00    6.10
  -3  10   0    1.10    5.20
   3 -10   0   -1.10    9.20
   3 -10   0    5.00    6.00
   3 -10   0    5.90   10.60
  -3   9   0   -1.30    4.30
  -3   9   0    8.00    4.90
  -3   9   0    7.50    7.60
  -3   9   0   10.20    7.60
   3  -9   0   12.00    5.10
   3  -9   0    1.00    8.00
   3  -9   0    1.40    9.20
  -3   8   0   29.50    4.60
  -3   8   0   27.10    5.00
  -3   8   0   30.80    7.10
   3  -8   0   31.20    9.40
   3  -8   0   33.50    5.00
   3  -8   0   10.30    8.40
  -3   7   0   13.00    6.40
  -3   7   0    9.30    5.70
  -3   7   0    8.70    3.50
  -3   7   0    2.80    3.50
   3  -7   0   18.70    8.00
   3  -7   0    7.80    4.10
  -3   6   0  321.97   17.60
  -3   6   0  335.87   16.80
  -3   6   0  321.17   15.90
   3  -6   0  315.27   21.80
   3  -6   0  336.67   15.60
  -3   5   0   96.69    6.90
  -3   5   0   99.99    8.10
   3  -5   0  103.79    7.10
   3  -5   0  106.59    6.60
   3  -5   0  102.19    8.30
  -3   4   0  104.19    7.40
  -3   4   0  104.59    6.30
   3  -4   0   99.29    7.20
   3  -4   0   94.09    6.00
   3  -4   0   94.49    6.30
  -3   3   0   34.80    4.70
  -3   3   0   33.00    3.70
   3  -3   0   35.60    4.50
   3  -3   0   36.20    3.40
  -3   2   0  159.28    8.20
   3  -2   0  162.08    8.10
   3  -2   0  164.08    8.00
   3  -2   0  160.78    7.70
  -3   1   0    2.00    1.20
  -3   1   0    1.10    1.80
   3  -1   0   -1.50    1.20
  -3   0   0   -2.80    1.20
  -3   0   0   -1.90    1.00
   3   0   0   -2.00    1.30
  -3  -1   0   -0.70    1.10
  -3  -1   0    0.10    1.40
   3   1   0   -2.40    1.40
  -3  -2   0  170.88    7.90
  -3  -2   0  164.38    7.70
  -3  -2   0  132.69    7.40
   3   2   0  129.99    7.80
   3   2   0  160.48    7.60
   3   2   0  171.88    8.00
  -3  -3   0   38.30    4.00
  -3  -3   0   36.90    3.90
  -3  -3   0   30.30    4.30
   3   3   0   32.00    4.50
   3   3   0   38.40    4.10
  -3  -4   0   93.99    7.40
  -3  -4   0   98.89    6.50
  -3  -4   0  105.29    6.40
   3   4   0   95.39    6.50
   3   4   0  100.29    7.20
  -3  -5   0   96.69    7.20
  -3  -5   0  105.49    7.20
  -3  -5   0  108.99    8.40
   3   5   0  108.19    7.90
   3   5   0  102.29    7.00
  -3  -6   0  373.36   19.50
  -3  -6   0  319.97   16.00
  -3  -6   0  314.57   17.00
   3   6   0  313.37   16.10
   3   6   0  337.67   16.60
   3   6   0  341.57   17.50
  -3  -7   0    1.10    3.90
  -3  -7   0    3.70    7.60
   3   7   0    2.40    3.60
   3   7   0   -2.10    3.80
   3   7   0    8.10    5.90
   3   7   0    7.00    4.90
  -3  -8   0   24.30    5.40
  -3  -8   0   35.00    8.60
   3   8   0   28.90    6.30
   3   8   0   34.60    6.60
   3   8   0   13.80    5.00
  -3  -9   0   14.70    9.00
  -3  -9   0    8.40    5.30
   3   9   0   -3.10    5.10
   3   9   0   12.10    7.10
   3   9   0    6.00    6.80
   3   9   0   -0.10    4.50
  -3 -10   0    7.30    9.90
  -3 -10   0    8.00    6.30
   3  10   0    3.60    7.10
   3  10   0   14.00    5.40
   3  10   0   -1.00    9.50
   3  10   0    3.40    7.00
  -3 -11   0    0.90    7.30
  -3 -11   0   -2.00   10.70
   3  11   0  -10.60    7.00
   3  11   0   -7.10    6.00
  -3 -12   0   67.29    9.40
  -3 -12   0   74.19   14.20
   3  12   0   58.09    8.50
   3  12   0   58.09    9.70
  -3 -13   0   11.10    9.30
  -3 -13   0    5.20   13.40
   3  13   0  -14.20    7.90
   3  13   0    2.00    8.30
  -3 -14   0   -6.70   17.30
  -3 -14   0   -2.70   10.90
   3  14   0  -11.80    9.20
   3  14   0   18.70   10.20
  -3 -15   0    0.00   16.10
   3  15   0  -14.20   10.60
  -3 -16   0    6.10   16.30
   3  16   0   12.00   12.20
  -3 -17   0    9.60   17.60
   3  17   0    7.80   12.50
  -3 -18   0   20.80   20.10
   3  18   0  -19.80   13.20
  -3 -19   0   38.70   21.50
   3  19   0    2.40   14.20
  -3 -20   0   18.10   22.10
   3  20   0    5.50   16.40
   4 -20   0   36.10   25.20
   4 -19   0  -28.30   23.00
  -4  18   0    1.40   13.00
   4 -18   0   17.10   20.30
  -4  17   0    1.10   11.80
   4 -17   0   -5.80   17.50
   4 -17   0    0.80   17.60
  -4  16   0   -4.70    9.90
   4 -16   0   -7.10   16.50
   4 -16   0   19.30   16.10
  -4  15   0  -15.70    9.40
   4 -15   0    3.90   15.50
   4 -15   0   -6.00   15.30
  -4  14   0   20.60   11.90
  -4  14   0   19.30    8.90
   4 -14   0   31.40   13.70
   4 -14   0   13.40   16.10
   4 -14   0   16.00   11.40
  -4  13   0    7.80    7.40
  -4  13   0   -2.70    9.60
   4 -13   0   -2.30    9.20
   4 -13   0   32.50   15.90
   4 -13   0   20.00   12.60
  -4  12   0    7.80    6.50
   4 -12   0  -13.80   12.50
   4 -12   0  -15.00    7.50
   4 -12   0   -7.90   11.70
  -4  11   0    4.40    6.40
  -4  11   0   -6.50    6.20
   4 -11   0   12.40    6.90
   4 -11   0   -2.70   11.10
   4 -11   0   -6.60    9.40
  -4  10   0   62.49    8.50
  -4  10   0   46.80    6.20
   4 -10   0   37.70   10.20
   4 -10   0   73.19   13.00
   4 -10   0   60.99    9.60
  -4   9   0   -1.00    4.40
  -4   9   0   10.50    5.00
  -4   9   0   11.10    8.70
   4  -9   0   12.80    5.20
   4  -9   0    1.80    8.30
   4  -9   0   -2.70    8.70
  -4   8   0  152.18   13.00
  -4   8   0  175.18   10.50
  -4   8   0  159.68   13.00
  -4   8   0  181.38   10.20
   4  -8   0  132.39   14.20
   4  -8   0  178.38   10.70
   4  -8   0  156.38   13.00
  -4   7   0  445.76   24.00
  -4   7   0  569.34   25.90
  -4   7   0  544.25   26.30
  -4   7   0  512.95   24.50
   4  -7   0  583.34   26.80
   4  -7   0  552.64   24.50
  -4   6   0   -1.80    4.90
  -4   6   0    0.30    2.90
  -4   6   0   -3.70    3.50
  -4   6   0   -0.60    5.60
   4  -6   0   -1.70    3.30
  -4   5   0   31.10    7.70
  -4   5   0   21.10    3.60
  -4   5   0   22.50    5.00
   4  -5   0   19.90    3.60
   4  -5   0   21.60    5.30
  -4   4   0  357.76   16.80
  -4   4   0  368.06   17.50
   4  -4   0  365.96   17.20
   4  -4   0  362.76   16.60
  -4   3   0   66.99    5.40
  -4   3   0   82.49    6.30
   4  -3   0   84.09    5.70
   4  -3   0   78.39    5.20
   4  -3   0   76.09    6.00
  -4   2   0   -1.90    3.30
  -4   2   0    1.30    2.30
   4  -2   0    4.40    2.70
   4  -2   0   -0.30    2.30
   4  -2   0    2.10    2.30
   4  -2   0   -0.60    2.00
  -4   1   0   63.09    4.40
  -4   1   0   59.09    4.00
  -4   1   0   63.59    4.50
   4  -1   0   63.39    4.30
   4  -1   0   61.39    4.40
   4  -1   0   63.19    4.00
  -4   0   0  270.87   13.10
  -4   0   0  263.87   13.50
   4   0   0  361.86   13.70
  -4  -1   0   54.29    4.20
  -4  -1   0   62.69    4.40
  -4  -1   0   55.09    3.70
   4   1   0   62.49    4.10
   4   1   0   60.29    4.60
  -4  -2   0    1.10    2.30
  -4  -2   0   -0.20    2.20
  -4  -2   0    1.40    2.40
   4   2   0   -1.00    2.10
   4   2   0   -3.20    2.30
   4   2   0   -2.70    2.30
  -4  -3   0   72.29    5.70
  -4  -3   0   94.29    5.80
  -4  -3   0   74.79    5.70
   4   3   0   84.69    5.70
   4   3   0   75.69    6.10
   4   3   0   86.09    5.90
  -4  -4   0  357.06   17.10
  -4  -4   0  368.86   17.00
  -4  -4   0  369.46   16.90
   4   4   0  354.56   17.00
   4   4   0  368.46   17.20
  -4  -5   0   23.40    4.20
  -4  -5   0   26.70    5.50
  -4  -5   0   24.30    4.10
   4   5   0   33.50    7.60
   4   5   0   29.40    4.80
   4   5   0   19.70    3.70
  -4  -6   0   -2.20    7.50
  -4  -6   0    2.90    3.70
  -4  -6   0    1.80    5.50
   4   6   0    5.80    5.10
   4   6   0    4.10    4.40
   4   6   0   -0.40    3.70
  -4  -7   0  550.34   26.80
  -4  -7   0  516.45   25.00
   4   7   0  500.65   25.10
   4   7   0  570.24   25.40
   4   7   0  573.64   26.60
  -4  -8   0  170.78   11.10
  -4  -8   0  148.79   13.20
   4   8   0  163.28   11.80
   4   8   0  161.68   11.00
   4   8   0  164.38   11.60
  -4  -9   0   -2.30    5.50
  -4  -9   0    5.10    8.80
   4   9   0   13.20    7.30
   4   9   0   20.20    7.10
   4   9   0    6.10    5.00
   4   9   0    0.90    4.50
  -4 -10   0   74.09   11.80
  -4 -10   0   54.59    8.10
   4  10   0   68.19   11.50
   4  10   0   57.09    8.90
   4  10   0   55.09   12.90
  -4 -11   0   14.90   10.60
  -4 -11   0   -2.60    7.20
   4  11   0    4.20    6.20
   4  11   0    2.40    8.00
  -4 -12   0   -2.50    8.30
  -4 -12   0    9.60   12.00
   4  12   0    7.50    7.00
   4  12   0    0.70    8.20
  -4 -13   0   10.40    9.60
  -4 -13   0   -3.20   13.20
   4  13   0  -14.10    9.20
   4  13   0  -13.70    8.30
  -4 -14   0   26.70   10.60
  -4 -14   0   23.00   17.20
   4  14   0   12.80   10.90
  -4 -15   0   15.30   15.40
   4  15   0   -1.20   14.70
  -4 -16   0    1.20   16.00
   4  16   0   -5.20   11.80
  -4 -17   0  -10.30   16.70
   4  17   0   13.30   12.50
  -4 -18   0  -19.80   20.60
   4  18   0  -18.20   13.30
  -4 -19   0   -7.30   21.40
   4  19   0   -2.80   14.10
  -4 -20   0   -4.10   22.60
   4  20   0  -12.40   15.80
   5 -20   0   29.00   25.80
   5 -19   0   43.50   23.90
   5 -18   0    6.00   22.80
   5 -18   0    9.90   20.00
  -5  17   0  -26.30   11.80
   5 -17   0   14.50   19.00
   5 -17   0  -11.70   17.90
  -5  16   0   17.20   10.60
   5 -16   0  -12.10   17.10
   5 -16   0   25.40   16.30
  -5  15   0    1.50    9.10
   5 -15   0    4.50   16.30
   5 -15   0    5.70   16.70
  -5  14   0   15.20   14.40
  -5  14   0  -10.40    8.70
   5 -14   0   -7.80   14.90
   5 -14   0   14.80   14.40
  -5  13   0    7.10    8.70
  -5  13   0   -1.50    7.60
   5 -13   0   16.20   15.20
   5 -13   0    3.80    9.50
   5 -13   0   11.10   13.70
  -5  12   0   80.19    9.10
  -5  12   0   77.69   11.10
   5 -12   0   80.69   15.50
   5 -12   0   68.19   12.90
   5 -12   0   78.79    9.60
  -5  11   0   23.90    6.60
  -5  11   0   34.00    6.80
   5 -11   0   37.20   12.10
   5 -11   0   31.60    7.30
   5 -11   0   23.70   10.60
  -5  10   0    9.50    5.30
   5 -10   0    9.20    6.30
   5 -10   0  -18.80   10.30
   5 -10   0   14.50    9.20
  -5   9   0    8.20    5.40
  -5   9   0   -5.60    9.10
  -5   9   0    6.30    4.90
  -5   9   0   20.90    8.10
   5  -9   0    7.90    5.30
   5  -9   0    1.30    9.40
   5  -9   0   -1.10    7.80
  -5   8   0   46.30    8.40
  -5   8   0   55.19    6.80
  -5   8   0   40.80    5.80
  -5   8   0   53.79    8.40
   5  -8   0   43.60    9.10
   5  -8   0   42.70    5.80
  -5   7   0    8.50    5.70
  -5   7   0   -2.40    4.00
  -5   7   0    3.60    3.70
  -5   7   0    1.60    5.80
   5  -7   0    4.70    4.30
   5  -7   0    6.50    6.90
  -5   6   0   23.60    6.60
  -5   6   0   22.70    5.80
  -5   6   0   18.40    3.80
   5  -6   0   20.00    4.10
   5  -6   0   21.10    6.90
  -5   5   0  182.28   10.30
  -5   5   0  183.28   12.20
  -5   5   0  189.28   11.40
   5  -5   0  191.28   10.10
   5  -5   0  187.58   11.80
   5  -5   0  176.98   11.80
   5  -5   0  199.68   16.00
  -5   4   0   -1.20    3.00
  -5   4   0   -4.40    4.60
   5  -4   0   -1.30    4.40
   5  -4   0    2.40    3.00
   5  -4   0   -2.50    3.70
  -5   3   0   44.10    5.90
   5  -3   0   41.10    4.90
   5  -3   0   36.30    4.30
   5  -3   0   35.00    4.80
  -5   2   0  411.56   18.50
  -5   2   0  416.06   18.30
   5  -2   0  396.06   18.20
   5  -2   0  409.66   18.10
   5  -2   0  386.26   18.20
   5  -2   0  409.26   18.50
  -5   1   0   89.89    5.20
  -5   1   0   95.29    5.80
  -5   1   0   86.29    5.90
   5  -1   0   86.59    5.90
   5  -1   0   83.59    5.50
   5  -1   0   86.19    5.30
  -5   0   0    8.00    2.30
  -5   0   0    6.80    2.70
  -5   0   0    8.90    2.50
   5   0   0    4.90    2.60
   5   0   0    6.90    2.60
   5   0   0    8.40    2.40
  -5  -1   0   84.29    5.20
  -5  -1   0   79.89    5.70
  -5  -1   0   91.79    5.80
   5   1   0   82.29    5.20
   5   1   0   78.49    5.60
   5   1   0   90.59    5.90
  -5  -2   0  413.46   18.40
  -5  -2   0  406.36   18.90
  -5  -2   0  426.76   19.20
   5   2   0  427.76   19.10
   5   2   0  422.76   19.10
   5   2   0  415.26   18.50
  -5  -3   0   35.10    5.20
  -5  -3   0   42.20    4.90
  -5  -3   0   32.60    4.20
   5   3   0   35.60    5.00
   5   3   0   45.00    4.80
   5   3   0   34.60    4.30
  -5  -4   0   -5.40    4.00
  -5  -4   0   -3.20    3.30
  -5  -4   0   -4.50    3.60
   5   4   0   -3.10    3.20
   5   4   0   -0.10    3.80
   5   4   0   -0.60    2.80
  -5  -5   0  190.08   10.80
  -5  -5   0  180.88   11.20
  -5  -5   0  190.28   10.40
   5   5   0  179.98   10.80
   5   5   0  172.58   10.20
   5   5   0  155.48   11.50
   5   5   0  178.98   10.60
  -5  -6   0   22.10    7.90
  -5  -6   0   16.50    6.00
  -5  -6   0   20.50    4.50
   5   6   0   24.90    5.10
   5   6   0   13.90    4.40
   5   6   0    9.90    5.90
  -5  -7   0    7.80    4.50
  -5  -7   0    4.10    7.60
   5   7   0    9.10    4.00
   5   7   0    3.30    5.20
   5   7   0  -12.60    5.60
  -5  -8   0   50.79    8.70
  -5  -8   0   60.39    8.40
   5   8   0   53.19    8.30
   5   8   0   41.80    5.90
   5   8   0   45.70    6.90
  -5  -9   0    8.50    8.60
  -5  -9   0   11.30    6.10
   5   9   0    7.90    7.20
   5   9   0   -8.50    7.00
   5   9   0    6.30    5.20
  -5 -10   0   17.20    6.70
  -5 -10   0   -3.90    9.20
   5  10   0   19.20    7.60
   5  10   0   14.90   10.30
  -5 -11   0   33.50   11.20
  -5 -11   0   26.10    8.10
   5  11   0   30.60    8.80
  -5 -12   0   65.19    9.60
  -5 -12   0   77.59   13.70
   5  12   0   68.69   10.50
   5  12   0   54.39    8.30
  -5 -13   0   10.70    9.50
  -5 -13   0    4.90   13.40
   5  13   0  -12.80    8.90
   5  13   0  -10.90    8.90
  -5 -14   0   23.00   11.60
  -5 -14   0  -18.50   17.30
   5  14   0  -11.00   10.50
   5  14   0  -16.80    9.40
  -5 -15   0   -6.40   17.00
   5  15   0    7.80   11.40
  -5 -16   0    0.60   16.70
   5  16   0    7.60   12.20
  -5 -17   0    3.00   17.70
   5  17   0   12.10   12.40
  -5 -18   0   26.80   21.70
   5  18   0  -24.20   13.40
  -5 -19   0   -6.50   21.00
   5  19   0    3.30   15.00
  -5 -20   0  -21.90   23.60
   5  20   0   -6.60   15.90
   6 -20   0   13.50   25.80
   6 -19   0    5.60   22.10
   6 -18   0   33.90   30.00
   6 -18   0  -15.30   20.30
   6 -17   0   10.00   19.40
   6 -17   0   -3.80   19.80
  -6  16   0  -21.80   10.60
   6 -16   0   -0.90   17.70
   6 -16   0   14.90   18.40
  -6  15   0   16.80    9.60
   6 -15   0   -2.60   16.90
   6 -15   0   -9.00   16.30
  -6  14   0   -5.00    8.00
   6 -14   0    5.00   12.00
   6 -14   0   16.90   15.00
   6 -14   0   42.80   15.40
  -6  13   0   -2.20    7.30
  -6  13   0   15.80    8.40
   6 -13   0  -19.00   13.70
   6 -13   0   -1.10    9.90
   6 -13   0    7.40   20.50
  -6  12   0   -0.90    7.10
  -6  12   0   -1.20    7.20
   6 -12   0   -6.10   13.00
   6 -12   0   -1.30    7.70
   6 -12   0   24.70   11.70
  -6  11   0   -1.70    7.70
   6 -11   0   -2.90    7.20
   6 -11   0  -21.50   10.40
   6 -11   0    7.00   11.40
  -6  10   0   91.09    9.50
   6 -10   0   86.59   13.60
   6 -10   0   88.69   12.70
   6 -10   0   94.39   10.90
  -6   9   0   15.70    5.10
  -6   9   0    7.30    8.00
  -6   9   0   14.10    6.30
   6  -9   0   17.90    6.00
   6  -9   0    4.00    8.30
  -6   8   0    7.70    7.20
  -6   8   0    2.50    7.60
  -6   8   0   11.30    5.30
  -6   8   0    5.30    4.30
   6  -8   0   10.50    5.00
   6  -8   0   12.10    8.20
  -6   7   0  111.29   10.10
  -6   7   0  128.59   10.50
  -6   7   0  116.89    9.60
   6  -7   0  122.49    9.00
   6  -7   0  121.59   11.30
  -6   6   0    1.50    3.70
  -6   6   0    3.60    5.70
  -6   6   0    3.20    5.60
   6  -6   0   -5.40    6.50
   6  -6   0    4.70    3.90
  -6   5   0    4.10    3.90
  -6   5   0   -2.00    5.70
  -6   5   0   -1.20    4.90
   6  -5   0   -4.70    6.90
   6  -5   0   -3.70    3.40
   6  -5   0   -8.20    6.50
  -6   4   0    9.20    5.00
  -6   4   0    5.50    3.40
   6  -4   0   11.40    4.50
   6  -4   0    9.10    4.40
   6  -4   0    4.10    3.10
   6  -4   0    3.70    7.20
  -6   3   0   53.29    5.10
  -6   3   0   47.80    5.70
   6  -3   0   43.10    5.00
   6  -3   0   41.80    6.10
   6  -3   0   52.29    5.30
   6  -3   0   51.89    5.30
  -6   2   0    6.40    3.00
  -6   2   0    8.40    3.20
   6  -2   0    8.10    3.80
   6  -2   0    9.80    3.20
   6  -2   0    9.40    3.20
   6  -2   0   10.90    3.20
  -6   1   0   88.59    6.30
  -6   1   0   95.19    6.40
  -6   1   0   80.99    5.50
   6  -1   0   85.39    6.20
   6  -1   0   84.89    5.70
   6  -1   0   87.39    6.30
  -6   0   0 1272.97   51.29
  -6   0   0 1210.58   50.69
  -6   0   0 1191.48   51.29
   6   0   0 1151.88   51.19
   6   0   0 1254.97   50.79
   6   0   0 1106.49   52.99
  -6  -1   0   88.29    5.70
  -6  -1   0   97.79    6.50
  -6  -1   0   75.09    6.60
   6   1   0   84.69    5.80
   6   1   0   82.79    6.30
   6   1   0   94.99    6.50
  -6  -2   0    7.10    3.30
  -6  -2   0    3.90    3.20
  -6  -2   0    3.60    3.00
   6   2   0    7.80    3.20
   6   2   0    6.20    3.10
   6   2   0    3.00    3.00
  -6  -3   0   40.30    5.80
  -6  -3   0   54.29    6.00
  -6  -3   0   40.90    5.60
   6   3   0   51.59    5.90
   6   3   0   44.80    5.50
   6   3   0   53.69    5.30
  -6  -4   0    1.90    3.80
  -6  -4   0    9.90    3.80
  -6  -4   0   -3.40    4.00
   6   4   0    4.10    4.00
   6   4   0    1.50    6.20
   6   4   0    5.30    3.50
   6   4   0    2.00    3.50
  -6  -5   0    0.20    4.50
  -6  -5   0   -5.20    7.70
  -6  -5   0    1.30    3.90
   6   5   0   -6.80    3.70
   6   5   0   -1.30    5.60
   6   5   0    0.40    3.50
   6   5   0    1.20    4.30
  -6  -6   0    4.80    6.20
  -6  -6   0   -8.30    6.90
  -6  -6   0   -4.90    4.30
   6   6   0   -2.80    5.60
   6   6   0    3.80    4.00
   6   6   0    5.60    4.60
   6   6   0   -6.00    3.90
  -6  -7   0  111.49    9.60
  -6  -7   0  132.79   11.50
   6   7   0  126.99   10.60
   6   7   0  122.49    9.70
   6   7   0  132.39   10.30
   6   7   0  112.39   10.00
  -6  -8   0    2.60    7.90
  -6  -8   0    4.10    5.40
   6   8   0    7.90    5.40
   6   8   0   10.90    5.90
   6   8   0   13.00    7.10
  -6  -9   0   20.40    9.10
  -6  -9   0   15.50    6.30
   6   9   0   11.20    6.70
   6   9   0   24.80    7.50
   6   9   0   23.00    8.10
  -6 -10   0   74.09   12.40
  -6 -10   0  104.89   11.60
   6  10   0   92.09   15.00
   6  10   0  109.79   11.20
  -6 -11   0   19.00   10.70
  -6 -11   0   13.20    8.00
   6  11   0   -3.10    8.20
  -6 -12   0   20.30   12.40
  -6 -12   0    7.70    8.60
   6  12   0   -3.80    7.70
   6  12   0   -4.00    8.90
  -6 -13   0    5.60   13.80
  -6 -13   0   -5.10    9.50
   6  13   0   -1.80   10.10
   6  13   0    2.40    8.50
  -6 -14   0   25.80   24.90
   6  14   0   17.50   15.10
  -6 -15   0   36.80   16.50
   6  15   0    2.20   11.50
  -6 -16   0  -21.40   16.00
   6  16   0    9.10   11.90
  -6 -17   0   -9.50   17.80
   6  17   0   -7.40   13.40
  -6 -18   0  -13.10   20.90
   6  18   0  -27.50   13.70
  -6 -19   0   16.10   20.90
   6  19   0  -17.20   14.70
  -6 -20   0   -2.40   22.60
   6  20   0   10.40   16.80
   7 -20   0   27.60   28.70
   7 -19   0   48.90   23.60
   7 -19   0   39.00   40.80
   7 -18   0   33.90   21.50
   7 -18   0   -2.50   23.10
   7 -17   0    0.70   20.40
   7 -16   0  -10.70   20.60
   7 -16   0  -27.90   17.30
  -7  15   0  -12.40    9.40
   7 -15   0  -11.30   16.80
   7 -15   0   22.20   16.10
  -7  14   0   17.10    8.60
   7 -14   0   13.40   15.00
   7 -14   0   15.10   16.90
  -7  13   0    1.00    8.20
  -7  13   0   14.40    7.50
   7 -13   0   -4.40   12.90
   7 -13   0    6.80   18.40
   7 -13   0   29.60   11.00
  -7  12   0   41.20    8.30
  -7  12   0   35.30    8.00
   7 -12   0   27.50    8.90
   7 -12   0   42.80   12.80
   7 -12   0   27.80   13.60
  -7  11   0   11.60    6.70
   7 -11   0   15.60    7.50
   7 -11   0    4.00   11.40
   7 -11   0   20.90   12.80
  -7  10   0    7.20    5.90
  -7  10   0   -4.60    8.90
   7 -10   0   -4.40   11.30
   7 -10   0    9.50    9.90
   7 -10   0   10.00    6.90
  -7   9   0   -5.80    9.80
  -7   9   0   -1.40    5.20
  -7   9   0   14.20    8.20
   7  -9   0   -1.80    8.50
   7  -9   0   10.40    6.20
  -7   8   0    9.00    7.30
  -7   8   0    5.60    4.60
  -7   8   0    9.90    8.50
  -7   8   0    6.50    5.50
   7  -8   0    1.60    7.90
   7  -8   0   11.00    5.50
  -7   7   0    3.00    4.80
  -7   7   0    4.50    6.60
  -7   7   0   15.80    7.20
   7  -7   0    7.10    7.60
   7  -7   0   12.30    4.60
  -7   6   0    3.40    4.40
  -7   6   0    4.80    5.90
  -7   6   0    5.90    5.90
   7  -6   0    4.30    6.70
   7  -6   0    7.90    4.20
  -7   5   0  142.19   10.40
  -7   5   0  126.89   10.40
  -7   5   0  130.19    9.20
   7  -5   0  136.39    8.90
   7  -5   0  119.59   11.40
  -7   4   0    5.80    3.50
  -7   4   0    6.60    6.20
   7  -4   0    2.90    6.00
   7  -4   0    3.40    4.30
   7  -4   0    2.30    6.50
   7  -4   0    5.50    5.20
   7  -4   0    0.20    3.80
  -7   3   0   86.69    6.70
  -7   3   0   75.19    6.80
   7  -3   0   65.49    9.60
   7  -3   0   73.69    7.20
   7  -3   0   83.19    6.70
   7  -3   0   71.89    6.40
   7  -3   0   67.79    7.30
  -7   2   0  136.29    7.80
  -7   2   0  132.79    8.70
  -7   2   0  134.19    8.50
   7  -2   0  138.69    8.80
   7  -2   0  144.59    8.00
   7  -2   0  136.49    8.50
  -7   1   0   44.70    4.80
  -7   1   0   51.89    5.70
  -7   1   0   49.30    5.40
   7  -1   0   46.00    5.40
   7  -1   0   47.50    5.00
   7  -1   0   47.60    6.00
  -7   0   0   12.70    3.60
  -7   0   0   12.00    3.50
  -7   0   0   18.10    3.10
   7   0   0   15.80    3.60
   7   0   0   10.30    3.40
   7   0   0   13.30    4.00
  -7  -1   0   47.00    5.70
  -7  -1   0   44.40    5.40
  -7  -1   0   36.90    4.50
   7   1   0   38.60    4.90
   7   1   0   48.40    5.70
   7   1   0   51.89    5.70
  -7  -2   0  127.99    9.30
  -7  -2   0  134.69    7.90
  -7  -2   0  143.79    8.90
   7   2   0  132.29    8.00
   7   2   0  146.29    8.60
   7   2   0  140.29    8.70
  -7  -3   0   72.09    6.50
  -7  -3   0   79.09    7.80
  -7  -3   0   83.19    7.30
   7   3   0   70.09    6.20
   7   3   0   78.89    7.10
   7   3   0   79.89    6.80
  -7  -4   0    4.90    4.70
  -7  -4   0    5.10    4.30
  -7  -4   0   -0.80    4.20
   7   4   0    0.20    3.90
   7   4   0    1.70    3.60
   7   4   0   14.30    6.00
   7   4   0    6.50    3.80
  -7  -5   0  117.69    9.20
  -7  -5   0  135.49    9.40
   7   5   0  127.49   10.10
   7   5   0  134.19    9.00
   7   5   0  139.59    8.90
   7   5   0  110.29   10.20
  -7  -6   0    3.60    6.90
  -7  -6   0    3.10    4.80
   7   6   0    3.60    4.10
   7   6   0    7.10    4.90
   7   6   0   -4.40    6.10
   7   6   0    0.10    5.00
  -7  -7   0    2.20    5.80
  -7  -7   0    0.00    6.90
   7   7   0    2.20    5.10
   7   7   0    2.70    4.50
   7   7   0   -1.30    6.50
   7   7   0    4.30    5.60
  -7  -8   0    7.80    6.10
  -7  -8   0    9.40    8.10
   7   8   0    4.90    5.80
   7   8   0    5.30    6.90
   7   8   0    3.10    6.00
   7   8   0   13.50    5.10
  -7  -9   0    4.30    9.00
  -7  -9   0   18.00    7.50
   7   9   0   13.90    6.50
   7   9   0    9.90    7.40
   7   9   0   -1.40    7.30
   7   9   0    4.60    7.80
  -7 -10   0    4.10   10.10
  -7 -10   0    4.30    7.30
   7  10   0  -10.00    7.70
  -7 -11   0    4.00   11.10
  -7 -11   0    0.20    8.50
   7  11   0   11.70    9.20
  -7 -12   0   28.80   12.80
  -7 -12   0   39.00    9.50
   7  12   0   26.30   10.00
  -7 -13   0   -7.20   10.20
  -7 -13   0    8.60   14.30
   7  13   0   -4.80   11.60
   7  13   0    4.70   10.90
   7  14   0    0.40   10.80
  -7 -15   0   -3.90   16.40
   7  15   0    4.10   12.00
  -7 -16   0  -20.70   17.00
   7  16   0   -9.00   13.20
  -7 -17   0    4.50   18.70
   7  17   0   15.80   14.00
  -7 -18   0   15.80   20.00
   7  18   0  -16.40   14.90
  -7 -19   0   35.40   22.10
   7  19   0  -23.80   14.20
  -7 -20   0    6.40   25.30
   8 -19   0  -23.50   23.20
   8 -19   0   22.90   25.00
   8 -18   0   28.90   22.20
   8 -18   0   51.09   24.40
   8 -17   0    5.80   20.10
   8 -17   0   22.60   21.20
   8 -16   0   -3.60   17.50
   8 -16   0    6.90   34.30
   8 -15   0    7.20   19.30
   8 -15   0    6.80   16.50
   8 -14   0   22.60   17.50
   8 -14   0   20.70   16.50
  -8  13   0   18.50    8.80
  -8  13   0   19.30    8.50
   8 -13   0   -1.70   16.10
   8 -13   0  -17.90   13.20
   8 -13   0   11.90   10.00
  -8  12   0  -12.60    7.70
   8 -12   0    3.80    8.20
   8 -12   0  -26.70   14.50
   8 -12   0    8.30   12.70
  -8  11   0   19.90    6.80
  -8  11   0   25.00   11.30
   8 -11   0   30.40    7.90
   8 -11   0   -3.10   11.40
   8 -11   0   28.00   14.20
  -8  10   0   19.60    9.10
  -8  10   0   17.30    6.30
   8 -10   0   22.00    7.50
   8 -10   0   24.10   10.60
  -8   9   0   -5.10    5.30
  -8   9   0   -4.30    8.30
   8  -9   0    6.80   10.10
   8  -9   0   16.10    6.30
  -8   8   0   21.00    6.20
  -8   8   0   14.90    7.60
  -8   8   0   22.50   10.50
   8  -8   0    0.50    8.90
   8  -8   0   12.50    6.00
  -8   7   0  206.38   15.10
  -8   7   0  209.58   14.10
  -8   7   0  209.78   13.10
   8  -7   0  223.48   13.00
   8  -7   0  198.58   15.00
  -8   6   0    3.00    4.80
  -8   6   0   10.20    6.50
  -8   6   0   -5.10    5.70
   8  -6   0    1.30    7.00
   8  -6   0   -5.70    4.50
  -8   5   0    5.90    6.10
  -8   5   0    2.30    4.20
  -8   5   0    3.40    3.80
   8  -5   0    5.10    4.80
   8  -5   0    8.90    7.20
   8  -5   0   -1.30    4.30
  -8   4   0    7.10    6.00
  -8   4   0    7.60    3.90
   8  -4   0    6.80    4.10
   8  -4   0   12.50    6.90
   8  -4   0   11.90    7.70
   8  -4   0    2.60    4.20
  -8   3   0   31.90    4.60
  -8   3   0   43.00    6.50
   8  -3   0   35.80    5.10
   8  -3   0   29.70    5.90
   8  -3   0   38.60    5.60
   8  -3   0   42.50    5.90
   8  -3   0   37.70    7.80
  -8   2   0    6.20    3.70
  -8   2   0    7.90    3.80
  -8   2   0    0.50    3.60
   8  -2   0   11.00    7.10
   8  -2   0    4.70    3.40
   8  -2   0    9.50    4.20
   8  -2   0    4.20    4.10
  -8   1   0   76.29    6.60
  -8   1   0   61.99    6.60
  -8   1   0   56.79    5.60
   8  -1   0   70.49    6.80
   8  -1   0   58.49    5.80
   8  -1   0   66.29    7.50
  -8   0   0  382.56   18.00
  -8   0   0  378.16   18.70
  -8   0   0  422.46   18.80
   8   0   0  383.86   18.80
   8   0   0  401.16   18.80
   8   0   0  386.06   18.00
  -8  -1   0   72.09    6.30
  -8  -1   0   76.99    6.90
  -8  -1   0   84.09    7.10
   8   1   0   70.49    7.10
   8   1   0   78.39    6.90
   8   1   0   78.89    6.00
  -8  -2   0    4.00    3.90
  -8  -2   0    7.20    4.10
  -8  -2   0   -5.20    3.50
   8   2   0    7.10    3.60
   8   2   0    2.40    3.50
   8   2   0    5.70    3.70
  -8  -3   0   40.20    5.80
  -8  -3   0   34.10    5.60
  -8  -3   0   40.10    4.50
   8   3   0   37.60    5.40
   8   3   0   30.00    4.80
   8   3   0   36.60    5.10
   8   3   0   32.60    7.30
  -8  -4   0    5.40    4.50
  -8  -4   0    9.10    5.10
  -8  -4   0   11.30    6.50
   8   4   0    7.60    6.30
   8   4   0    4.60    4.40
   8   4   0    3.80    4.10
   8   4   0    4.20    4.10
  -8  -5   0   16.00    5.50
  -8  -5   0   10.20    7.50
  -8  -5   0    7.90    5.50
   8   5   0   -3.10    5.70
   8   5   0    9.50    5.10
   8   5   0    7.40    4.50
  -8  -6   0   -5.60    7.30
  -8  -6   0   -2.40    5.30
   8   6   0    1.30    5.10
   8   6   0    1.00    4.40
   8   6   0   -5.00    5.20
   8   6   0   -3.50    6.30
  -8  -7   0  216.58   14.50
  -8  -7   0  209.28   13.80
   8   7   0  219.78   12.90
   8   7   0  214.78   13.90
   8   7   0  204.68   14.80
   8   7   0  231.78   13.50
  -8  -8   0   27.30    7.00
  -8  -8   0   14.20    8.40
   8   8   0   11.80    5.70
   8   8   0   19.70    6.40
   8   8   0   -4.70    7.20
   8   8   0   23.40    6.70
  -8  -9   0   -1.20    9.80
  -8  -9   0   11.00    6.90
   8   9   0    3.00    9.10
   8   9   0   -4.90    6.00
   8   9   0   -1.20    7.60
   8   9   0   21.60    7.90
  -8 -10   0   23.10    8.20
  -8 -10   0   27.80   10.90
   8  10   0   12.30    8.80
   8  10   0    7.50    6.90
  -8 -11   0   11.60   11.50
  -8 -11   0   32.80    9.50
   8  11   0    5.10    9.10
   8  11   0    6.10    8.10
  -8 -12   0  -13.40    9.50
  -8 -12   0   10.50   13.50
   8  12   0    5.00   10.00
  -8 -13   0    6.40   13.90
  -8 -13   0   27.40   11.20
   8  13   0   14.20   15.20
  -8 -14   0   17.10   21.50
   8  14   0    0.50   11.10
  -8 -15   0    4.80   16.40
   8  15   0   -8.60   12.40
  -8 -16   0   23.30   18.10
   8  16   0   -4.50   13.00
  -8 -17   0   20.50   18.70
   8  17   0   10.90   13.40
  -8 -18   0   35.60   22.60
   8  18   0  -22.50   14.20
  -8 -19   0  -21.10   22.20
   8  19   0  -11.80   15.90
   9 -19   0  -39.50   24.50
   9 -19   0   19.10   24.10
   9 -18   0  -24.00   21.60
   9 -18   0   32.60   22.40
   9 -17   0   13.20   22.00
   9 -17   0  -42.10   19.00
   9 -16   0   -8.90   20.40
   9 -16   0   16.90   17.90
   9 -15   0    4.00   17.10
   9 -15   0   15.10   30.40
   9 -14   0  -24.40   15.90
   9 -14   0    1.20   18.50
  -9  13   0   -2.70   10.10
   9 -13   0   41.80   15.60
   9 -13   0    8.30   14.40
   9 -13   0   13.00   11.00
  -9  12   0   -3.50    8.10
   9 -12   0  -14.70   12.80
   9 -12   0    5.00    9.00
   9 -12   0  -19.10   14.80
  -9  11   0   13.60   11.60
  -9  11   0   21.00    7.30
   9 -11   0    3.60    8.00
   9 -11   0    0.60   11.20
  -9  10   0    1.10    6.60
  -9  10   0    7.80    9.70
   9 -10   0   -3.80    7.20
   9 -10   0  -11.20   10.10
  -9   9   0   -0.40    8.50
   9  -9   0  -17.00    9.40
   9  -9   0    1.00    6.60
  -9   8   0   26.20    7.50
  -9   8   0   25.30    8.20
   9  -8   0   26.20    6.60
   9  -8   0   27.00   10.00
  -9   7   0   19.70    5.90
  -9   7   0    3.80    8.10
  -9   7   0   16.30    7.40
   9  -7   0   21.40    5.80
   9  -7   0   27.90    8.80
   9  -7   0   17.90    7.40
  -9   6   0   10.00    4.60
  -9   6   0    1.10    6.50
  -9   6   0    0.30    4.90
   9  -6   0    8.20    7.50
   9  -6   0    4.40    5.60
   9  -6   0    0.50    4.90
  -9   5   0   52.49    6.90
  -9   5   0   44.90    6.30
  -9   5   0   52.59    7.90
   9  -5   0   49.30    9.10
   9  -5   0   49.90    7.50
   9  -5   0   59.99    7.20
  -9   4   0   10.00    6.20
  -9   4   0   10.60    4.30
   9  -4   0    5.90    4.70
   9  -4   0    8.40    7.30
   9  -4   0    6.50    4.80
  -9   3   0   17.90    4.90
  -9   3   0   10.20    6.30
  -9   3   0    9.60    4.20
   9  -3   0   19.40    4.50
   9  -3   0   12.80    7.40
   9  -3   0   19.30    5.90
   9  -3   0    0.20    4.90
  -9   2   0   16.30    4.00
  -9   2   0   10.70    4.20
  -9   2   0   -0.80    4.20
   9  -2   0   12.60    5.10
   9  -2   0    9.20    4.00
   9  -2   0   -0.80    7.00
   9  -2   0   15.50    7.40
  -9   1   0    3.10    4.10
  -9   1   0    3.40    3.80
  -9   1   0   -1.60    4.00
   9  -1   0   -3.60    3.60
   9  -1   0    9.00    7.00
   9  -1   0    2.80    4.30
   9  -1   0    0.60    4.30
  -9   0   0   32.30    4.20
  -9   0   0   31.80    4.90
  -9   0   0   35.10    5.00
   9   0   0   29.80    4.70
   9   0   0   24.30    4.30
   9   0   0   31.00    5.10
  -9  -1   0    5.60    4.10
  -9  -1   0    8.20    4.30
  -9  -1   0    4.20    3.50
   9   1   0   -0.70    3.90
   9   1   0    4.00    3.50
   9   1   0   -1.70    4.20
  -9  -2   0   12.50    4.40
  -9  -2   0    3.00    4.20
  -9  -2   0   13.60    4.80
   9   2   0    3.70    3.80
   9   2   0    9.00    3.90
   9   2   0    6.00   10.40
   9   2   0    3.10    4.20
  -9  -3   0    1.10    5.40
  -9  -3   0   10.90    4.30
  -9  -3   0    1.00    4.80
   9   3   0   11.20    4.20
   9   3   0    4.50    4.20
   9   3   0    9.60    4.70
   9   3   0   13.30    6.00
  -9  -4   0   19.20    5.10
  -9  -4   0    4.60   12.40
  -9  -4   0    7.40    5.60
   9   4   0    4.70    4.30
   9   4   0    5.40    5.10
   9   4   0   16.60    4.70
   9   4   0   10.30    6.30
  -9  -5   0   47.50    7.10
  -9  -5   0   53.69    8.20
  -9  -5   0   51.19    8.40
   9   5   0   43.50    6.40
   9   5   0   48.30    7.70
   9   5   0   50.29    8.30
   9   5   0   46.10    6.00
  -9  -6   0    1.20    7.70
  -9  -6   0   -5.60    6.30
   9   6   0    0.30    4.90
   9   6   0    6.20    5.00
   9   6   0    9.40    6.00
   9   6   0   -0.90    6.60
  -9  -7   0   29.80    8.20
  -9  -7   0   26.60    7.20
   9   7   0   21.60    5.60
   9   7   0    8.00    7.20
   9   7   0   17.60    5.70
   9   7   0    7.30    6.60
  -9  -8   0   27.60    9.20
  -9  -8   0   26.90    7.80
   9   8   0   20.00    8.30
   9   8   0   21.10    6.40
   9   8   0   29.90    7.40
   9   8   0   14.40    7.30
  -9  -9   0   -5.50    7.50
  -9  -9   0   -0.50    9.60
   9   9   0  -12.40    8.30
   9   9   0   -2.60    8.40
   9   9   0    0.20    6.80
  -9 -10   0    6.80    8.30
  -9 -10   0   -9.50   10.70
   9  10   0  -19.00    8.40
   9  10   0   -4.40    7.40
  -9 -11   0    6.80    9.00
  -9 -11   0   -1.00   11.40
   9  11   0    0.10   10.10
   9  11   0   18.60    8.00
  -9 -12   0   19.80   10.30
  -9 -12   0  -16.30   12.60
   9  12   0   -0.40   10.90
   9  12   0  -19.70    8.90
  -9 -13   0   -3.30   14.90
   9  13   0    5.90   11.80
  -9 -14   0  -10.40   16.80
   9  14   0   -2.80   11.60
  -9 -15   0   12.40   17.60
   9  15   0    3.60   13.10
  -9 -16   0   12.60   17.80
   9  16   0  -19.90   12.70
  -9 -17   0   10.10   18.60
   9  17   0    3.60   14.70
  -9 -18   0    8.40   21.90
   9  18   0  -19.70   14.50
  -9 -19   0   -8.70   22.30
   9  19   0  -14.20   16.90
  10 -19   0  -34.10   24.40
  10 -19   0    8.50   26.60
  10 -18   0   13.20   22.30
  10 -18   0  -10.00   22.70
  10 -17   0   14.00   22.20
  10 -17   0   32.80   22.00
  10 -16   0   -4.40   18.30
  10 -16   0    2.40   21.10
  10 -15   0   13.90   17.50
  10 -15   0   15.60   19.20
  10 -14   0  -29.50   15.60
  10 -14   0   -9.50   24.90
  10 -13   0   -0.20   16.90
  10 -13   0    9.10   15.80
 -10  12   0   -6.90    9.50
 -10  12   0  -26.80   19.10
  10 -12   0   -5.00    9.10
  10 -12   0    3.80   14.10
 -10  11   0    8.60    7.60
 -10  11   0    8.50   10.70
  10 -11   0    2.30   12.60
  10 -11   0   16.70    8.10
 -10  10   0    2.80   10.30
  10 -10   0    5.70    7.60
  10 -10   0   -5.50   10.90
 -10   9   0    9.00    9.00
  10  -9   0   -0.70    7.10
  10  -9   0   -5.00   10.00
 -10   8   0  -17.30    8.00
 -10   8   0   -9.50    8.60
  10  -8   0   11.60   10.10
  10  -8   0   -5.50    6.10
 -10   7   0   44.70    8.80
 -10   7   0   28.90    6.80
 -10   7   0   31.50    5.90
  10  -7   0   32.10    6.80
  10  -7   0   15.90   10.20
  10  -7   0   32.10    9.20
 -10   6   0   -3.40    5.70
 -10   6   0   10.30    7.30
 -10   6   0   -6.10    4.90
  10  -6   0   -7.10    7.50
  10  -6   0    2.00    5.50
  10  -6   0    3.00    6.50
 -10   5   0   -5.20    4.90
 -10   5   0   -8.60    6.00
  10  -5   0   -7.40    5.50
  10  -5   0   -0.40    5.20
  10  -5   0   -2.80    7.50
 -10   4   0   31.70    5.70
 -10   4   0   34.00    6.80
 -10   4   0   28.50    5.50
  10  -4   0   48.90    7.80
  10  -4   0   32.60    5.80
  10  -4   0   35.90    8.40
 -10   3   0   49.20    8.10
 -10   3   0   48.10    7.30
 -10   3   0   43.20    7.00
  10  -3   0   50.39    6.80
  10  -3   0   58.39    9.40
  10  -3   0   48.70    6.70
 -10   2   0    0.40    4.50
 -10   2   0    9.20    4.90
 -10   2   0   11.80    6.30
 -10   2   0    4.10    4.70
  10  -2   0    2.40    4.10
  10  -2   0    7.70    7.00
  10  -2   0   -1.20    5.00
 -10   1   0   22.60   11.20
 -10   1   0   15.30    4.60
 -10   1   0   17.70    5.00
 -10   1   0   16.10    4.90
  10  -1   0   16.00    5.70
  10  -1   0    9.70    4.90
  10  -1   0   20.90    4.30
  10  -1   0   15.60    7.80
 -10   0   0  189.88   12.10
 -10   0   0  235.98   12.10
 -10   0   0  184.48   10.60
  10   0   0  207.68   12.20
  10   0   0  194.98   10.80
  10   0   0  165.28   13.10
  10   0   0  202.08   12.40
 -10  -1   0    6.70    4.90
 -10  -1   0   16.40    5.30
 -10  -1   0   17.30    4.70
  10   1   0   25.00    5.10
  10   1   0   28.60    8.50
  10   1   0   22.00    4.70
  10   1   0   10.00    5.00
 -10  -2   0    8.30    5.30
 -10  -2   0   -5.20    4.40
 -10  -2   0   -0.90    4.60
  10   2   0    2.40    4.90
  10   2   0   -0.40    4.10
  10   2   0   -1.90    6.50
  10   2   0    0.50    4.20
 -10  -3   0   48.20    6.20
 -10  -3   0   60.89   13.40
 -10  -3   0   59.29    9.80
 -10  -3   0   57.89    8.20
  10   3   0   45.00    6.30
  10   3   0   47.90    6.20
  10   3   0   56.49    7.50
  10   3   0   39.60    8.00
 -10  -4   0   30.10    6.40
 -10  -4   0   25.70    6.40
 -10  -4   0   37.80    8.20
  10   4   0   26.00    4.90
  10   4   0   34.90    7.40
  10   4   0   30.10    6.20
  10   4   0   23.80    5.50
 -10  -5   0    6.80    7.40
 -10  -5   0   -3.00    6.90
  10   5   0   10.00    5.60
  10   5   0   -2.60    4.60
  10   5   0   -0.40    5.00
  10   5   0   -9.50    6.80
 -10  -6   0    2.60    6.90
 -10  -6   0  -12.30    7.30
  10   6   0   13.10    5.30
  10   6   0    9.60    5.20
  10   6   0    6.20    7.40
  10   6   0    5.80    6.40
 -10  -7   0   36.80    9.30
 -10  -7   0   32.20    8.00
  10   7   0   36.60    7.80
  10   7   0   36.00    6.80
  10   7   0   23.90    8.40
  10   7   0   39.00    6.50
 -10  -8   0   10.30    7.80
 -10  -8   0  -10.30    9.30
  10   8   0   -8.00    7.80
  10   8   0    7.40    9.40
  10   8   0   -9.20    6.30
  10   8   0   -0.80    6.80
 -10  -9   0   16.10    9.20
 -10  -9   0   10.00   10.60
  10   9   0    5.70    9.10
  10   9   0   10.40    7.20
  10   9   0   13.40    8.80
 -10 -10   0    3.10   10.80
 -10 -10   0   12.80    9.10
  10  10   0   -8.40    9.10
  10  10   0   -5.70    7.80
 -10 -11   0   12.80    9.90
 -10 -11   0   -7.30   12.10
  10  11   0    9.50    9.10
  10  11   0   -6.00   10.20
 -10 -12   0   -0.90   12.40
 -10 -12   0   25.40   13.80
  10  12   0   -9.40    9.70
  10  12   0    2.90   13.30
 -10 -13   0   -6.20   15.80
  10  13   0  -14.70   11.00
 -10 -14   0   -3.30   16.90
  10  14   0   11.00   12.00
 -10 -15   0   17.30   17.30
  10  15   0   -1.10   13.80
 -10 -16   0    1.10   18.00
  10  16   0  -11.00   13.10
 -10 -17   0    2.60   19.20
  10  17   0   12.60   15.10
 -10 -18   0  -24.90   20.40
  10  18   0  -23.80   15.80
 -10 -19   0    2.20   24.90
  10  19   0   12.50   18.00
  11 -19   0   29.10   28.40
  11 -19   0  -23.10   26.60
  11 -18   0   22.20   23.50
  11 -17   0   24.50   21.00
  11 -17   0  -12.00   23.30
  11 -16   0   -6.80   19.90
  11 -16   0   22.20   19.90
  11 -15   0    3.20   18.40
  11 -15   0   17.30   19.60
  11 -14   0  -13.50   15.50
  11 -14   0   -3.80   17.70
  11 -13   0   20.30   23.60
  11 -13   0   22.50   16.60
 -11  12   0    0.30    9.30
 -11  12   0   14.50   13.90
  11 -12   0    9.00   11.20
  11 -12   0   23.40   16.40
 -11  11   0   25.00   13.10
  11 -11   0   12.90    8.90
  11 -11   0    0.00   13.70
 -11  10   0   -8.40   10.40
  11 -10   0   -4.50    8.10
  11 -10   0   10.00   11.70
 -11   9   0   30.90   10.00
  11  -9   0   14.70   10.90
  11  -9   0   32.10    8.80
 -11   8   0   -5.20    6.20
 -11   8   0  -11.70    8.00
  11  -8   0    5.00   10.20
  11  -8   0   15.50    7.10
 -11   7   0    4.70    8.20
 -11   7   0   -0.60    7.10
 -11   7   0   11.50    5.70
  11  -7   0    5.20    9.90
  11  -7   0    4.50    6.60
 -11   6   0   -6.00    6.00
 -11   6   0   -2.40    5.50
 -11   6   0   -3.40    8.60
  11  -6   0   -5.20    6.10
  11  -6   0    3.80    8.50
  11  -6   0   -1.40    7.40
 -11   5   0   56.39    9.10
 -11   5   0   39.30    6.00
  11  -5   0   44.80    7.40
  11  -5   0   41.20    9.40
  11  -5   0   35.90    7.00
 -11   4   0   -1.00    5.90
 -11   4   0   14.00    6.60
 -11   4   0    4.10    5.30
  11  -4   0    3.40    6.30
  11  -4   0    9.00    5.40
  11  -4   0    2.60    8.00
 -11   3   0    6.40    5.70
 -11   3   0   -8.70    5.00
 -11   3   0    4.10    6.10
  11  -3   0   -3.70    7.50
  11  -3   0    8.70    9.20
  11  -3   0    4.80    4.90
 -11   2   0   -4.20    6.00
 -11   2   0   -5.80    5.50
 -11   2   0    0.10    4.80
  11  -2   0   -3.30    4.70
  11  -2   0   -1.90    5.40
  11  -2   0  -10.90    6.90
 -11   1   0    6.10    5.80
 -11   1   0    3.90    5.00
 -11   1   0    2.00    6.40
 -11   1   0   -1.70    4.60
  11  -1   0   -9.40    6.70
  11  -1   0    5.40    5.50
  11  -1   0   -7.00    4.20
 -11   0   0   10.20    5.40
 -11   0   0    0.20    5.00
 -11   0   0   10.00    5.20
 -11   0   0   12.50    6.70
  11   0   0    3.10    7.30
  11   0   0    3.50    4.60
  11   0   0    4.20    6.00
  11   0   0    0.20    5.50
 -11  -1   0    4.40    5.60
 -11  -1   0    2.10    5.20
 -11  -1   0    0.90    7.10
 -11  -1   0   -5.10    5.90
  11   1   0   -2.40    4.30
  11   1   0    7.10    5.40
  11   1   0    3.60    5.50
  11   1   0    3.90    7.00
  11   1   0    4.70    7.90
 -11  -2   0    2.30    5.40
 -11  -2   0   -8.20    5.50
 -11  -2   0   -2.30    6.40
 -11  -2   0    2.60    7.40
  11   2   0   -1.50    8.10
  11   2   0    5.80    5.00
  11   2   0   -1.00    5.40
  11   2   0    2.30    4.40
 -11  -3   0   -6.10    7.10
 -11  -3   0   -3.90    6.10
 -11  -3   0   -5.80    5.40
  11   3   0   -7.90    6.30
  11   3   0   -3.90    4.90
  11   3   0    3.20    5.40
  11   3   0   16.40    4.40
 -11  -4   0    6.00    6.10
 -11  -4   0   -2.70    7.00
  11   4   0    4.70    6.90
  11   4   0    6.80    5.80
  11   4   0    3.10    4.70
  11   4   0    0.60    5.20
 -11  -5   0   47.80    7.70
  11   5   0   47.20    7.40
  11   5   0   58.79    8.40
  11   5   0   38.40    5.80
  11   5   0   35.70    8.30
 -11  -6   0   -7.00    8.60
 -11  -6   0   -4.60    7.70
  11   6   0  -11.00    5.60
  11   6   0    0.50    5.70
  11   6   0  -10.20    6.40
  11   6   0    5.70    7.60
 -11  -7   0   -9.00    8.50
 -11  -7   0   -3.30    8.00
  11   7   0    6.80    6.00
  11   7   0   -8.50    7.80
  11   7   0   -1.00    7.50
  11   7   0   -0.80    6.20
 -11  -8   0   -3.80    9.60
 -11  -8   0  -10.80    8.40
  11   8   0    8.90   12.20
  11   8   0   -3.10    8.30
  11   8   0  -11.60    6.90
  11   8   0   15.00    7.00
 -11  -9   0   24.40   11.20
 -11  -9   0   22.90    9.70
  11   9   0    8.80    9.80
  11   9   0   36.40   15.40
  11   9   0   20.20    8.10
 -11 -10   0  -16.50   10.90
 -11 -10   0   12.90   10.10
  11  10   0  -12.90    9.80
  11  10   0   -8.10    8.40
 -11 -11   0   14.10   12.40
 -11 -11   0   22.00   11.10
  11  11   0   -4.50    9.60
  11  11   0   20.70   12.30
 -11 -12   0   39.70   14.30
 -11 -12   0   12.10   14.60
  11  12   0    3.10   11.80
  11  12   0   21.50   11.80
 -11 -13   0   18.30   17.40
  11  13   0   19.80   12.80
 -11 -14   0   -6.70   16.90
  11  14   0    4.30   12.70
 -11 -15   0   24.20   17.70
  11  15   0   -8.20   13.50
 -11 -16   0   27.10   18.90
  11  16   0   15.00   14.90
 -11 -17   0   -1.60   19.70
  11  17   0   27.30   16.80
 -11 -18   0   11.70   21.40
  11  18   0   -2.20   16.80
 -11 -19   0   12.00   25.80
  11  19   0   11.40   18.00
  12 -18   0   18.30   25.00
  12 -18   0   -3.40   25.50
  12 -17   0    0.00   21.70
  12 -17   0   17.20   23.00
  12 -16   0   -5.20   20.30
  12 -16   0   -2.60   20.20
  12 -15   0    3.00   18.60
  12 -15   0   39.00   20.10
  12 -14   0    4.10   16.80
  12 -14   0    4.20   18.80
 -12  13   0   -7.90   14.50
  12 -13   0   37.40   16.90
  12 -13   0   24.50   16.60
 -12  12   0    4.10   14.90
  12 -12   0   12.10   19.20
 -12  11   0   -0.20   16.40
  12 -11   0   -1.10   15.30
  12 -11   0  -15.20    8.80
 -12  10   0   12.90   11.30
  12 -10   0   -3.50    8.10
  12 -10   0   -8.90   13.00
 -12   9   0    4.20    9.90
 -12   9   0    1.50    7.10
  12  -9   0   -6.80   11.50
  12  -9   0   18.00    7.80
 -12   8   0   21.40    9.40
 -12   8   0   -0.30    6.70
  12  -8   0    3.50    7.50
  12  -8   0    3.70   10.60
 -12   7   0   47.50    7.40
 -12   7   0   61.59   10.40
  12  -7   0   44.00   12.10
  12  -7   0   46.50    8.00
 -12   6   0    3.40    7.90
 -12   6   0   -3.60    7.10
 -12   6   0  -12.50    6.10
  12  -6   0    4.60    9.40
  12  -6   0   16.40   10.80
  12  -6   0    5.00    6.60
 -12   5   0   -3.00    7.10
 -12   5   0  -12.00    5.70
  12  -5   0  -15.60    8.30
  12  -5   0  -11.10    6.50
  12  -5   0    8.40    7.00
 -12   4   0   13.00    5.70
 -12   4   0    2.50    6.50
 -12   4   0    2.00    6.80
  12  -4   0    2.10    8.50
  12  -4   0    8.20    7.20
  12  -4   0    6.50    5.90
 -12   3   0   36.50    7.30
 -12   3   0   40.50    6.10
 -12   3   0   34.60    6.90
  12  -3   0   36.10    6.30
  12  -3   0   36.90    9.40
  12  -3   0   32.00    7.40
 -12   2   0   -1.80    5.80
 -12   2   0    0.80    5.40
 -12   2   0   -2.70    6.40
  12  -2   0   -7.30    7.60
  12  -2   0    0.30    5.60
 -12   1   0   54.59    8.00
 -12   1   0   48.30    6.60
 -12   1   0   37.60    7.30
  12  -1   0   41.20    8.70
  12  -1   0   35.30    6.70
  12  -1   0   35.70    5.70
 -12   0   0    5.90    6.30
 -12   0   0    1.50    5.70
 -12   0   0   11.70    6.10
  12   0   0    2.90    5.70
  12   0   0   19.20    5.40
  12   0   0    7.90    7.50
 -12  -1   0   35.80    6.70
 -12  -1   0   49.60    7.50
 -12  -1   0   37.20    7.50
  12   1   0   28.90    8.20
  12   1   0   38.60    8.70
  12   1   0   33.60    7.40
  12   1   0   34.30    5.60
  12   1   0   33.60    6.80
 -12  -2   0   -9.90    6.70
 -12  -2   0   -5.50    6.00
  12   2   0   -3.70    7.60
  12   2   0    5.30    6.00
  12   2   0   -0.40    6.00
  12   2   0   -7.20    7.10
  12   2   0    2.70    5.10
 -12  -3   0   37.50    8.30
 -12  -3   0   39.90    7.30
  12   3   0   49.99    6.40
  12   3   0   37.80    9.10
  12   3   0   27.70    6.50
  12   3   0   37.90    7.50
  12   3   0   24.40    7.90
 -12  -4   0    7.90    7.40
 -12  -4   0   -0.70    6.40
  12   4   0    9.70    5.90
  12   4   0    6.60    5.20
  12   4   0    2.80    6.10
  12   4   0   -2.90    7.60
 -12  -5   0    7.30    7.20
 -12  -5   0    1.30    7.60
  12   5   0   -2.90    7.40
  12   5   0   -2.30    7.40
  12   5   0   -6.20    5.80
  12   5   0    7.40    5.40
 -12  -6   0   -6.60    8.40
 -12  -6   0    5.80    8.10
  12   6   0    6.20    5.60
  12   6   0    4.00    6.30
  12   6   0   -8.20    8.30
  12   6   0    5.90    8.10
 -12  -7   0   39.10   13.60
 -12  -7   0   47.40   10.60
  12   7   0   38.40    7.70
  12   7   0   45.90   10.00
  12   7   0   45.70   10.20
 -12  -8   0    3.30    9.90
 -12  -8   0    7.40    9.90
  12   8   0   14.20    7.60
  12   8   0    3.90    8.10
  12   8   0   -2.50    9.50
 -12  -9   0  -12.80    9.60
 -12  -9   0   24.40   11.10
  12   9   0  -11.40    8.30
  12   9   0    4.40    9.80
 -12 -10   0   22.00   10.50
 -12 -10   0  -13.80   12.10
  12  10   0   -7.90   11.60
  12  10   0    2.90    9.30
 -12 -11   0   -1.90   13.20
  12  11   0   -6.60   12.10
  12  11   0   -9.70   10.40
 -12 -12   0   -9.40   14.70
  12  12   0  -11.10   12.00
 -12 -13   0   30.10   19.10
  12  13   0   18.80   13.10
 -12 -14   0  -18.50   17.30
  12  14   0    2.30   13.90
 -12 -15   0  -17.20   18.40
  12  15   0  -30.10   13.40
 -12 -16   0  -11.20   18.80
  12  16   0   -9.90   15.30
 -12 -17   0   14.60   20.70
  12  17   0    7.10   15.20
 -12 -18   0   12.10   22.50
  12  18   0   24.20   17.60
  13 -18   0   20.90   25.80
  13 -18   0   -4.60   24.00
  13 -17   0   12.60   23.20
  13 -17   0  -15.80   26.00
  13 -16   0  -22.50   19.40
  13 -16   0   59.39   23.00
  13 -15   0   -6.50   20.40
  13 -15   0   -6.20   18.40
  13 -14   0   -7.30   19.60
  13 -14   0   -3.90   17.20
 -13  13   0   -0.20   15.40
  13 -13   0    7.70   16.90
  13 -13   0   -3.20   17.80
 -13  12   0   49.00   15.00
  13 -12   0   42.30   18.10
 -13  11   0    1.90   13.20
  13 -11   0   22.40   14.80
  13 -11   0   -5.40   17.80
 -13  10   0   -5.50   12.30
 -13  10   0  -13.00    8.50
  13 -10   0   -5.50    8.40
  13 -10   0   -9.30   14.60
 -13   9   0   -9.30    7.90
 -13   9   0   18.10   10.60
  13  -9   0   -2.70    7.90
  13  -9   0  -11.40   12.00
 -13   8   0   -0.60    7.50
 -13   8   0   -5.40    9.20
  13  -8   0    7.30    7.90
  13  -8   0  -21.60   10.90
 -13   7   0    8.40    7.10
 -13   7   0    5.40    9.10
  13  -7   0    7.80   10.40
  13  -7   0   19.50   11.50
 -13   6   0    2.30    6.70
 -13   6   0    8.30   12.20
 -13   6   0   18.80    8.90
  13  -6   0    9.40   11.10
  13  -6   0   10.80    8.00
 -13   5   0   80.29   11.30
 -13   5   0   98.59   10.60
  13  -5   0   70.59   13.20
  13  -5   0   89.99   12.60
  13  -5   0  109.59   11.90
 -13   4   0    8.60    7.30
 -13   4   0   13.70    6.20
 -13   4   0   20.80    8.00
  13  -4   0   19.00   10.00
  13  -4   0    3.20    7.00
  13  -4   0   10.60    9.60
 -13   3   0    5.50    5.80
 -13   3   0   -1.60    7.00
 -13   3   0   -3.80    6.60
  13  -3   0   -2.20    6.80
  13  -3   0   -3.60    5.80
  13  -3   0  -10.10    8.40
 -13   2   0   14.00    6.70
 -13   2   0   -3.10    5.80
 -13   2   0   -1.40    6.40
  13  -2   0   16.20    6.80
  13  -2   0   11.70    8.70
  13  -2   0   -4.40    5.50
 -13   1   0   -0.50    6.10
 -13   1   0   16.10    7.10
 -13   1   0    0.50    6.20
  13  -1   0    8.10    6.40
  13  -1   0    7.80    8.30
  13  -1   0    4.30    5.50
 -13   0   0   -5.20    6.60
 -13   0   0   -3.50    6.60
 -13   0   0    2.80    7.80
  13   0   0   -1.70    6.70
  13   0   0    8.90    8.40
  13   0   0  -11.60    5.50
  13   0   0    9.30    8.10
 -13  -1   0  -10.90    6.60
 -13  -1   0   15.00   11.70
 -13  -1   0   -3.10    6.40
  13   1   0    2.40    5.30
  13   1   0  -11.60    7.60
  13   1   0    4.90    6.90
 -13  -2   0   22.30    6.90
 -13  -2   0    6.40    8.10
  13   2   0    4.40    8.50
  13   2   0    0.40    7.30
  13   2   0   16.50    8.00
  13   2   0   10.80    5.60
  13   2   0    5.00    7.00
 -13  -3   0   -3.10    6.90
 -13  -3   0    1.20    7.60
  13   3   0    2.80    7.40
  13   3   0    6.90    7.90
  13   3   0    8.90    7.00
  13   3   0   13.40    5.00
  13   3   0    0.60    6.60
 -13  -4   0   12.50    7.10
 -13  -4   0    5.60    7.60
  13   4   0   15.40    5.40
  13   4   0   17.20    8.30
  13   4   0   16.90    7.00
  13   4   0   13.50    9.20
  13   4   0   14.90    7.40
 -13  -5   0   89.09   11.30
 -13  -5   0   90.39   13.70
  13   5   0   91.09   12.10
  13   5   0   70.49   10.60
  13   5   0   95.39    8.80
  13   5   0   95.79   11.10
 -13  -6   0   14.50    9.00
 -13  -6   0    8.10    8.40
  13   6   0    9.70    8.70
  13   6   0   23.30    7.10
  13   6   0    4.50    8.70
  13   6   0    6.80    6.40
 -13  -7   0   -9.40    9.00
 -13  -7   0   11.10    9.70
  13   7   0   -6.60    7.60
  13   7   0    0.10    9.10
  13   7   0    5.30    6.90
  13   7   0   11.40   11.00
 -13  -8   0   -7.70   10.10
  13   8   0    4.50    8.20
  13   8   0   -1.70   10.20
  13   8   0   -2.10    9.70
 -13  -9   0  -11.80   11.90
 -13  -9   0   10.30   11.40
  13   9   0    6.70   10.80
 -13 -10   0   -4.70   10.80
 -13 -10   0   13.70   12.20
  13  10   0  -16.60   18.30
  13  10   0  -20.40   10.10
 -13 -11   0  -35.40   16.70
 -13 -11   0   -4.10   15.10
  13  11   0  -27.20   14.70
  13  11   0    5.30   12.20
 -13 -12   0   13.70   15.80
  13  12   0   45.70   13.70
 -13 -13   0   -0.60   30.30
  13  13   0  -24.40   13.00
 -13 -14   0   -0.20   17.30
  13  14   0  -22.50   13.60
 -13 -15   0   35.10   19.70
  13  15   0   -5.30   16.00
 -13 -16   0  -17.40   20.20
  13  16   0    0.70   16.90
 -13 -17   0   -2.30   22.80
  13  17   0  -11.10   17.10
 -13 -18   0   24.20   22.50
  13  18   0   32.40   20.60
  14 -18   0   39.50   26.10
  14 -18   0    4.70   27.20
  14 -17   0   -0.50   25.30
  14 -17   0   21.20   23.20
  14 -16   0  -13.00   21.00
  14 -16   0    6.30   24.60
  14 -15   0  -23.20   20.30
  14 -15   0  -26.50   20.60
  14 -14   0  -15.60   20.00
  14 -14   0   29.30   18.50
 -14  13   0   11.50   15.60
  14 -13   0   20.50   18.40
 -14  12   0   21.10   14.90
  14 -12   0  -11.10   15.70
 -14  11   0    0.90   13.40
  14 -11   0   26.40   15.40
 -14  10   0   19.90   14.60
 -14  10   0   -4.90    9.60
  14 -10   0   18.20    9.40
  14 -10   0   10.10   16.30
 -14   9   0   -0.20    9.20
 -14   9   0   -5.70   11.00
  14  -9   0    2.80   13.90
  14  -9   0   11.50    8.80
 -14   8   0   -6.30   11.10
 -14   8   0   -7.10    8.20
  14  -8   0    5.90    8.30
  14  -8   0  -17.30   12.20
 -14   7   0   -1.70    7.70
 -14   7   0    2.40   10.10
  14  -7   0   17.70    8.70
  14  -7   0   14.00   12.50
 -14   6   0   -1.50    9.20
  14  -6   0   -2.10   11.50
 -14   5   0   11.30    7.20
 -14   5   0    4.50    8.60
  14  -5   0   -2.20   10.40
  14  -5   0   15.30   10.40
  14  -5   0   -1.20   12.50
 -14   4   0    1.00    8.10
 -14   4   0   23.20    7.10
 -14   4   0   20.60    8.80
  14  -4   0   16.20    8.50
  14  -4   0   14.20    8.30
  14  -4   0    5.80   10.00
 -14   3   0   -1.40    7.40
 -14   3   0    2.30    7.70
 -14   3   0   11.50    6.60
  14  -3   0   -5.10    7.30
  14  -3   0    4.80    8.00
  14  -3   0   -6.70   10.30
 -14   2   0   -6.90    7.20
 -14   2   0    2.60    6.70
 -14   2   0   -1.30    7.60
  14  -2   0   -6.20    9.10
  14  -2   0    6.60    6.00
  14  -2   0    1.80    7.30
 -14   1   0   66.79   10.60
 -14   1   0   40.70    8.50
 -14   1   0   39.80    8.00
  14  -1   0   26.30   10.20
  14  -1   0   47.50    8.40
  14  -1   0   46.10    6.90
 -14   0   0   19.30    7.60
 -14   0   0   28.20    7.80
 -14   0   0   27.60   10.40
  14   0   0   26.10    7.90
  14   0   0   10.80    6.20
  14   0   0   22.30    9.90
  14   0   0   19.50    8.50
 -14  -1   0   47.50    7.90
 -14  -1   0   29.90    8.60
  14   1   0   50.09    6.70
  14   1   0   53.89   10.00
  14   1   0   30.80    8.90
  14   1   0   41.90    8.50
 -14  -2   0    5.80    7.30
 -14  -2   0    2.50    7.10
  14   2   0   -5.10    7.90
  14   2   0   -2.30    8.10
  14   2   0    2.90    8.10
  14   2   0    7.20    5.60
 -14  -3   0    4.60    8.00
 -14  -3   0    2.30    7.70
  14   3   0   -3.40    7.40
  14   3   0    3.30    7.90
  14   3   0  -11.70    8.40
  14   3   0    5.90   10.70
  14   3   0    7.50    5.20
 -14  -4   0   27.00    8.70
 -14  -4   0   15.20    8.40
  14   4   0    7.90    8.10
  14   4   0   14.30    9.60
  14   4   0   16.80    8.40
  14   4   0   26.40    5.90
  14   4   0   27.50    9.20
 -14  -5   0    9.00    8.50
 -14  -5   0   11.90    8.70
  14   5   0   14.90    7.90
  14   5   0   12.50    9.20
  14   5   0    3.20    5.70
  14   5   0    3.00    9.20
  14   5   0    1.00    8.60
 -14  -6   0   13.00    9.50
 -14  -6   0    1.50    9.10
  14   6   0   16.00    8.50
  14   6   0    9.60    6.60
  14   6   0    2.10    9.60
  14   6   0   -3.10    9.10
 -14  -7   0   -0.90    9.60
 -14  -7   0   16.70   10.20
  14   7   0    8.00   10.30
  14   7   0   11.90    8.30
  14   7   0   -1.60    8.20
 -14  -8   0    4.20   11.20
 -14  -8   0   11.30   11.30
  14   8   0    8.40   11.20
  14   8   0    0.20    9.00
 -14  -9   0    6.80   16.70
 -14  -9   0   -0.50   12.20
  14   9   0    1.00   12.50
 -14 -10   0  -10.40   13.20
 -14 -10   0  -18.00   12.90
  14  10   0    7.90   11.30
  14  10   0    6.90   13.20
 -14 -11   0    6.60   14.40
  14  11   0    6.50   13.10
 -14 -12   0   28.60   17.60
  14  12   0    0.30   13.60
 -14 -13   0    6.10   18.40
  14  13   0   10.90   14.20
 -14 -14   0   -0.50   18.50
  14  14   0   18.00   15.30
 -14 -15   0   26.10   20.30
  14  15   0   21.40   15.60
 -14 -16   0  -13.50   21.80
  14  16   0    6.10   16.50
 -14 -17   0   27.80   24.00
  14  17   0   -5.70   17.00
 -14 -18   0   -2.30   27.30
  14  18   0    0.00   21.40
  15 -17   0    9.70   25.50
  15 -17   0  -18.00   26.30
  15 -16   0   -2.30   22.40
  15 -16   0  -23.50   22.00
  15 -15   0   61.49   20.60
  15 -15   0  -10.00   23.20
  15 -14   0   17.20   19.30
  15 -14   0    1.90   20.30
 -15  13   0   10.70   16.40
  15 -13   0   10.00   18.10
 -15  12   0   28.50   15.30
  15 -12   0   25.60   16.90
 -15  11   0    4.40   14.70
  15 -11   0   -8.50   15.30
 -15  10   0   -2.00   14.40
  15 -10   0   -0.60   15.00
 -15   9   0    1.50   13.00
 -15   9   0   21.40   10.20
  15  -9   0   11.10   15.40
  15  -9   0   49.60    9.80
 -15   8   0   -1.00   11.70
 -15   8   0  -16.80    9.20
  15  -8   0  -20.10   13.50
  15  -8   0   20.70    9.50
 -15   7   0  -11.20    8.60
 -15   7   0   -5.10   10.40
  15  -7   0    4.10    9.00
  15  -7   0  -10.20   12.30
 -15   6   0   -5.20    8.00
 -15   6   0    6.80    9.70
  15  -6   0   12.10    9.90
  15  -6   0   10.90   12.80
 -15   5   0   68.79   11.60
 -15   5   0   96.19   12.00
  15  -5   0   89.69   14.50
  15  -5   0   77.19   13.50
 -15   4   0   22.50   10.40
 -15   4   0   29.90    7.70
 -15   4   0   10.80    8.70
  15  -4   0   30.50   12.50
  15  -4   0   15.00    8.70
  15  -4   0   23.40   11.60
 -15   3   0   15.50    8.50
 -15   3   0   11.10    7.80
 -15   3   0    6.10    9.00
  15  -3   0   -0.80    7.80
  15  -3   0    7.40    8.70
  15  -3   0    1.30   10.60
 -15   2   0   38.20    8.20
 -15   2   0   46.80    9.10
 -15   2   0   15.80    8.50
  15  -2   0   45.10    7.50
  15  -2   0   12.60   10.90
  15  -2   0   25.00    8.70
 -15   1   0   10.90    8.40
 -15   1   0   14.70   10.30
 -15   1   0    4.90    8.30
  15  -1   0  -10.10   10.20
  15  -1   0    8.70    6.60
  15  -1   0    9.80   10.10
  15  -1   0   13.00    8.40
 -15   0   0   12.70    7.70
 -15   0   0    2.80    8.00
  15   0   0   -0.10    6.40
  15   0   0    4.70    8.50
  15   0   0    3.00   10.10
  15   0   0    5.60    9.30
 -15  -1   0   24.70    8.40
 -15  -1   0    8.60    7.60
  15   1   0   -4.60    8.90
  15   1   0    0.60    6.30
  15   1   0   14.30    8.80
  15   1   0   -4.70    9.60
 -15  -2   0   27.10    9.50
 -15  -2   0   27.00    8.60
  15   2   0   23.00    9.40
  15   2   0    9.30    9.20
  15   2   0   35.80    9.30
 -15  -3   0    4.70    8.60
 -15  -3   0    7.30    8.50
  15   3   0   -3.20    9.00
  15   3   0    4.80    5.50
  15   3   0   -4.80    8.40
  15   3   0   -4.20    8.90
 -15  -4   0   37.10    9.60
 -15  -4   0   28.10    9.30
  15   4   0   18.80    8.60
  15   4   0   36.00    6.60
  15   4   0   27.70    9.20
  15   4   0   31.40   10.30
 -15  -5   0   87.69   12.10
 -15  -5   0   92.69   14.10
  15   5   0   70.29   11.80
  15   5   0   80.09   13.10
  15   5   0   74.29    9.60
  15   5   0   56.19    9.80
  15   5   0   73.29   11.60
 -15  -6   0    4.40   10.30
 -15  -6   0    7.50    9.50
  15   6   0    1.90   10.40
  15   6   0    8.90    6.80
  15   6   0    0.00    9.20
  15   6   0    8.60    9.70
  15   6   0    8.60   11.60
 -15  -7   0    9.40   10.30
 -15  -7   0    9.10   10.90
  15   7   0    6.30   10.90
  15   7   0    7.00    9.20
  15   7   0   11.00   10.50
 -15  -8   0    3.90   11.40
 -15  -8   0   -4.20   11.60
  15   8   0   15.10   12.50
  15   8   0   -0.60   10.70
 -15  -9   0    7.30   13.50
 -15  -9   0   19.40   13.20
  15   9   0   20.70   12.30
  15   9   0   20.10   17.30
 -15 -10   0    9.20   14.10
  15  10   0    1.30   13.40
 -15 -11   0    7.20   15.90
  15  11   0    7.10   13.90
 -15 -12   0   35.30   18.80
  15  12   0   41.00   15.70
 -15 -13   0   14.30   19.50
  15  13   0    6.50   15.10
 -15 -14   0   25.30   19.90
  15  14   0   -0.70   17.50
 -15 -15   0   56.19   21.50
  15  15   0   21.70   16.80
 -15 -16   0   19.80   22.60
  15  16   0   25.50   18.10
 -15 -17   0   14.80   24.00
  15  17   0    7.10   20.40
  16 -17   0  -27.30   26.10
  16 -17   0    4.40   25.50
  16 -16   0    6.80   23.60
  16 -16   0  -36.40   22.00
  16 -15   0  -33.40   20.00
  16 -15   0   43.30   22.90
 -16  14   0    9.00   20.40
  16 -14   0  -20.10   21.70
  16 -14   0   40.40   21.30
 -16  13   0    9.10   16.90
  16 -13   0   12.50   19.70
 -16  12   0   -9.40   16.00
  16 -12   0   -1.60   19.50
 -16  11   0   16.60   15.40
  16 -11   0   10.10   16.40
 -16  10   0   19.30   14.70
  16 -10   0    7.60   17.00
 -16   9   0  -31.20   18.20
  16  -9   0   -1.00   14.50
 -16   8   0    5.90   10.30
 -16   8   0   12.60   12.40
  16  -8   0  -12.90   10.10
  16  -8   0   -9.70   14.60
 -16   7   0    8.20   11.90
  16  -7   0  -11.40    9.40
  16  -7   0  -10.20   14.60
 -16   6   0   16.60   10.70
 -16   6   0   25.80    9.40
  16  -6   0   11.40   11.40
  16  -6   0  -10.50   12.90
 -16   5   0   -3.70    8.70
 -16   5   0   26.50   10.60
  16  -5   0   27.40   10.70
  16  -5   0   10.70   13.10
 -16   4   0   -5.30    9.80
 -16   4   0    3.90    8.80
  16  -4   0   -4.60    9.40
  16  -4   0   11.40   12.80
 -16   3   0   86.69   13.00
 -16   3   0   19.00   11.10
 -16   3   0   57.69   10.20
  16  -3   0   56.79   13.00
  16  -3   0   33.30    9.60
  16  -3   0   44.40   12.20
 -16   2   0   23.60    9.80
 -16   2   0   28.90   10.50
  16  -2   0   18.00    9.00
  16  -2   0   19.30   11.90
  16  -2   0   -2.80    8.70
 -16   1   0   68.99   10.80
 -16   1   0   99.59   12.00
  16  -1   0  112.59   11.50
  16  -1   0   95.39   14.20
  16  -1   0   93.69   12.80
  16  -1   0   70.09   10.80
 -16   0   0   66.29   10.30
 -16   0   0   60.19   10.30
  16   0   0   70.59   12.90
  16   0   0   56.09    8.60
  16   0   0   59.69   10.10
  16   0   0   74.39   10.90
 -16  -1   0  102.69   14.20
 -16  -1   0  109.49   12.20
  16   1   0   88.09   12.60
  16   1   0  119.89   13.30
  16   1   0  110.79   11.20
  16   1   0  127.49   15.30
 -16  -2   0  -11.20    8.10
 -16  -2   0   -6.30    9.40
  16   2   0   -9.70   10.40
  16   2   0    4.30    9.40
  16   2   0   18.40    7.10
  16   2   0   -2.70    9.40
 -16  -3   0   57.99   10.10
 -16  -3   0   34.90   10.90
  16   3   0   48.60   11.30
  16   3   0   55.99    7.30
  16   3   0   55.09   10.60
  16   3   0   51.19   10.80
 -16  -4   0    7.60   10.00
 -16  -4   0   10.10    9.80
  16   4   0   10.10    6.70
  16   4   0   -1.50    8.90
  16   4   0    4.00   10.60
  16   4   0    7.60   10.70
 -16  -5   0   19.60   10.40
 -16  -5   0   27.20   10.70
  16   5   0    6.10    9.10
  16   5   0    1.30    7.20
  16   5   0    0.30   12.30
  16   5   0   15.30   10.80
 -16  -6   0    3.80   10.80
 -16  -6   0   11.30   11.10
  16   6   0   -1.50    9.00
  16   6   0   15.10   12.60
  16   6   0   -1.40    8.70
 -16  -7   0   -6.60   11.80
 -16  -7   0    1.00   10.90
  16   7   0    7.80   10.60
  16   7   0   -8.60   11.90
  16   7   0   19.40   13.20
 -16  -8   0    9.40   12.60
 -16  -8   0    8.60   12.20
  16   8   0   25.70   12.40
  16   8   0   21.30   15.00
 -16  -9   0   25.60   19.70
 -16  -9   0   -3.30   13.30
  16   9   0    3.90   15.30
  16   9   0   16.70   13.80
 -16 -10   0    2.00   15.20
  16  10   0   13.80   14.10
 -16 -11   0  -36.00   16.20
  16  11   0   21.20   14.80
  16  12   0   -6.80   15.30
 -16 -13   0   16.00   19.60
  16  13   0   30.80   16.30
 -16 -14   0   -3.20   20.60
  16  14   0    6.60   16.70
 -16 -15   0   -2.10   21.50
  16  15   0   19.10   18.40
 -16 -16   0  -25.50   22.60
  16  16   0   19.20   18.40
 -16 -17   0   13.00   28.20
  16  17   0  -24.00   20.80
  17 -16   0  -21.90   24.40
  17 -16   0   36.00   24.90
  17 -15   0   11.30   24.30
  17 -15   0  -22.00   22.00
 -17  14   0   31.20   19.70
  17 -14   0    8.20   22.50
  17 -14   0   14.80   20.70
 -17  13   0    8.20   17.40
  17 -13   0   16.60   22.80
 -17  12   0   25.40   16.70
  17 -12   0    2.50   18.20
 -17  11   0   -4.30   15.10
  17 -11   0   -6.70   17.10
 -17  10   0   -4.40   14.30
  17 -10   0  -18.40   15.50
 -17   9   0   18.40   15.10
  17  -9   0   51.49   17.70
 -17   8   0    1.80   14.60
  17  -8   0   -4.20   15.50
 -17   7   0   -0.80   12.80
 -17   7   0    8.30   10.90
  17  -7   0    8.90   14.20
  17  -7   0  -17.80   11.30
 -17   6   0    0.10   11.60
 -17   6   0  -16.70   10.60
  17  -6   0   -6.40   15.60
  17  -6   0    7.00   25.50
 -17   5   0   34.10   10.10
 -17   5   0    7.00   11.00
  17  -5   0   14.60   15.30
  17  -5   0   19.00   10.60
 -17   4   0  -15.50    9.70
 -17   4   0   15.10   10.40
  17  -4   0    1.20   10.20
  17  -4   0   15.90   13.60
 -17   3   0    5.70   11.50
 -17   3   0   23.00   12.20
  17  -3   0   -4.30   13.40
  17  -3   0    7.40   10.10
 -17   2   0   20.80   12.20
 -17   2   0   45.50   10.40
  17  -2   0   14.90   13.50
  17  -2   0   31.50   10.40
  17  -2   0   36.90   13.60
 -17   1   0    0.90    9.50
 -17   1   0    7.40   10.20
  17  -1   0  -22.70   10.00
  17  -1   0    6.90   10.20
  17  -1   0    4.80   10.30
  17  -1   0  -11.40   11.30
 -17   0   0   47.60   10.60
 -17   0   0   41.90   10.70
  17   0   0   39.60   12.50
  17   0   0   32.00   11.00
  17   0   0   37.30    9.50
  17   0   0   58.19   11.40
 -17  -1   0  -10.70    9.10
 -17  -1   0   -3.50   10.40
  17   1   0   10.70   11.60
  17   1   0    2.80    7.70
  17   1   0    2.40   10.10
  17   1   0   10.10   10.40
 -17  -2   0   31.70   10.40
 -17  -2   0   51.29   10.80
  17   2   0   44.50    8.00
  17   2   0   32.20   11.40
  17   2   0   37.40   11.20
  17   2   0   45.80   11.30
 -17  -3   0   10.40   10.60
 -17  -3   0   14.20   10.10
  17   3   0   32.90    7.20
  17   3   0  -11.80   12.40
  17   3   0    2.30   11.20
  17   3   0  -12.80   10.10
 -17  -4   0   32.00   11.20
 -17  -4   0   11.20   11.60
  17   4   0   13.10    8.60
  17   4   0  -11.30    9.90
  17   4   0   -1.70   11.70
  17   4   0   29.80   11.90
 -17  -5   0  -12.50   10.40
 -17  -5   0   23.90   11.20
  17   5   0   -9.40   15.20
  17   5   0    6.80    9.80
  17   5   0    8.40   11.10
  17   5   0    4.30    9.90
 -17  -6   0   -0.50   11.10
 -17  -6   0    4.80   11.60
  17   6   0   26.10    9.10
  17   6   0    2.10   13.30
 -17  -7   0  -12.40   12.70
 -17  -7   0   13.40   12.70
  17   7   0    4.00    8.70
  17   7   0   -4.90   14.70
 -17  -8   0    3.00   13.60
 -17  -8   0  -14.30   13.50
  17   8   0   16.80   15.10
 -17  -9   0   19.40   14.40
  17   9   0   30.00   14.70
 -17 -10   0   12.60   15.60
  17  10   0   18.40   15.00
 -17 -11   0  -28.50   18.80
  17  11   0   12.30   16.30
 -17 -12   0  -11.50   19.60
  17  12   0   -9.10   17.30
 -17 -13   0   53.39   20.60
  17  13   0   13.20   17.70
 -17 -14   0  -13.90   20.90
  17  14   0   12.10   17.50
 -17 -15   0   51.49   22.80
  17  15   0   -2.40   18.90
 -17 -16   0   -9.10   25.70
  17  16   0   47.00   22.80
  18 -16   0    5.50   27.90
  18 -16   0   -8.40   25.60
  18 -15   0    5.10   22.70
  18 -15   0   -9.10   26.80
 -18  14   0   12.20   20.40
  18 -14   0   14.10   24.40
  18 -14   0  -21.20   21.10
 -18  13   0   12.00   20.20
  18 -13   0   47.90   23.90
 -18  12   0   -5.90   17.70
  18 -12   0   18.10   20.30
 -18  11   0   14.40   16.50
  18 -11   0   34.80   19.90
 -18  10   0   16.70   15.30
  18 -10   0   59.09   17.80
 -18   9   0    5.30   15.10
  18  -9   0   26.80   16.40
 -18   8   0   26.40   19.10
  18  -8   0   35.30   16.90
 -18   7   0  -17.50   14.60
  18  -7   0    2.30   15.00
 -18   6   0   54.19   12.20
 -18   6   0   38.10   13.30
  18  -6   0   18.50   13.60
  18  -6   0   43.40   16.80
 -18   5   0  -11.10   11.30
 -18   5   0   -7.90   12.50
  18  -5   0   -3.30   11.80
  18  -5   0    8.50   19.70
 -18   4   0   15.10   13.50
 -18   4   0   15.80   11.20
  18  -4   0   27.80   11.20
  18  -4   0   -3.50   14.60
 -18   3   0    8.60   10.70
  18  -3   0   -5.50   13.80
  18  -3   0   -0.70   10.90
 -18   2   0   18.80   18.70
 -18   2   0    8.90   10.40
  18  -2   0   14.40   10.80
  18  -2   0   15.10   11.00
  18  -2   0   -7.50   13.20
 -18   1   0   -5.60   10.30
 -18   1   0   14.70   12.80
  18  -1   0   10.00   10.20
  18  -1   0   12.60   10.90
  18  -1   0   10.80   13.40
 -18   0   0   12.00   11.50
 -18   0   0   22.70   10.70
  18   0   0    4.90   10.70
  18   0   0   -5.90   12.50
  18   0   0   -1.00   10.00
 -18  -1   0   12.30   11.00
 -18  -1   0   30.50   10.70
  18   1   0    5.00   11.70
  18   1   0   15.50   11.50
  18   1   0   21.00   12.30
  18   1   0   26.40   11.20
 -18  -2   0  -19.90   11.70
 -18  -2   0    9.00    9.70
  18   2   0    9.20   10.60
  18   2   0   -2.20   11.90
  18   2   0  -12.40   11.20
 -18  -3   0    8.70   10.70
 -18  -3   0   -1.40   12.40
  18   3   0    3.10   11.60
  18   3   0   11.70   11.30
  18   3   0   -5.80   12.60
  18   3   0   20.80   11.80
 -18  -4   0   -9.90   12.10
 -18  -4   0   16.00   11.00
  18   4   0   -4.60   12.30
  18   4   0   -4.50   10.60
  18   4   0    3.90   14.60
 -18  -5   0   -8.60   13.20
 -18  -5   0   -3.80   12.60
  18   5   0   -0.80   12.10
  18   5   0   -8.50   10.30
 -18  -6   0   39.90   12.70
  18   6   0   61.99   10.70
  18   6   0   48.70   15.30
 -18  -7   0   15.30   14.30
 -18  -7   0    1.60   14.30
  18   7   0  -23.70   22.20
  18   7   0    6.40   10.30
 -18  -8   0    5.30   14.10
  18   8   0    0.60   15.40
 -18  -9   0   -6.30   14.70
  18   9   0    9.50   15.10
 -18 -10   0   -6.60   16.40
  18  10   0   -5.00   15.30
 -18 -11   0   12.90   32.10
  18  11   0   -5.90   15.60
 -18 -12   0   11.80   20.50
  18  12   0  -14.80   17.60
 -18 -13   0  -34.50   26.10
  18  13   0   -3.50   18.30
 -18 -14   0   -5.20   21.60
  18  14   0    7.40   19.60
 -18 -15   0   40.80   23.60
  18  15   0   42.80   22.80
  18  16   0   -6.50   24.10
  19 -15   0   -9.50   24.20
  19 -15   0   49.40   28.40
 -19  14   0   27.20   23.10
  19 -14   0    1.90   25.60
  19 -14   0  -13.50   22.20
 -19  13   0    7.50   19.60
  19 -13   0   22.50   24.30
 -19  12   0   10.30   19.20
  19 -12   0   54.59   22.00
 -19  11   0   16.20   17.40
  19 -11   0   -2.90   21.10
 -19  10   0    8.40   16.40
  19 -10   0   11.20   19.00
 -19   9   0   20.40   15.90
  19  -9   0  -14.50   16.90
 -19   8   0   -7.80   15.20
  19  -8   0    6.00   16.80
 -19   7   0  -35.90   26.80
  19  -7   0    3.30   16.80
 -19   6   0  -11.30   14.20
  19  -6   0    2.50   16.50
 -19   5   0   19.90   15.90
 -19   5   0    7.30   13.30
  19  -5   0   16.10   13.50
  19  -5   0    1.30   16.40
 -19   4   0   -0.30   12.90
  19  -4   0   -4.70   11.80
  19  -4   0   37.10   16.50
 -19   3   0   24.90   11.70
  19  -3   0   38.20   17.50
  19  -3   0   19.90   11.70
 -19   2   0   16.60   11.30
  19  -2   0    8.30   11.60
  19  -2   0   15.00   14.90
  19  -2   0   30.00   11.90
 -19   1   0    2.80   19.80
 -19   1   0    2.50   11.30
  19  -1   0   -6.80   12.00
  19  -1   0  -12.80   14.20
  19  -1   0   -3.10   10.40
 -19   0   0   -5.20   11.30
 -19   0   0   15.20   13.20
  19   0   0   -1.10   14.10
  19   0   0  -17.10   11.20
  19   0   0    7.10   12.00
 -19  -1   0   23.20   13.20
 -19  -1   0   23.00   11.90
  19   1   0   12.70   13.10
  19   1   0   14.00   13.60
  19   1   0    9.60   12.10
 -19  -2   0   44.80   13.90
 -19  -2   0   16.60   13.40
  19   2   0   34.30   13.70
  19   2   0   37.70   13.00
  19   2   0   42.20   14.00
 -19  -3   0   22.40   13.70
 -19  -3   0   25.50   11.70
  19   3   0   14.90   13.10
  19   3   0   32.90   14.90
  19   3   0   19.70   12.60
 -19  -4   0    8.70   11.90
  19   4   0    5.70   11.80
  19   4   0    0.90   15.70
 -19  -5   0   14.60   12.20
 -19  -5   0   18.90   14.60
  19   5   0   -7.10   11.00
  19   5   0   35.80   15.10
 -19  -6   0   18.10   14.80
 -19  -6   0   15.10   13.10
  19   6   0  -10.70   18.10
  19   6   0    1.80   10.70
 -19  -7   0    3.60   14.00
  19   7   0   -2.60   15.90
  19   7   0   -1.20   10.10
 -19  -8   0   46.30   16.30
  19   8   0    6.10   16.30
 -19  -9   0    0.00   16.70
  19   9   0    1.40   16.00
 -19 -10   0   -1.20   19.30
  19  10   0   -0.90   17.10
 -19 -11   0   43.20   21.80
  19  11   0   26.60   17.40
 -19 -12   0   16.90   20.50
  19  12   0   23.90   18.00
 -19 -13   0  -28.30   21.40
  19  13   0    2.80   19.00
 -19 -14   0   50.49   23.90
  19  14   0  -23.70   20.20
 -19 -15   0   19.90   24.60
  19  15   0   48.90   25.00
 -20  14   0   -8.20   22.80
  20 -14   0   24.90   28.00
  20 -14   0  -25.60   24.30
 -20  13   0  -22.80   20.40
  20 -13   0  -36.40   23.60
 -20  12   0   14.90   20.60
  20 -12   0    1.90   24.20
 -20  11   0   19.80   18.40
  20 -11   0   10.80   20.90
 -20  10   0   -0.60   17.80
  20 -10   0   10.60   20.50
 -20   9   0    1.90   16.50
  20  -9   0   17.50   18.70
 -20   8   0   25.00   17.10
  20  -8   0    1.20   19.00
 -20   7   0    3.20   16.80
  20  -7   0   13.40   17.30
 -20   6   0   20.20   20.70
  20  -6   0   36.70   17.60
 -20   5   0   -7.90   14.60
  20  -5   0   28.30   17.50
 -20   4   0   14.80   13.90
  20  -4   0   29.40   16.00
 -20   3   0   -0.80   13.50
  20  -3   0   28.90   17.50
  20  -3   0   36.40   13.10
 -20   2   0    8.50   12.40
  20  -2   0  -20.60   11.70
  20  -2   0   -8.00   13.20
 -20   1   0    0.20   11.70
  20  -1   0  -13.70   12.50
  20  -1   0   18.60   16.30
 -20   0   0    5.50   22.50
 -20   0   0  -20.20   12.50
  20   0   0  -12.80   14.50
  20   0   0   17.40   13.40
  20   0   0    4.90   12.20
 -20  -1   0   37.70   15.10
 -20  -1   0   12.90   12.70
  20   1   0  -10.10   13.50
  20   1   0    2.90   13.10
  20   1   0   18.30   15.10
 -20  -2   0   14.80   12.10
 -20  -2   0    3.90   15.40
  20   2   0    3.30   15.00
  20   2   0    8.10   13.40
  20   2   0   -1.70   12.90
 -20  -3   0  -14.70   12.10
 -20  -3   0   14.60   13.90
  20   3   0   -8.00   13.30
  20   3   0    5.70   18.80
  20   3   0    8.30   13.60
 -20  -4   0   42.50   13.00
 -20  -4   0   25.90   16.50
  20   4   0   54.09   13.80
  20   4   0   29.00   15.30
 -20  -5   0   14.50   13.30
 -20  -5   0  -20.40   15.30
  20   5   0   25.10   12.40
  20   5   0    3.50   17.00
 -20  -6   0   18.90   14.30
  20   6   0   48.30   18.80
  20   6   0   31.50   11.80
 -20  -7   0   -3.20   18.60
  20   7   0    2.40   17.60
  20   7   0  -12.80   12.80
 -20  -8   0   52.59   17.20
  20   8   0   13.20   18.00
 -20  -9   0   19.30   18.60
  20   9   0  -20.90   16.40
  20  10   0   15.90   17.80
 -20 -11   0   -3.40   19.30
  20  11   0   -4.30   20.60
 -20 -12   0  -16.50   22.60
  20  12   0  -15.00   18.80
 -20 -13   0   13.70   21.60
  20  13   0   18.90   20.90
 -20 -14   0   13.90   24.80
  20  14   0  -13.10   22.10
  21 -14   0   -9.50   29.80
 -21  13   0    6.10   24.90
  21 -13   0  -38.70   26.80
 -21  12   0  -17.60   20.90
  21 -12   0   36.00   25.20
 -21  11   0    0.00   20.50
  21 -11   0  -24.90   23.20
 -21  10   0   15.90   18.50
  21 -10   0    1.90   20.90
 -21   9   0  -17.50   17.30
  21  -9   0   18.70   21.50
 -21   8   0   -9.40   17.20
  21  -8   0   -5.50   19.20
 -21   7   0   18.50   16.90
  21  -7   0    6.10   17.70
 -21   6   0   20.90   17.50
  21  -6   0   -7.90   17.40
 -21   5   0   16.00   25.50
  21  -5   0   17.00   18.00
 -21   4   0   16.50   15.80
  21  -4   0   30.40   17.50
 -21   3   0   11.10   14.30
  21  -3   0   16.80   16.80
 -21   2   0   51.59   14.50
  21  -2   0   21.50   16.20
  21  -2   0   39.20   17.90
  21  -2   0   43.00   21.90
 -21   1   0    8.30   13.40
  21  -1   0    1.90   12.60
  21  -1   0   -4.20   13.80
  21  -1   0    7.20   18.50
 -21   0   0   10.00   13.30
  21   0   0   16.00   12.60
  21   0   0   -2.70   16.60
  21   0   0  -22.90   16.10
 -21  -1   0    9.50   13.60
  21   1   0   -3.90   16.60
  21   1   0    8.50   14.30
  21   1   0  -13.60   15.40
 -21  -2   0   55.89   19.50
 -21  -2   0   38.40   14.00
  21   2   0   30.60   16.10
  21   2   0   68.09   19.60
  21   2   0   56.39   15.30
 -21  -3   0   20.70   18.50
 -21  -3   0   11.80   13.10
  21   3   0    3.10   15.60
  21   3   0   14.40   15.90
 -21  -4   0   -5.40   13.70
 -21  -4   0   -9.40   18.50
  21   4   0   -9.00   16.30
  21   4   0   -2.60   14.20
 -21  -5   0   -8.20   14.10
  21   5   0   34.50   13.70
  21   5   0   15.30   23.10
 -21  -6   0  -19.00   15.60
  21   6   0  -27.20   16.60
  21   6   0   31.60   12.70
 -21  -7   0   -7.60   16.00
  21   7   0   -5.90   17.40
 -21  -8   0  -30.40   16.60
  21   8   0   14.50   19.10
 -21  -9   0   20.70   22.50
  21   9   0   -9.30   17.70
 -21 -10   0   41.70   20.30
  21  10   0  -25.60   20.20
 -21 -11   0   36.90   20.20
  21  11   0   -5.60   19.40
 -21 -12   0  -31.30   20.90
  21  12   0   -0.80   23.90
 -21 -13   0   44.20   23.30
  21  13   0  -10.50   23.30
  21  14   0   -0.20   26.20
 -22  13   0  -13.80   24.00
  22 -13   0   20.80   30.50
 -22  12   0    5.10   22.30
  22 -12   0   -7.00   28.50
 -22  11   0   17.00   20.60
  22 -11   0   -1.90   24.80
 -22  10   0    4.10   19.30
  22 -10   0   -1.10   26.00
 -22   9   0    5.60   18.40
  22  -9   0   27.70   22.20
 -22   8   0  -18.90   18.50
  22  -8   0   15.40   21.50
 -22   7   0   22.60   18.30
  22  -7   0   23.50   19.30
 -22   6   0   -1.30   17.70
  22  -6   0  -19.50   18.10
 -22   5   0    7.40   18.50
  22  -5   0    4.00   19.10
 -22   4   0    0.60   27.20
  22  -4   0    7.10   19.20
 -22   3   0    9.30   16.10
  22  -3   0   -7.20   18.30
 -22   2   0    4.70   15.20
  22  -2   0   19.50   18.90
 -22   1   0   20.90   15.40
  22  -1   0    6.80   17.80
  22  -1   0   31.00   13.30
 -22   0   0   22.00   14.90
  22   0   0   58.49   18.90
  22   0   0   19.40   13.40
 -22  -1   0   20.60   17.50
  22   1   0   15.20   14.40
  22   1   0    5.40   20.10
  22   1   0  -17.30   31.90
 -22  -2   0   22.50   18.40
  22   2   0  -10.60   18.00
  22   2   0   -4.30   18.10
  22   2   0   53.69   35.10
 -22  -3   0    2.70   15.10
  22   3   0   13.10   17.80
  22   3   0   39.30   16.40
 -22  -4   0    5.20   14.70
  22   4   0   -3.90   22.40
  22   4   0   14.00   15.20
 -22  -5   0    3.40   15.10
  22   5   0   14.40   17.60
  22   5   0   16.60   14.20
 -22  -6   0   14.90   16.10
  22   6   0   22.80   19.00
  22   6   0   22.40   13.40
 -22  -7   0  -23.80   17.40
  22   7   0   -3.60   18.40
 -22  -8   0   11.00   20.50
  22   8   0   14.70   19.40
 -22  -9   0  -12.50   20.80
  22   9   0    0.50   21.00
 -22 -10   0   32.80   21.60
  22  10   0  -23.30   21.20
 -22 -11   0  -38.60   22.10
  22  11   0  -26.30   22.00
 -22 -12   0   13.30   25.10
  22  12   0   -2.60   21.20
 -22 -13   0  -33.70   33.30
  22  13   0  -10.10   24.20
 -23  12   0  -41.20   23.70
  23 -12   0  -15.70   28.20
 -23  11   0   -2.90   21.50
  23 -11   0   18.50   27.90
 -23  10   0  -10.60   21.10
  23 -10   0   -6.50   24.90
 -23   9   0   23.10   19.70
  23  -9   0  -16.60   24.50
 -23   8   0    0.20   19.50
  23  -8   0   22.60   22.90
 -23   7   0    2.20   19.20
  23  -7   0    4.60   20.40
 -23   6   0   -5.80   18.20
  23  -6   0   -9.80   20.50
 -23   5   0    6.30   18.10
  23  -5   0   23.30   20.50
 -23   4   0   -4.90   17.80
  23  -4   0  -20.90   20.00
 -23   3   0    4.10   25.50
  23  -3   0   -3.50   20.10
 -23   2   0   34.00   19.00
  23  -2   0   11.80   18.70
 -23   1   0   -5.90   17.00
  23  -1   0  -16.20   18.50
 -23   0   0   -8.00   15.80
  23   0   0    6.50   18.80
  23   0   0   10.70   15.50
 -23  -1   0   -6.70   16.70
  23   1   0   -0.90   14.70
  23   1   0    1.30   18.10
 -23  -2   0   26.20   16.80
  23   2   0   16.70   16.90
  23   2   0  -18.60   20.40
 -23  -3   0  -25.10   15.80
  23   3   0  -28.00   19.90
  23   3   0    7.40   18.80
 -23  -4   0   -4.50   15.40
  23   4   0    2.40   17.00
  23   4   0   21.60   21.20
 -23  -5   0  -16.70   16.00
  23   5   0   19.30   19.50
  23   5   0   13.00   16.00
 -23  -6   0   48.10   18.70
  23   6   0   10.70   18.90
  23   6   0   31.20   20.00
 -23  -7   0    9.10   25.70
  23   7   0    2.20   19.90
 -23  -8   0   -7.10   21.10
  23   8   0    0.50   20.40
 -23  -9   0  -11.20   21.20
  23   9   0   22.90   23.10
 -23 -10   0  -24.90   22.70
  23  10   0  -10.30   21.20
  23  11   0   -6.40   22.60
  23  12   0   -1.70   26.50
  24 -11   0  -15.50   32.30
 -24  10   0   -6.20   22.10
  24 -10   0    5.20   27.10
 -24   9   0    8.70   21.80
  24  -9   0  -19.50   26.50
 -24   8   0  -14.80   20.20
  24  -8   0  -14.40   26.00
 -24   7   0    5.20   23.10
  24  -7   0   34.60   23.40
 -24   6   0   19.00   20.10
  24  -6   0   35.30   24.10
 -24   5   0    2.90   18.10
  24  -5   0    1.00   21.30
 -24   4   0    2.10   19.60
  24  -4   0  -25.00   20.70
 -24   3   0   37.10   19.30
  24  -3   0    4.10   20.00
 -24   2   0   -7.60   19.00
  24  -2   0  -25.40   20.50
  24  -1   0   17.40   21.20
 -24   0   0   -5.30   19.10
  24   0   0  -17.20   20.70
 -24  -1   0  -32.70   17.70
  24   1   0    1.70   21.10
  24   1   0  -25.70   16.30
 -24  -2   0  -14.90   18.50
  24   2   0   24.30   18.40
  24   2   0  -21.20   18.00
 -24  -3   0    5.10   18.90
  24   3   0  -22.60   22.90
  24   3   0    5.70   19.80
 -24  -4   0   25.60   19.40
  24   4   0    1.20   20.10
  24   4   0   28.80   23.20
 -24  -5   0    5.80   21.60
  24   5   0   28.40   21.10
 -24  -6   0   31.10   28.30
  24   6   0   15.40   21.00
 -24  -7   0   12.60   21.60
  24   7   0   18.30   21.70
 -24  -8   0  -28.00   23.40
  24   8   0  -25.10   22.90
  24   9   0   -4.70   21.90
  24  10   0  -21.70   23.20
  24  11   0    6.10   24.30
 -25   9   0  -29.20   22.70
  25  -9   0   -2.80   29.40
 -25   8   0  -42.60   22.50
  25  -8   0    1.90   26.40
 -25   7   0    2.50   22.00
  25  -7   0   31.90   25.20
 -25   6   0    7.80   21.00
  25  -6   0   -9.80   25.80
 -25   5   0   10.00   20.30
  25  -5   0  -21.40   23.30
 -25   4   0   -2.40   20.80
  25  -4   0   12.30   22.90
 -25   3   0  -16.60   18.60
  25  -3   0    1.90   25.20
 -25   2   0    5.60   18.40
  25  -2   0  -46.60   21.00
 -25   1   0   36.20   19.20
  25  -1   0   -9.70   21.80
 -25   0   0  -14.00   19.30
 -25  -1   0   28.40   21.30
  25   1   0   24.30   20.60
 -25  -2   0    1.10   24.50
  25   2   0   -3.40   29.40
  25   2   0    1.30   20.70
 -25  -3   0   15.10   25.60
  25   3   0   13.10   20.20
  25   3   0   40.70   20.00
 -25  -4   0   -9.30   22.40
  25   4   0   33.90   19.60
  25   4   0   10.10   20.70
 -25  -5   0    0.70   21.30
  25   5   0  -19.00   22.40
  25   6   0   29.20   22.40
  25   7   0   11.70   24.40
  25   8   0   34.60   24.80
  25   9   0    7.50   26.10
 -26   8   0   -0.70   27.60
  26  -8   0   11.90   29.30
 -26   7   0  -43.20   23.40
  26  -7   0    3.60   29.90
 -26   6   0   38.50   22.90
  26  -6   0    1.10   27.60
 -26   5   0  -39.50   21.10
  26  -5   0   23.70   28.50
 -26   4   0   -0.40   21.20
  26  -4   0   13.50   26.10
 -26   3   0    9.80   20.20
  26  -3   0  -30.90   24.70
 -26   2   0  -15.80   18.80
  26  -2   0   -7.50   25.10
 -26   1   0   -8.90   19.90
  26  -1   0   38.80   23.70
 -26   0   0  -27.20   19.80
  26   0   0   14.80   23.90
 -26  -1   0   24.50   23.90
  26   1   0   -0.60   22.90
 -26  -2   0   36.00   21.20
  26   2   0   -2.20   22.20
 -26  -3   0  -52.29   24.50
  26   3   0   -2.90   21.80
  26   3   0  -25.70   20.80
  26   4   0  -10.10   21.00
  26   4   0   42.10   19.40
  26   5   0  -20.70   21.60
  26   6   0   14.30   24.70
  26   7   0  -14.30   25.10
  26   8   0    8.50   25.40
 -27   6   0  -17.20   24.30
  27  -6   0   -0.70   27.00
 -27   5   0  -30.40   23.10
  27  -5   0    7.60   29.60
  27  -4   0  -18.20   27.00
 -27   3   0   -0.60   21.90
  27  -3   0   13.50   26.70
 -27   2   0   28.50   22.00
  27  -2   0   37.80   25.60
 -27   1   0   14.10   20.80
  27  -1   0  -12.30   25.80
 -27   0   0   22.80   22.00
  27   0   0   62.59   25.60
 -27  -1   0  -35.40   33.00
  27   1   0   28.10   23.30
  27   2   0   30.30   23.70
  27   3   0   24.50   32.80
  27   3   0    1.40   23.30
  27   4   0    8.50   22.60
  27   4   0  -37.80   23.00
  27   5   0   -9.50   23.60
  27   6   0   21.60   24.90
 -28   3   0   31.10   24.80
  28  -3   0  -17.90   28.20
 -28   2   0  -16.10   32.40
  28  -2   0   34.30   27.50
  28  -1   0   40.60   26.90
  28   0   0   85.19   26.60
  28   2   0   11.10   25.50
  28   3   0  -28.20   23.80
  28   2   1   30.70   25.60
  28   1   1   10.00   24.00
  28   0   1   29.80   25.00
  28  -1   1   41.80   27.60
  28  -2   1   21.10   27.10
  27   6   1    8.50   24.80
  27   5   1  -15.60   23.20
  27   4   1   11.60   28.50
  27   2   1   21.30   23.00
  27   1   1   26.90   25.00
  27   0   1   28.60   25.80
  27  -1   1   -5.70   25.30
  27  -2   1  -43.40   25.00
  27  -3   1  -49.10   26.40
 -27   3  -1   24.30   33.00
 -27   4  -1   -4.90   22.70
  27  -5   1   41.90   30.10
 -27   5  -1    7.60   23.90
  26   8   1  -22.00   26.60
  26   7   1  -16.40   25.60
  26   6   1  -34.70   25.20
  26   5   1   -7.00   23.20
  26   4   1    3.20   19.70
  26   4   1   -2.10   22.10
  26   3   1  -33.50   22.50
  26   3   1   14.50   20.40
  26   2   1  -15.60   20.40
  26   1   1   13.90   22.30
  26   0   1   -7.30   23.00
 -26   0  -1   33.10   24.30
  26  -1   1   28.50   24.70
 -26   1  -1   15.70   20.60
  26  -2   1  -25.00   23.60
 -26   2  -1   10.50   21.10
  26  -3   1  -13.10   24.30
 -26   3  -1    2.60   20.50
  26  -4   1   64.79   26.50
 -26   4  -1   42.20   22.50
  26  -5   1  -31.10   24.70
 -26   5  -1   32.30   22.30
  26  -6   1   -0.80   27.70
 -26   6  -1    0.60   21.90
  26  -7   1  -10.60   29.30
 -26   7  -1  -15.30   24.30
  25   9   1  -11.30   26.60
  25   8   1    7.30   23.60
  25   7   1   18.30   24.00
  25   6   1  -18.80   22.90
  25   5   1   72.79   26.00
  25   5   1    1.70   21.60
  25   4   1  -15.50   20.30
  25   4   1  -30.20   18.90
  25   3   1   10.00   19.60
  25   3   1  -15.70   19.50
  25   2   1   43.20   21.30
 -25  -2  -1   28.50   20.40
  25   1   1   28.90   20.80
 -25  -1  -1   -9.70   27.30
  25   0   1   27.70   21.80
 -25   0  -1   -1.70   27.30
  25  -1   1   77.99   23.60
 -25   1  -1    3.10   20.00
  25  -2   1   34.60   23.00
 -25   2  -1   -7.70   19.00
  25  -3   1   38.90   24.10
 -25   3  -1    2.10   19.40
  25  -4   1   35.10   23.00
 -25   4  -1    1.50   22.40
  25  -5   1  -13.20   22.60
 -25   5  -1    3.00   20.40
  25  -6   1    4.10   26.90
 -25   6  -1  -46.70   20.50
  25  -7   1  -34.20   23.80
 -25   7  -1  -15.70   21.20
  25  -8   1   19.40   29.40
  25  -9   1   37.90   30.40
 -25   9  -1  -14.90   24.50
  24  10   1   -2.90   25.80
  24   9   1    9.00   23.80
  24   8   1   -0.60   23.50
  24   7   1   14.90   21.70
  24   6   1   12.60   20.00
  24   5   1   -3.00   19.90
  24   5   1  -21.10   17.10
 -24  -5  -1  -33.00   19.50
  24   4   1    6.10   27.50
  24   4   1   -3.80   20.40
 -24  -4  -1  -14.30   17.80
  24   3   1  -27.20   18.40
  24   3   1  -11.00   20.60
 -24  -3  -1    3.60   17.40
  24   2   1   25.70   19.80
  24   2   1  -11.30   18.40
 -24  -2  -1   30.20   17.00
  24   1   1    1.40   20.50
  24   1   1   14.20   17.90
 -24  -1  -1   -2.00   16.70
  24   0   1   -2.70   19.80
 -24   0  -1  -24.00   17.20
  24  -1   1   -6.90   20.70
 -24   1  -1    1.60   18.10
  24  -2   1   -7.90   19.40
 -24   2  -1   -7.80   25.70
  24  -3   1   13.10   22.30
 -24   3  -1    4.20   19.20
  24  -4   1    4.50   21.80
 -24   4  -1   21.80   19.40
  24  -5   1   38.70   23.00
 -24   5  -1   43.90   23.40
  24  -6   1   12.20   22.70
 -24   6  -1   -0.80   19.90
  24  -7   1  -14.40   22.90
 -24   7  -1    6.20   20.20
  24  -8   1   -2.60   26.00
 -24   8  -1   25.00   21.60
  24  -9   1   25.20   27.10
 -24   9  -1  -45.70   21.70
  24 -10   1   23.10   27.40
 -24  10  -1   34.60   23.30
  23  11   1  -33.80   21.80
  23  10   1   -8.00   21.50
  23   9   1   -0.50   22.50
  23   8   1   -2.70   20.70
  23   7   1  -20.50   20.30
 -23  -7  -1  -29.20   19.50
  23   6   1   29.80   20.00
 -23  -6  -1   -2.60   16.50
  23   5   1    4.40   15.90
  23   5   1   15.90   20.30
 -23  -5  -1    9.10   15.90
  23   4   1   15.20   16.40
  23   4   1  -17.80   18.90
 -23  -4  -1   29.70   16.30
  23   3   1   24.70   21.70
  23   3   1    7.70   21.80
 -23  -3  -1   22.50   16.40
  23   2   1   58.89   18.70
  23   2   1   -4.50   17.50
 -23  -2  -1   22.50   15.50
  23   1   1   29.20   18.00
  23   1   1   -8.30   15.70
 -23  -1  -1  -21.40   14.70
  23   0   1    9.00   14.90
  23   0   1   -2.20   18.60
 -23   0  -1  -14.50   15.40
  23  -1   1  -41.30   19.10
 -23   1  -1    1.40   16.00
  23  -2   1  -13.60   19.90
 -23   2  -1   11.50   17.70
  23  -3   1  -31.30   20.90
 -23   3  -1    2.20   21.40
  23  -4   1    4.50   19.30
 -23   4  -1   20.60   19.80
  23  -5   1  -19.60   19.90
 -23   5  -1   23.60   19.30
  23  -6   1   -4.80   22.00
 -23   6  -1   14.40   19.20
  23  -7   1  -38.00   20.80
 -23   7  -1  -16.40   19.10
  23  -8   1    8.40   22.20
 -23   8  -1    4.20   20.00
  23  -9   1   -6.20   24.00
 -23   9  -1  -22.30   19.60
  23 -10   1   61.49   27.30
 -23  10  -1   10.30   22.60
  23 -11   1   21.60   27.80
 -23  11  -1    7.60   22.80
  22  12   1    7.20   22.80
  22  11   1  -17.70   21.90
  22  10   1   24.80   21.40
 -22 -10  -1   42.00   24.70
  22   9   1   -2.70   20.90
 -22  -9  -1    5.70   25.70
  22   8   1   -9.20   18.80
 -22  -8  -1   27.60   18.90
  22   7   1   -0.50   18.90
 -22  -7  -1   -8.20   16.50
  22   6   1    4.80   13.60
  22   6   1  -15.50   18.60
 -22  -6  -1    2.70   15.50
  22   5   1    5.80   13.90
  22   5   1   18.90   19.80
 -22  -5  -1   28.50   15.30
  22   4   1   32.40   29.70
  22   4   1   -2.70   14.60
 -22  -4  -1   10.10   14.00
  22   3   1   17.30   16.30
  22   3   1  -25.50   17.60
 -22  -3  -1   10.50   14.70
  22   2   1   -0.70   16.10
  22   2   1   22.20   18.40
 -22  -2  -1   43.90   14.80
 -22  -2  -1   35.60   33.50
  22   1   1   30.30   26.50
  22   1   1  -24.80   14.60
  22   1   1    5.10   20.10
 -22  -1  -1   14.90   14.10
  22   0   1   -6.90   18.10
 -22   0  -1    4.20   14.70
  22  -1   1   -9.40   18.30
  22  -1   1   -4.10   12.90
 -22   1  -1   -9.80   15.10
  22  -2   1    9.10   19.80
 -22   2  -1   15.60   15.70
  22  -3   1  -12.20   17.80
 -22   3  -1   30.40   15.50
  22  -4   1   -5.90   18.60
 -22   4  -1   17.80   18.80
  22  -5   1   -8.70   18.70
 -22   5  -1    8.20   18.40
  22  -6   1   11.30   21.40
 -22   6  -1    9.20   18.30
  22  -7   1   14.60   21.40
 -22   7  -1  -15.50   18.40
  22  -8   1   18.20   20.70
 -22   8  -1  -19.20   17.70
  22  -9   1  -14.20   22.80
 -22   9  -1  -32.30   18.60
  22 -10   1   25.90   25.00
 -22  10  -1   11.20   20.20
  22 -11   1  -20.00   24.00
 -22  11  -1   29.60   21.50
  22 -12   1    5.50   29.10
 -22  12  -1    4.00   23.70
  21  13   1  -15.50   22.10
  21  12   1   -0.90   22.00
 -21 -12  -1   -1.60   22.90
  21  11   1   38.30   20.30
 -21 -11  -1   36.10   22.20
  21  10   1   16.50   21.10
 -21 -10  -1   -5.30   33.50
  21   9   1    6.20   18.60
 -21  -9  -1   20.80   19.70
  21   8   1   13.00   19.20
 -21  -8  -1  -16.70   16.30
  21   7   1    9.10   16.90
 -21  -7  -1    3.90   15.90
  21   6   1   -7.10   12.90
  21   6   1   -3.40   16.70
 -21  -6  -1   -6.40   14.20
  21   5   1   -7.70   18.10
  21   5   1   23.30   12.90
 -21  -5  -1   10.50   13.30
  21   4   1   19.50   18.30
  21   4   1   -8.80   13.50
 -21  -4  -1    0.30   12.70
  21   3   1    5.70   15.60
  21   3   1   12.20   14.90
 -21  -3  -1   -3.80   18.40
 -21  -3  -1   -9.50   13.10
  21   2   1   34.90   15.00
  21   2   1   67.49   16.70
 -21  -2  -1   64.29   14.80
 -21  -2  -1   31.30   18.10
  21   1   1   14.50   18.20
  21   1   1  -22.00   13.20
  21   1   1    8.70   17.80
 -21  -1  -1   -3.40   13.50
 -21  -1  -1   13.90   20.20
  21   0   1  -12.70   17.20
  21   0   1   -5.20   13.50
  21   0   1  -28.50   23.10
 -21   0  -1    0.00   13.00
  21  -1   1    4.60   16.90
  21  -1   1  -13.70   17.90
  21  -1   1   10.30   12.20
 -21   1  -1  -24.60   12.50
  21  -2   1   17.10   18.20
  21  -2   1   57.09   18.60
 -21   2  -1   33.40   14.80
  21  -3   1   21.60   17.70
 -21   3  -1    8.40   14.40
  21  -4   1   -2.20   17.10
 -21   4  -1   -3.10   15.40
  21  -5   1    2.50   17.30
 -21   5  -1    1.80   16.90
  21  -6   1   -9.00   18.60
 -21   6  -1    9.60   18.50
  21  -7   1   13.60   19.30
 -21   7  -1  -21.00   17.50
  21  -8   1  -29.60   20.30
 -21   8  -1   36.50   17.60
  21  -9   1  -20.50   21.80
 -21   9  -1  -15.50   17.60
  21 -10   1    2.00   23.30
 -21  10  -1   34.40   18.90
  21 -11   1  -35.60   22.90
 -21  11  -1   34.50   21.30
  21 -12   1    1.20   23.90
 -21  12  -1  -41.10   21.90
  21 -13   1   29.40   26.70
 -21  13  -1   15.20   24.90
  20  14   1   28.00   24.20
 -20 -14  -1   28.90   24.90
  20  13   1    9.20   22.10
 -20 -13  -1   14.50   22.70
  20  12   1  -21.30   18.70
 -20 -12  -1   10.90   21.90
  20  11   1    2.10   20.60
 -20 -11  -1    9.80   20.70
  20  10   1   20.40   18.30
 -20 -10  -1   15.00   19.30
  20   9   1  -17.30   17.70
 -20  -9  -1  -12.80   16.70
  20   8   1  -13.70   16.20
 -20  -8  -1   18.30   16.00
  20   7   1  -10.10   16.10
 -20  -7  -1   -5.20   13.90
  20   6   1   -3.00   11.70
  20   6   1   15.20   17.20
 -20  -6  -1    0.40   13.90
  20   5   1  -20.40   14.00
  20   5   1   -4.90   17.80
 -20  -5  -1   11.10   13.40
  20   4   1    1.90   15.50
  20   4   1    9.40   13.40
 -20  -4  -1    7.70   15.30
 -20  -4  -1    3.70   12.60
  20   3   1    9.40   15.10
  20   3   1   20.50   13.30
 -20  -3  -1   -9.40   12.40
 -20  -3  -1    3.70   15.90
  20   2   1   18.70   14.40
  20   2   1   -1.60   15.30
  20   2   1  -18.40   17.20
 -20  -2  -1   -3.10   14.80
 -20  -2  -1    6.90   12.80
  20   1   1  -17.00   15.70
  20   1   1   -2.00   13.10
  20   1   1   -8.40   14.50
 -20  -1  -1   29.30   12.90
 -20  -1  -1    9.00   15.00
  20   0   1  -30.30   13.50
  20   0   1  -31.30   15.10
  20   0   1   -7.00   12.00
 -20   0  -1    8.20   17.70
 -20   0  -1    6.20   12.00
  20  -1   1   26.40   13.70
  20  -1   1   24.30   13.00
  20  -1   1   25.10   17.20
 -20   1  -1   -0.80   12.40
  20  -2   1  -14.90   13.40
  20  -2   1  -20.30   18.20
  20  -2   1   12.30   12.90
 -20   2  -1   20.80   12.50
  20  -3   1   29.50   13.80
  20  -3   1   13.40   16.10
 -20   3  -1    9.00   13.40
  20  -4   1   24.70   16.60
 -20   4  -1   22.00   14.70
  20  -5   1   14.60   16.70
 -20   5  -1   -2.10   14.00
  20  -6   1   25.10   17.60
 -20   6  -1  -14.20   16.90
  20  -7   1    9.80   18.90
 -20   7  -1  -23.70   16.80
  20  -8   1   -0.60   18.00
 -20   8  -1    9.60   16.40
  20  -9   1    5.00   19.00
 -20   9  -1   -5.00   16.90
  20 -10   1   16.80   21.50
 -20  10  -1   14.20   17.90
  20 -11   1   -6.30   21.70
 -20  11  -1   31.50   19.10
  20 -12   1  -28.00   22.10
 -20  12  -1   10.60   21.70
  20 -13   1   11.40   24.30
 -20  13  -1   20.90   22.40
  20 -14   1   11.20   24.40
  20 -14   1    0.00   26.90
  19  15   1    4.80   22.90
 -19 -15  -1   38.10   25.90
  19  14   1   -4.00   22.60
 -19 -14  -1    2.70   22.60
  19  13   1   -7.90   20.70
 -19 -13  -1   -3.50   21.10
  19  12   1    5.90   18.30
 -19 -12  -1  -12.20   19.70
  19  11   1    0.40   17.90
 -19 -11  -1   47.80   32.00
  19  10   1   18.80   17.40
 -19 -10  -1   -5.90   16.40
  19   9   1  -22.60   15.90
 -19  -9  -1   11.30   16.00
  19   8   1   41.90   17.20
 -19  -8  -1   59.99   15.50
  19   7   1  -14.60   15.70
  19   7   1   -2.60    9.90
 -19  -7  -1   -8.70   13.90
  19   6   1   26.20   10.50
 -19  -6  -1    9.30   13.40
  19   5   1   21.90   15.20
  19   5   1   -9.30   10.90
 -19  -5  -1    3.40   14.30
 -19  -5  -1   30.20   14.60
  19   4   1    4.30   12.50
  19   4   1    5.70   13.80
 -19  -4  -1    7.70   13.70
 -19  -4  -1   14.10   11.80
  19   3   1   14.80   12.90
  19   3   1   29.00   12.40
  19   3   1   36.20   17.80
 -19  -3  -1   26.70   13.40
 -19  -3  -1   13.50   11.10
  19   2   1    4.80   12.80
  19   2   1    7.10   14.70
 -19  -2  -1   17.00   13.40
 -19  -2  -1   16.60   11.30
  19   1   1   25.80   12.80
  19   1   1   11.50   12.40
  19   1   1    3.90   13.80
 -19  -1  -1   12.80   12.90
 -19  -1  -1   -0.30   11.40
  19   0   1    7.50   11.30
  19   0   1   16.20   14.10
  19   0   1  -28.30   12.50
 -19   0  -1    4.80   11.70
  19  -1   1    8.10   12.10
  19  -1   1  -12.40   14.60
  19  -1   1   18.30   11.50
 -19   1  -1   -7.10   15.40
 -19   1  -1   12.40   13.60
  19  -2   1    5.80   16.80
  19  -2   1    3.30   12.40
  19  -2   1   -6.90   11.60
 -19   2  -1   15.20   11.40
  19  -3   1   -1.70   19.10
  19  -3   1   20.50   12.60
  19  -3   1    5.40   24.80
 -19   3  -1   12.20   11.90
  19  -4   1    2.00   12.10
  19  -4   1    0.20   16.00
 -19   4  -1    5.40   12.70
  19  -5   1   11.90   16.60
  19  -5   1   20.50   14.40
 -19   5  -1   -3.90   13.10
  19  -6   1   33.70   16.80
 -19   6  -1   33.10   14.60
  19  -7   1    3.10   16.50
 -19   7  -1    0.90   17.50
  19  -8   1   46.10   17.80
 -19   8  -1   27.90   16.40
  19  -9   1   13.00   18.70
 -19   9  -1   17.30   16.60
  19 -10   1  -13.60   19.80
 -19  10  -1   22.10   16.80
  19 -11   1   23.30   23.50
 -19  11  -1    6.00   17.90
  19 -12   1  -11.40   20.80
 -19  12  -1   27.40   18.40
  19 -13   1  -21.30   22.20
 -19  13  -1    7.30   20.50
  19 -14   1    4.70   23.60
  19 -14   1   -6.20   22.80
  19 -15   1   44.50   27.70
  19 -15   1   13.20   23.40
  18  15   1   22.80   21.70
 -18 -15  -1   10.60   22.40
  18  14   1   41.10   22.30
 -18 -14  -1   34.60   22.00
  18  13   1   14.90   19.90
 -18 -13  -1  -12.60   21.30
  18  12   1  -16.50   19.50
 -18 -12  -1   13.50   20.80
  18  11   1   11.30   16.20
 -18 -11  -1   25.40   19.90
  18  10   1   22.50   17.80
 -18 -10  -1   69.59   18.30
  18   9   1    7.40   16.00
 -18  -9  -1    5.30   15.40
  18   8   1  -14.20   15.10
 -18  -8  -1   27.20   13.80
  18   7   1   27.40    9.90
  18   7   1   -0.20   16.30
 -18  -7  -1   25.70   13.00
  18   6   1    9.40   15.10
  18   6   1   -1.60    9.70
 -18  -6  -1   23.30   13.40
 -18  -6  -1    0.70   12.40
  18   5   1   25.50   10.70
  18   5   1    4.30   12.70
 -18  -5  -1    5.00   11.60
 -18  -5  -1  -13.90   12.50
  18   4   1   28.30   11.40
  18   4   1   15.20   13.30
 -18  -4  -1   44.80   11.80
 -18  -4  -1   45.90   13.30
  18   3   1  -16.80   13.30
  18   3   1   -3.30   11.60
  18   3   1    0.90   11.60
 -18  -3  -1   -8.60   10.20
 -18  -3  -1   -0.90   11.80
  18   2   1   13.30    8.20
  18   2   1   45.00   14.10
  18   2   1    3.50   12.40
  18   2   1   20.50   12.60
 -18  -2  -1    7.50   10.20
 -18  -2  -1   20.50   12.00
  18   1   1   -4.70   12.50
  18   1   1   17.20    8.60
  18   1   1    6.70   12.50
  18   1   1   -5.20   11.10
 -18  -1  -1   -1.70   11.90
 -18  -1  -1    3.70   11.00
  18   0   1    7.60   12.90
  18   0   1   -2.80   10.50
  18   0   1   -8.70    9.90
  18   0   1   -1.80   11.30
 -18   0  -1    0.00   12.20
 -18   0  -1    1.30   10.50
  18  -1   1  -15.50   13.60
  18  -1   1   10.60   11.10
  18  -1   1   13.20   14.10
  18  -1   1  -13.10   10.70
 -18   1  -1   -7.50   11.70
 -18   1  -1    0.10   10.00
  18  -2   1   -1.10   14.10
  18  -2   1    0.20   11.20
  18  -2   1    1.60   10.90
 -18   2  -1    9.00   10.40
 -18   2  -1  -11.80   14.60
  18  -3   1    9.50   11.10
  18  -3   1   -9.10   14.50
 -18   3  -1  -12.40   10.40
  18  -4   1    9.60   11.50
  18  -4   1   38.00   15.90
 -18   4  -1   36.80   11.90
  18  -5   1    2.30   16.70
  18  -5   1   -2.70   11.40
 -18   5  -1   -6.30   11.50
 -18   5  -1  -29.30   17.80
  18  -6   1   11.80   16.40
  18  -6   1   14.30   12.40
 -18   6  -1   21.90   13.50
 -18   6  -1   -2.80   13.00
  18  -7   1   -6.60   15.50
 -18   7  -1   20.70   14.60
  18  -8   1   27.10   16.80
  18  -9   1  -11.90   16.50
 -18   9  -1    2.80   15.00
  18 -10   1  -10.70   18.10
 -18  10  -1    3.00   16.10
  18 -11   1   13.80   19.50
 -18  11  -1   10.60   17.40
  18 -12   1  -31.30   22.70
 -18  12  -1   -1.10   17.60
  18 -13   1    4.80   21.60
 -18  13  -1   -8.20   20.50
  18 -14   1  -16.80   22.50
  18 -14   1   10.30   22.10
  18 -15   1   26.90   23.90
  18 -15   1  -16.60   24.40
  17  16   1   56.99   22.20
 -17 -16  -1   48.50   25.10
  17  15   1   18.40   19.90
 -17 -15  -1   50.09   23.20
  17  14   1   -6.20   18.90
 -17 -14  -1   32.00   20.70
  17  13   1   26.70   18.40
 -17 -13  -1    1.00   19.50
  17  12   1   18.90   17.10
 -17 -12  -1  -19.30   32.00
  17  11   1   -2.80   14.60
 -17 -11  -1   -2.30   17.20
  17  10   1    4.80   14.40
 -17 -10  -1  -19.70   15.70
  17   9   1   16.40   13.80
 -17  -9  -1   15.40   13.80
  17   8   1   49.40   15.50
 -17  -8  -1   29.40   13.30
  17   7   1    9.60    8.60
  17   7   1   -2.70   13.80
 -17  -7  -1    0.40   12.60
 -17  -7  -1   -1.50   12.90
  17   6   1   45.80    9.30
  17   6   1   33.40   13.70
  17   6   1   25.00   10.30
 -17  -6  -1   19.90   12.50
 -17  -6  -1   65.29   12.80
  17   5   1   72.49   11.30
  17   5   1   52.99   13.30
 -17  -5  -1   70.99   11.90
 -17  -5  -1   49.30   12.70
  17   4   1   -2.80   11.60
  17   4   1   -0.20   13.70
  17   4   1    2.70    9.30
  17   4   1   16.20    6.70
 -17  -4  -1   -4.40   10.70
 -17  -4  -1   17.90   10.70
  17   3   1    4.80   11.30
  17   3   1    9.90   12.50
  17   3   1   -3.40   10.80
 -17  -3  -1   16.90    9.80
 -17  -3  -1   16.70   11.80
  17   2   1   47.60   12.00
  17   2   1   55.89    8.00
  17   2   1   66.19   12.70
  17   2   1   53.99   12.40
 -17  -2  -1   77.19   12.10
 -17  -2  -1   62.99   10.80
  17   1   1   -7.70   10.20
  17   1   1   -3.90   11.20
  17   1   1   -9.90   10.10
  17   1   1   10.50    7.30
 -17  -1  -1  -13.40    9.50
 -17  -1  -1   13.30   10.00
  17   0   1   -0.40   10.10
  17   0   1   -7.90    9.90
  17   0   1    4.50    7.50
  17   0   1    9.20   11.60
 -17   0  -1   -1.10   10.50
 -17   0  -1   -3.20    9.60
  17  -1   1    6.50   10.20
  17  -1   1    1.80   10.20
  17  -1   1  -11.20   12.40
  17  -1   1    7.70    8.40
 -17   1  -1   -9.90   11.10
 -17   1  -1    1.80    9.30
  17  -2   1   54.19   15.00
  17  -2   1   75.39   11.60
  17  -2   1   70.79   11.80
  17  -2   1   41.50   11.10
 -17   2  -1   58.89   11.10
 -17   2  -1   50.19   12.30
  17  -3   1   24.90   10.10
  17  -3   1   10.30   13.50
 -17   3  -1   25.80   14.00
 -17   3  -1    2.80   10.10
  17  -4   1   -1.00   10.20
  17  -4   1   -9.50   13.40
 -17   4  -1    2.20   13.40
 -17   4  -1    7.80   10.50
  17  -5   1   58.49   11.50
  17  -5   1   66.49   16.80
 -17   5  -1   41.40   11.00
 -17   5  -1   49.80   12.30
  17  -6   1   34.70   11.60
  17  -6   1   40.20   18.70
 -17   6  -1   40.60   13.70
 -17   6  -1   29.90   11.20
  17  -7   1  -20.80   14.50
 -17   7  -1    1.80   12.80
 -17   7  -1    7.40   11.60
  17  -8   1   47.10   16.80
 -17   8  -1   21.30   15.00
  17  -9   1   -1.50   15.20
 -17   9  -1  -17.50   14.70
  17 -10   1   -7.70   16.70
 -17  10  -1   11.20   15.60
  17 -11   1    8.80   18.00
 -17  11  -1  -18.60   16.20
  17 -12   1   22.50   21.00
 -17  12  -1   21.00   17.00
  17 -13   1    9.80   19.70
  17 -13   1    5.50   22.90
 -17  13  -1    5.10   18.50
  17 -14   1   33.60   21.70
  17 -14   1   21.50   21.10
  17 -15   1   38.30   22.00
  17 -15   1  -18.90   22.00
  17 -16   1   -0.50   25.20
  17 -16   1   17.30   24.80
  16  17   1   37.50   23.90
  16  16   1   19.20   20.80
 -16 -16  -1  -13.40   23.50
  16  15   1   16.90   21.30
 -16 -15  -1   17.80   21.30
  16  14   1   13.90   17.20
 -16 -14  -1   42.20   21.90
  16  13   1   37.40   17.30
 -16 -13  -1    7.60   20.50
  16  12   1   13.40   16.70
 -16 -12  -1   12.50   20.00
  16  11   1   19.30   15.40
 -16 -11  -1    8.20   17.20
  16  10   1   12.00   13.80
 -16 -10  -1    1.60   14.60
  16   9   1   27.60   14.00
 -16  -9  -1    5.30   15.30
  16   8   1   38.60   12.00
 -16  -8  -1   28.60   14.60
  16   7   1   -8.70   11.50
  16   7   1   -4.60    9.00
  16   7   1  -14.80   12.30
  16   7   1   -1.20   11.10
 -16  -7  -1    9.80   12.30
 -16  -7  -1    1.10   11.40
  16   6   1   16.00    8.60
  16   6   1    4.90    7.30
  16   6   1    5.20   12.30
  16   6   1  -15.00   11.90
 -16  -6  -1    6.60   11.30
 -16  -6  -1  -15.90   10.90
  16   5   1   10.20   11.30
  16   5   1   16.70   15.80
  16   5   1   20.40    8.80
  16   5   1    2.80    6.70
 -16  -5  -1    8.90   10.50
 -16  -5  -1   14.70   10.60
  16   4   1   46.10    9.90
  16   4   1   25.20   11.30
  16   4   1   27.50   11.60
 -16  -4  -1   35.30   11.00
 -16  -4  -1   47.70   10.80
  16   3   1    1.50    9.90
  16   3   1   33.30    5.90
  16   3   1   -8.10    9.70
  16   3   1   12.40   10.00
 -16  -3  -1   14.70    9.50
 -16  -3  -1   -5.80    9.40
  16   2   1   -5.70   10.10
  16   2   1   -5.60    9.90
  16   2   1    7.60    6.20
 -16  -2  -1   -1.20    8.60
 -16  -2  -1    1.10   10.10
  16   1   1  -10.80    9.80
  16   1   1    6.00    6.40
  16   1   1   26.90    9.80
  16   1   1  -16.40   10.20
 -16  -1  -1   -2.70    9.50
 -16  -1  -1    3.50    8.50
  16   0   1    1.30    7.00
  16   0   1   -0.30    9.80
  16   0   1   -2.30    9.90
  16   0   1    0.10   11.20
 -16   0  -1   -4.50    8.90
 -16   0  -1  -12.00    8.80
  16  -1   1    4.10   11.20
  16  -1   1   14.90    7.60
  16  -1   1   -2.70    9.10
  16  -1   1   -7.90    8.60
 -16   1  -1    2.10    9.40
 -16   1  -1    5.10    8.40
  16  -2   1  -17.20   11.00
  16  -2   1   -5.40    7.80
  16  -2   1  -11.80   11.00
  16  -2   1   13.20   13.60
 -16   2  -1   -4.90   10.60
 -16   2  -1   -6.00    8.90
  16  -3   1    9.40   12.80
  16  -3   1    2.50    9.80
  16  -3   1    5.30    9.70
 -16   3  -1    5.60    9.40
 -16   3  -1   15.40   11.80
 -16   3  -1   26.10   10.50
  16  -4   1   23.00   10.30
  16  -4   1   21.90   13.20
 -16   4  -1   33.80   10.20
 -16   4  -1   46.60    9.60
 -16   4  -1   26.40   16.10
  16  -5   1   10.40   10.00
  16  -5   1  -15.60   12.60
 -16   5  -1    8.00    9.30
 -16   5  -1    1.30   10.50
  16  -6   1    8.90   10.30
  16  -6   1   16.10   14.80
 -16   6  -1   -1.80    9.40
 -16   6  -1    4.00   11.10
  16  -7   1   12.30   14.90
 -16   7  -1    6.50   11.70
  16  -8   1   -3.50   15.00
  16  -8   1  -12.70   10.80
 -16   8  -1    7.00   10.80
 -16   8  -1    2.30   13.00
  16  -9   1    9.50   14.80
 -16   9  -1   -7.50   15.30
  16 -10   1   -4.00   15.70
 -16  10  -1    7.60   14.50
  16 -11   1   19.40   16.90
 -16  11  -1    5.50   15.50
  16 -12   1    4.10   19.00
 -16  12  -1   11.50   16.50
  16 -13   1    0.50   20.80
  16 -13   1    1.40   18.50
 -16  13  -1   -3.40   17.90
  16 -14   1   11.00   23.80
  16 -14   1   10.80   21.40
  16 -15   1   10.00   21.40
  16 -15   1    5.50   22.50
  16 -16   1   45.90   24.10
  16 -16   1   17.70   24.30
  16 -17   1   11.70   26.50
  16 -17   1   -4.50   25.50
  15  17   1    7.40   20.10
 -15 -17  -1    7.00   23.60
  15  16   1   -5.80   18.30
 -15 -16  -1   -5.20   22.40
  15  15   1    8.40   16.90
 -15 -15  -1   16.70   21.70
  15  14   1   10.60   16.40
 -15 -14  -1   -4.10   20.00
  15  13   1   11.50   15.30
 -15 -13  -1  -17.60   19.30
  15  12   1    3.70   14.50
 -15 -12  -1    8.80   18.30
  15  11   1  -20.60   13.10
 -15 -11  -1   18.90   15.90
  15  10   1  -22.40   12.80
 -15 -10  -1    7.30   13.80
  15   9   1   11.50   14.70
  15   9   1   -6.90   11.40
 -15  -9  -1   -4.10   14.80
 -15  -9  -1    1.80   13.10
  15   8   1   -2.40   10.30
  15   8   1    6.90   13.90
 -15  -8  -1   16.80   11.60
 -15  -8  -1    2.70   12.40
  15   7   1   -5.00    9.70
  15   7   1   -8.70   10.20
  15   7   1    3.10    8.00
 -15  -7  -1   -3.10   11.20
 -15  -7  -1    5.90   11.00
  15   6   1   -9.80    8.80
  15   6   1   -6.10    6.40
  15   6   1   -9.60   10.10
  15   6   1  -17.10    8.10
 -15  -6  -1    2.50   11.10
 -15  -6  -1   -8.20    9.80
  15   5   1   -0.30    5.80
  15   5   1    4.50   11.20
  15   5   1  -14.30   10.10
  15   5   1   -0.20    8.40
  15   5   1    9.80    9.50
 -15  -5  -1   -7.10    9.50
 -15  -5  -1    6.90    9.80
  15   4   1   -1.50    9.80
  15   4   1    0.30    9.10
  15   4   1   -7.40    8.60
  15   4   1   -2.90   10.60
  15   4   1    3.00    5.20
 -15  -4  -1  -11.90    8.60
 -15  -4  -1   -3.60    9.10
  15   3   1   28.70    5.60
  15   3   1    8.00    9.10
  15   3   1   20.40    9.40
  15   3   1   16.80   10.30
 -15  -3  -1   13.90    8.80
 -15  -3  -1   18.00    8.90
  15   2   1   63.29   10.20
  15   2   1   70.99    8.40
  15   2   1   64.69   10.60
  15   2   1   71.29   11.60
 -15  -2  -1   64.09    9.40
 -15  -2  -1   68.89   10.20
  15   1   1  169.08   11.20
  15   1   1  190.18   15.40
  15   1   1  150.28   14.10
  15   1   1  143.19   14.80
 -15  -1  -1  177.08   12.80
 -15  -1  -1  130.09   15.60
  15   0   1  -13.60    5.90
  15   0   1    4.50    8.50
  15   0   1   -6.90    9.00
 -15   0  -1   -7.90    8.10
 -15   0  -1    8.00    8.30
  15  -1   1  144.29   11.30
  15  -1   1  159.78   15.40
  15  -1   1  166.48   14.20
  15  -1   1  146.49   14.90
 -15   1  -1  150.08   14.80
 -15   1  -1  177.88   13.30
  15  -2   1   75.19   12.30
  15  -2   1   67.79    8.40
  15  -2   1   61.89    9.80
 -15   2  -1   77.89   11.60
 -15   2  -1   54.39    9.70
 -15   2  -1   53.19   10.70
  15  -3   1    6.30   10.90
  15  -3   1    2.30    8.40
 -15   3  -1    7.80    8.10
 -15   3  -1    0.50    8.60
 -15   3  -1   24.30    9.70
  15  -4   1   -0.10    9.10
  15  -4   1  -14.90    9.80
  15  -4   1  -20.50   10.60
 -15   4  -1   11.90    8.50
 -15   4  -1   12.00    9.30
 -15   4  -1    5.40   10.10
  15  -5   1   13.80    9.70
  15  -5   1  -19.10   11.50
 -15   5  -1   -4.00   11.20
 -15   5  -1    6.90    8.10
  15  -6   1    1.00   10.20
  15  -6   1   -1.60   13.00
 -15   6  -1   -2.40   10.30
  15  -7   1    8.10   14.00
  15  -7   1  -18.90   10.00
 -15   7  -1   11.80   10.90
 -15   7  -1   -9.50    8.70
  15  -8   1   26.40   20.50
  15  -8   1    7.10    9.90
 -15   8  -1   -5.90    9.80
 -15   8  -1   12.80   11.40
  15  -9   1   13.90   15.90
  15  -9   1   19.90   10.50
 -15   9  -1  -12.60   12.70
 -15   9  -1   -8.80   10.20
  15 -10   1    4.50   14.50
 -15  10  -1  -17.70   14.30
  15 -11   1   28.80   17.30
 -15  11  -1    0.80   14.90
  15 -12   1   40.20   17.70
 -15  12  -1   14.20   15.50
  15 -13   1   14.60   17.90
  15 -13   1    5.70   18.70
 -15  13  -1   11.20   16.60
  15 -14   1   -2.50   18.90
  15 -14   1   30.70   20.10
  15 -15   1  -23.50   22.20
  15 -15   1   -9.40   20.00
  15 -16   1   25.00   24.00
  15 -16   1  -17.30   22.10
  15 -17   1   -4.90   24.30
  15 -17   1    7.00   26.20
  14  18   1  -20.40   22.60
  14  17   1   14.90   20.20
 -14 -17  -1    1.50   25.00
  14  16   1   16.30   17.20
 -14 -16  -1   -4.90   23.00
  14  15   1   32.40   16.30
 -14 -15  -1  -11.80   20.00
  14  14   1  -12.90   14.40
 -14 -14  -1   15.90   18.80
  14  13   1    7.70   14.70
 -14 -13  -1   10.10   30.50
  14  12   1    5.80   12.90
 -14 -12  -1  -25.90   15.70
  14  11   1    6.10   13.50
 -14 -11  -1   16.00   14.90
  14  10   1   -7.40   12.60
  14  10   1  -19.70   12.00
 -14 -10  -1   23.90   13.00
 -14 -10  -1   19.70   13.60
  14   9   1  -19.90    9.90
  14   9   1   19.80   13.90
 -14  -9  -1    0.70   12.00
 -14  -9  -1    7.30   12.80
  14   8   1    3.60    9.70
  14   8   1  -13.90    9.00
  14   8   1  -19.10   10.70
 -14  -8  -1   -2.10   11.20
  14   7   1   38.40   11.20
  14   7   1   25.20    7.30
  14   7   1   23.50    8.70
 -14  -7  -1   23.10   10.50
 -14  -7  -1   29.40   11.10
  14   6   1    2.30    6.10
  14   6   1   -4.80    8.00
  14   6   1    2.30   10.70
  14   6   1   18.40   10.40
 -14  -6  -1   12.20   10.00
 -14  -6  -1  -11.00    9.20
  14   5   1   -7.10    5.30
  14   5   1   -4.80    8.30
  14   5   1   11.00    9.00
  14   5   1   -0.30    7.90
  14   5   1   20.60    9.30
 -14  -5  -1   -6.40    9.20
 -14  -5  -1    6.60    8.50
  14   4   1   -1.40    8.60
  14   4   1    0.80    7.40
  14   4   1    9.90    8.30
  14   4   1   13.30    5.30
  14   4   1  -10.00    8.80
 -14  -4  -1    7.00    8.50
 -14  -4  -1    9.60    8.60
  14   3   1   42.20    9.70
  14   3   1   28.10    9.30
  14   3   1   19.70    8.30
  14   3   1   51.59    7.10
  14   3   1   31.20    8.80
 -14  -3  -1   48.40    9.20
 -14  -3  -1   36.50    8.70
  14   2   1    2.00    5.30
  14   2   1    7.60    8.30
  14   2   1   -2.20    8.10
 -14  -2  -1   11.50    7.50
 -14  -2  -1   12.00    7.90
  14   1   1   -6.00    5.60
  14   1   1    2.30    7.30
  14   1   1    6.20    8.00
  14   1   1   -8.30    8.70
 -14  -1  -1    5.30    7.40
 -14  -1  -1   -3.10    7.20
  14   0   1    0.90    8.30
  14   0   1   -2.90    7.30
  14   0   1   -4.40    5.70
  14   0   1    1.60    9.60
 -14   0  -1    4.90    7.70
 -14   0  -1   -1.60    7.60
  14  -1   1    0.50    7.30
  14  -1   1   -0.40    8.90
  14  -1   1   -4.90    9.70
  14  -1   1    0.70    5.80
 -14   1  -1    2.60    7.20
 -14   1  -1  -12.00    8.60
 -14   1  -1    7.70    9.30
  14  -2   1  -17.50    8.80
  14  -2   1   -8.70    5.70
  14  -2   1    0.20    7.40
 -14   2  -1   -6.10    7.40
 -14   2  -1   -1.10    7.90
 -14   2  -1   -3.30    7.20
  14  -3   1   41.60    8.80
  14  -3   1   29.40    7.60
  14  -3   1   11.80   10.60
 -14   3  -1   27.60    8.50
 -14   3  -1   28.40    8.20
 -14   3  -1   40.00    7.90
  14  -4   1   21.20    8.40
  14  -4   1   -3.20    7.40
  14  -4   1    8.10   10.50
 -14   4  -1    8.70    7.10
 -14   4  -1    7.00    8.70
 -14   4  -1  -12.50    8.70
  14  -5   1   -2.80    9.70
  14  -5   1    2.40    8.80
  14  -5   1   -2.10   10.30
 -14   5  -1  -10.20    7.20
 -14   5  -1   -9.00    8.50
  14  -6   1    9.00   12.00
  14  -6   1   -4.40   14.90
 -14   6  -1   17.40   10.10
 -14   6  -1   10.40    7.60
  14  -7   1   19.40    9.90
  14  -7   1   31.10   13.40
 -14   7  -1   18.60    8.30
 -14   7  -1   17.70   10.40
  14  -8   1    5.30    9.00
  14  -8   1    6.10   13.10
 -14   8  -1   -3.40    8.60
 -14   8  -1  -14.40   10.30
  14  -9   1    1.70    8.90
  14  -9   1    8.40   15.60
 -14   9  -1  -11.30    9.20
 -14   9  -1    6.80   12.10
  14 -10   1    4.00   11.60
  14 -10   1    4.10   15.50
 -14  10  -1    8.90   10.60
 -14  10  -1   10.50   14.30
  14 -11   1   17.20   16.70
 -14  11  -1   12.30   14.60
  14 -12   1   13.40   17.80
 -14  12  -1   -2.50   14.40
  14 -13   1   12.80   19.20
  14 -13   1   19.00   17.70
 -14  13  -1   22.50   17.00
  14 -14   1   20.80   18.30
  14 -14   1    0.30   20.10
  14 -15   1   24.90   21.20
  14 -15   1  -15.10   18.90
  14 -16   1  -25.90   23.40
  14 -16   1   16.10   22.10
  14 -17   1  -18.80   22.60
  14 -17   1    5.50   23.20
  13  18   1   26.70   20.30
 -13 -18  -1  -15.00   24.00
  13  17   1  -15.70   17.70
 -13 -17  -1    2.30   22.60
  13  16   1   -5.80   15.40
 -13 -16  -1    7.20   19.90
  13  15   1   -0.90   15.60
 -13 -15  -1   12.70   19.60
  13  14   1    2.50   13.70
 -13 -14  -1    2.60   19.00
  13  13   1    3.30   13.90
 -13 -13  -1  -11.30   20.10
  13  12   1    3.40   12.90
 -13 -12  -1   10.50   16.00
  13  11   1    1.80   12.50
 -13 -11  -1    0.70   13.70
  13  10   1  -12.30   10.10
  13  10   1  -11.20   19.70
 -13 -10  -1   20.20   11.20
 -13 -10  -1    9.60   12.20
  13   9   1    2.90   11.90
  13   9   1   10.70    9.00
 -13  -9  -1   11.30   10.30
 -13  -9  -1   17.70   11.90
  13   8   1   14.80   11.10
  13   8   1   -4.20    8.10
  13   8   1   21.20    7.80
 -13  -8  -1   18.50   11.00
 -13  -8  -1    9.00   10.70
  13   7   1    3.60    9.40
  13   7   1    1.60    7.50
  13   7   1    5.10    6.70
 -13  -7  -1   10.30   14.80
 -13  -7  -1   17.50    9.80
  13   6   1    6.10    8.80
  13   6   1   -4.30    6.90
  13   6   1   16.80    9.40
  13   6   1    7.40    5.70
 -13  -6  -1   11.30    8.70
 -13  -6  -1   15.70    9.30
  13   5   1    1.50    5.30
  13   5   1   -8.20    8.00
  13   5   1    0.00    6.70
  13   5   1    5.70    9.00
 -13  -5  -1   17.10    8.50
 -13  -5  -1   -4.30    7.90
  13   4   1   20.30    8.10
  13   4   1    5.30    4.90
  13   4   1   -1.30    6.60
  13   4   1  -10.20    8.60
  13   4   1   11.00    8.20
 -13  -4  -1   -2.70    8.40
 -13  -4  -1   -8.30    7.70
  13   3   1   28.20    5.20
  13   3   1   10.40    7.00
  13   3   1    3.30    8.00
  13   3   1   13.60    6.60
  13   3   1   27.50    8.70
 -13  -3  -1   21.20    8.30
 -13  -3  -1   21.70    7.40
  13   2   1  -10.10    7.20
  13   2   1    0.10    7.80
  13   2   1   -4.20    6.00
  13   2   1    2.60    7.40
  13   2   1    7.00    7.10
 -13  -2  -1   -0.60    6.80
 -13  -2  -1   -9.50    7.30
  13   1   1   14.70    9.00
  13   1   1    9.30    6.90
  13   1   1    9.70    8.10
  13   1   1    5.40    5.10
  13   1   1    0.70   11.60
 -13  -1  -1   14.20    6.80
 -13  -1  -1   25.50    7.40
  13   0   1   -4.90    7.90
  13   0   1   -9.90    5.30
  13   0   1   -8.20    7.70
  13   0   1    5.20    6.90
 -13   0  -1   -6.80    7.30
 -13   0  -1    4.80    6.20
 -13   0  -1    6.30    9.60
  13  -1   1   11.80    5.70
  13  -1   1   22.00    9.10
  13  -1   1    9.00    6.90
 -13   1  -1   10.30    7.90
 -13   1  -1   11.30    6.80
 -13   1  -1   10.00    7.20
  13  -2   1    3.00    7.00
  13  -2   1   -2.90    5.40
  13  -2   1    3.50    8.50
 -13   2  -1    2.90    6.60
 -13   2  -1   -6.40    6.40
 -13   2  -1    2.40    6.50
  13  -3   1    8.50    7.40
  13  -3   1   23.20    6.30
  13  -3   1   16.50    9.50
 -13   3  -1   17.30    6.30
 -13   3  -1   24.20    8.30
 -13   3  -1   20.60    7.50
  13  -4   1   10.40    9.70
  13  -4   1    2.10    7.50
  13  -4   1    5.80    6.80
 -13   4  -1    5.50    6.30
 -13   4  -1   15.00    8.10
  13  -5   1   -3.80    9.50
  13  -5   1    4.00    7.50
  13  -5   1    2.30    9.00
 -13   5  -1   14.20    8.20
 -13   5  -1    3.10    6.70
  13  -6   1    2.30    8.30
  13  -6   1    3.70   10.20
 -13   6  -1  -10.40    9.20
 -13   6  -1    5.00    7.10
 -13   6  -1    9.00    8.80
  13  -7   1    6.60   10.90
  13  -7   1    4.60    8.50
 -13   7  -1   -1.10    8.90
 -13   7  -1    4.60    7.60
  13  -8   1   16.40   13.00
  13  -8   1   32.00    8.90
 -13   8  -1   -1.30   10.00
 -13   8  -1   -3.60    7.60
  13  -9   1    6.20   12.10
  13  -9   1    2.00    8.10
 -13   9  -1   11.90    8.30
 -13   9  -1   16.40   11.60
  13 -10   1   16.60    8.90
  13 -10   1   -3.40   15.10
 -13  10  -1   -1.50   12.60
 -13  10  -1   -0.30    8.70
  13 -11   1   23.10   16.20
 -13  11  -1   10.20   14.50
  13 -12   1   13.10   17.30
 -13  12  -1   21.80   14.80
  13 -13   1   -3.60   17.40
  13 -13   1    5.50   17.70
  13 -14   1  -18.30   17.20
  13 -14   1   10.90   19.80
  13 -15   1    7.70   20.00
  13 -15   1  -19.50   19.00
  13 -16   1   30.30   21.00
  13 -16   1  -26.10   21.20
  13 -17   1  -26.30   23.50
  13 -17   1   -9.10   23.30
  13 -18   1  -18.70   26.00
  13 -18   1   20.40   26.20
  12  18   1   -1.80   18.80
 -12 -18  -1    3.60   24.00
  12  17   1   14.30   15.70
 -12 -17  -1  -12.30   21.20
  12  16   1   14.50   15.60
 -12 -16  -1    2.80   20.00
  12  15   1  -14.70   13.70
 -12 -15  -1   -8.10   18.60
  12  14   1   -5.00   13.70
 -12 -14  -1    3.80   17.90
  12  13   1    2.50   13.10
 -12 -13  -1   23.80   17.60
  12  12   1  -22.40   11.90
 -12 -12  -1    5.70   14.70
  12  11   1  -16.00   10.20
  12  11   1  -10.90   12.40
 -12 -11  -1   11.80   13.30
 -12 -11  -1    1.90   11.00
  12  10   1  -19.40    9.30
  12  10   1    3.10   11.80
 -12 -10  -1   -2.60   11.80
 -12 -10  -1   20.80   10.10
  12   9   1   -9.60    9.90
  12   9   1   10.80   13.00
 -12  -9  -1    5.80   10.70
 -12  -9  -1    5.10    9.60
  12   8   1    1.70    9.60
  12   8   1   15.30    7.50
  12   8   1   16.90    7.00
 -12  -8  -1   15.30    9.40
 -12  -8  -1   -6.00   10.10
  12   7   1   29.30   10.40
  12   7   1   21.80    9.50
  12   7   1   20.80    6.20
  12   7   1    8.80    7.00
 -12  -7  -1    6.20    9.40
 -12  -7  -1   31.30    9.90
  12   6   1    6.80    6.30
  12   6   1   13.00    5.60
  12   6   1   -1.20    7.70
  12   6   1  -11.00    9.60
 -12  -6  -1    6.30   10.10
 -12  -6  -1   -0.30    8.40
  12   5   1    3.10    6.10
  12   5   1    2.40    7.60
  12   5   1   -0.20    6.70
  12   5   1    4.70    4.90
 -12  -5  -1   -2.70    8.80
 -12  -5  -1    9.40    7.30
  12   4   1   18.90    6.70
  12   4   1    7.90    5.80
  12   4   1   13.40    5.00
  12   4   1   18.50    7.80
 -12  -4  -1    9.70    6.90
 -12  -4  -1   12.30    8.00
  12   3   1   37.10    7.90
  12   3   1   45.60    6.70
  12   3   1   38.70    7.20
  12   3   1   34.60    8.90
  12   3   1   51.99    6.50
 -12  -3  -1   39.00    8.00
 -12  -3  -1   46.10    8.90
 -12  -3  -1   50.69    7.40
  12   2   1    8.10    6.10
  12   2   1   -6.90    6.50
  12   2   1   -2.90    7.70
  12   2   1    0.30    4.50
  12   2   1   -3.40    6.50
 -12  -2  -1   -5.20    6.10
 -12  -2  -1   10.30    6.40
 -12  -2  -1    5.70    8.90
  12   1   1   20.00    6.60
  12   1   1   15.20    4.80
  12   1   1   12.00    6.60
  12   1   1   13.80    7.50
  12   1   1   15.60    7.30
 -12  -1  -1   19.90    6.00
 -12  -1  -1   -2.80    5.90
 -12  -1  -1   11.90    7.20
 -12  -1  -1    3.90   11.70
  12   0   1   -9.50    8.10
  12   0   1    3.70    9.50
  12   0   1   10.50    7.60
  12   0   1   -1.00    4.90
  12   0   1   -5.40    6.00
 -12   0  -1   -6.70    5.80
 -12   0  -1    6.20    6.30
 -12   0  -1   -0.30    6.60
 -12   0  -1   -9.90    5.70
  12  -1   1   19.20    5.30
  12  -1   1   11.10    6.20
  12  -1   1    5.40    7.70
 -12   1  -1   15.00    6.00
 -12   1  -1   12.30    6.80
 -12   1  -1   10.90    6.30
  12  -2   1  -12.30    7.80
  12  -2   1    4.00    6.70
  12  -2   1   -3.20    5.10
 -12   2  -1   -0.50    6.40
 -12   2  -1   -0.80    5.30
 -12   2  -1   -6.60    6.30
  12  -3   1   43.50   10.10
  12  -3   1   37.90    7.40
  12  -3   1   23.60    6.10
 -12   3  -1   40.40    7.20
 -12   3  -1   47.30    7.50
 -12   3  -1   49.80    6.40
  12  -4   1   26.50    5.90
  12  -4   1    5.70    8.40
  12  -4   1    5.20    7.10
 -12   4  -1   19.60    7.40
 -12   4  -1   11.70    5.80
  12  -5   1   -1.70    9.40
  12  -5   1   -5.00   10.40
  12  -5   1   -2.00    6.90
 -12   5  -1    4.80    6.10
 -12   5  -1    8.40    7.30
 -12   5  -1   -0.50    7.50
  12  -6   1   -8.10    7.10
  12  -6   1    0.70    9.70
  12  -6   1   17.10    9.10
 -12   6  -1   14.80    6.30
 -12   6  -1   17.30    7.90
 -12   6  -1    7.40    8.70
  12  -7   1    2.40    9.90
  12  -7   1   23.40    7.80
 -12   7  -1   20.70    6.90
 -12   7  -1   33.00    9.80
  12  -8   1    7.10   10.90
  12  -8   1    3.50    8.10
 -12   8  -1   13.20    6.90
 -12   8  -1    9.70    9.20
  12  -9   1   -5.40    7.80
  12  -9   1  -19.30   11.70
 -12   9  -1   -8.00    7.50
 -12   9  -1    7.50   10.10
  12 -10   1   -7.40   12.20
  12 -10   1   -7.60    9.30
 -12  10  -1    7.20   11.80
 -12  10  -1    3.60    8.70
  12 -11   1   12.00   16.10
 -12  11  -1    8.50   15.50
 -12  11  -1    9.50    9.10
  12 -12   1   14.00   15.80
  12 -12   1   -6.50   16.60
 -12  12  -1    2.70   13.80
  12 -13   1  -10.00   16.80
  12 -13   1   24.90   17.50
  12 -14   1    0.60   17.60
  12 -15   1   -6.80   18.20
  12 -15   1   26.80   19.60
  12 -16   1   -4.60   19.70
  12 -16   1  -10.00   21.80
  12 -17   1   28.50   22.20
  12 -17   1    4.50   23.60
  12 -18   1   25.10   25.50
  12 -18   1   18.70   26.70
  11  19   1   16.60   18.70
  11  18   1   -9.40   16.90
 -11 -18  -1  -20.90   22.00
  11  17   1  -32.80   14.50
 -11 -17  -1  -11.00   20.30
  11  16   1   -6.70   14.60
 -11 -16  -1   -3.30   18.90
  11  15   1   13.00   14.10
 -11 -15  -1   42.80   18.60
  11  14   1   -2.10   13.60
 -11 -14  -1   11.80   18.30
  11  13   1  -13.30   12.10
 -11 -13  -1    2.70   16.90
  11  12   1   -0.90   11.80
 -11 -12  -1    8.10   14.50
  11  11   1  -14.80   15.20
  11  11   1    6.90    9.70
 -11 -11  -1   -2.70   10.20
 -11 -11  -1    1.90   12.00
  11  10   1   -0.40    9.90
  11  10   1    5.30    8.20
 -11 -10  -1    2.60   11.40
 -11 -10  -1    0.50    9.00
  11   9   1   23.00    9.70
  11   9   1   14.60   10.00
 -11  -9  -1   28.30    9.00
 -11  -9  -1   26.00   11.80
  11   8   1   -3.90    6.60
  11   8   1   -4.40    6.80
  11   8   1   -3.20    8.20
 -11  -8  -1   18.60    8.40
 -11  -8  -1   -3.00    9.60
  11   7   1   -3.20    8.00
  11   7   1  -12.00    5.80
  11   7   1    7.80    8.30
  11   7   1    2.80    6.20
 -11  -7  -1    0.60    8.80
  11   6   1   11.90    5.80
  11   6   1    9.40    5.30
  11   6   1   10.20    7.30
  11   6   1   -1.30    7.80
 -11  -6  -1    3.00    7.50
 -11  -6  -1   19.30    8.50
  11   5   1    7.30    6.80
  11   5   1    3.40    4.70
  11   5   1    7.10    5.50
  11   5   1   13.10    8.00
 -11  -5  -1   10.50    7.80
 -11  -5  -1   26.70    8.50
  11   4   1   -4.00    4.20
  11   4   1   -5.90    5.40
  11   4   1   -6.40    5.10
  11   4   1    4.60    6.90
 -11  -4  -1   -4.00    5.90
 -11  -4  -1  -12.60    8.00
 -11  -4  -1   -3.60    6.40
  11   3   1   49.00    6.40
  11   3   1   55.39    6.40
  11   3   1   46.30    7.40
  11   3   1   44.30    8.00
 -11  -3  -1   53.79    6.90
 -11  -3  -1   54.99    7.60
 -11  -3  -1   60.59    9.60
  11   2   1   83.59    7.20
  11   2   1   98.59   10.80
  11   2   1  101.39    8.90
  11   2   1   68.19    9.30
  11   2   1   82.69    9.50
 -11  -2  -1   86.99    9.80
 -11  -2  -1   84.19    7.80
  11   1   1    8.70    7.30
  11   1   1   12.90    5.80
  11   1   1   12.50    4.20
  11   1   1   22.50    7.50
  11   1   1   19.90    5.90
 -11  -1  -1   11.70    5.70
 -11  -1  -1   14.00    6.70
 -11  -1  -1   16.10    4.80
  11   0   1   -7.80    7.20
  11   0   1    8.90    5.70
  11   0   1   -3.20    4.20
  11   0   1   -1.90    5.60
 -11   0  -1    1.90   10.10
 -11   0  -1   -2.50    4.60
 -11   0  -1   -3.40    5.20
 -11   0  -1   12.30    5.70
  11  -1   1   14.90    7.70
  11  -1   1   21.20    5.60
  11  -1   1   18.30    4.60
  11  -1   1   10.10    7.80
 -11   1  -1   21.60    7.50
 -11   1  -1   24.90    5.50
 -11   1  -1   16.30    5.60
 -11   1  -1   12.90    5.40
  11  -2   1   99.89    9.70
  11  -2   1   82.79   10.30
  11  -2   1   78.29    8.00
 -11   2  -1   97.89   10.20
 -11   2  -1   93.29    9.40
 -11   2  -1   99.29    9.10
  11  -3   1   49.80    6.30
  11  -3   1   58.59    9.00
  11  -3   1   59.39    9.40
 -11   3  -1   51.39    7.00
 -11   3  -1   45.80    6.60
 -11   3  -1   52.99    8.20
  11  -4   1   -5.30    7.60
  11  -4   1    3.00    7.80
  11  -4   1    3.20    5.30
 -11   4  -1  -11.00    6.20
  11  -5   1   12.30    6.90
  11  -5   1    6.70    6.10
  11  -5   1    3.60    8.80
 -11   5  -1    7.20    7.00
 -11   5  -1   12.70    5.40
 -11   5  -1   11.40    6.00
  11  -6   1    9.40    6.90
  11  -6   1    9.40    6.90
  11  -6   1    9.60    9.00
 -11   6  -1    4.90    7.90
 -11   6  -1    1.90    5.60
 -11   6  -1   12.90    6.50
  11  -7   1    2.40    7.00
  11  -7   1   -1.70   12.10
  11  -7   1  -15.30    9.00
 -11   7  -1   12.70    7.70
 -11   7  -1    5.90    5.90
 -11   7  -1  -10.20    7.70
  11  -8   1    4.60    7.30
  11  -8   1   16.80   10.70
 -11   8  -1   -8.10    6.40
 -11   8  -1  -12.70    8.30
  11  -9   1   11.80   11.60
  11  -9   1   26.50    8.00
 -11   9  -1   35.10    7.30
 -11   9  -1   37.70   10.40
  11 -10   1   -1.90    8.20
  11 -10   1   -2.00   12.30
 -11  10  -1   -2.60   10.90
 -11  10  -1  -12.20    7.50
  11 -11   1  -16.40   13.50
  11 -11   1    1.90    8.80
 -11  11  -1   -3.20   13.20
 -11  11  -1   -5.80    8.40
  11 -12   1   17.00   16.10
  11 -12   1   16.20   16.70
 -11  12  -1    7.10   14.50
  11 -13   1   15.60   15.60
  11 -13   1   14.70   18.70
  11 -14   1    2.10   17.60
  11 -14   1  -15.10   17.90
  11 -15   1   34.60   18.60
  11 -15   1  -18.80   18.40
  11 -16   1    7.50   20.20
  11 -16   1   15.90   20.10
  11 -17   1   -5.30   20.80
  11 -17   1   29.50   21.60
  11 -18   1   -3.80   23.10
  11 -18   1   44.30   25.30
  11 -19   1  -37.00   26.90
  11 -19   1   26.20   28.00
  10  19   1   -2.10   19.10
 -10 -19  -1   -4.70   23.80
  10  18   1   -2.50   16.00
 -10 -18  -1  -27.50   20.60
  10  17   1   11.00   14.30
 -10 -17  -1    1.60   19.00
  10  16   1    1.40   13.40
 -10 -16  -1   22.80   18.20
  10  15   1    0.00   13.50
 -10 -15  -1  -19.40   16.50
  10  14   1    6.20   12.50
 -10 -14  -1    5.40   18.40
  10  13   1    7.40   12.30
 -10 -13  -1    6.00   14.40
  10  12   1  -16.90   10.10
  10  12   1   -6.40   11.80
 -10 -12  -1    6.60   15.90
  10  11   1   11.20    8.70
  10  11   1   37.90   12.00
 -10 -11  -1   35.70   10.30
 -10 -11  -1   18.60   12.40
  10  10   1   -5.50    9.40
  10  10   1  -14.20    7.50
 -10 -10  -1   -4.40    8.60
 -10 -10  -1   -8.10   11.10
  10   9   1   -1.70    8.20
  10   9   1  -11.90    8.40
  10   9   1   -7.10    7.00
 -10  -9  -1   -1.90    8.10
 -10  -9  -1    8.00   10.10
  10   8   1   25.90   11.30
  10   8   1   15.60    6.70
  10   8   1   11.20    8.20
  10   8   1   15.30    6.40
 -10  -8  -1   37.20   10.30
 -10  -8  -1   19.90    7.70
  10   7   1   35.20    8.80
  10   7   1   29.00    7.70
  10   7   1   27.40    6.10
  10   7   1   18.70    6.00
 -10  -7  -1   41.50    9.40
 -10  -7  -1   30.20    7.50
  10   6   1   -0.50    5.30
  10   6   1    5.50    5.90
  10   6   1   -1.90    5.50
  10   6   1    0.40    6.80
 -10  -6  -1    0.30    6.60
 -10  -6  -1    4.80    7.90
  10   5   1    8.90    4.80
  10   5   1    8.20    5.30
  10   5   1   -2.60    6.40
  10   5   1    8.20    5.70
 -10  -5  -1    7.70    6.60
 -10  -5  -1   12.20    7.10
 -10  -5  -1   15.60    7.70
  10   4   1    0.60    4.80
  10   4   1    9.00    4.20
  10   4   1    4.60    5.40
  10   4   1    1.90    6.10
 -10  -4  -1   -6.20    9.60
 -10  -4  -1    9.10    5.50
 -10  -4  -1    6.20    6.10
  10   3   1  123.19    8.90
  10   3   1   79.89   10.30
  10   3   1  112.69    8.10
  10   3   1   90.39    9.50
 -10  -3  -1   88.69    9.70
  10   2   1   -0.10    4.40
  10   2   1    4.40    6.30
  10   2   1   -0.40    5.00
 -10  -2  -1    0.80    4.40
 -10  -2  -1   -0.50    6.00
 -10  -2  -1    1.60    5.00
  10   1   1    0.70    3.80
  10   1   1    1.90    4.40
  10   1   1    5.50    7.60
  10   1   1   -3.00    5.00
 -10  -1  -1    5.00    5.20
 -10  -1  -1    3.30    5.00
 -10  -1  -1    8.00    4.20
  10   0   1   -7.60    6.90
  10   0   1   -5.90    4.30
  10   0   1   -3.90    5.00
  10   0   1   -2.80    4.70
 -10   0  -1   -2.70    4.60
 -10   0  -1   -4.10    4.60
 -10   0  -1   -1.00    4.00
  10  -1   1   10.50    4.90
  10  -1   1    2.20    7.10
  10  -1   1   -0.40    4.00
  10  -1   1   -7.70    5.10
 -10   1  -1    2.10    4.70
 -10   1  -1   -3.40    4.60
 -10   1  -1   -4.90    4.10
  10  -2   1    3.20    5.10
  10  -2   1   -6.40    7.70
  10  -2   1    4.60    4.00
  10  -2   1   -0.80    6.70
 -10   2  -1   -7.00    6.70
 -10   2  -1   -2.20    4.70
 -10   2  -1    4.00    5.10
  10  -3   1   88.29   10.50
  10  -3   1  111.19    8.00
  10  -3   1  106.09    9.90
 -10   3  -1  101.19    9.00
 -10   3  -1   91.49    9.80
 -10   3  -1   92.69    8.60
  10  -4   1   -1.20    5.10
  10  -4   1    3.50    7.40
  10  -4   1   10.20    6.20
 -10   4  -1   12.80    5.20
 -10   4  -1    2.70    6.50
  10  -5   1   13.80    5.60
  10  -5   1    7.80    5.90
  10  -5   1   16.40    8.70
 -10   5  -1    3.90    5.10
 -10   5  -1    6.10    6.60
 -10   5  -1   -1.20    5.80
  10  -6   1   -2.70    6.40
  10  -6   1   -1.10    6.30
  10  -6   1   -5.50    8.70
 -10   6  -1   -6.60    7.10
 -10   6  -1    6.80    5.10
 -10   6  -1    2.90    5.80
  10  -7   1   15.90    9.90
  10  -7   1   32.90    8.80
  10  -7   1   25.50    7.00
 -10   7  -1   33.70    6.90
 -10   7  -1   26.30    6.10
 -10   7  -1   35.90    8.30
  10  -8   1    4.20    9.40
  10  -8   1   15.90    6.90
 -10   8  -1   30.50    9.30
 -10   8  -1   15.80    6.20
  10  -9   1   -4.00    7.10
  10  -9   1   -1.40   10.70
 -10   9  -1  -12.80    8.80
 -10   9  -1   -6.60    6.40
  10 -10   1   -3.20   12.10
  10 -10   1   -0.40    7.90
 -10  10  -1    5.60    7.20
 -10  10  -1  -11.70   10.00
  10 -11   1   27.00    8.50
  10 -11   1   22.40   14.40
  10 -11   1   21.60   14.20
 -10  11  -1    6.50   11.40
  10 -12   1    1.80    9.30
  10 -12   1    7.10   14.60
  10 -13   1  -12.40   17.40
  10 -13   1   -5.80   15.80
  10 -14   1   10.90   16.30
  10 -14   1  -34.30   17.80
  10 -15   1  -13.40   19.20
  10 -15   1   15.30   17.50
  10 -16   1    1.30   21.20
  10 -16   1   28.70   20.20
  10 -17   1  -23.40   20.10
  10 -17   1    8.20   20.70
  10 -18   1   17.40   24.00
  10 -18   1    9.80   22.70
  10 -19   1   33.20   25.70
  10 -19   1   36.90   25.50
   9  19   1    3.50   16.10
  -9 -19  -1   30.60   22.30
   9  18   1    3.70   15.40
  -9 -18  -1  -21.60   21.20
   9  17   1   10.60   15.20
  -9 -17  -1   -5.70   19.10
   9  16   1   13.00   13.40
  -9 -16  -1   18.00   18.00
   9  15   1   12.40   13.40
  -9 -15  -1   22.10   17.70
   9  14   1   -7.60   12.10
  -9 -14  -1   -7.80   27.80
   9  13   1    4.30   11.80
  -9 -13  -1  -16.10   14.20
   9  12   1   -1.60   12.50
  -9 -12  -1   19.50   10.60
  -9 -12  -1  -17.30   12.90
   9  11   1    6.00   10.00
  -9 -11  -1   20.30    9.80
  -9 -11  -1    4.80   12.00
   9  10   1    7.40    9.10
   9  10   1   -4.60    7.20
  -9 -10  -1   10.70    9.00
  -9 -10  -1    0.80   10.20
   9   9   1   36.80    9.20
   9   9   1   37.90    7.20
   9   9   1   30.10    8.00
  -9  -9  -1   36.00    8.50
  -9  -9  -1   40.70   11.00
   9   8   1   -0.10    6.40
   9   8   1    5.90    8.50
   9   8   1    9.50    8.30
   9   8   1    8.90    5.90
  -9  -8  -1   28.90    9.10
  -9  -8  -1    7.00    7.20
   9   7   1    7.90    6.30
   9   7   1    3.80    5.40
   9   7   1   -2.80    6.60
   9   7   1    7.50    5.70
  -9  -7  -1    1.50    6.40
  -9  -7  -1    7.30    7.80
   9   6   1   33.00    5.90
   9   6   1   34.60    5.50
   9   6   1   48.60    6.90
   9   6   1   40.10    8.10
  -9  -6  -1   47.10    8.80
  -9  -6  -1   42.70    6.80
   9   5   1    2.90    4.60
   9   5   1    3.00    4.80
   9   5   1   10.60    4.60
   9   5   1   -8.60    6.00
  -9  -5  -1    4.80    5.60
  -9  -5  -1   -1.00    7.80
  -9  -5  -1    4.20    6.10
   9   4   1   -5.90    5.30
   9   4   1    2.70    4.20
   9   4   1    3.90    4.90
   9   4   1    0.80    4.00
  -9  -4  -1    1.60    5.70
  -9  -4  -1   10.90    4.80
   9   3   1   42.50    7.50
   9   3   1   32.00    5.30
   9   3   1   40.40    5.50
   9   3   1   49.60    6.80
  -9  -3  -1   46.00    8.90
  -9  -3  -1   39.90    6.20
  -9  -3  -1   41.30    5.00
   9   2   1   41.60    5.50
   9   2   1   54.49    7.00
   9   2   1   53.29    8.20
   9   2   1   46.30    6.80
  -9  -2  -1   44.40    6.10
  -9  -2  -1   45.60    6.10
   9   1   1   -0.90    4.00
   9   1   1   -1.50    4.00
   9   1   1    4.30    3.50
  -9  -1  -1    3.10    4.50
  -9  -1  -1    2.40    4.50
   9   0   1   -2.50    3.90
   9   0   1   -2.40    4.10
   9   0   1    3.50    3.50
   9   0   1    6.10    7.60
  -9   0  -1   -2.70    3.20
  -9   0  -1   -5.10    3.90
  -9   0  -1   -7.60    4.10
   9  -1   1   10.50    4.60
   9  -1   1   -0.60    6.70
   9  -1   1    0.10    3.60
   9  -1   1   -2.30    4.30
  -9   1  -1    5.80    4.10
  -9   1  -1   -2.10    4.10
  -9   1  -1    1.20    3.50
   9  -2   1   45.70    5.80
   9  -2   1   48.90    6.90
   9  -2   1   49.99    8.80
   9  -2   1   47.60    6.20
   9  -2   1   64.49    8.20
  -9   2  -1   46.50    6.80
  -9   2  -1   47.30    7.20
   9  -3   1   53.79    6.30
   9  -3   1   44.00    8.00
   9  -3   1   44.90    6.50
  -9   3  -1   45.80    7.80
  -9   3  -1   58.69    7.60
  -9   3  -1   42.20    7.00
   9  -4   1    6.10    4.70
   9  -4   1    4.20    7.20
   9  -4   1   -2.90    5.10
  -9   4  -1    0.70    4.30
  -9   4  -1    0.00    5.90
   9  -5   1    0.10    5.00
   9  -5   1   -4.30    5.00
   9  -5   1   -3.10    7.50
  -9   5  -1    0.10    4.80
  -9   5  -1    4.10    4.20
  -9   5  -1    0.90    6.00
   9  -6   1   46.80    9.30
   9  -6   1   39.70    6.70
   9  -6   1   46.20    6.80
  -9   6  -1   44.90    6.10
  -9   6  -1   42.40    6.30
  -9   6  -1   37.10    7.40
   9  -7   1   -1.60    5.80
   9  -7   1  -17.20    7.80
  -9   7  -1   -3.40    7.10
  -9   7  -1    6.50    5.10
  -9   7  -1    8.00    5.90
  -9   7  -1   -4.80    8.30
   9  -8   1   10.70    9.30
   9  -8   1   10.30    6.10
  -9   8  -1    8.80    7.90
  -9   8  -1   20.40    7.60
  -9   8  -1    9.30    5.50
   9  -9   1   33.90    7.50
   9  -9   1   48.40   11.40
  -9   9  -1   37.00    9.90
  -9   9  -1   38.90    6.70
   9 -10   1   -4.80   10.80
   9 -10   1    5.40    8.70
  -9  10  -1    7.30    9.60
   9 -11   1    1.60   12.50
   9 -11   1    6.80    8.30
   9 -11   1   10.30   13.60
  -9  11  -1   25.50   11.60
   9 -12   1  -17.40   13.60
   9 -12   1    2.60   14.90
   9 -12   1   14.90    8.80
   9 -13   1   -1.70   15.50
   9 -13   1  -13.90   15.70
   9 -14   1    8.70   16.20
   9 -14   1    0.80   19.00
   9 -15   1   29.20   21.10
   9 -15   1   32.80   17.10
   9 -16   1    1.40   18.60
   9 -16   1  -21.20   18.90
   9 -17   1    9.40   20.60
   9 -17   1   23.40   21.70
   9 -18   1   24.30   22.90
   9 -18   1   17.80   23.20
   9 -19   1   23.70   26.90
   9 -19   1  -12.70   24.70
   8  19   1   20.20   17.20
  -8 -19  -1    9.90   22.80
   8  18   1   -6.50   15.00
  -8 -18  -1   19.80   22.10
   8  17   1  -10.50   13.00
  -8 -17  -1   20.10   19.30
   8  16   1   13.30   13.20
  -8 -16  -1    3.50   17.40
   8  15   1   11.20   12.60
  -8 -15  -1   17.30   20.40
   8  14   1    6.40   12.90
  -8 -14  -1   -5.50   27.00
   8  13   1    9.70    9.00
   8  13   1   -8.20   11.60
  -8 -13  -1    8.40   10.90
  -8 -13  -1   -2.00   14.00
   8  12   1   -8.50   10.30
   8  12   1   -4.00   10.30
  -8 -12  -1   -2.50    9.70
  -8 -12  -1   -1.80   12.40
   8  11   1   14.80    9.90
  -8 -11  -1   17.70   12.10
  -8 -11  -1   29.10    8.70
   8  10   1   -7.10   14.60
   8  10   1   -5.90    8.00
  -8 -10  -1    0.90   10.40
  -8 -10  -1   -7.60    9.50
   8   9   1   -2.50    6.90
   8   9   1   11.50    7.70
   8   9   1    5.40    8.00
  -8  -9  -1   -8.30    6.90
  -8  -9  -1   -4.90    9.30
   8   8   1    7.90    5.80
   8   8   1   12.00    6.90
   8   8   1   17.80    6.80
   8   8   1   -3.20    5.40
  -8  -8  -1    2.50    6.20
  -8  -8  -1   -2.70    8.10
   8   7   1    4.70    5.50
   8   7   1   -1.00    6.80
   8   7   1   -5.80    5.60
   8   7   1    2.60    4.70
  -8  -7  -1    8.10    5.90
  -8  -7  -1    1.30    7.60
   8   6   1   11.50    4.70
   8   6   1    5.10    6.10
   8   6   1    6.80    5.00
   8   6   1    1.20    5.30
  -8  -6  -1   12.20    5.70
  -8  -6  -1    7.70    7.40
   8   5   1    6.60    4.40
   8   5   1    2.00    4.80
   8   5   1   10.30    4.40
   8   5   1   -0.40    5.40
  -8  -5  -1    1.50    4.80
  -8  -5  -1    0.80    4.90
   8   4   1   38.30    5.70
   8   4   1   45.00    7.20
   8   4   1   51.89    6.40
   8   4   1   37.30    7.40
  -8  -4  -1   40.40    6.10
  -8  -4  -1   44.40    6.30
   8   3   1  123.29    8.40
   8   3   1  113.09    7.20
   8   3   1   93.79    9.40
   8   3   1  103.39    8.30
  -8  -3  -1  119.09   10.00
  -8  -3  -1  115.69    9.40
   8   2   1   -3.50    3.80
   8   2   1    1.80    3.30
   8   2   1    8.00    3.80
  -8  -2  -1    1.60    4.50
  -8  -2  -1   -7.70    3.40
  -8  -2  -1   -1.50    4.20
   8   1   1    3.60    3.90
   8   1   1    1.00    3.80
  -8  -1  -1    3.00    4.10
  -8  -1  -1    1.00    3.30
  -8  -1  -1    3.70    3.60
   8   0   1   -4.10    3.20
   8   0   1   -2.10    3.70
   8   0   1   -6.00    3.80
  -8   0  -1    1.20    3.60
  -8   0  -1   -1.90    4.00
  -8   0  -1   -4.00    3.10
   8  -1   1    2.80    3.70
   8  -1   1    4.40    4.00
   8  -1   1    3.00    8.80
   8  -1   1    2.80    3.40
  -8   1  -1    2.50    3.90
  -8   1  -1   -0.70    3.10
  -8   1  -1    1.80    3.70
   8  -2   1   -1.80    4.10
   8  -2   1   -2.90    6.30
   8  -2   1    3.90    3.40
   8  -2   1    3.40    4.10
   8  -2   1    2.30    4.60
  -8   2  -1   -1.90    3.70
  -8   2  -1   -6.40    4.00
   8  -3   1   97.99    8.40
   8  -3   1  115.79    7.90
   8  -3   1   99.29   10.20
   8  -3   1  116.39    9.80
   8  -3   1  115.29    8.80
  -8   3  -1  125.99    8.40
  -8   3  -1  118.89    8.60
   8  -4   1   38.70    5.60
   8  -4   1   55.79    6.50
   8  -4   1   59.59    8.90
   8  -4   1   55.49    8.30
  -8   4  -1   57.59    6.60
  -8   4  -1   52.59    7.60
  -8   4  -1   46.40    7.60
   8  -5   1    0.00    4.60
   8  -5   1    9.30    7.10
   8  -5   1   -3.70    4.70
  -8   5  -1   -2.10    4.40
  -8   5  -1   -0.60    6.20
  -8   5  -1    3.10    4.20
   8  -6   1    1.30    5.30
   8  -6   1    5.70    7.30
  -8   6  -1    8.00    5.20
  -8   6  -1   17.80    6.30
  -8   6  -1   10.40    6.10
  -8   6  -1   11.40    4.40
   8  -7   1    4.20    5.20
   8  -7   1   -4.20    7.60
  -8   7  -1    3.00    7.60
  -8   7  -1   11.70    4.60
  -8   7  -1   11.00    7.10
  -8   7  -1   12.40    5.30
   8  -8   1    7.40    5.60
   8  -8   1    2.40    8.00
  -8   8  -1    6.10   10.20
  -8   8  -1    9.10    5.30
  -8   8  -1    3.40    6.10
  -8   8  -1    4.50    7.50
   8  -9   1    1.20    6.40
   8  -9   1   -2.90    9.90
  -8   9  -1    4.60    8.30
   8 -10   1   -4.50    7.20
   8 -10   1   -2.00   11.90
   8 -10   1   -7.90   10.30
  -8  10  -1    5.10    9.80
   8 -11   1   24.40   11.90
   8 -11   1   11.50   12.90
   8 -11   1    6.70    7.90
   8 -12   1  -16.30   14.70
   8 -12   1  -11.40    8.40
   8 -12   1  -10.90   13.20
  -8  12  -1   -1.20    7.80
   8 -13   1  -17.60   15.60
   8 -13   1   -5.10   15.70
   8 -13   1   -2.10    9.90
  -8  13  -1   11.30    8.10
  -8  13  -1    7.60    8.80
   8 -14   1    3.20   17.60
   8 -14   1   -2.00   16.40
  -8  14  -1  -15.90    8.70
   8 -15   1   -6.40   19.10
   8 -15   1    8.90   17.30
   8 -16   1    3.50   18.20
   8 -16   1   -7.90   20.80
   8 -17   1    3.30   22.70
   8 -17   1  -15.00   19.70
   8 -18   1   -7.30   21.00
   8 -18   1   40.80   26.30
   8 -19   1   55.59   25.70
   8 -19   1  -23.10   23.70
   7  20   1   -3.20   17.00
  -7 -20  -1   40.90   25.10
   7  19   1   -6.00   16.30
  -7 -19  -1  -38.40   21.10
   7  18   1  -25.90   14.80
  -7 -18  -1    4.50   21.10
   7  17   1  -15.70   13.40
  -7 -17  -1   -1.20   18.30
   7  16   1  -13.70   12.40
  -7 -16  -1    8.20   17.70
   7  15   1    7.20   12.00
  -7 -15  -1    1.10   16.70
   7  14   1    7.70   11.70
  -7 -14  -1  -12.60   17.50
   7  13   1   -8.30   11.20
   7  13   1   -8.60   11.00
  -7 -13  -1   15.10   10.40
  -7 -13  -1    0.50   14.00
   7  12   1    7.00    8.10
   7  12   1   -0.40   10.00
  -7 -12  -1    7.30    9.10
  -7 -12  -1  -21.90   12.30
   7  11   1    3.20    7.00
   7  11   1   -1.40    8.70
  -7 -11  -1   14.70    8.40
  -7 -11  -1   -1.00   11.00
   7  10   1   -7.40    9.60
   7  10   1   10.10    8.10
   7  10   1   -2.50   10.50
  -7 -10  -1   19.90    7.50
  -7 -10  -1   11.60   10.30
   7   9   1   96.39   11.20
   7   9   1   63.99   10.70
   7   9   1   82.99   10.30
  -7  -9  -1   94.69   10.70
  -7  -9  -1   73.39   12.00
   7   8   1   58.49    9.40
   7   8   1   67.89    9.80
   7   8   1   78.59    8.90
  -7  -8  -1   65.99    9.70
  -7  -8  -1   67.99   10.60
   7   7   1   28.60    5.50
   7   7   1   21.50    5.80
   7   7   1   23.60    6.10
   7   7   1   31.40    7.20
  -7  -7  -1   30.40    8.40
  -7  -7  -1   23.70    5.80
   7   6   1    4.30    4.00
   7   6   1    2.00    5.70
   7   6   1   13.40    4.80
   7   6   1    7.30    5.00
  -7  -6  -1   10.30    6.60
  -7  -6  -1   -5.10    7.30
  -7  -6  -1    2.90    4.90
   7   5   1  125.89    8.70
   7   5   1  129.09    9.70
   7   5   1  118.89   10.10
   7   5   1  130.29    8.90
  -7  -5  -1  118.79    9.20
  -7  -5  -1  122.19    9.00
   7   4   1   20.60    4.50
   7   4   1    8.00    5.40
   7   4   1   12.70    4.10
   7   4   1   15.50    4.10
  -7  -4  -1    7.90    4.10
  -7  -4  -1   14.30    4.00
  -7  -4  -1    9.00    5.70
   7   3   1    1.60    9.00
   7   3   1   -1.20    3.30
   7   3   1   -2.20    3.50
   7   3   1   -1.10    3.50
  -7  -3  -1    2.80    3.90
  -7  -3  -1   -5.80    3.40
  -7  -3  -1   -1.90    3.70
   7   2   1    0.90    3.20
   7   2   1   -0.90    3.10
   7   2   1    2.40    3.50
  -7  -2  -1    0.70    4.00
  -7  -2  -1    0.40    3.50
   7   1   1   15.20    3.60
   7   1   1    6.40    3.70
  -7  -1  -1   12.50    4.00
  -7  -1  -1    7.00    3.50
  -7  -1  -1    9.00    3.00
   7   0   1   -0.10    3.30
   7   0   1   -4.80    3.20
   7   0   1   -6.50    2.90
  -7   0  -1   -3.50    3.30
  -7   0  -1   -1.40    3.20
  -7   0  -1   -1.80    2.50
   7  -1   1   12.90    3.70
   7  -1   1    7.00    3.80
   7  -1   1   15.60    3.40
  -7   1  -1   11.30    3.60
  -7   1  -1    5.40    3.60
  -7   1  -1    4.50    2.80
   7  -2   1   -6.90    3.80
   7  -2   1    3.80    3.10
   7  -2   1    6.20    4.60
   7  -2   1    1.90    3.70
  -7   2  -1    3.30    3.60
  -7   2  -1    0.90    3.50
   7  -3   1   -5.30    4.10
   7  -3   1   -3.30    3.70
   7  -3   1   -3.30    6.60
   7  -3   1   -2.50    3.30
   7  -3   1    2.80    4.40
  -7   3  -1   -0.10    3.30
   7  -4   1   13.00    4.00
   7  -4   1   10.30    4.00
   7  -4   1   15.10    7.30
   7  -4   1   11.80    5.00
   7  -4   1    9.00    6.00
  -7   4  -1   17.70    4.50
  -7   4  -1   16.80    6.90
  -7   4  -1   18.00    4.20
   7  -5   1  130.09   11.70
   7  -5   1  137.69    9.40
  -7   5  -1  135.29    8.90
  -7   5  -1  138.69   10.40
  -7   5  -1  126.79    9.60
  -7   5  -1  132.09   10.50
   7  -6   1    8.10    4.60
   7  -6   1    1.80    7.00
  -7   6  -1   -2.10    5.60
  -7   6  -1    4.70    5.40
  -7   6  -1    6.50    4.10
  -7   6  -1   -1.00    4.30
   7  -7   1   21.90    7.90
   7  -7   1   28.60    5.40
  -7   7  -1   24.50    7.50
  -7   7  -1   20.90    7.30
  -7   7  -1   31.10    5.60
  -7   7  -1   15.10    5.00
   7  -8   1   77.59    9.30
   7  -8   1   81.69   11.10
  -7   8  -1   67.09   10.40
  -7   8  -1   68.99    9.40
  -7   8  -1   81.19   10.80
   7  -9   1   81.79   10.20
   7  -9   1   85.19   12.70
  -7   9  -1   76.19   10.60
  -7   9  -1   98.69   11.90
   7 -10   1   13.70   10.50
   7 -10   1   -0.60   11.30
   7 -10   1   16.80    7.10
   7 -11   1    1.90   12.40
   7 -11   1    3.10    7.50
   7 -11   1   10.20   11.20
  -7  11  -1    9.80    6.60
   7 -12   1    5.70    8.50
   7 -12   1   10.50   13.40
   7 -12   1   -7.10   13.20
  -7  12  -1    3.30    7.50
  -7  12  -1    3.90    7.40
   7 -13   1    4.60    9.40
   7 -13   1    5.50   17.30
   7 -13   1   32.80   14.00
  -7  13  -1   -5.00    9.60
  -7  13  -1    0.80    7.70
   7 -14   1    4.00   15.50
   7 -14   1   -2.80   15.50
  -7  14  -1  -12.40    8.60
   7 -15   1   30.00   17.30
   7 -15   1   -1.40   17.90
  -7  15  -1   14.50    9.30
   7 -16   1    7.70   20.00
   7 -16   1   -0.60   17.70
   7 -17   1    0.30   24.00
   7 -17   1  -10.10   19.40
   7 -18   1   14.80   23.80
   7 -18   1   16.00   20.20
   7 -19   1  -17.80   22.80
   7 -19   1   -0.90   25.80
   7 -20   1   -7.70   27.40
   6  20   1   30.90   17.60
  -6 -20  -1  -11.50   22.40
   6  19   1  -14.70   16.10
  -6 -19  -1    9.70   20.90
   6  18   1   -1.40   13.80
  -6 -18  -1  -31.40   21.10
   6  17   1  -26.20   12.20
  -6 -17  -1    1.70   18.10
   6  16   1    7.50   12.60
  -6 -16  -1   15.90   17.10
   6  15   1   37.60   12.60
  -6 -15  -1   19.80   16.50
   6  14   1    4.80   11.80
  -6 -14  -1   31.50   17.20
   6  13   1   14.50   11.30
  -6 -13  -1   31.40   13.80
  -6 -13  -1   12.00   10.80
   6  12   1   10.80    9.70
   6  12   1  -16.30    7.50
  -6 -12  -1   -3.60   11.70
  -6 -12  -1   -4.10    9.00
   6  11   1   44.20    9.80
   6  11   1   13.20    7.00
  -6 -11  -1   25.80    8.80
  -6 -11  -1   36.90   11.50
   6  10   1   57.59   10.90
   6  10   1   68.29   10.20
  -6 -10  -1   85.59   12.40
  -6 -10  -1   52.29    8.50
   6   9   1    0.60    5.40
   6   9   1    0.20    7.30
   6   9   1    0.70    7.00
   6   9   1   -7.30    6.90
  -6  -9  -1    1.40    6.30
  -6  -9  -1    0.80    8.90
   6   8   1   17.70    6.20
   6   8   1   19.90    7.00
   6   8   1   25.40    6.00
  -6  -8  -1   23.40    8.40
  -6  -8  -1   11.10    5.70
   6   7   1   -1.10    5.00
   6   7   1   -1.80    5.10
   6   7   1   -9.20    5.50
  -6  -7  -1   -0.10    4.70
  -6  -7  -1    0.00    7.50
   6   6   1    4.20    5.10
   6   6   1   -0.20    4.40
  -6  -6  -1   -5.30    7.50
  -6  -6  -1   -1.40    4.20
  -6  -6  -1    2.30    5.60
   6   5   1    4.70    3.80
   6   5   1   -0.30    4.00
   6   5   1    2.60    4.30
   6   5   1    4.90    5.80
  -6  -5  -1    9.20    4.00
  -6  -5  -1    6.10    4.70
   6   4   1   41.70    6.00
   6   4   1   43.10    7.10
   6   4   1   45.90    5.50
   6   4   1   37.20    5.60
  -6  -4  -1   34.90    5.00
  -6  -4  -1   46.10    5.90
  -6  -4  -1   33.40    5.10
   6   3   1  402.66   18.10
   6   3   1  382.76   18.00
   6   3   1  352.36   17.10
  -6  -3  -1  380.36   17.70
  -6  -3  -1  358.26   17.10
  -6  -3  -1  383.46   18.10
   6   2   1   11.30    3.20
   6   2   1   10.90    3.30
  -6  -2  -1   14.40    3.40
  -6  -2  -1    7.40    3.50
  -6  -2  -1   11.60    2.90
   6   1   1   -1.80    3.00
   6   1   1   -1.00    3.10
  -6  -1  -1    0.00    3.90
  -6  -1  -1   -1.30    2.90
   6   0   1    0.70    2.90
  -6   0  -1   -1.20    3.30
  -6   0  -1    5.70    2.30
  -6   0  -1   -2.20    2.80
   6  -1   1    2.60    3.10
   6  -1   1    1.10    4.80
   6  -1   1   -0.20    2.60
  -6   1  -1   -2.70    3.20
  -6   1  -1    1.40    3.00
  -6   1  -1    2.40    2.60
   6  -2   1    9.20    3.70
   6  -2   1    9.30    3.70
   6  -2   1   12.20    3.50
   6  -2   1    8.50    3.20
  -6   2  -1   13.70    3.70
  -6   2  -1   13.60    3.20
   6  -3   1  376.36   17.50
   6  -3   1  360.86   17.20
   6  -3   1  380.26   18.10
   6  -3   1  364.66   17.50
  -6   3  -1  375.06   17.80
   6  -4   1   39.90    5.60
   6  -4   1   41.00    5.40
   6  -4   1   34.00    7.90
   6  -4   1   38.80    6.10
  -6   4  -1   37.40    5.70
  -6   4  -1   38.70    5.30
  -6   4  -1   34.60    5.60
   6  -5   1   15.60    6.90
   6  -5   1   -0.10    4.00
   6  -5   1   -2.30    6.10
  -6   5  -1    5.30    5.80
  -6   5  -1    4.50    3.60
  -6   5  -1    2.90    4.00
  -6   5  -1   -1.40    4.90
   6  -6   1   -2.70    6.60
   6  -6   1   -0.70    4.00
  -6   6  -1   -1.90    6.00
  -6   6  -1    3.20    4.20
  -6   6  -1   -5.60    4.40
  -6   6  -1   -7.60    5.30
   6  -7   1   -6.50    6.50
   6  -7   1    2.60    4.70
  -6   7  -1    3.40    6.00
  -6   7  -1   -1.10    6.30
  -6   7  -1   -1.90    4.80
   6  -8   1   21.60    5.60
   6  -8   1   24.60    8.10
  -6   8  -1   15.80    8.20
  -6   8  -1   28.60    7.90
  -6   8  -1   28.70    6.10
   6  -9   1    7.00   10.10
   6  -9   1   -6.20    8.80
   6  -9   1    0.70    6.10
  -6   9  -1    0.90    6.30
  -6   9  -1    0.60    8.10
   6 -10   1   52.39    7.60
   6 -10   1   68.19   12.00
   6 -10   1   76.59   12.70
   6 -11   1   50.49   13.00
   6 -11   1   28.80    8.00
   6 -11   1   35.00   11.80
  -6  11  -1   34.40    8.10
   6 -12   1    7.50   14.40
   6 -12   1    7.80   13.80
   6 -12   1    7.10    8.30
  -6  12  -1   -6.60    7.10
  -6  12  -1    3.40    6.80
   6 -13   1   12.10   14.50
   6 -13   1   13.30    9.50
   6 -13   1   21.80   22.80
  -6  13  -1    4.80    8.10
  -6  13  -1   -5.20    7.00
   6 -14   1   -4.90   15.10
   6 -14   1   12.80   15.60
  -6  14  -1    6.80    8.20
   6 -15   1   -9.80   16.10
   6 -15   1  -10.70   16.50
  -6  15  -1  -19.30    9.40
   6 -16   1   32.40   19.70
   6 -16   1    0.60   17.50
  -6  16  -1   -5.40   10.30
   6 -17   1    4.20   21.10
   6 -17   1  -29.40   19.30
   6 -18   1   15.30   20.00
   6 -18   1  -24.30   28.90
   6 -19   1  -34.00   22.50
   6 -20   1   26.20   28.20
   5  20   1    9.10   16.40
  -5 -20  -1  -31.50   23.00
   5  19   1   14.70   15.50
  -5 -19  -1   -9.30   21.00
   5  18   1  -16.90   13.70
  -5 -18  -1  -11.00   19.90
   5  17   1  -11.20   12.20
  -5 -17  -1    7.80   18.20
   5  16   1  -15.60   12.20
  -5 -16  -1  -11.20   16.00
   5  15   1   37.20   13.00
  -5 -15  -1   10.30   16.30
   5  14   1    3.80   11.30
   5  14   1   -0.20    9.40
  -5 -14  -1    8.60   12.80
  -5 -14  -1   16.60   16.00
   5  13   1   -0.10    8.20
   5  13   1  -15.90    9.50
  -5 -13  -1   -7.10    9.70
  -5 -13  -1   -0.50   13.10
   5  12   1   -6.50    8.60
  -5 -12  -1   -4.20    8.10
  -5 -12  -1  -12.10   11.80
   5  11   1   -3.50    6.30
   5  11   1    4.50    7.90
  -5 -11  -1   -5.30   10.60
  -5 -11  -1   -4.40    7.50
   5  10   1   31.10    8.00
   5  10   1   29.70    6.20
   5  10   1   23.20   10.10
  -5 -10  -1   25.30   10.30
  -5 -10  -1   22.50    6.90
   5   9   1   19.30    5.70
   5   9   1   15.90    5.50
   5   9   1   30.80    7.50
   5   9   1   34.70    7.50
  -5  -9  -1   27.50    6.20
  -5  -9  -1   32.50    9.50
   5   8   1   37.00    5.90
   5   8   1   34.10    7.30
   5   8   1   44.30    6.80
  -5  -8  -1   43.60    6.10
  -5  -8  -1   33.60    8.60
   5   7   1   -3.30    5.10
   5   7   1   -1.20    4.70
   5   7   1   -2.30    5.50
   5   7   1   -2.00    4.50
  -5  -7  -1    4.00    7.60
  -5  -7  -1   -0.60    4.50
   5   6   1   58.29    7.20
   5   6   1   59.19    7.90
   5   6   1   74.19    7.40
  -5  -6  -1   73.69   10.20
  -5  -6  -1   61.09    7.10
  -5  -6  -1   64.79    8.40
   5   5   1  282.97   14.50
   5   5   1  303.57   14.30
   5   5   1  280.27   15.80
  -5  -5  -1  280.87   14.10
  -5  -5  -1  272.07   16.80
  -5  -5  -1  291.37   14.30
   5   4   1    7.80    3.80
   5   4   1    3.50    3.40
  -5  -4  -1    5.40    3.40
  -5  -4  -1    4.00    3.50
  -5  -4  -1    8.50    4.10
   5   3   1   29.60    3.80
   5   3   1   34.00    4.90
   5   3   1   33.80    4.50
  -5  -3  -1   32.70    4.60
  -5  -3  -1   33.90    5.00
  -5  -3  -1   27.20    3.70
   5   2   1  342.47   16.20
   5   2   1  353.06   16.10
  -5  -2  -1  332.27   16.00
  -5  -2  -1  358.16   16.20
   5   1   1   37.00    4.40
   5   1   1   41.50    4.40
  -5  -1  -1   42.40    4.60
  -5  -1  -1   36.60    4.70
   5   0   1    0.30    2.70
   5   0   1    0.30    2.60
  -5   0  -1    0.20    1.90
  -5   0  -1    2.00    2.40
   5  -1   1   39.20    4.50
   5  -1   1   32.50    4.60
   5  -1   1   42.30    3.80
  -5   1  -1   38.30    4.80
  -5   1  -1   35.10    3.60
  -5   1  -1   39.70    4.30
   5  -2   1  349.87   15.40
   5  -2   1  334.17   15.70
   5  -2   1  331.07   15.90
   5  -2   1  322.97   15.60
  -5   2  -1  339.17   16.00
  -5   2  -1  350.76   15.80
   5  -3   1   28.40    4.50
   5  -3   1   25.10    3.70
   5  -3   1   29.90    4.10
  -5   3  -1   32.50    4.70
  -5   3  -1   24.70    3.80
  -5   3  -1   31.60    4.60
   5  -4   1    8.80    3.50
   5  -4   1    2.90    4.10
   5  -4   1    9.40    4.50
  -5   4  -1    8.40    3.40
  -5   4  -1    9.50    4.70
  -5   4  -1    6.90    3.20
   5  -5   1  288.07   14.10
   5  -5   1  275.67   16.80
   5  -5   1  277.07   15.20
  -5   5  -1  270.67   15.70
  -5   5  -1  279.87   14.20
  -5   5  -1  288.97   14.80
  -5   5  -1  290.27   15.50
   5  -6   1   63.39    6.80
   5  -6   1   57.79    8.80
  -5   6  -1   82.59    8.30
  -5   6  -1   57.59    8.40
  -5   6  -1   61.19    7.10
   5  -7   1    5.20    6.90
   5  -7   1   -1.20    4.10
  -5   7  -1   -7.20    4.30
  -5   7  -1   10.30    5.70
  -5   7  -1   -2.90    5.90
   5  -8   1   43.70    6.10
   5  -8   1   39.50    8.60
   5  -8   1   35.90    9.90
  -5   8  -1   41.40    8.60
  -5   8  -1   51.59    8.10
  -5   8  -1   41.90    8.00
   5  -9   1   22.10    9.80
   5  -9   1   30.80    6.30
   5  -9   1   27.70    9.20
  -5   9  -1   27.40   10.50
  -5   9  -1   24.50    6.20
   5 -10   1   -1.50   10.70
   5 -10   1   29.30    6.60
   5 -10   1   27.10   10.10
  -5  10  -1    3.70    5.30
   5 -11   1   11.40   11.40
   5 -11   1   12.80    7.50
   5 -11   1   13.40   11.50
  -5  11  -1    9.40    6.40
  -5  11  -1    9.40    6.50
   5 -12   1   -3.00   12.60
   5 -12   1    0.70    7.70
   5 -12   1   23.40   12.20
  -5  12  -1   -3.00    6.80
  -5  12  -1    2.50    6.60
   5 -13   1    8.80   15.60
   5 -13   1    3.40   13.70
   5 -13   1    2.10    9.10
  -5  13  -1   -2.60    8.30
  -5  13  -1   -2.50    7.20
   5 -14   1  -19.50   14.70
   5 -14   1   -9.20   14.60
   5 -14   1   14.60   10.80
  -5  14  -1  -10.00    8.00
   5 -15   1   13.70   16.10
   5 -15   1   -9.90   14.70
  -5  15  -1   12.70    9.30
   5 -16   1  -14.40   17.90
   5 -16   1    0.80   16.70
  -5  16  -1  -16.00   10.30
   5 -17   1   24.90   18.90
   5 -17   1   -0.10   18.20
  -5  17  -1   13.90   11.30
   5 -18   1    5.80   21.10
   5 -18   1   12.40   22.10
   5 -19   1   32.60   24.60
   5 -20   1   13.80   26.30
   4  20   1   48.20   17.10
  -4 -20  -1  -10.50   22.90
   4  19   1   -8.70   15.40
  -4 -19  -1  -18.80   20.50
   4  18   1    3.30   13.60
  -4 -18  -1   -5.70   19.60
   4  17   1  -18.50   12.60
  -4 -17  -1   10.70   17.80
  -4 -16  -1   -8.50   15.90
   4  15   1   17.00   13.20
  -4 -15  -1   13.70   16.10
   4  14   1   47.70   12.50
   4  14   1   21.20   14.40
  -4 -14  -1   44.00   13.20
  -4 -14  -1   53.09   17.20
   4  13   1   -7.60    9.00
   4  13   1    5.50    8.40
  -4 -13  -1    8.00   13.70
  -4 -13  -1   13.50    9.90
   4  12   1    5.10    6.80
   4  12   1    5.00    8.50
  -4 -12  -1   12.00    8.40
  -4 -12  -1  -15.80   12.00
   4  11   1   42.20    7.10
   4  11   1   47.60    9.10
  -4 -11  -1   40.60   12.50
  -4 -11  -1   53.49    8.10
   4  10   1  187.68   16.20
   4  10   1  194.18   13.60
   4  10   1  177.18   12.70
  -4 -10  -1  199.68   13.60
  -4 -10  -1  180.88   16.10
   4   9   1   11.30    4.90
   4   9   1    3.40    6.60
   4   9   1   14.90    7.20
   4   9   1   14.20    5.00
  -4  -9  -1    6.30    9.10
  -4  -9  -1   16.70    5.60
   4   8   1    6.80    6.00
   4   8   1   -2.70    4.00
   4   8   1    2.00    4.40
   4   8   1    9.90    5.80
  -4  -8  -1   -5.00    8.00
  -4  -8  -1   12.40    4.90
   4   7   1   68.19    7.80
   4   7   1   68.19    8.10
   4   7   1   60.79    7.10
  -4  -7  -1   75.89    7.40
  -4  -7  -1   70.49   10.30
   4   6   1   78.19    8.20
   4   6   1   88.79    7.50
   4   6   1   71.39    7.10
  -4  -6  -1  116.99   16.90
  -4  -6  -1   77.89    6.90
  -4  -6  -1   76.79    8.30
   4   5   1   -2.60    3.30
   4   5   1    3.30    5.60
   4   5   1   -0.30    3.90
  -4  -5  -1    3.20    4.20
  -4  -5  -1    3.50    3.20
  -4  -5  -1    2.10    3.90
   4   4   1    5.60    3.00
   4   4   1    4.80    3.70
  -4  -4  -1    6.10    2.80
  -4  -4  -1    1.50    4.00
  -4  -4  -1    4.20    3.30
   4   3   1    8.10    2.90
   4   3   1   10.10    3.30
  -4  -3  -1    8.30    3.00
  -4  -3  -1    8.70    3.20
  -4  -3  -1   16.30    2.80
   4   2   1   32.00    4.00
   4   2   1   33.40    3.80
  -4  -2  -1   28.50    3.70
  -4  -2  -1   34.80    4.20
   4   1   1    0.70    2.20
   4   1   1   -0.80    2.10
  -4  -1  -1   -1.60    2.10
  -4  -1  -1   -1.60    2.10
   4   0   1   -0.60    2.10
   4   0   1   -3.70    2.30
  -4   0  -1    1.20    2.10
  -4   0  -1   -3.00    2.20
   4  -1   1    0.80    2.20
   4  -1   1   -0.50    2.00
   4  -1   1    2.50    2.20
   4  -1   1    0.00    2.40
  -4   1  -1    1.40    2.20
  -4   1  -1   -0.40    2.50
   4  -2   1   37.90    4.40
   4  -2   1   26.00    3.80
   4  -2   1   36.40    4.20
  -4   2  -1   35.00    3.80
  -4   2  -1   34.10    3.90
   4  -3   1    6.70    3.20
   4  -3   1    9.10    2.80
   4  -3   1   10.10    3.60
  -4   3  -1    8.00    2.70
  -4   3  -1    9.80    3.80
  -4   3  -1   10.80    2.80
   4  -4   1    2.40    3.90
   4  -4   1    8.50    3.00
  -4   4  -1    5.30    3.10
  -4   4  -1    3.80    3.60
  -4   4  -1    3.80    4.30
   4  -5   1    1.40    4.10
   4  -5   1    2.20    3.20
   4  -5   1    1.70    4.70
  -4   5  -1    1.90    3.40
  -4   5  -1  -10.30    4.20
  -4   5  -1   -7.50    7.00
   4  -6   1   80.19    6.90
   4  -6   1   76.39    9.40
  -4   6  -1   81.49    8.20
  -4   6  -1   83.29    8.70
  -4   6  -1   74.89    7.30
   4  -7   1   51.69    9.20
   4  -7   1   77.39    7.60
   4  -7   1   83.59   10.30
  -4   7  -1   89.19    9.10
  -4   7  -1   61.39    7.20
  -4   7  -1   70.49    8.80
   4  -8   1    6.00    4.70
   4  -8   1   -2.30    8.00
   4  -8   1   -4.10    8.20
  -4   8  -1    5.00    4.60
  -4   8  -1    7.00    6.90
  -4   8  -1    3.20    6.10
   4  -9   1   15.40    5.70
   4  -9   1   14.30    9.60
   4  -9   1   16.60    8.50
  -4   9  -1   14.00    5.60
  -4   9  -1   18.00    8.60
   4 -10   1  205.78   16.40
   4 -10   1  208.38   14.00
   4 -10   1  198.28   17.70
  -4  10  -1  194.38   13.00
   4 -11   1   45.40    7.90
   4 -11   1   50.19   12.30
   4 -11   1   45.00   12.60
  -4  11  -1   61.99    9.40
  -4  11  -1   42.40    7.40
   4 -12   1    8.40   12.00
   4 -12   1   18.30    8.30
   4 -12   1   -3.20   13.00
  -4  12  -1    7.10    6.70
  -4  12  -1   22.10    6.70
   4 -13   1  -13.50   14.70
   4 -13   1    4.60   13.20
   4 -13   1    7.10    8.60
  -4  13  -1  -10.40    7.50
  -4  13  -1    3.00    7.30
   4 -14   1   20.50   10.10
   4 -14   1   40.10   14.40
   4 -14   1   26.30   16.00
  -4  14  -1    4.60    8.60
   4 -15   1   -4.30   15.10
   4 -15   1   -7.70   16.10
  -4  15  -1    9.20    9.30
   4 -16   1   21.60   16.40
   4 -16   1  -31.10   15.90
  -4  16  -1    4.10   10.60
   4 -17   1   27.00   17.40
   4 -17   1   -5.00   17.80
  -4  17  -1   -4.20   11.80
   4 -18   1   13.40   19.80
  -4  18  -1   29.00   12.80
   4 -19   1   29.20   23.40
   4 -20   1    8.80   25.70
   3  20   1   28.60   15.80
  -3 -20  -1    9.10   22.90
   3  19   1   24.20   14.90
  -3 -19  -1  -34.40   20.30
   3  18   1   -8.50   13.10
  -3 -18  -1  -13.40   19.90
   3  17   1  -24.20   12.20
  -3 -17  -1   10.60   17.10
   3  16   1   -8.50   12.10
  -3 -16  -1    1.90   16.30
   3  15   1   -6.70   11.40
  -3 -15  -1  -17.10   16.60
   3  14   1    3.00    9.70
   3  14   1   11.10   10.40
  -3 -14  -1    3.70   16.70
  -3 -14  -1   12.80   12.20
   3  13   1   -8.40    8.40
   3  13   1  -10.90   11.60
  -3 -13  -1  -13.40   13.80
  -3 -13  -1    4.10    9.70
   3  12   1   -3.50    8.20
   3  12   1   12.90    7.10
  -3 -12  -1    8.90   11.90
  -3 -12  -1   -5.90    7.80
   3  11   1    2.90    7.40
   3  11   1    1.10    6.20
  -3 -11  -1   -2.50    6.80
  -3 -11  -1   -7.40   10.30
   3  10   1   31.30    7.90
   3  10   1   28.40    6.20
   3  10   1   29.70    9.80
  -3 -10  -1   26.30   10.70
  -3 -10  -1   16.80    6.60
   3   9   1   62.69    7.80
   3   9   1   57.09    7.90
   3   9   1   52.49    8.10
   3   9   1   60.69    9.10
  -3  -9  -1   53.29    6.80
  -3  -9  -1   64.59   10.70
   3   8   1  494.55   23.60
   3   8   1  487.55   22.80
   3   8   1  507.35   24.20
   3   8   1  454.35   22.80
  -3  -8  -1  491.35   22.80
  -3  -8  -1  460.35   25.30
   3   7   1   18.40    4.10
   3   7   1   18.10    6.00
   3   7   1   19.10    3.90
   3   7   1   25.40    5.50
  -3  -7  -1   12.30    5.00
  -3  -7  -1   23.50    8.30
   3   6   1   51.99    6.80
   3   6   1   52.49    6.10
   3   6   1   45.80    7.50
  -3  -6  -1   57.99    7.50
  -3  -6  -1   52.99    5.90
   3   5   1  203.28   11.10
   3   5   1  196.88   10.60
  -3  -5  -1  211.88   11.20
  -3  -5  -1  195.48   10.30
  -3  -5  -1  195.38   10.50
   3   4   1  346.97   17.00
   3   4   1  371.76   16.80
  -3  -4  -1  375.26   16.60
  -3  -4  -1  377.46   16.70
  -3  -4  -1  345.47   17.10
   3   3   1    5.30    2.90
   3   3   1    2.30    2.40
  -3  -3  -1    2.10    2.10
  -3  -3  -1    6.60    2.30
  -3  -3  -1    4.70    3.10
   3   2   1    8.00    2.40
   3   2   1    9.10    2.20
  -3  -2  -1    9.60    2.10
  -3  -2  -1   12.10    2.30
  -3  -2  -1   11.10    2.20
  -3  -1  -1   47.20    3.40
   3   0   1   -4.20    1.50
  -3   0  -1   -6.10    1.40
   3  -1   1  105.49    6.60
   3  -1   1  116.19    7.70
   3  -1   1  122.79    5.90
   3  -2   1    5.30    2.60
   3  -2   1   11.60    2.20
  -3   2  -1   16.10    2.60
  -3   2  -1   12.80    2.30
  -3   2  -1   10.40    2.70
   3  -3   1   -0.30    2.40
   3  -3   1    0.60    3.10
   3  -3   1    4.70    2.30
  -3   3  -1    5.80    3.30
  -3   3  -1    4.80    2.50
  -3   3  -1    3.00    2.80
   3  -4   1  373.66   17.20
   3  -4   1  358.86   16.90
   3  -4   1  362.16   16.70
  -3   4  -1  367.56   17.30
  -3   4  -1  354.26   16.90
   3  -5   1  201.88   11.60
   3  -5   1  206.68   10.60
   3  -5   1  186.78   10.80
  -3   5  -1  205.78   11.60
  -3   5  -1  197.78   10.70
   3  -6   1   55.49    6.20
   3  -6   1   49.99    8.70
  -3   6  -1   71.59    8.20
  -3   6  -1   54.99    6.50
  -3   6  -1   66.19    7.60
   3  -7   1   26.40   10.30
   3  -7   1   28.80    4.60
   3  -7   1   16.10    7.60
  -3   7  -1   21.30    4.40
  -3   7  -1   21.40    6.20
   3  -8   1  449.95   26.00
   3  -8   1  485.15   22.90
   3  -8   1  478.85   24.90
  -3   8  -1  491.25   24.10
  -3   8  -1  493.25   23.30
   3  -9   1   74.89    8.80
   3  -9   1   73.79   11.50
   3  -9   1   68.19   11.40
  -3   9  -1   75.39   10.00
  -3   9  -1   66.19    8.90
  -3   9  -1   64.89    9.80
   3 -10   1   34.20    7.00
   3 -10   1   30.70   11.40
   3 -10   1   24.60   10.10
  -3  10  -1   24.80    5.80
  -3  10  -1   10.80    8.30
  -3  10  -1   33.30    6.60
   3 -11   1    6.10   10.20
   3 -11   1   -0.80   11.30
   3 -11   1   19.40    7.20
  -3  11  -1    5.30    6.00
  -3  11  -1  -11.10    6.00
   3 -12   1    6.30    7.50
   3 -12   1   -5.30   13.20
   3 -12   1   -4.50   11.20
  -3  12  -1    0.20    6.80
  -3  12  -1    8.00    6.90
   3 -13   1    3.20   15.00
   3 -13   1   -1.70    8.20
   3 -13   1    1.40   12.30
  -3  13  -1   -8.10    7.70
  -3  13  -1  -16.30    7.70
   3 -14   1    9.50   16.10
   3 -14   1   -4.10   10.10
   3 -14   1    0.50   13.70
  -3  14  -1   16.70    8.20
  -3  14  -1   -9.90    8.80
   3 -15   1    8.50   14.80
   3 -15   1   -8.00   14.30
  -3  15  -1    6.60    9.40
   3 -16   1   35.20   15.20
   3 -16   1   29.60   16.80
  -3  16  -1   16.40   10.60
   3 -17   1  -11.80   17.90
   3 -17   1   -5.30   16.30
  -3  17  -1   14.60   12.10
   3 -18   1   20.90   19.40
  -3  18  -1   17.60   13.30
   3 -19   1    5.00   22.80
  -3  19  -1   36.40   15.80
   3 -20   1  -27.60   24.20
   2  20   1   27.10   16.20
  -2 -20  -1   31.00   22.50
   2  19   1    4.90   14.80
  -2 -19  -1   33.70   21.10
   2  18   1    9.40   13.40
  -2 -18  -1   15.30   21.00
   2  17   1    0.60   11.80
  -2 -17  -1    9.90   18.90
   2  16   1  -21.40   12.40
  -2 -16  -1  -16.40   16.50
   2  15   1   14.10   11.20
  -2 -15  -1   -4.00   16.40
   2  14   1   20.20    9.60
   2  14   1   28.30    8.70
  -2 -14  -1   40.20   16.30
   2  13   1   14.60    8.60
   2  13   1   -3.60    8.20
  -2 -13  -1  -12.50   12.70
  -2 -13  -1   14.70   10.10
   2  12   1    7.00   10.30
   2  12   1    5.90    8.10
  -2 -12  -1   27.90   12.30
  -2 -12  -1   -1.30    7.80
   2  11   1    6.40    6.70
   2  11   1   -4.70    6.70
  -2 -11  -1    7.80   11.30
  -2 -11  -1   20.20    6.80
   2  10   1  106.69   13.80
   2  10   1   83.69   12.60
   2  10   1   99.59    9.90
   2  10   1  103.79   10.40
  -2 -10  -1   90.29   12.80
  -2 -10  -1   90.69   10.10
   2   9   1    1.20    6.30
   2   9   1   -2.10    4.80
   2   9   1    4.10    6.80
   2   9   1   -0.70    4.60
  -2  -9  -1    5.20    5.00
  -2  -9  -1   11.60    8.80
   2   8   1    5.30    5.90
   2   8   1    2.50    5.50
   2   8   1   -1.30    4.10
   2   8   1   -5.60    4.00
  -2  -8  -1    2.00    4.50
  -2  -8  -1   15.10    7.80
   2   7   1    2.30    3.60
   2   7   1   -1.50    4.90
   2   7   1    2.80    5.40
  -2  -7  -1   11.90    7.30
  -2  -7  -1    1.50    3.70
   2   6   1  279.37   16.80
   2   6   1  268.17   13.80
   2   6   1  243.28   13.10
   2   6   1  274.07   13.30
  -2  -6  -1  255.87   14.10
  -2  -6  -1  263.57   13.10
   2   5   1    4.90    4.00
   2   5   1    1.50    2.60
   2   5   1    4.40    2.70
  -2  -5  -1   -5.20    4.30
  -2  -5  -1   -0.10    2.70
  -2  -5  -1    0.30    2.70
   2   4   1 2072.49   87.49
   2   4   1 2027.40   87.49
  -2  -4  -1 2046.80   87.49
  -2  -4  -1 2168.78   87.39
  -2  -4  -1 2089.99   87.29
   2   3   1   83.29    5.10
   2   3   1   84.89    5.50
  -2  -3  -1   86.89    5.40
  -2  -3  -1   81.29    5.10
  -2  -3  -1   83.69    4.90
   2   2   1    3.10    1.70
   2   2   1    5.40    3.00
  -2  -2  -1    2.70    1.50
  -2  -2  -1    3.50    1.60
  -2  -2  -1    4.50    1.70
   2   1   1   -0.40    1.20
  -2  -1  -1    1.00    1.00
  -2   0  -1  -13.20    1.30
   2  -1   1    0.50    1.10
  -2   1  -1   -0.80    1.20
  -2   1  -1    2.70    1.70
   2  -2   1    3.90    2.20
   2  -2   1    2.90    1.80
   2  -2   1    2.80    1.50
  -2   2  -1    3.00    2.10
  -2   2  -1   -1.40    1.70
   2  -3   1   83.09    5.00
   2  -3   1   79.99    5.60
   2  -3   1   78.39    5.20
  -2   3  -1   77.09    5.80
  -2   3  -1   76.49    5.30
   2  -4   1 2142.69   88.29
   2  -4   1 2036.50   88.09
   2  -4   1 2161.58   87.99
  -2   4  -1 2073.39   88.19
  -2   4  -1 2053.79   88.09
   2  -5   1    2.30    2.80
   2  -5   1    2.20    3.20
   2  -5   1   -1.30    4.60
  -2   5  -1    0.40    4.70
  -2   5  -1    1.00    2.70
   2  -6   1  254.87   16.00
   2  -6   1  262.97   12.90
   2  -6   1  235.28   14.40
   2  -6   1  252.77   15.60
  -2   6  -1  250.87   13.90
  -2   6  -1  256.97   13.10
   2  -7   1    3.80    7.50
   2  -7   1    3.10    3.80
  -2   7  -1    3.50    4.00
  -2   7  -1   -3.30    3.80
  -2   7  -1   -4.70    5.30
   2  -8   1   11.70    8.50
   2  -8   1    8.50    4.60
  -2   8  -1    5.00    4.90
  -2   8  -1   -2.20    3.90
  -2   8  -1    4.10    6.20
   2  -9   1    0.50    5.10
   2  -9   1    5.30    9.10
   2  -9   1   -5.10    9.20
  -2   9  -1    8.20    4.50
  -2   9  -1   -8.40    7.40
  -2   9  -1   -2.50    6.00
  -2   9  -1    2.70    5.10
   2 -10   1   90.69   13.10
   2 -10   1   68.59   10.30
   2 -10   1  106.49   13.90
  -2  10  -1   99.99    8.90
  -2  10  -1   70.99    9.10
  -2  10  -1   83.89    8.90
   2 -11   1  -13.60   10.00
   2 -11   1    4.50    6.80
   2 -11   1    1.20   11.20
  -2  11  -1   -5.40    6.00
  -2  11  -1   -7.20    6.30
   2 -12   1    0.80    7.60
   2 -12   1    6.60   11.00
   2 -12   1   -5.40   12.50
  -2  12  -1   -7.60    6.90
  -2  12  -1    1.50    6.80
   2 -13   1   -4.10   11.20
   2 -13   1   -9.90    8.40
   2 -13   1   -3.40   13.00
  -2  13  -1   -2.00    7.70
  -2  13  -1    6.30    7.70
   2 -14   1   20.60   13.70
   2 -14   1   12.10   15.30
   2 -14   1   16.10   10.40
  -2  14  -1   21.30    8.50
  -2  14  -1   17.80    8.90
   2 -15   1   12.80   13.70
   2 -15   1   21.40   16.30
  -2  15  -1    6.40    9.20
   2 -16   1   -9.20   16.20
   2 -16   1   15.40   14.20
  -2  16  -1    7.60   10.80
   2 -17   1   39.40   18.30
  -2  17  -1   19.80   12.30
   2 -18   1   10.40   19.60
  -2  18  -1  -13.60   13.80
   2 -19   1  -29.90   21.30
  -2  19  -1   16.30   13.90
   2 -20   1   -5.00   25.50
  -2  20  -1   78.09   16.60
   1  20   1   35.10   15.50
  -1 -20  -1   31.20   22.70
   1  19   1   -1.80   15.10
  -1 -19  -1   -0.20   20.60
   1  18   1  -23.90   13.20
  -1 -18  -1  -24.50   20.30
   1  17   1  -13.20   12.50
  -1 -17  -1   16.80   17.90
   1  16   1   -7.80   13.00
  -1 -16  -1   -1.70   16.90
   1  15   1   16.30   10.60
  -1 -15  -1  -26.80   15.10
   1  14   1    1.70    8.70
   1  14   1   18.80    9.50
  -1 -14  -1    1.40   16.60
   1  13   1    7.60    7.80
   1  13   1   -9.50    8.00
  -1 -13  -1  -11.00   13.20
   1  12   1   13.50    8.40
   1  12   1   24.40    9.10
  -1 -12  -1   20.80   12.00
  -1 -12  -1    6.60    7.70
   1  11   1   13.10    9.70
   1  11   1   -1.20    6.80
  -1 -11  -1    5.30    6.30
  -1 -11  -1    7.20   10.40
   1  10   1   10.10    6.30
   1  10   1   -0.80    5.60
   1  10   1   11.50    9.70
   1  10   1   -8.20    6.40
  -1 -10  -1    7.90    9.30
  -1 -10  -1    0.40    5.90
   1   9   1   -0.90    4.50
   1   9   1   -5.10    4.40
   1   9   1    5.00    5.90
   1   9   1    4.90    6.70
  -1  -9  -1   -5.80    4.70
   1   8   1  109.79    8.50
   1   8   1  118.19    9.90
   1   8   1  104.89    8.60
   1   8   1  119.39    9.70
  -1  -8  -1   94.69   11.20
  -1  -8  -1  103.89    8.70
   1   7   1   11.10    5.30
   1   7   1   16.50    5.90
   1   7   1    8.90    3.60
   1   7   1    4.90    3.60
  -1  -7  -1   13.00    3.90
  -1  -7  -1   15.90    8.00
   1   6   1  341.97   15.50
   1   6   1  321.27   16.20
   1   6   1  298.77   15.40
  -1  -6  -1  328.67   15.40
  -1  -6  -1  334.57   16.40
  -1  -6  -1  310.67   16.90
   1   5   1   52.99    4.80
   1   5   1   57.59    6.40
   1   5   1   47.20    4.90
  -1  -5  -1   55.89    6.20
  -1  -5  -1   48.70    4.70
  -1  -5  -1   52.59    5.10
   1   4   1   16.80    3.80
   1   4   1   19.30    2.80
   1   4   1   18.00    2.70
  -1  -4  -1   21.70    3.80
  -1  -4  -1   16.80    2.60
  -1  -4  -1   18.20    2.70
   1   3   1   -2.40    1.50
   1   3   1   -1.00    1.60
   1   3   1    0.90    2.50
  -1  -3  -1    0.00    1.50
  -1  -3  -1    1.10    2.30
  -1  -3  -1   -1.40    1.50
   1  -3   1   -0.80    2.00
   1  -3   1    1.10    1.70
   1  -3   1    1.10    2.50
  -1   3  -1    1.50    2.70
  -1   3  -1    1.30    1.80
   1  -4   1   17.40    4.10
   1  -4   1   16.60    2.80
   1  -4   1   16.80    3.00
  -1   4  -1   18.30    4.00
  -1   4  -1   21.70    3.00
   1  -5   1   46.50    5.70
   1  -5   1   48.90    6.80
   1  -5   1   54.19    5.10
  -1   5  -1   53.19    6.60
  -1   5  -1   46.40    5.20
   1  -6   1  310.97   16.90
   1  -6   1  331.47   18.80
   1  -6   1  324.67   16.50
   1  -6   1  336.97   15.80
  -1   6  -1  333.97   15.90
  -1   6  -1  321.77   16.50
   1  -7   1   -1.30    7.90
  -1   7  -1    2.00    5.10
  -1   7  -1   -3.30    3.80
  -1   7  -1   10.60    3.60
   1  -8   1  108.89   11.80
   1  -8   1  102.69    9.40
  -1   8  -1  104.19   10.10
  -1   8  -1  103.79    9.70
  -1   8  -1   84.59    8.50
   1  -9   1    6.10    4.90
   1  -9   1    9.80    9.30
  -1   9  -1   -2.60    7.10
  -1   9  -1    2.70    5.00
  -1   9  -1   -0.30    4.20
  -1   9  -1    1.60    6.10
   1 -10   1    1.50    5.80
   1 -10   1    3.50    9.80
   1 -10   1  -19.00   10.40
  -1  10  -1    3.70    5.70
  -1  10  -1   -1.90    4.90
  -1  10  -1  -13.90    6.30
   1 -11   1   10.60   10.00
   1 -11   1   -6.90    6.50
   1 -11   1   16.00   11.20
  -1  11  -1    6.40    5.90
  -1  11  -1   -3.60    6.20
   1 -12   1   -2.50   11.30
   1 -12   1   -7.30    7.90
   1 -12   1    6.00   12.10
  -1  12  -1    3.60    7.10
  -1  12  -1   11.30    7.80
   1 -13   1   -9.90   12.30
   1 -13   1   10.50    8.70
  -1  13  -1    1.00    8.10
  -1  13  -1   -5.90    7.80
   1 -14   1    4.30   11.70
   1 -14   1   17.50   10.60
   1 -14   1   15.30   17.90
  -1  14  -1    8.70    8.20
  -1  14  -1  -10.00    8.80
   1 -15   1   -6.30   14.10
   1 -15   1   -6.50   15.60
   1 -16   1   26.80   13.60
   1 -16   1   28.40   17.10
  -1  16  -1   31.60   10.90
   1 -17   1   -7.50   17.90
  -1  17  -1   21.50   13.60
   1 -18   1   18.70   21.10
  -1  18  -1    2.40   13.50
   1 -19   1   13.80   22.20
  -1  19  -1   22.70   13.90
   1 -20   1   66.29   26.50
   0  20   1   27.10   15.90
   0 -20  -1   -5.30   22.90
   0  19   1    8.60   15.10
   0 -19  -1  -29.60   21.20
   0  18   1   30.60   13.80
   0 -18  -1    2.70   20.40
   0  17   1   -5.70   12.70
   0 -17  -1    8.90   17.70
   0  16   1  -13.50   11.20
   0 -16  -1  -10.30   16.80
   0  15   1    3.60    9.90
   0 -15  -1   26.20   13.40
   0 -15  -1  -14.40   17.60
   0  14   1   43.00    9.60
   0  14   1   36.30    8.50
   0 -14  -1   55.59   21.00
   0 -14  -1   18.90   13.60
   0  13   1   -1.10    8.00
   0  13   1   -5.80    7.40
   0 -13  -1    4.50   12.60
   0 -13  -1    7.10   13.50
   0  12   1    1.20    7.20
   0  12   1   -6.00    7.50
   0 -12  -1    1.80   11.30
   0 -12  -1   16.10   16.70
   0 -12  -1   10.00    8.20
   0  11   1   24.80    7.10
   0  11   1    1.60    8.30
   0 -11  -1   15.10    6.60
   0 -11  -1   18.70   11.20
   0  10   1  242.68   16.60
   0  10   1  309.07   19.00
   0  10   1  309.57   19.90
   0  10   1  306.57   16.50
   0 -10  -1  295.67   19.80
   0   9   1    9.60    5.50
   0   9   1    5.60    4.70
   0   9   1    4.80    7.00
   0   9   1    4.90    4.40
   0  -9  -1    5.30    4.80
   0  -9  -1   21.40    8.90
   0   8   1    0.90    4.00
   0   8   1   -1.50    5.00
   0   8   1    0.10    4.00
   0   8   1    4.40    5.50
   0  -8  -1   -6.60    4.20
   0  -8  -1    0.70    7.80
   0   7   1    6.10    4.90
   0   7   1    2.30    3.70
   0   7   1   12.10    3.30
   0  -7  -1    1.00    3.70
   0  -7  -1   12.40    7.90
   0   6   1  135.69    8.70
   0   6   1  113.39    7.50
   0   6   1  105.39    7.20
   0  -6  -1  117.19    8.20
   0  -6  -1  121.39    9.20
   0  -6  -1  119.29   12.40
   0  -6  -1  106.09    7.20
   0   5   1   -1.40    2.40
   0   5   1    6.30    2.40
   0   5   1    6.20    4.00
   0  -5  -1    4.30    2.80
   0  -5  -1    5.00    4.00
   0   4   1  118.29    6.40
   0   4   1  107.29    7.30
   0   4   1  121.49    6.40
   0  -4  -1  124.89    6.40
   0  -4  -1  122.19    7.50
   0   3   1   35.40    2.90
   0   3   1   35.10    4.00
   0  -3  -1   32.90    3.90
   0  -2  -1   -1.20    1.20
   0  -2   1   -1.40    2.00
   0  -2   1   -0.40    1.00
   0   2  -1    0.40    1.30
   0  -3   1   33.90    4.00
   0  -3   1   38.00    3.30
   0  -3   1   39.70    3.60
   0   3  -1   38.80    3.60
   0   3  -1   39.50    4.30
   0  -4   1  119.69    6.70
   0  -4   1  114.69    7.50
   0  -4   1  111.59    6.80
   0   4  -1  120.89    7.50
   0   4  -1  115.69    6.80
   0  -5   1    4.20    3.30
   0  -5   1    0.90    4.50
   0  -5   1   -1.70    2.70
   0   5  -1    1.70    2.70
   0   5  -1    5.30    4.30
   0  -6   1  106.99   11.70
   0  -6   1   96.59    9.40
   0  -6   1  111.49    8.50
   0  -6   1  115.39    7.70
   0   6  -1  111.09    7.50
   0   6  -1  127.39    8.90
   0  -7   1    0.00    7.60
   0  -7   1    0.90    3.90
   0   7  -1   -2.50    5.10
   0   7  -1    3.20    3.40
   0   7  -1    7.00    4.90
   0  -8   1    0.60    7.80
   0  -8   1    5.30    4.60
   0   8  -1   -0.20    3.90
   0   8  -1   -1.20    4.20
   0   8  -1   -8.30    5.90
   0   8  -1    1.00    5.30
   0  -9   1    8.20    8.30
   0  -9   1    3.40    5.10
   0   9  -1    8.20    5.00
   0   9  -1   16.70    7.40
   0   9  -1    6.60    6.10
   0 -10   1  272.47   19.30
   0 -10   1  258.17   16.20
   0  10  -1  312.37   16.00
   0  10  -1  259.47   16.40
   0 -11   1   18.20   13.40
   0 -11   1   18.40   10.60
   0 -11   1    8.10    7.20
   0  11  -1   21.00    7.10
   0  11  -1    7.50    6.00
   0 -12   1   14.60   11.30
   0 -12   1   10.50   12.30
   0 -12   1   20.50    8.20
   0  12  -1   -3.80    6.70
   0  12  -1   17.60    7.70
   0 -13   1   -8.40   13.40
   0 -13   1   13.80   12.10
   0 -13   1   -2.30    8.50
   0  13  -1   10.70    7.90
   0  13  -1    4.80    8.00
   0 -14   1   22.20   24.10
   0 -14   1   33.70   10.40
   0 -14   1   13.00   13.20
   0  14  -1   24.40    9.00
   0  14  -1    9.40    8.80
   0 -15   1    0.00   12.60
   0 -15   1   23.60   16.10
   0  15  -1   -4.70    9.20
   0 -16   1    3.40   16.60
   0  16  -1  -15.80   10.30
   0 -17   1   18.60   17.70
   0  17  -1   -7.10   13.70
   0 -18   1    6.70   20.30
   0  18  -1    0.20   13.70
   0 -19   1   -5.10   20.80
   0  19  -1   -9.30   14.00
   0 -20   1   36.10   25.30
   0  20  -1   38.00   15.60
  -1  20   1   23.20   16.00
   1 -20  -1  -26.50   22.70
  -1  19   1    0.30   14.20
   1 -19  -1   23.80   20.80
  -1  18   1    5.10   13.90
   1 -18  -1   12.60   21.40
  -1  17   1   -3.70   14.10
   1 -17  -1    7.40   18.30
  -1  16   1   33.70   11.30
   1 -16  -1   22.30   17.50
  -1  15   1    3.70    9.70
   1 -15  -1   18.40   13.20
   1 -15  -1    8.80   15.20
  -1  14   1   16.00    8.50
  -1  14   1   25.40    8.90
   1 -14  -1   22.80   12.10
  -1  13   1   -4.40    7.80
  -1  13   1    2.60    7.50
   1 -13  -1   -7.20   12.50
   1 -13  -1   -0.30   13.60
  -1  12   1   59.89    9.70
   1 -12  -1   65.39   14.00
   1 -12  -1   91.29   14.10
  -1  11   1    8.40    6.50
  -1  11   1    2.20    6.50
   1 -11  -1   10.10   11.10
   1 -11  -1    9.40   10.60
   1 -11  -1   16.60    6.60
  -1  10   1   30.90   12.40
  -1  10   1   14.60    6.30
  -1  10   1   20.20    6.00
   1 -10  -1    8.60   10.10
   1 -10  -1   20.00    6.10
  -1   9   1    5.40    6.20
  -1   9   1    6.60    4.40
  -1   9   1    3.40    4.90
  -1   9   1    4.60    7.30
   1  -9  -1   15.00    8.60
   1  -9  -1    2.80    4.70
  -1   8   1   -1.20    6.30
  -1   8   1    2.70    4.20
  -1   8   1   10.30    6.10
  -1   8   1    7.60    4.20
   1  -8  -1    4.30    7.70
   1  -8  -1    5.40    4.30
  -1   7   1    0.80    4.90
  -1   7   1    0.20    3.10
  -1   7   1   -2.90    3.50
   1  -7  -1   -2.00    3.40
   1  -7  -1   -4.70    7.30
  -1   6   1  123.19    7.80
  -1   6   1  125.99    7.60
  -1   6   1  123.69    9.00
   1  -6  -1  123.19   10.00
   1  -6  -1  127.59    7.50
   1  -6  -1  125.59   11.80
  -1   5   1   95.59    7.60
  -1   5   1   87.99    6.00
  -1   5   1   85.79    5.80
   1  -5  -1  100.59    7.90
   1  -5  -1   88.49    6.10
   1  -5  -1   95.89    5.70
  -1   4   1  521.05   22.60
  -1   4   1  507.45   23.20
  -1   4   1  533.85   22.50
   1  -4  -1  518.55   23.20
  -1   3   1   11.30    2.90
   1  -3  -1    9.50    2.50
   1  -2  -1    0.90    1.40
  -1  -2   1   -0.40    1.10
   1   2  -1   -0.50    1.30
  -1  -3   1   11.90    2.20
  -1  -3   1   13.90    2.20
  -1  -3   1   13.40    2.70
   1   3  -1   11.30    2.90
   1   3  -1   12.50    2.20
  -1  -4   1  547.65   22.90
  -1  -4   1  501.95   23.20
  -1  -4   1  514.95   22.90
   1   4  -1  500.55   23.10
   1   4  -1  523.45   22.90
  -1  -5   1   81.59    6.70
  -1  -5   1   91.59    7.70
  -1  -5   1   89.49    6.20
   1   5  -1   86.09    6.20
   1   5  -1   97.39    7.50
  -1  -6   1  134.49   11.90
  -1  -6   1  130.89    8.30
  -1  -6   1  124.69    9.30
  -1  -6   1  127.59   10.10
   1   6  -1  134.49    8.20
   1   6  -1  124.99    9.20
  -1  -7   1   -0.60    3.90
  -1  -7   1    0.90    7.40
   1   7  -1    1.50    5.00
   1   7  -1   -4.90    6.20
   1   7  -1   -3.50    3.30
  -1  -8   1   10.80    7.40
  -1  -8   1    9.90    4.70
   1   8  -1    4.70    4.30
   1   8  -1    1.60    4.70
   1   8  -1    6.40    5.80
   1   8  -1   -3.50    6.20
  -1  -9   1    6.80    8.60
  -1  -9   1    6.70    5.10
   1   9  -1   10.60    5.00
   1   9  -1    7.00    5.90
   1   9  -1   -0.30    4.30
   1   9  -1   -0.10    7.30
  -1 -10   1   11.30    6.10
  -1 -10   1   26.80   10.60
   1  10  -1   21.10    6.80
   1  10  -1    6.60    4.90
   1  10  -1   22.20    6.60
   1  10  -1   20.30   12.90
  -1 -11   1   12.00   10.90
  -1 -11   1    7.60    7.10
   1  11  -1    3.40    5.90
   1  11  -1    8.00    7.10
  -1 -12   1   94.89   12.90
  -1 -12   1   87.19   14.60
   1  12  -1   76.19   10.90
   1  12  -1   77.49    8.70
  -1 -13   1    5.80    8.70
  -1 -13   1   12.40   14.20
  -1 -13   1    2.40   13.80
   1  13  -1    7.00    8.10
   1  13  -1   10.30    8.00
  -1 -14   1    2.60   12.80
  -1 -14   1    3.30   10.30
   1  14  -1    9.60    9.10
   1  14  -1   -8.50    8.60
  -1 -15   1   20.90   16.40
  -1 -15   1   14.90   15.40
   1  15  -1   14.20   10.00
  -1 -16   1    8.00   17.30
   1  16  -1   27.80   11.90
  -1 -17   1  -19.40   17.50
   1  17  -1    6.70   12.70
  -1 -18   1  -16.20   20.50
   1  18  -1   13.20   13.90
  -1 -19   1   15.20   20.80
   1  19  -1   -7.50   14.70
  -1 -20   1    2.50   22.60
   1  20  -1    6.50   15.40
  -2  20   1   16.90   17.10
   2 -20  -1   30.90   24.80
  -2  19   1    7.80   14.50
   2 -19  -1    2.90   22.40
  -2  18   1   37.10   14.30
   2 -18  -1   14.40   21.20
  -2  17   1    3.20   12.50
   2 -17  -1    1.10   17.40
  -2  16   1   11.90   10.90
   2 -16  -1   15.40   14.50
   2 -16  -1   -5.30   16.20
  -2  15   1  -16.90    9.00
   2 -15  -1    3.60   13.10
   2 -15  -1   10.20   15.90
  -2  14   1  -16.40    8.90
  -2  14   1   10.80    8.30
   2 -14  -1    3.20   19.00
   2 -14  -1  -24.40   12.70
  -2  13   1   -2.30    7.50
  -2  13   1    9.60    8.10
   2 -13  -1   13.30   12.40
   2 -13  -1   21.90   14.40
  -2  12   1   10.90    7.50
  -2  12   1   21.40    7.30
   2 -12  -1    7.30   12.90
   2 -12  -1   12.50   10.80
  -2  11   1    3.00    6.20
   2 -11  -1    0.40   11.00
   2 -11  -1  -10.50    6.20
   2 -11  -1   13.60   10.20
  -2  10   1   82.79   11.00
  -2  10   1   91.99    9.00
  -2  10   1   87.19   12.00
   2 -10  -1   77.79    9.80
   2 -10  -1  107.09   12.20
   2 -10  -1   87.59   12.70
  -2   9   1   -3.20    5.40
  -2   9   1    0.10    5.50
  -2   9   1    7.20    7.00
  -2   9   1    6.60    4.40
   2  -9  -1    7.70    9.70
   2  -9  -1   10.30    8.90
  -2   8   1    9.50    5.90
  -2   8   1    8.70    4.30
  -2   8   1    4.10    4.00
   2  -8  -1   12.20    8.30
  -2   7   1   -1.00    3.30
  -2   7   1   -0.20    5.00
  -2   7   1    0.60    3.50
   2  -7  -1    3.00    7.60
   2  -7  -1   -0.70    3.30
  -2   6   1    9.20    3.20
  -2   6   1    5.90    3.20
  -2   6   1    9.10    5.90
  -2   6   1   12.30    4.70
   2  -6  -1    6.10    3.00
   2  -6  -1   10.50    5.40
  -2   5   1   18.00    4.70
  -2   5   1   16.60    3.00
  -2   5   1   18.00    2.90
   2  -5  -1   18.30    2.90
   2  -5  -1   10.00    3.00
   2  -5  -1   18.40    4.90
  -2   4   1   77.29    6.30
  -2   4   1   65.79    4.40
  -2   4   1   56.49    4.60
   2  -4  -1   72.69    6.20
   2  -4  -1   57.99    4.50
  -2   3   1  240.78   10.60
  -2   3   1  233.58   11.30
  -2   3   1  227.68   10.70
   2  -3  -1  238.08   11.30
  -2   2   1   19.20    2.50
   2  -2  -1   15.60    2.10
  -2  -2   1   -1.60    1.60
  -2  -2   1    0.50    1.40
   2   2  -1   -0.30    1.50
  -2  -3   1  246.88   11.60
  -2  -3   1  252.07   11.60
  -2  -3   1  251.17   11.70
   2   3  -1  242.28   11.70
   2   3  -1  242.98   11.60
   2   3  -1  239.98   12.70
  -2  -4   1   67.19    5.30
  -2  -4   1   71.29    5.20
  -2  -4   1   75.29    6.40
   2   4  -1   63.89    6.10
   2   4  -1   71.29    5.30
  -2  -5   1   15.80    3.60
  -2  -5   1   18.40    5.00
  -2  -5   1   14.40    3.40
   2   5  -1   12.10    3.00
   2   5  -1   14.20    4.30
  -2  -6   1    1.40    5.40
  -2  -6   1    2.90    3.50
  -2  -6   1    5.10    8.10
  -2  -6   1   10.00    4.50
   2   6  -1    8.60    3.40
   2   6  -1    5.40    4.70
  -2  -7   1    3.00    4.10
  -2  -7   1    7.70    7.80
   2   7  -1    9.80    5.20
   2   7  -1   -3.60    6.00
   2   7  -1    3.10    3.60
  -2  -8   1    8.50    7.90
  -2  -8   1   -0.60    4.70
   2   8  -1    4.50    4.40
   2   8  -1   -3.40    5.80
   2   8  -1    4.50    5.90
  -2  -9   1   -1.70    5.20
  -2  -9   1   -1.50    8.60
   2   9  -1   -0.70    5.70
   2   9  -1   -0.30    5.50
   2   9  -1    8.00    5.10
   2   9  -1    3.20    7.30
  -2 -10   1   87.49   10.80
  -2 -10   1   90.39   13.10
   2  10  -1  102.99   11.20
   2  10  -1   96.09   10.00
   2  10  -1  110.19   14.80
  -2 -11   1    4.80   10.60
  -2 -11   1   -4.50    7.00
   2  11  -1    6.60    7.40
   2  11  -1    3.10    6.10
  -2 -12   1    3.90   12.60
  -2 -12   1   19.30    8.60
   2  12  -1   23.90    7.10
   2  12  -1   23.40    9.20
  -2 -13   1  -15.00    8.80
  -2 -13   1    1.70   12.70
   2  13  -1    4.60    8.40
   2  13  -1   23.10    7.90
  -2 -14   1   16.80   10.10
   2  14  -1    3.30    9.50
   2  14  -1  -19.30    9.60
  -2 -15   1   -5.30   16.00
   2  15  -1   16.80   10.30
  -2 -16   1   -9.30   16.40
   2  16  -1   16.30   14.80
  -2 -17   1   20.70   17.30
   2  17  -1   16.00   12.00
  -2 -18   1   15.40   20.70
   2  18  -1   -2.90   13.20
  -2 -19   1  -37.10   19.10
   2  19  -1   22.20   14.40
  -2 -20   1   47.80   23.20
   2  20  -1    3.90   15.80
   3 -20  -1   25.80   24.00
  -3  19   1   -8.80   14.90
   3 -19  -1   55.89   22.70
  -3  18   1   -4.90   14.20
   3 -18  -1   15.60   20.60
  -3  17   1   10.70   11.90
   3 -17  -1    2.10   21.40
   3 -17  -1  -22.10   17.70
  -3  16   1    9.70   10.60
   3 -16  -1   32.90   15.10
   3 -16  -1   -0.10   16.90
  -3  15   1   29.00    9.70
   3 -15  -1    0.50   15.90
   3 -15  -1   15.80   13.80
  -3  14   1  -13.10    8.30
  -3  14   1   -3.30    8.20
   3 -14  -1   -4.90   15.80
   3 -14  -1    5.80   13.90
  -3  13   1  -12.00    8.00
  -3  13   1   20.00    7.60
   3 -13  -1   -1.80   13.60
   3 -13  -1   17.30   12.40
  -3  12   1   17.60    7.30
  -3  12   1    8.60    6.80
   3 -12  -1  -16.00   10.20
   3 -12  -1   16.90   12.80
  -3  11   1   -6.40    6.00
  -3  11   1   -5.40    6.00
   3 -11  -1   17.50   11.10
   3 -11  -1   -1.00    8.90
  -3  10   1   -4.00    7.60
  -3  10   1   -5.00    5.90
   3 -10  -1  -18.10    9.80
   3 -10  -1    0.00    5.70
   3 -10  -1   -8.10    8.90
  -3   9   1   34.50    7.90
  -3   9   1   21.80    7.20
  -3   9   1   21.50    5.10
  -3   9   1   23.70    6.20
   3  -9  -1   22.50    8.20
   3  -9  -1   31.70    9.70
   3  -9  -1   19.10    5.10
  -3   8   1  192.18   13.70
  -3   8   1  205.88   11.50
  -3   8   1  197.48   11.60
  -3   8   1  217.38   13.30
   3  -8  -1  177.38   14.70
   3  -8  -1  215.38   14.60
   3  -8  -1  199.08   11.40
  -3   7   1    6.80    3.70
  -3   7   1    3.70    5.50
  -3   7   1    0.60    5.80
  -3   7   1    4.10    3.30
   3  -7  -1    2.10    3.40
  -3   6   1    3.80    4.70
  -3   6   1    6.00    3.30
  -3   6   1    1.50    3.10
  -3   6   1    8.20    5.60
   3  -6  -1    5.60    7.80
   3  -6  -1    3.20    2.90
  -3   5   1  187.68   10.80
  -3   5   1  170.38    9.40
  -3   5   1  172.78    9.10
   3  -5  -1  179.08    9.60
   3  -5  -1  188.28    9.20
   3  -5  -1  182.98   10.80
  -3   4   1   52.19    5.90
  -3   4   1   48.80    4.40
  -3   4   1   47.90    4.20
   3  -4  -1   49.40    4.00
   3  -4  -1   46.10    5.90
  -3   3   1    2.50    1.70
  -3   3   1   -3.30    1.90
  -3   3   1   -2.70    3.10
   3  -3  -1   -0.40    2.80
   3  -3  -1    3.40    1.70
   3  -3  -1   -0.30    2.00
  -3   2   1  174.28    8.40
   3  -2  -1  177.08    8.20
   3  -2  -1  172.18    8.30
   3  -2  -1  177.88    8.60
   3  -2  -1  185.08    8.70
  -3   1   1   -0.50    2.00
  -3   1   1   -0.30    1.30
   3  -1  -1    0.80    1.10
  -3   0   1    0.20    1.30
  -3   0   1    0.70    1.10
   3   0  -1    0.20    1.10
  -3  -1   1    2.10    1.20
  -3  -1   1   -2.00    1.20
   3   1  -1   -2.90    1.30
  -3  -2   1  190.58    8.80
  -3  -2   1  148.09    8.30
  -3  -2   1  156.88    8.50
   3   2  -1  180.08    8.40
   3   2  -1  196.18    8.70
  -3  -3   1   -1.70    2.20
  -3  -3   1   -0.90    2.90
  -3  -3   1   -0.20    2.30
   3   3  -1    1.10    2.40
   3   3  -1   -0.40    3.00
   3   3  -1   -3.20    2.10
  -3  -4   1   49.80    6.10
  -3  -4   1   53.09    5.00
  -3  -4   1   46.90    5.10
   3   4  -1   50.09    4.90
   3   4  -1   45.00    5.20
   3   4  -1   50.39    5.70
  -3  -5   1  177.08   10.70
  -3  -5   1  162.68    9.90
  -3  -5   1  183.08   10.00
   3   5  -1  175.58    9.80
   3   5  -1  183.18   10.50
  -3  -6   1   -2.00    3.50
  -3  -6   1    2.00    7.50
  -3  -6   1    1.50    5.50
  -3  -6   1   -8.00    5.60
   3   6  -1    2.70    3.20
   3   6  -1   -0.40    4.50
   3   6  -1    0.60    6.30
  -3  -7   1    9.00    4.40
  -3  -7   1   -6.10    7.90
   3   7  -1    3.70    3.70
   3   7  -1   14.70    5.20
   3   7  -1   -3.20    6.00
  -3  -8   1  181.58   12.30
  -3  -8   1  194.48   15.00
   3   8  -1  218.78   13.10
   3   8  -1  212.98   12.90
   3   8  -1  190.58   12.30
  -3  -9   1   22.10    9.70
  -3  -9   1   13.20    5.80
   3   9  -1   22.20    5.70
   3   9  -1   29.80    7.80
   3   9  -1   27.00    6.70
  -3 -10   1    5.40    9.90
  -3 -10   1    1.30    7.00
   3  10  -1    0.30    7.10
   3  10  -1   10.00    6.50
   3  10  -1    2.20    8.70
   3  10  -1   -6.60   12.00
  -3 -11   1    0.60   10.30
  -3 -11   1    7.10    7.10
   3  11  -1   -7.40    6.90
   3  11  -1    2.70    6.60
  -3 -12   1   13.10   11.70
  -3 -12   1    8.40    8.20
   3  12  -1    0.10    6.80
   3  12  -1   -9.10    8.30
  -3 -13   1   -4.70    8.60
  -3 -13   1  -13.00   13.40
   3  13  -1    4.80    8.20
   3  13  -1   12.10    9.20
  -3 -14   1   17.70   10.20
   3  14  -1    1.50    9.40
   3  14  -1    0.00   11.70
  -3 -15   1   42.50   16.20
   3  15  -1   21.80   11.10
  -3 -16   1    9.30   16.00
   3  16  -1   -7.20   11.80
  -3 -17   1  -18.10   16.30
   3  17  -1   13.10   11.80
  -3 -18   1    2.60   19.80
   3  18  -1   24.00   13.80
  -3 -19   1   23.80   20.40
   3  19  -1  -23.90   14.10
   3  20  -1   -0.60   15.30
   4 -20  -1   26.90   25.40
   4 -19  -1  -16.20   23.00
  -4  18   1  -12.80   13.10
   4 -18  -1    7.50   19.80
  -4  17   1    4.80   12.20
   4 -17  -1   -0.20   16.40
   4 -17  -1  -17.20   17.40
  -4  16   1   -1.40   10.30
   4 -16  -1   30.50   17.30
   4 -16  -1   18.00   16.10
  -4  15   1   -4.90    9.80
   4 -15  -1    4.00   16.40
   4 -15  -1   -8.20   16.00
  -4  14   1   -4.00    8.50
  -4  14   1   -6.70    8.10
   4 -14  -1  -10.60   15.90
   4 -14  -1    6.30   14.30
  -4  13   1   -7.90    7.50
   4 -13  -1   20.20   15.20
   4 -13  -1    8.00   12.10
  -4  12   1   -5.10    6.80
  -4  12   1   -9.50    6.80
   4 -12  -1   -3.90   12.80
   4 -12  -1   11.10   10.50
  -4  11   1   37.60    7.40
  -4  11   1   49.30    7.50
   4 -11  -1   37.50   12.10
   4 -11  -1   31.50    9.80
  -4  10   1   12.70    6.90
   4 -10  -1   11.90    9.20
   4 -10  -1   -2.40   13.00
   4 -10  -1   10.30    5.80
  -4   9   1   -4.50    4.80
  -4   9   1   -9.80    7.20
  -4   9   1   -1.20    8.20
  -4   9   1    0.00    4.70
   4  -9  -1    6.10    4.90
   4  -9  -1   -3.50    9.10
   4  -9  -1    0.80    8.10
  -4   8   1   29.70    4.70
  -4   8   1   38.30    7.50
  -4   8   1   29.70    4.50
  -4   8   1   27.80    7.20
   4  -8  -1   27.70    4.80
   4  -8  -1   37.80    8.80
  -4   7   1    6.60    5.50
  -4   7   1   14.70    4.00
  -4   7   1    6.80    3.70
  -4   7   1    7.80    6.20
   4  -7  -1    8.20    3.60
   4  -7  -1   17.70    8.10
  -4   6   1   57.19    7.90
  -4   6   1   52.79    5.90
  -4   6   1   55.39    7.70
  -4   6   1   46.30    5.40
   4  -6  -1   62.89    5.80
  -4   5   1    2.40    7.10
  -4   5   1   -0.70    2.80
  -4   5   1   -2.40    2.80
  -4   5   1    0.30    4.70
   4  -5  -1   -0.60    3.00
   4  -5  -1    1.70    3.60
   4  -5  -1    2.20    4.70
  -4   4   1   45.90    5.60
  -4   4   1   39.40    4.10
  -4   4   1   44.60    4.60
   4  -4  -1   56.19    4.40
   4  -4  -1   56.19    6.00
   4  -4  -1   50.79    5.10
  -4   3   1  273.37   13.50
   4  -3  -1  273.87   12.50
   4  -3  -1  276.37   13.30
   4  -3  -1  267.37   12.70
  -4   2   1   40.60    3.70
   4  -2  -1   36.60    4.30
   4  -2  -1   41.30    3.30
   4  -2  -1   34.90    3.80
   4  -2  -1   37.40    3.50
  -4   1   1    1.50    1.90
  -4   1   1    0.30    1.90
   4  -1  -1    1.10    1.80
   4  -1  -1   -0.30    2.00
   4  -1  -1    1.90    1.80
  -4   0   1    2.60    1.90
  -4   0   1   -2.00    1.70
   4   0  -1   -2.70    1.90
   4   0  -1    1.20    1.70
   4   0  -1    2.90    1.80
  -4  -1   1   -0.90    2.10
  -4  -1   1    0.40    2.00
  -4  -1   1    0.70    1.90
   4   1  -1    2.10    1.90
   4   1  -1   -3.50    1.90
   4   1  -1   -0.50    1.90
  -4  -2   1   34.70    3.70
  -4  -2   1   34.20    3.90
  -4  -2   1   38.50    4.20
   4   2  -1   31.80    3.90
   4   2  -1   36.50    4.10
   4   2  -1   41.70    4.40
  -4  -3   1  272.17   13.10
  -4  -3   1  280.77   13.20
  -4  -3   1  280.17   13.40
   4   3  -1  276.37   13.30
   4   3  -1  268.07   13.20
   4   3  -1  278.87   13.40
  -4  -4   1   48.80    5.40
  -4  -4   1   46.20    5.40
  -4  -4   1   43.70    6.20
   4   4  -1   44.00    5.20
   4   4  -1   48.60    5.40
   4   4  -1   50.39    6.00
  -4  -5   1    2.10    3.50
  -4  -5   1   -0.50    4.80
  -4  -5   1    2.90    3.50
   4   5  -1   -6.90    3.20
   4   5  -1    3.40    3.10
   4   5  -1    3.00    4.30
  -4  -6   1   63.69    9.00
  -4  -6   1   67.39    6.90
  -4  -6   1   59.79    8.90
   4   6  -1   58.69    7.30
   4   6  -1   56.99    7.60
   4   6  -1   58.19    6.60
   4   6  -1   47.50    6.90
  -4  -7   1   -1.00    4.40
  -4  -7   1    9.90    7.20
   4   7  -1    4.60    4.10
   4   7  -1    5.40    5.30
   4   7  -1   -2.00    5.90
  -4  -8   1   15.20    5.40
  -4  -8   1   29.60    8.20
   4   8  -1   21.90    5.20
   4   8  -1   35.80    7.00
   4   8  -1   28.50    6.50
  -4  -9   1   -4.10    5.40
  -4  -9   1    7.10    8.20
   4   9  -1   -6.80    6.20
   4   9  -1    0.70    6.90
   4   9  -1    5.70    5.10
  -4 -10   1    6.40    9.50
  -4 -10   1   25.70    7.10
   4  10  -1    5.00    6.90
   4  10  -1    8.90    7.30
   4  10  -1   15.10   14.00
  -4 -11   1   32.00   11.40
  -4 -11   1   17.40    7.50
   4  11  -1   28.90    8.60
  -4 -12   1   14.80    8.40
  -4 -12   1   15.30   11.70
   4  12  -1   -0.60    8.50
   4  12  -1   -8.40    8.60
  -4 -13   1   14.80   13.20
  -4 -13   1   10.50    9.10
   4  13  -1    3.10    9.40
  -4 -14   1   -5.50   10.30
   4  14  -1   -0.80    9.50
   4  14  -1   -2.70   10.00
  -4 -15   1   -9.00   14.60
   4  15  -1   15.60   18.50
  -4 -16   1   -2.40   15.20
   4  16  -1   12.70   11.80
  -4 -17   1   -7.40   16.90
   4  17  -1   -3.10   11.70
  -4 -18   1    3.00   20.50
   4  18  -1   19.50   13.60
  -4 -19   1   25.70   20.50
   4  19  -1  -28.50   14.20
  -4 -20   1  -29.20   22.20
   4  20  -1  -34.50   15.70
   5 -20  -1   15.70   26.90
   5 -19  -1  -30.40   22.50
  -5  18   1   22.70   19.40
   5 -18  -1    0.80   20.00
   5 -18  -1   -2.20   35.90
   5 -17  -1    7.60   18.70
   5 -17  -1   11.00   18.40
  -5  16   1   11.50   10.70
   5 -16  -1  -15.90   17.50
   5 -16  -1   28.70   17.00
  -5  15   1    8.80    9.10
   5 -15  -1    5.50   15.70
   5 -15  -1   24.80   15.40
  -5  14   1   -6.10    8.50
  -5  14   1  -13.10    8.70
   5 -14  -1    1.50   15.10
   5 -14  -1   14.70   14.10
  -5  13   1   13.40    7.50
  -5  13   1   -4.60    7.50
   5 -13  -1    9.70   11.90
   5 -13  -1   -9.70   14.90
  -5  12   1   -6.00    6.80
  -5  12   1    2.80    6.70
   5 -12  -1    7.70   13.50
   5 -12  -1    5.00   11.00
  -5  11   1   -0.70    6.50
  -5  11   1   -3.90    7.70
   5 -11  -1  -11.00   10.10
   5 -11  -1   22.30   11.50
  -5  10   1    9.90    6.70
   5 -10  -1   19.40   11.40
   5 -10  -1   -3.80    9.00
   5 -10  -1   13.20    6.30
  -5   9   1   63.99   10.10
  -5   9   1   45.30    6.40
  -5   9   1   42.70    6.00
  -5   9   1   76.89   11.00
   5  -9  -1   49.50    6.30
   5  -9  -1   41.60    8.90
  -5   8   1  215.68   12.60
  -5   8   1  232.18   15.20
  -5   8   1  215.78   12.40
  -5   8   1  209.68   14.50
   5  -8  -1  222.28   12.50
   5  -8  -1  224.58   15.10
  -5   7   1    8.20    6.10
  -5   7   1    2.00    3.80
  -5   7   1   -0.90    5.80
  -5   7   1   -5.20    3.70
   5  -7  -1    6.70    7.10
   5  -7  -1    5.60    4.20
  -5   6   1   10.80    3.50
  -5   6   1    7.90    3.50
  -5   6   1   14.60    6.20
  -5   6   1    8.90    5.30
   5  -6  -1   10.70    3.50
   5  -6  -1    5.40    7.50
  -5   5   1    3.10    4.70
  -5   5   1   -0.50    2.90
  -5   5   1    3.60    3.00
  -5   5   1    9.50    6.10
   5  -5  -1    2.20    5.20
   5  -5  -1    5.40    5.20
   5  -5  -1    2.30    2.90
  -5   4   1   -0.50    5.60
  -5   4   1   -2.80    2.80
  -5   4   1   -3.00    2.20
   5  -4  -1    0.10    4.30
   5  -4  -1   -0.30    2.50
   5  -4  -1    0.70    3.10
  -5   3   1   32.40    4.30
   5  -3  -1   34.20    4.70
   5  -3  -1   33.40    4.50
   5  -3  -1   22.70    3.80
   5  -3  -1   29.10    4.20
  -5   2   1  567.94   24.70
  -5   2   1  558.84   24.80
   5  -2  -1  573.74   24.70
   5  -2  -1  551.24   24.70
   5  -2  -1  568.74   24.60
  -5   1   1   10.10    2.60
  -5   1   1   16.70    2.60
  -5   1   1   12.10    2.60
   5  -1  -1   17.10    2.90
   5  -1  -1   15.20    2.60
   5  -1  -1   13.50    2.60
  -5   0   1   -0.80    2.20
  -5   0   1   -0.80    2.30
  -5   0   1   -0.10    2.00
   5   0  -1    0.80    2.10
   5   0  -1    1.50    2.30
   5   0  -1   -4.70    2.40
  -5  -1   1   11.10    4.30
  -5  -1   1    9.70    2.60
  -5  -1   1   14.10    2.80
   5   1  -1   17.00    2.80
   5   1  -1   14.30    3.00
   5   1  -1    7.20    3.20
  -5  -2   1  568.94   25.30
  -5  -2   1  566.64   24.70
  -5  -2   1  568.04   25.20
   5   2  -1  557.84   24.70
   5   2  -1  573.14   25.30
   5   2  -1  575.24   25.20
  -5  -3   1   25.20    3.80
  -5  -3   1   31.40    4.80
  -5  -3   1   31.60    4.10
   5   3  -1   28.10    4.10
   5   3  -1   30.80    4.10
   5   3  -1   36.80    4.80
  -5  -4   1   -3.80    3.30
  -5  -4   1   -0.90    4.10
  -5  -4   1   -2.10    3.20
   5   4  -1    0.80    4.10
   5   4  -1    2.50    3.40
   5   4  -1   -6.90    3.50
  -5  -5   1    0.00    4.20
  -5  -5   1   -2.60    4.00
  -5  -5   1    3.20    4.70
   5   5  -1    4.80    3.40
   5   5  -1   -1.30    5.90
   5   5  -1    5.40    3.60
   5   5  -1    0.80    4.30
  -5  -6   1   13.70    4.30
  -5  -6   1    4.80    6.70
  -5  -6   1    5.10    7.00
   5   6  -1    8.20    4.70
   5   6  -1    6.60    6.40
   5   6  -1    2.70    4.00
   5   6  -1   10.20    4.00
  -5  -7   1    3.20    4.50
  -5  -7   1   -6.50    7.40
   5   7  -1   -2.00    5.90
   5   7  -1    0.10    4.00
   5   7  -1    5.80    5.40
   5   7  -1   -3.30    4.00
  -5  -8   1  210.98   13.20
  -5  -8   1  214.48   14.80
   5   8  -1  211.58   13.00
   5   8  -1  236.18   13.30
   5   8  -1  205.68   13.20
   5   8  -1  208.58   13.80
  -5  -9   1   41.30    7.10
  -5  -9   1   42.60    9.80
   5   9  -1   43.90    8.10
   5   9  -1   39.70    6.80
   5   9  -1   59.19    8.80
   5   9  -1   57.99    8.50
  -5 -10   1    7.70    6.40
  -5 -10   1   15.60    9.90
   5  10  -1    4.50    7.10
   5  10  -1    1.20   11.30
  -5 -11   1    5.40   10.40
  -5 -11   1   -4.00    7.60
   5  11  -1  -10.40    7.80
  -5 -12   1   -7.50    8.20
  -5 -12   1   11.70   11.60
   5  12  -1  -13.90    8.80
  -5 -13   1  -15.60    9.50
  -5 -13   1    6.10   13.30
   5  13  -1    5.30    9.90
  -5 -14   1   34.30   11.60
   5  14  -1  -16.40   10.40
   5  14  -1   -2.00   10.30
  -5 -15   1   33.20   15.60
   5  15  -1   21.30   11.60
  -5 -16   1   10.90   15.80
   5  16  -1   23.30   12.60
  -5 -17   1   39.70   18.00
   5  17  -1   -7.40   11.80
  -5 -18   1   20.30   20.90
   5  18  -1  -13.30   13.70
  -5 -19   1  -17.80   20.40
   5  19  -1  -20.30   15.00
  -5 -20   1    2.10   23.00
   5  20  -1    4.40   15.60
   6 -20  -1   -8.00   25.00
   6 -19  -1   -4.70   21.20
   6 -18  -1  -18.60   25.40
   6 -18  -1  -35.20   19.70
   6 -17  -1   21.00   19.50
   6 -17  -1  -16.40   18.20
  -6  16   1  -14.40   10.40
   6 -16  -1  -22.30   17.90
   6 -16  -1   13.40   17.40
  -6  15   1   -5.90    9.40
   6 -15  -1    2.60   16.30
   6 -15  -1   -0.70   16.70
  -6  14   1    5.30    8.30
  -6  14   1    2.90    8.80
   6 -14  -1   29.90   15.60
   6 -14  -1   16.50   14.30
  -6  13   1   15.90    8.10
  -6  13   1   11.70    7.40
   6 -13  -1    2.30   12.40
   6 -13  -1    3.40   18.10
  -6  12   1   -7.20    7.10
  -6  12   1    8.10    7.00
   6 -12  -1    2.10   13.70
   6 -12  -1   11.70   11.50
   6 -12  -1   -5.70   11.10
  -6  11   1   18.70    7.80
   6 -11  -1   11.70   11.10
   6 -11  -1   16.60   12.10
  -6  10   1   10.00    6.10
  -6  10   1   -3.10    8.40
   6 -10  -1   12.40    6.10
   6 -10  -1   10.20   10.80
   6 -10  -1    2.50    9.80
  -6   9   1    5.00    6.10
  -6   9   1   16.30    8.10
  -6   9   1    5.30    5.30
   6  -9  -1   11.70    8.50
   6  -9  -1    5.20    5.40
  -6   8   1   71.89    7.90
  -6   8   1   77.69   11.70
  -6   8   1   84.19   10.00
  -6   8   1   76.19    8.60
   6  -8  -1   88.69   10.60
   6  -8  -1   94.09    8.60
  -6   7   1    1.00    3.90
  -6   7   1    1.70    6.20
  -6   7   1    0.90    6.00
  -6   7   1    5.60    4.10
   6  -7  -1   12.20    7.20
   6  -7  -1    5.60    4.20
  -6   6   1    4.90    3.60
  -6   6   1   16.50    5.80
  -6   6   1    9.50    3.80
  -6   6   1   14.20    6.20
   6  -6  -1    7.80    7.50
   6  -6  -1    8.30    4.30
  -6   5   1   35.00    5.80
  -6   5   1   38.50    6.60
  -6   5   1   43.20    6.30
   6  -5  -1   50.69    8.20
   6  -5  -1   36.90    5.40
   6  -4  -1   -4.20    3.60
   6  -4  -1   -0.90    2.80
   6  -4  -1    6.60    4.40
   6  -4  -1   -5.60    3.90
  -6   3   1  144.59    8.70
   6  -3  -1  156.28    8.90
   6  -3  -1  154.18    8.60
   6  -3  -1  149.59    8.40
   6  -3  -1  146.89    9.20
  -6   2   1   -0.70    2.90
  -6   2   1   -3.10    2.70
  -6   2   1    2.10    2.80
   6  -2  -1    1.90    2.70
   6  -2  -1   -2.60    2.70
   6  -2  -1    0.10    3.00
  -6   1   1    9.80    2.70
  -6   1   1    2.70    2.50
  -6   1   1    2.40    2.80
   6  -1  -1   -0.60    3.00
   6  -1  -1    5.70    2.80
   6  -1  -1    3.70    2.80
  -6   0   1   -4.00    2.70
  -6   0   1   -0.50    2.60
  -6   0   1    4.80    2.60
   6   0  -1   -2.20    2.90
   6   0  -1   -5.30    2.80
   6   0  -1   -0.30    2.80
  -6  -1   1    3.20    2.80
  -6  -1   1    1.70    2.70
  -6  -1   1    6.90    3.20
   6   1  -1    1.20    2.80
   6   1  -1    3.50    3.10
   6   1  -1    3.30    3.00
  -6  -2   1    0.00    3.90
  -6  -2   1   -5.10    3.10
   6   2  -1    0.90    3.40
   6   2  -1   -3.70    3.00
   6   2  -1   -2.70    2.80
  -6  -3   1  142.69    9.40
  -6  -3   1  158.98    9.30
  -6  -3   1  144.79    8.90
   6   3  -1  144.19    9.00
   6   3  -1  176.48    9.20
   6   3  -1  155.58    9.50
  -6  -4   1   -3.20    3.90
  -6  -4   1   -5.70    4.20
  -6  -4   1   -7.00    3.60
   6   4  -1   -4.90    7.40
   6   4  -1    0.20    3.80
   6   4  -1    1.80    3.90
   6   4  -1   -2.00    3.10
  -6  -5   1   39.10   12.40
  -6  -5   1   30.80    4.90
  -6  -5   1   48.30    7.80
  -6  -5   1   38.90    5.70
   6   5  -1   35.70    5.10
   6   5  -1   32.90    7.10
   6   5  -1   47.60    6.30
   6   5  -1   39.20    5.20
  -6  -6   1    5.50    6.90
  -6  -6   1    7.60    4.60
   6   6  -1    9.40    5.00
   6   6  -1   13.00    4.90
   6   6  -1    8.40    6.80
   6   6  -1   13.90    4.40
  -6  -7   1    0.00    6.90
  -6  -7   1    9.00    5.40
   6   7  -1   -0.60    4.50
   6   7  -1   -6.70    5.90
   6   7  -1    4.30    4.80
   6   7  -1   -3.50    5.20
  -6  -8   1   81.59   10.20
  -6  -8   1   70.09    9.40
   6   8  -1   90.79    9.50
   6   8  -1   90.09    9.50
   6   8  -1   70.19    8.50
   6   8  -1   82.29    8.70
  -6  -9   1    2.20    9.20
  -6  -9   1    8.30    6.30
   6   9  -1   14.10    7.70
   6   9  -1    0.10    7.60
   6   9  -1    8.70    5.60
   6   9  -1   -1.90    5.30
  -6 -10   1    7.00    7.40
  -6 -10   1   10.20    9.30
   6  10  -1   -0.60    8.00
   6  10  -1    8.40    6.10
  -6 -11   1   16.70    8.50
  -6 -11   1    0.00   10.40
   6  11  -1   14.10    8.80
  -6 -12   1   -8.10   11.70
  -6 -12   1   -0.60    8.60
   6  12  -1    8.10    9.60
  -6 -13   1   16.40   13.60
  -6 -13   1  -19.20    9.30
   6  13  -1    3.40    9.70
  -6 -14   1    8.50   19.10
  -6 -15   1   12.30   16.90
   6  15  -1  -14.60   10.90
  -6 -16   1  -21.50   16.20
   6  16  -1    0.90   11.30
  -6 -17   1  -23.40   17.50
   6  17  -1    8.60   13.30
  -6 -18   1    2.00   20.80
   6  18  -1   -0.30   14.10
  -6 -19   1  -10.90   20.20
   6  19  -1    3.90   15.10
  -6 -20   1   42.30   25.00
   6  20  -1  -25.90   15.50
   7 -20  -1   28.90   26.30
   7 -19  -1   24.80   22.40
   7 -18  -1    2.20   20.40
   7 -18  -1   28.70   24.00
   7 -17  -1  -12.70   20.80
   7 -17  -1  -11.70   23.90
   7 -16  -1   22.10   18.60
  -7  15   1   -9.40    9.90
   7 -15  -1   17.90   17.80
   7 -15  -1    8.60   16.40
  -7  14   1   -2.20    8.40
   7 -14  -1    2.50   15.20
   7 -14  -1   -7.30   14.50
  -7  13   1   17.00    8.50
  -7  13   1   12.00    7.70
   7 -13  -1    2.50   13.20
   7 -13  -1   -4.90   18.60
  -7  12   1   16.70    7.80
  -7  12   1    5.40    9.30
   7 -12  -1    8.40    8.90
   7 -12  -1  -15.70   12.40
   7 -12  -1   -4.50   12.20
  -7  11   1    5.60    7.20
  -7  11   1   -0.10   10.30
   7 -11  -1   -9.70    7.30
   7 -11  -1   -2.80   11.70
   7 -11  -1    7.90   10.60
  -7  10   1   -8.20    8.80
  -7  10   1    8.40    5.80
   7 -10  -1    7.70    6.10
   7 -10  -1   -1.60    9.90
  -7   9   1  133.49   10.40
  -7   9   1  123.99   12.70
   7  -9  -1  125.79   13.20
   7  -9  -1  133.59   11.10
  -7   8   1   33.10    8.90
  -7   8   1   25.90    5.50
  -7   8   1   15.30    5.00
  -7   8   1   32.60    8.00
   7  -8  -1   23.20    5.40
   7  -8  -1   24.50    8.30
  -7   7   1   11.70    6.30
  -7   7   1   -1.30    4.00
  -7   7   1    5.20    4.30
  -7   7   1   -3.50    6.50
   7  -7  -1    4.10    4.40
   7  -7  -1   -0.70    7.00
  -7   6   1    1.50    4.00
  -7   6   1   -8.40    5.80
  -7   6   1    4.00    3.60
  -7   6   1   -9.10    5.40
   7  -6  -1    0.20    4.00
   7  -6  -1    1.80    6.90
  -7   5   1    1.80    6.10
  -7   5   1   -1.80    3.50
   7  -5  -1    2.20    7.20
   7  -5  -1    2.10    4.50
   7  -5  -1    2.20    3.70
  -7   4   1   18.10    4.10
  -7   4   1   28.50    6.50
   7  -4  -1   26.10    7.60
   7  -4  -1   22.10    4.40
   7  -4  -1   17.60    8.20
   7  -4  -1   17.90    5.60
   7  -4  -1   25.40    3.90
  -7   3   1    9.10    4.30
  -7   3   1   10.20    3.60
   7  -3  -1    1.60    7.60
   7  -3  -1   14.20    4.10
   7  -3  -1   10.30    4.60
   7  -3  -1   14.20    3.90
   7  -3  -1   15.00    3.50
  -7   2   1   26.80    3.80
  -7   2   1   23.80    3.90
  -7   2   1   30.50    4.80
   7  -2  -1   26.40    3.90
   7  -2  -1   22.50    3.80
   7  -2  -1   34.30    5.40
  -7   1   1   34.40    4.70
  -7   1   1   38.80    5.00
  -7   1   1   36.10    5.20
   7  -1  -1   49.90    5.20
   7  -1  -1   30.80    5.10
   7  -1  -1   43.40    5.10
  -7   0   1   -4.40    3.20
  -7   0   1    3.20    3.10
  -7   0   1    2.00    3.00
   7   0  -1   -4.20    3.20
   7   0  -1   -0.90    4.20
   7   0  -1   -0.30    3.00
  -7  -1   1   32.30    5.30
  -7  -1   1   39.00    5.30
  -7  -1   1   33.00    4.90
   7   1  -1   31.30    5.10
   7   1  -1   35.30    4.20
   7   1  -1   36.20    5.10
  -7  -2   1   27.90    4.20
  -7  -2   1   19.60    3.90
  -7  -2   1   23.10    4.30
   7   2  -1   20.50    3.70
   7   2  -1   23.30    4.10
   7   2  -1   22.10    4.10
  -7  -3   1    3.90    3.70
  -7  -3   1   14.50    5.20
  -7  -3   1    9.80    4.20
   7   3  -1   20.40    4.10
   7   3  -1   15.00    4.00
   7   3  -1   12.20    3.80
  -7  -4   1   14.50    4.80
  -7  -4   1   24.00    5.00
  -7  -4   1   12.90    4.50
   7   4  -1   20.40    6.40
   7   4  -1   16.80    4.50
   7   4  -1   21.70    4.50
   7   4  -1   21.80    4.10
  -7  -5   1    1.40    5.00
  -7  -5   1   -8.00    5.20
  -7  -5   1    4.40    7.30
   7   5  -1    8.40    4.50
   7   5  -1   -7.80    6.10
   7   5  -1   -1.50    3.80
   7   5  -1   -2.10    4.30
  -7  -6   1   10.80    5.00
  -7  -6   1    1.50    6.60
   7   6  -1   -1.80    4.90
   7   6  -1   -2.40    6.00
   7   6  -1   -1.30    4.60
   7   6  -1    6.00    4.40
  -7  -7   1    4.10    6.60
  -7  -7   1    6.20    5.30
   7   7  -1    4.00    4.90
   7   7  -1   10.20    5.60
   7   7  -1    3.50    5.20
   7   7  -1    6.00    6.00
  -7  -8   1   19.60    8.60
  -7  -8   1   29.30    6.50
   7   8  -1   27.00    7.40
   7   8  -1   25.80    6.80
   7   8  -1   17.20    5.80
   7   8  -1   13.80    5.80
  -7  -9   1  154.98   12.60
  -7  -9   1  137.19   13.10
   7   9  -1  135.89   12.60
   7   9  -1  149.49   12.80
   7   9  -1  118.09   12.80
   7   9  -1  127.39   11.20
  -7 -10   1   -7.20    9.80
  -7 -10   1   -2.60    7.10
   7  10  -1    5.50    8.40
  -7 -11   1    2.10    8.20
  -7 -11   1   -7.60   10.10
   7  11  -1   -7.90    8.60
   7  11  -1   -3.10    6.90
  -7 -12   1   -7.00   12.10
  -7 -12   1   21.30    9.10
   7  12  -1    5.50    8.40
   7  12  -1    3.70    9.80
  -7 -13   1   19.70   10.10
  -7 -13   1   -5.90   13.20
   7  13  -1    5.30   11.10
  -7 -14   1   -0.70   16.50
   7  14  -1   14.10   11.50
  -7 -15   1   -0.20   15.60
   7  15  -1   -0.70   12.10
  -7 -16   1  -17.10   16.00
   7  16  -1    5.10   12.30
  -7 -17   1  -17.30   17.80
   7  17  -1    6.90   13.20
  -7 -18   1    8.40   20.60
   7  18  -1    9.80   14.80
  -7 -19   1  -11.20   21.80
   7  19  -1  -11.30   15.50
  -7 -20   1   45.50   27.30
   7  20  -1   -2.60   15.70
   8 -19  -1   11.10   23.80
   8 -19  -1    3.90   25.20
   8 -18  -1   41.80   22.70
   8 -18  -1   -9.50   21.50
   8 -17  -1  -23.30   22.20
   8 -17  -1   17.50   21.10
   8 -16  -1    4.80   17.40
   8 -16  -1   32.70   26.60
   8 -15  -1    0.30   15.90
   8 -15  -1   -6.30   18.40
  -8  14   1  -13.20    9.10
   8 -14  -1   -4.10   15.00
   8 -14  -1  -12.90   15.30
  -8  13   1   23.40    9.40
  -8  13   1   19.40    8.80
   8 -13  -1   15.50   13.70
   8 -13  -1    0.00   14.80
  -8  12   1   18.70   11.80
   8 -12  -1   -6.60   11.70
   8 -12  -1    3.60    9.10
   8 -12  -1   -2.10   14.00
  -8  11   1   13.00    7.10
  -8  11   1   11.20   10.80
   8 -11  -1   27.60   11.50
   8 -11  -1   28.30    7.80
  -8  10   1    6.00    6.20
  -8  10   1   -5.50    8.60
   8 -10  -1    5.30    6.60
   8 -10  -1    7.70   10.30
  -8   9   1   -1.00    8.10
   8  -9  -1    7.80    9.40
   8  -9  -1    6.60    6.00
  -8   8   1   29.80   10.80
  -8   8   1   42.00    8.50
  -8   8   1   22.60    6.30
  -8   8   1   35.70    5.40
   8  -8  -1   33.50    9.60
   8  -8  -1   22.30    5.80
  -8   7   1   43.40    6.60
  -8   7   1   46.50    8.50
  -8   7   1   58.79    9.50
   8  -7  -1   37.50    9.70
   8  -7  -1   59.49    7.90
  -8   6   1    1.80    6.20
  -8   6   1    0.10    4.70
   8  -6  -1   -4.20    4.30
   8  -6  -1    3.30    5.20
   8  -6  -1    7.60    7.10
  -8   5   1    3.60    5.70
   8  -5  -1    5.10    6.80
   8  -5  -1   -0.20    3.90
   8  -5  -1   -1.60    4.70
  -8   4   1    3.90    5.60
  -8   4   1    6.90    6.30
  -8   4   1    1.70    4.20
   8  -4  -1   -1.20    3.70
   8  -4  -1  -10.20    7.20
   8  -4  -1    1.70    4.40
  -8   3   1   33.70    4.80
  -8   3   1   41.60    7.20
  -8   3   1   36.50    5.60
   8  -3  -1   43.80    5.60
   8  -3  -1   29.10    5.60
   8  -3  -1   35.20    5.80
   8  -3  -1   33.00    4.60
   8  -3  -1   36.50    7.90
  -8   2   1    4.20    3.60
  -8   2   1    3.30    3.60
  -8   2   1    1.80    3.70
   8  -2  -1    1.20    3.90
   8  -2  -1    2.70    3.60
   8  -2  -1    1.70    3.70
   8  -2  -1   -3.10    7.50
  -8   1   1   -0.40    3.30
  -8   1   1    3.00    3.50
  -8   1   1    1.00    3.60
   8  -1  -1   -0.70    3.30
   8  -1  -1    7.60    3.80
   8  -1  -1    5.10    4.00
  -8   0   1   -4.30    3.40
  -8   0   1    1.20    3.40
  -8   0   1   -5.90    3.10
   8   0  -1    0.00    3.60
   8   0  -1   -4.80    3.30
   8   0  -1   -6.00    3.70
  -8  -1   1    1.80    3.60
  -8  -1   1    0.70    3.20
  -8  -1   1    5.00    3.90
   8   1  -1    1.20    3.60
   8   1  -1    6.30    3.50
   8   1  -1    1.30    3.30
  -8  -2   1    0.70    3.50
  -8  -2   1    4.40    3.70
  -8  -2   1    7.40    4.00
   8   2  -1    5.90    3.80
   8   2  -1    2.20    3.70
   8   2  -1    3.90    3.40
  -8  -3   1   40.20    6.00
  -8  -3   1   46.10    7.00
  -8  -3   1   45.60    5.90
   8   3  -1   44.80    6.20
   8   3  -1   38.70    4.80
   8   3  -1   29.90    5.10
   8   3  -1   36.00    7.70
  -8  -4   1    3.10    5.20
  -8  -4   1   -5.40    5.20
   8   4  -1    1.20    4.30
   8   4  -1    2.00    6.10
   8   4  -1    3.10    4.20
   8   4  -1    6.60    4.20
  -8  -5   1   -1.50    6.70
  -8  -5   1   -3.50    5.90
  -8  -5   1    2.50    5.40
   8   5  -1    3.00    4.80
   8   5  -1    7.50    4.30
   8   5  -1    0.50    4.60
   8   5  -1   -4.70    5.40
  -8  -6   1   -0.40    6.10
  -8  -6   1    2.90    7.40
   8   6  -1    5.60    6.20
   8   6  -1   10.40    5.60
   8   6  -1    2.60    5.00
   8   6  -1   -3.70    5.10
  -8  -7   1   59.09    9.50
  -8  -7   1   48.10    7.80
   8   7  -1   54.69    8.40
   8   7  -1   62.89    8.20
   8   7  -1   41.30    7.40
   8   7  -1   40.60    8.60
  -8  -8   1   37.20    9.30
  -8  -8   1   33.70    7.30
   8   8  -1   37.40    7.40
   8   8  -1   47.20    7.50
   8   8  -1   42.00    6.40
   8   8  -1   20.50    7.80
  -8  -9   1   -2.20    7.00
  -8  -9   1   -8.20    8.80
   8   9  -1   -6.60    8.40
   8   9  -1    6.80    8.00
   8   9  -1   -0.80    6.50
   8   9  -1   -5.80    7.70
  -8 -10   1    4.00   11.50
  -8 -10   1   -6.00    7.70
   8  10  -1  -17.00    8.50
   8  10  -1   -3.30    6.90
  -8 -11   1   15.10    8.60
  -8 -11   1   40.40   12.30
   8  11  -1   26.60    7.80
   8  11  -1    2.00    9.70
  -8 -12   1  -12.40    9.30
  -8 -12   1   -3.80   12.90
   8  12  -1   -5.00    9.70
   8  12  -1   -9.00    8.50
  -8 -13   1    8.80   14.50
  -8 -13   1    9.50   10.40
   8  13  -1   17.20   10.00
  -8 -14   1   -3.30   15.90
   8  14  -1    4.90   11.40
  -8 -15   1   29.60   17.30
   8  15  -1   14.10   11.90
  -8 -16   1   21.50   17.90
   8  16  -1   -9.00   12.20
  -8 -17   1   22.50   19.10
   8  17  -1   12.50   13.80
  -8 -18   1   28.40   21.90
   8  18  -1    8.70   15.60
  -8 -19   1    8.40   22.80
   8  19  -1  -12.30   15.00
   9 -19  -1   15.10   25.50
   9 -19  -1  -13.80   24.10
   9 -18  -1  -42.30   22.60
   9 -18  -1  -12.90   21.90
   9 -17  -1   23.90   23.00
   9 -17  -1   14.70   19.40
   9 -16  -1   40.30   21.70
   9 -16  -1   -6.00   17.10
   9 -15  -1   24.60   28.30
   9 -15  -1   25.00   17.70
   9 -14  -1   10.40   16.50
   9 -14  -1    2.70   16.00
  -9  13   1   14.70   15.00
   9 -13  -1   -8.80   14.20
   9 -13  -1  -23.50   13.40
   9 -13  -1    4.90   14.70
  -9  12   1   16.70   13.10
  -9  12   1   29.60    8.50
   9 -12  -1    9.40    9.50
   9 -12  -1    0.60   15.10
   9 -12  -1    0.90   12.50
  -9  11   1    3.10    7.20
  -9  11   1    8.70   10.60
   9 -11  -1   -4.50   11.30
   9 -11  -1    0.60    7.50
  -9  10   1    1.80    9.00
  -9  10   1  -10.60    6.30
   9 -10  -1    6.90   10.30
   9 -10  -1    5.30    7.80
  -9   9   1  115.19   10.20
  -9   9   1  103.79   12.40
   9  -9  -1  104.89   11.50
   9  -9  -1  104.19   13.20
  -9   8   1   -8.20    5.00
  -9   8   1    3.90    7.00
  -9   8   1   -0.30    7.50
   9  -8  -1    7.40    5.80
   9  -8  -1    3.40    9.20
  -9   7   1   -3.60    6.00
  -9   7   1    4.40    7.50
  -9   7   1   -4.00    5.10
   9  -7  -1    2.90    8.30
   9  -7  -1   -4.80    7.30
   9  -7  -1   12.80    5.30
  -9   6   1    9.80    7.10
  -9   6   1    2.40    4.90
   9  -6  -1    3.10    5.90
   9  -6  -1    0.70    4.80
   9  -6  -1    9.10    8.00
  -9   5   1   50.29    7.60
   9  -5  -1   57.09    7.60
   9  -5  -1   69.59    7.20
   9  -5  -1   35.90    9.40
  -9   4   1    1.20    4.40
  -9   4   1    3.60    3.90
  -9   4   1    0.70    5.70
   9  -4  -1    4.80    4.60
   9  -4  -1    5.90    7.20
   9  -4  -1    3.00    4.30
  -9   3   1    8.80    5.60
  -9   3   1    0.50    4.70
  -9   3   1    2.90    4.20
   9  -3  -1    7.10    4.30
   9  -3  -1   11.20    7.30
   9  -3  -1    3.10    4.30
   9  -3  -1   -4.10    6.10
  -9   2   1    7.80    4.10
  -9   2   1   10.50    6.60
  -9   2   1    8.50    4.40
  -9   2   1   16.60    4.30
   9  -2  -1   18.10    4.20
   9  -2  -1    7.80    7.40
   9  -2  -1    9.00    4.70
   9  -2  -1    5.70    5.00
  -9   1   1   11.40    3.80
  -9   1   1    8.30    3.80
  -9   1   1    5.60    4.00
   9  -1  -1   11.20    4.40
   9  -1  -1    6.10    3.70
   9  -1  -1    6.30    7.50
  -9   0   1    7.80    3.90
  -9   0   1    0.40    3.70
  -9   0   1   -0.40    3.60
   9   0  -1   -0.30    4.20
   9   0  -1   -2.30    3.90
   9   0  -1    4.30    4.40
  -9  -1   1    2.50    4.00
  -9  -1   1    4.20    3.80
  -9  -1   1    1.30    3.90
   9   1  -1   11.80    3.70
   9   1  -1    6.80    4.20
   9   1  -1    6.20    3.40
  -9  -2   1   11.50    4.60
  -9  -2   1    8.90    4.20
  -9  -2   1   11.20    4.50
   9   2  -1   15.90    4.10
   9   2  -1   13.90    4.50
   9   2  -1    4.60    4.30
  -9  -3   1    6.80    4.30
  -9  -3   1    0.50    5.00
  -9  -3   1    9.10    4.70
   9   3  -1    1.40    4.00
   9   3  -1    9.30    4.10
   9   3  -1   10.30    4.50
   9   3  -1    6.30    6.60
  -9  -4   1   -0.30    5.30
  -9  -4   1    0.90    6.90
  -9  -4   1   -2.90    5.10
  -9  -4   1    1.10    7.00
   9   4  -1   -1.00    6.20
   9   4  -1   -6.60    4.70
   9   4  -1   -4.00    4.20
   9   4  -1    5.20    4.60
  -9  -5   1   51.59    8.00
  -9  -5   1   48.40    7.40
   9   5  -1   53.99    6.90
   9   5  -1   39.60    6.70
   9   5  -1   44.40    6.10
  -9  -6   1   -1.70    7.40
  -9  -6   1   12.00    7.10
   9   6  -1    5.70    5.00
   9   6  -1   -0.90    6.10
   9   6  -1   12.10    5.40
   9   6  -1    6.20    5.70
  -9  -7   1    3.70    6.90
  -9  -7   1  -12.40    7.40
   9   7  -1    9.80    7.30
   9   7  -1    5.80    5.80
   9   7  -1   -7.20    5.40
   9   7  -1    3.20    6.10
  -9  -8   1    4.30    8.70
  -9  -8   1    8.00    7.60
   9   8  -1   13.00    8.40
   9   8  -1   -0.70    7.10
   9   8  -1    8.00    6.20
   9   8  -1    4.70    7.30
  -9  -9   1  101.29   13.50
  -9  -9   1  112.59   13.20
   9   9  -1  122.99   17.10
   9   9  -1   91.29   12.00
   9   9  -1   84.19   12.60
   9   9  -1  106.39   11.30
  -9 -10   1   -1.80    9.10
  -9 -10   1    8.40   10.40
   9  10  -1   -0.10    9.30
   9  10  -1    6.90    7.30
  -9 -11   1    4.60    9.30
  -9 -11   1   -9.80   10.70
   9  11  -1  -19.20    9.90
   9  11  -1  -17.30    8.10
  -9 -12   1    3.10   12.80
  -9 -12   1    8.70   10.50
   9  12  -1   29.60    9.30
   9  12  -1  -20.10   10.80
  -9 -13   1    8.80   15.50
  -9 -13   1   17.50   16.40
   9  13  -1   -6.10   14.30
   9  13  -1    4.30   11.30
  -9 -14   1   -1.40   16.40
   9  14  -1   11.80   12.20
  -9 -15   1  -12.00   16.60
   9  15  -1    7.40   12.10
  -9 -16   1  -13.80   17.90
   9  16  -1  -15.30   12.60
  -9 -17   1  -10.10   19.40
   9  17  -1    8.10   14.50
  -9 -18   1  -28.80   20.10
   9  18  -1  -28.00   15.50
  -9 -19   1   12.10   23.90
  10 -19  -1   45.10   25.30
  10 -18  -1  -35.10   21.90
  10 -18  -1  -14.20   23.10
  10 -17  -1   24.80   20.10
  10 -17  -1   21.90   22.30
  10 -16  -1   18.60   19.40
  10 -16  -1   13.30   21.60
  10 -15  -1   12.00   19.60
  10 -15  -1   12.40   17.20
  10 -14  -1   -3.40   25.00
  10 -14  -1    3.00   16.20
  10 -13  -1   53.79   16.20
  10 -13  -1   49.10   17.10
 -10  12   1  -22.70   17.60
 -10  12   1   14.80    8.70
  10 -12  -1   18.70   12.00
  10 -12  -1    4.30   13.30
 -10  11   1    4.10    7.60
 -10  11   1   16.40   11.10
  10 -11  -1   13.30   13.00
  10 -11  -1    1.60    8.20
 -10  10   1    7.50    9.80
 -10  10   1   -6.30    6.60
  10 -10  -1   10.60    7.40
  10 -10  -1  -13.30   11.10
 -10   9   1   21.70    9.30
 -10   9   1   -1.70    6.10
  10  -9  -1    3.30    9.60
  10  -9  -1    7.60    7.00
 -10   8   1    3.20    8.10
 -10   8   1    7.60    6.20
  10  -8  -1   -5.40    5.90
  10  -8  -1    9.30   10.40
 -10   7   1    9.70    6.30
 -10   7   1   13.20    7.90
  10  -7  -1   11.00    5.90
  10  -7  -1    9.10    9.00
 -10   6   1   12.90    7.50
 -10   6   1    8.10    7.40
 -10   6   1   16.60    5.60
  10  -6  -1   -1.70    5.10
  10  -6  -1    1.20    8.50
  10  -6  -1    8.00    6.50
 -10   5   1   -2.90    6.30
 -10   5   1    4.10    4.70
  10  -5  -1  -13.40    8.00
  10  -5  -1   10.40    5.50
  10  -5  -1    2.80    4.80
 -10   4   1   19.10    5.40
 -10   4   1   16.00    6.10
 -10   4   1   13.30    4.90
  10  -4  -1   14.70    5.10
  10  -4  -1   31.20    5.50
  10  -4  -1   18.80    7.70
 -10   3   1   33.20    5.10
 -10   3   1   39.50    6.90
 -10   3   1   33.20    5.40
  10  -3  -1   14.80    7.70
  10  -3  -1   28.80    5.40
  10  -3  -1   31.60    5.50
 -10   2   1   -3.40    4.30
 -10   2   1    0.80    6.10
 -10   2   1    0.90    5.60
 -10   2   1   -2.50    4.10
  10  -2  -1   -0.30    4.50
  10  -2  -1   -1.60    4.90
  10  -2  -1    3.30    7.10
 -10   1   1    5.20    4.50
 -10   1   1   -3.00    6.00
 -10   1   1    6.50    4.70
 -10   1   1    4.90    4.20
  10  -1  -1   10.30    4.20
  10  -1  -1    5.30    5.10
  10  -1  -1    6.20    5.60
  10  -1  -1   -0.10    7.10
 -10   0   1    2.20    4.30
 -10   0   1    7.50    4.30
 -10   0   1    9.30    8.00
 -10   0   1    0.70    4.10
  10   0  -1   -0.90    4.80
  10   0  -1   -1.90    4.50
  10   0  -1   -6.60    4.10
 -10  -1   1   -1.10    4.30
 -10  -1   1    9.10    4.40
 -10  -1   1    8.20    4.30
  10   1  -1    0.20   12.20
  10   1  -1   13.40    4.20
  10   1  -1    3.60    4.50
  10   1  -1    1.10    4.60
 -10  -2   1    7.40    7.90
 -10  -2   1    1.30    4.50
 -10  -2   1   -9.60    5.10
 -10  -2   1    6.10    4.90
  10   2  -1   -0.90    4.20
  10   2  -1    0.90    4.20
  10   2  -1   -3.70    4.70
  10   2  -1  -16.00    7.10
 -10  -3   1   30.30    5.80
 -10  -3   1   33.50    7.00
 -10  -3   1   33.30    6.20
 -10  -3   1   30.10    7.80
  10   3  -1   30.40    5.90
  10   3  -1   31.20    8.20
  10   3  -1   30.60    5.30
  10   3  -1   32.20    4.80
 -10  -4   1   20.20    7.20
 -10  -4   1   23.10    6.40
  10   4  -1   21.60    6.90
  10   4  -1   10.50    4.80
  10   4  -1   15.30    5.10
  10   4  -1   13.90    5.50
 -10  -5   1   -5.90    6.20
 -10  -5   1   12.00    7.50
  10   5  -1    4.70    5.10
  10   5  -1   -1.40    5.50
  10   5  -1  -11.10    6.60
  10   5  -1   -1.40    4.90
 -10  -6   1    3.10    7.30
 -10  -6   1    0.80    7.40
  10   6  -1   16.40    6.60
  10   6  -1    2.70    5.20
  10   6  -1    5.10    7.90
  10   6  -1    3.20    5.60
 -10  -7   1   14.60    8.60
 -10  -7   1    2.10    8.40
  10   7  -1   19.10    6.30
  10   7  -1   -0.20    8.30
  10   7  -1   21.50    7.20
  10   7  -1    5.50    6.00
 -10  -8   1   -7.00    9.00
 -10  -8   1  -10.60    7.80
  10   8  -1    2.60    7.70
  10   8  -1  -15.80    8.10
  10   8  -1   -3.40    6.40
  10   8  -1    2.70    7.20
 -10  -9   1   10.10    8.60
 -10  -9   1   15.10   10.00
  10   9  -1   12.00    7.50
  10   9  -1   13.20    8.50
 -10 -10   1   12.80   11.20
 -10 -10   1   12.70    9.20
  10  10  -1   -5.30    9.80
  10  10  -1  -15.20    7.80
 -10 -11   1   17.80   11.70
 -10 -11   1   20.20    9.50
  10  11  -1    9.80    8.70
  10  11  -1    5.20    9.60
 -10 -12   1  -10.50   10.10
 -10 -12   1   -3.90   13.40
  10  12  -1   -8.70    9.80
  10  12  -1  -18.60   19.40
 -10 -13   1   64.29   17.30
  10  13  -1   50.59   12.30
 -10 -14   1   -5.30   16.20
  10  14  -1   21.20   12.50
 -10 -15   1   14.00   17.20
  10  15  -1    3.20   13.00
 -10 -16   1   -3.90   17.70
  10  16  -1    2.10   13.30
 -10 -17   1    0.90   18.00
  10  17  -1   24.20   15.00
 -10 -18   1   -7.30   21.20
  10  18  -1   -6.60   15.30
 -10 -19   1   29.30   25.90
  10  19  -1  -34.20   15.80
  11 -19  -1   42.80   27.70
  11 -19  -1  -19.20   26.30
  11 -18  -1   36.80   23.20
  11 -18  -1  -15.70   23.90
  11 -17  -1   34.40   21.70
  11 -17  -1   10.80   23.00
  11 -16  -1   54.09   21.50
  11 -16  -1   48.70   21.40
  11 -15  -1  -14.90   17.10
  11 -15  -1    1.00   19.70
  11 -14  -1   -2.10   16.70
  11 -14  -1    6.60   16.00
 -11  13   1    5.10   14.40
  11 -13  -1    9.10   16.00
  11 -13  -1   -5.70   25.80
 -11  12   1    4.00   13.70
 -11  12   1  -20.40    9.00
  11 -12  -1   -8.60   14.40
  11 -12  -1    8.50    9.50
 -11  11   1    1.60   12.30
 -11  11   1   -3.10    8.60
  11 -11  -1    2.50   12.80
  11 -11  -1    0.90    8.40
 -11  10   1   -3.90    7.00
 -11  10   1   -3.20   10.40
  11 -10  -1    3.40   12.50
  11 -10  -1   -9.20    7.90
 -11   9   1   23.80    9.20
 -11   9   1    3.10    7.40
  11  -9  -1   23.40    7.30
  11  -9  -1    3.00   10.80
 -11   8   1   19.10    9.00
  11  -8  -1   26.50    7.20
  11  -8  -1   27.60   10.70
 -11   7   1   -5.50    7.70
 -11   7   1   -7.80    7.70
  11  -7  -1   -0.70    9.20
  11  -7  -1    3.70    6.40
 -11   6   1   -1.30    6.20
 -11   6   1   -1.10    7.20
 -11   6   1  -11.80    5.30
  11  -6  -1   -5.40    5.60
  11  -6  -1   -1.60    7.60
  11  -6  -1    5.30    9.20
 -11   5   1   13.40    7.10
 -11   5   1   -4.30    5.20
  11  -5  -1    8.00    5.80
  11  -5  -1   17.00    6.60
  11  -5  -1   -4.80    9.00
 -11   4   1   -2.10    6.00
 -11   4   1    4.70    5.80
 -11   4   1    6.20    5.20
  11  -4  -1   11.60    5.50
  11  -4  -1    3.00    5.50
  11  -4  -1   -0.80    7.80
 -11   3   1   -5.00    5.50
 -11   3   1    3.70    5.10
 -11   3   1    0.50    4.90
  11  -3  -1    1.00    7.60
  11  -3  -1    3.90    5.80
 -11   2   1  111.89    9.80
 -11   2   1  112.39    9.80
 -11   2   1  122.99   10.10
  11  -2  -1  100.89   11.20
  11  -2  -1  114.49   14.60
  11  -2  -1  122.59    8.80
 -11   1   1   54.49    7.70
 -11   1   1   60.49    8.00
 -11   1   1   53.19    7.30
  11  -1  -1   41.20    6.50
  11  -1  -1   47.40    5.70
  11  -1  -1   34.00    8.80
 -11   0   1   -6.90    5.40
 -11   0   1   -2.30    4.80
 -11   0   1    0.20    5.50
 -11   0   1    1.40    4.60
  11   0  -1   -1.50    4.40
  11   0  -1    5.40    6.30
  11   0  -1    0.00    7.80
  11   0  -1    6.70    5.30
 -11  -1   1   56.79    8.30
 -11  -1   1   41.80    6.80
 -11  -1   1   53.49    7.70
 -11  -1   1   35.20    5.80
  11   1  -1   52.79    8.00
  11   1  -1   21.50    8.40
  11   1  -1   39.80    5.30
  11   1  -1   42.80    6.40
 -11  -2   1  109.89    9.60
 -11  -2   1  108.09   10.80
 -11  -2   1  112.89   10.40
 -11  -2   1   99.19   10.20
  11   2  -1  109.29   10.40
  11   2  -1  110.29   11.70
  11   2  -1  111.59    8.40
  11   2  -1  111.29   10.00
  11   2  -1  114.09   10.40
 -11  -3   1    4.10    9.30
 -11  -3   1    5.00    5.60
 -11  -3   1    1.80    6.60
  11   3  -1    1.20    5.10
  11   3  -1   10.20    7.10
  11   3  -1    7.10    4.50
  11   3  -1    2.30    5.50
 -11  -4   1    4.60    7.40
 -11  -4   1   -7.10    5.80
  11   4  -1    1.70    6.00
  11   4  -1    4.70    5.10
  11   4  -1    1.00    7.20
  11   4  -1   13.20    4.80
 -11  -5   1   20.10    7.40
 -11  -5   1   19.20    6.70
  11   5  -1   -0.50    7.90
  11   5  -1   15.50    5.20
  11   5  -1   12.20    5.50
  11   5  -1   10.40    6.30
 -11  -6   1    3.40    7.20
 -11  -6   1   -5.30    7.60
  11   6  -1   -4.30    5.50
  11   6  -1   -8.00    5.60
  11   6  -1   12.20    7.30
  11   6  -1    0.00    8.10
 -11  -7   1    7.00    9.70
 -11  -7   1  -15.50    8.60
  11   7  -1    4.70    8.50
  11   7  -1   10.80    6.70
  11   7  -1    0.20    7.50
  11   7  -1    7.80    6.50
 -11  -8   1   18.10   10.10
 -11  -8   1   19.00   10.30
  11   8  -1   26.00    7.20
  11   8  -1   13.80    9.10
  11   8  -1   13.00    8.30
  11   8  -1   14.10   10.00
 -11  -9   1    0.00    9.70
 -11  -9   1   35.90   11.70
  11   9  -1   14.60   10.00
  11   9  -1   14.50    9.60
 -11 -10   1    3.30   11.60
 -11 -10   1    0.80    9.80
  11  10  -1    3.10    8.80
  11  10  -1   -8.10   10.40
 -11 -11   1   -3.60   10.60
 -11 -11   1  -16.90   12.30
  11  11  -1   -3.00   11.70
  11  11  -1   -3.40    9.60
 -11 -12   1   -9.40   11.50
 -11 -12   1    7.20   14.20
  11  12  -1   -2.40   11.60
  11  12  -1    1.40   10.70
 -11 -13   1   -9.10   19.00
  11  13  -1   15.10   12.70
 -11 -14   1  -17.50   16.30
  11  14  -1   -8.90   12.10
 -11 -15   1    1.40   17.10
  11  15  -1   -3.20   13.00
 -11 -16   1  -12.20   18.60
  11  16  -1  -11.10   14.00
 -11 -17   1   -9.00   19.90
  11  17  -1   11.70   15.70
 -11 -18   1   29.20   22.40
  11  18  -1  -20.90   16.30
 -11 -19   1   50.39   25.30
  11  19  -1  -15.00   17.30
  12 -18  -1  -19.10   24.90
  12 -18  -1    1.70   23.80
  12 -17  -1   10.20   22.70
  12 -17  -1   14.80   21.80
  12 -16  -1   62.79   22.20
  12 -16  -1   -8.30   19.10
  12 -15  -1   -5.50   19.30
  12 -15  -1  -20.10   17.30
  12 -14  -1   33.50   18.40
  12 -14  -1    5.70   16.50
 -12  13   1    0.90   14.10
  12 -13  -1   17.00   16.50
 -12  12   1    9.40   13.30
  12 -12  -1  -29.50   25.20
 -12  11   1  -27.20   14.80
 -12  11   1    4.50    9.60
  12 -11  -1    0.20   14.70
  12 -11  -1    6.10    8.60
 -12  10   1    1.50    8.50
 -12  10   1   -0.40   11.10
  12 -10  -1    6.60    7.90
  12 -10  -1    3.40   12.40
 -12   9   1    4.90   10.00
  12  -9  -1    3.30    7.20
  12  -9  -1   -0.90   11.20
 -12   8   1   15.00    9.60
  12  -8  -1    7.80   10.70
  12  -8  -1    7.10    7.90
 -12   7   1   38.70    9.60
 -12   7   1   31.90    6.70
  12  -7  -1   32.80    7.50
  12  -7  -1    3.50   10.30
 -12   6   1   -3.30    6.00
 -12   6   1   -9.80    7.60
  12  -6  -1  -19.70    9.60
  12  -6  -1   12.80   10.00
  12  -6  -1    4.00    6.20
 -12   5   1   -3.00    7.20
 -12   5   1   16.90    6.90
 -12   5   1  -11.70    5.60
  12  -5  -1    0.00    6.40
  12  -5  -1   10.50    7.10
  12  -5  -1   -5.90    9.00
 -12   4   1    5.10    7.00
 -12   4   1    5.60    6.00
 -12   4   1    0.40    5.20
  12  -4  -1  -11.00    6.00
  12  -4  -1    5.60    8.50
  12  -4  -1   -0.90    6.10
 -12   3   1   37.40    7.00
 -12   3   1   32.00    6.60
 -12   3   1   37.00    6.10
  12  -3  -1   27.50    7.40
  12  -3  -1   38.90    9.40
  12  -3  -1   33.70    6.30
 -12   2   1   -5.40    5.20
 -12   2   1    0.70    5.30
 -12   2   1    1.40    6.20
  12  -2  -1   -6.20    5.00
  12  -2  -1   -2.50    7.60
  12  -2  -1   -9.90    6.20
 -12   1   1   -1.40    6.60
 -12   1   1    5.70    5.90
 -12   1   1   17.10    5.60
  12  -1  -1   -8.20    7.70
  12  -1  -1    3.30    5.30
  12  -1  -1    6.20    5.90
 -12   0   1   -0.90    5.40
 -12   0   1   -4.20    5.40
 -12   0   1   -1.30    6.20
  12   0  -1   -0.20    7.20
  12   0  -1    3.40    6.00
  12   0  -1   -3.90    5.20
 -12  -1   1   13.50    5.90
 -12  -1   1    5.40    5.80
 -12  -1   1    3.80    6.50
  12   1  -1    7.20    7.40
  12   1  -1    0.70    4.80
  12   1  -1    9.60    5.90
  12   1  -1   -4.00    7.90
 -12  -2   1   -3.60    6.80
 -12  -2   1   -6.80    5.40
 -12  -2   1   -4.00    7.20
  12   2  -1    0.50    4.80
  12   2  -1    7.50    7.60
  12   2  -1    6.80    6.00
  12   2  -1    3.10    7.50
  12   2  -1   -1.70    6.10
 -12  -3   1   30.40    7.80
 -12  -3   1   33.10    6.90
  12   3  -1   39.80    9.70
  12   3  -1   24.90    7.70
  12   3  -1   39.80    5.60
  12   3  -1   25.80    6.70
  12   3  -1   33.80    6.90
 -12  -4   1   -5.90    6.90
 -12  -4   1    6.40    6.30
  12   4  -1   -0.50    6.40
  12   4  -1   -2.70    7.20
  12   4  -1    2.00    6.00
  12   4  -1   -1.40    4.90
 -12  -5   1   -1.30    7.50
 -12  -5   1    7.10    6.70
  12   5  -1   -1.50    5.80
  12   5  -1    2.90    7.70
  12   5  -1   -0.30    6.80
  12   5  -1    0.40    5.50
 -12  -6   1   -4.10    7.50
 -12  -6   1  -13.40    8.30
  12   6  -1  -17.40    7.80
  12   6  -1   -0.70    6.30
  12   6  -1   -6.10    7.00
  12   6  -1   -1.20    5.90
 -12  -7   1   55.99   10.80
 -12  -7   1   40.70    9.30
  12   7  -1   33.70    7.30
  12   7  -1   37.40    9.30
  12   7  -1   26.20    9.70
  12   7  -1   42.70    7.80
 -12  -8   1   13.30   13.60
 -12  -8   1   18.60   10.20
  12   8  -1   15.50   14.00
  12   8  -1   -4.60    8.00
  12   8  -1   -2.90    9.10
  12   8  -1    6.40    9.60
 -12  -9   1    0.20   11.00
 -12  -9   1    7.70   10.80
  12   9  -1   17.90    8.50
  12   9  -1   -4.30    9.90
 -12 -10   1  -18.20   11.80
 -12 -10   1  -12.50   10.50
  12  10  -1   -1.90    9.40
  12  10  -1   -6.50   11.40
 -12 -11   1   -0.30   14.30
 -12 -11   1    5.80   11.00
  12  11  -1   -3.30   13.50
  12  11  -1   17.00   10.60
 -12 -12   1  -17.50   14.30
  12  12  -1   -2.00   12.20
 -12 -13   1  -15.40   27.20
  12  13  -1   17.80   12.60
 -12 -14   1   32.40   17.10
  12  14  -1    8.20   13.40
 -12 -15   1   32.30   18.20
  12  15  -1   13.70   13.80
 -12 -16   1  -14.10   18.70
  12  16  -1   -8.00   15.70
 -12 -17   1   40.60   22.90
  12  17  -1   -7.20   15.90
 -12 -18   1    6.50   21.40
  12  18  -1   24.50   17.50
  13 -18  -1    2.40   25.60
  13 -18  -1   15.80   26.40
  13 -17  -1   21.10   24.10
  13 -17  -1   25.00   23.00
  13 -16  -1  -31.20   20.10
  13 -16  -1   19.70   21.40
  13 -15  -1  -11.10   17.90
  13 -15  -1   -1.70   20.60
 -13  14   1   -9.00   16.10
  13 -14  -1   25.20   17.50
  13 -14  -1  -18.40   17.70
 -13  13   1   16.00   14.50
  13 -13  -1    6.70   16.70
 -13  12   1  -13.70   13.60
  13 -12  -1   15.90   15.50
 -13  11   1   12.80   10.00
 -13  11   1  -17.00   12.90
  13 -11  -1  -15.80   10.00
 -13  10   1   -0.90   12.60
  13 -10  -1    3.20   14.50
  13 -10  -1  -15.90    8.40
 -13   9   1    5.20   10.90
  13  -9  -1   19.50    8.20
  13  -9  -1   13.10   12.40
 -13   8   1   18.40    7.30
 -13   8   1   14.40   10.40
  13  -8  -1   12.40    7.80
  13  -8  -1   15.00   12.30
 -13   7   1   -3.60    7.00
 -13   7   1  -14.80    8.80
  13  -7  -1    8.60   10.60
  13  -7  -1    6.90    7.30
 -13   6   1    6.70    8.40
 -13   6   1    6.20    6.60
  13  -6  -1   -1.30    7.00
  13  -6  -1    4.00   10.50
 -13   5   1   31.40    6.50
 -13   5   1   16.00    8.10
 -13   5   1   32.00    8.30
  13  -5  -1   37.40    9.10
  13  -5  -1   24.30    7.50
  13  -5  -1    9.40   10.10
 -13   4   1   -2.00    7.30
 -13   4   1    5.30    6.20
  13  -4  -1    6.30    7.30
  13  -4  -1    3.20    6.80
  13  -4  -1   -8.80    9.00
 -13   3   1   -5.20    6.10
 -13   3   1    8.20    5.90
 -13   3   1    1.20    6.80
  13  -3  -1   -3.30    9.30
  13  -3  -1   -9.30    6.40
  13  -3  -1   -1.90    9.10
 -13   2   1   68.79    9.30
 -13   2   1   87.19    9.90
  13  -2  -1   77.49   11.40
  13  -2  -1   76.39   10.50
  13  -2  -1   59.79    8.40
 -13   1   1  176.58   12.30
 -13   1   1  162.68   12.30
 -13   1   1  160.28   12.80
  13  -1  -1  188.48   13.60
  13  -1  -1  185.88   14.80
  13  -1  -1  169.78   11.50
 -13   0   1   -4.20    6.40
 -13   0   1    5.70    6.30
  13   0  -1   -1.30   10.20
  13   0  -1  -12.00    7.80
  13   0  -1   -7.10    6.50
  13   0  -1  -10.50    5.50
 -13  -1   1  167.08   13.90
 -13  -1   1  173.88   13.00
 -13  -1   1  173.78   12.30
  13   1  -1  160.28   13.20
  13   1  -1  163.98   13.20
  13   1  -1  154.88   13.00
  13   1  -1  164.58   11.00
 -13  -2   1   85.69   10.20
  13   2  -1   67.19    7.90
  13   2  -1   47.80    8.90
  13   2  -1   59.19    9.80
  13   2  -1   60.79   10.00
 -13  -3   1  -11.70    6.20
 -13  -3   1    2.80    7.40
  13   3  -1   -6.80    7.40
  13   3  -1   17.30    8.00
  13   3  -1    4.70    7.00
  13   3  -1    1.50    7.30
  13   3  -1    5.90    5.20
 -13  -4   1    0.70    7.00
  13   4  -1  -14.50    7.90
  13   4  -1   -8.10    6.50
  13   4  -1   -6.00    8.70
  13   4  -1   -4.60    6.70
  13   4  -1   -1.80    5.50
 -13  -5   1   24.30    8.90
 -13  -5   1   17.40    7.90
  13   5  -1   26.90    7.40
  13   5  -1   38.70    8.90
  13   5  -1    6.40    8.70
  13   5  -1   26.70    6.30
 -13  -6   1   16.10    9.10
 -13  -6   1   14.30    8.40
  13   6  -1   11.80    8.80
  13   6  -1    3.80    7.10
  13   6  -1    7.60    9.20
  13   6  -1   19.50    6.40
 -13  -7   1    8.00    9.10
 -13  -7   1   -1.60    9.60
  13   7  -1  -12.00    8.80
  13   7  -1   -5.10    7.70
  13   7  -1   -0.70    9.70
  13   7  -1    7.60    7.70
 -13  -8   1   11.50   10.30
 -13  -8   1   -5.80   10.10
  13   8  -1    7.70   10.50
  13   8  -1    3.50    8.60
 -13  -9   1   11.90   11.90
  13   9  -1    6.50   11.50
 -13 -10   1   -9.70   11.90
 -13 -10   1   21.70   12.70
  13  10  -1  -10.80   12.70
  13  10  -1   -8.70   10.40
 -13 -11   1   10.10   14.40
 -13 -11   1    6.40   13.00
  13  11  -1  -16.90   11.90
  13  11  -1   -8.40   11.60
 -13 -12   1  -23.60   16.00
  13  12  -1   -4.20   12.70
 -13 -13   1    1.60   18.50
  13  13  -1   -8.80   12.40
 -13 -14   1    8.70   18.10
  13  14  -1    2.40   13.40
 -13 -15   1    4.80   19.00
  13  15  -1   50.19   16.90
 -13 -16   1   24.30   19.30
  13  16  -1    3.20   15.90
 -13 -17   1  -13.70   22.90
  13  17  -1  -20.80   18.60
 -13 -18   1   10.60   24.50
  13  18  -1   16.40   19.30
  14 -18  -1    9.80   27.40
  14 -18  -1  -25.10   25.40
  14 -17  -1   14.30   23.90
  14 -17  -1   16.80   23.20
  14 -16  -1   -7.40   21.40
  14 -16  -1    8.60   23.30
  14 -15  -1   -0.30   18.80
  14 -15  -1   -7.90   20.40
 -14  14   1  -11.70   16.40
  14 -14  -1   20.80   19.30
  14 -14  -1   36.00   18.30
 -14  13   1    8.40   15.60
  14 -13  -1   10.30   16.60
 -14  12   1  -17.50   13.80
  14 -12  -1    5.20   16.30
 -14  11   1    4.10   13.20
  14 -11  -1    9.50   15.20
 -14  10   1   28.10   16.10
  14 -10  -1    3.00    8.90
  14 -10  -1   -3.70   25.00
 -14   9   1   13.80    8.80
 -14   9   1   -1.50   11.30
  14  -9  -1    5.60    9.30
  14  -9  -1   13.60   15.20
 -14   8   1  -17.50   10.40
 -14   8   1    0.00    8.40
  14  -8  -1    1.60   12.10
  14  -8  -1    2.50    8.10
 -14   7   1    2.20    9.60
 -14   7   1   10.20    7.40
  14  -7  -1   -0.20   11.70
  14  -7  -1   12.40    7.90
 -14   6   1   -0.80    7.10
 -14   6   1   -0.40    9.00
  14  -6  -1   21.60   11.40
  14  -6  -1    2.70    8.30
 -14   5   1   26.10   10.70
 -14   5   1    4.40    6.90
 -14   5   1    7.60    8.60
  14  -5  -1    4.40    7.70
  14  -5  -1   -1.00   10.30
 -14   4   1   56.09    9.10
 -14   4   1   58.29    9.80
  14  -4  -1   62.19    9.80
  14  -4  -1   58.19   11.90
  14  -4  -1   55.09    9.90
 -14   3   1   35.90    8.50
 -14   3   1   62.59    9.70
 -14   3   1   41.80    8.70
  14  -3  -1   28.90    8.10
  14  -3  -1   24.60   10.20
  14  -3  -1   30.80    8.60
 -14   2   1    7.30    6.80
 -14   2   1   14.70    6.50
 -14   2   1    1.20    7.30
  14  -2  -1   -3.50    9.20
  14  -2  -1   13.60    7.60
  14  -2  -1    2.30    6.70
 -14   1   1   -2.70    7.30
 -14   1   1   -1.50    6.90
 -14   1   1   16.50    7.20
  14  -1  -1    4.50    5.90
  14  -1  -1   -1.30    9.40
  14  -1  -1    2.20    7.00
 -14   0   1   -2.80    6.80
 -14   0   1    1.30    7.00
 -14   0   1  -16.60    7.30
  14   0  -1   -4.70    7.30
  14   0  -1   -4.60    5.90
  14   0  -1   -7.30    8.90
  14   0  -1   -9.70    7.80
 -14  -1   1   -0.50    7.00
 -14  -1   1    7.30    7.40
 -14  -1   1    6.60   11.30
  14   1  -1  -10.10    8.30
  14   1  -1  -12.60    8.40
  14   1  -1   -2.10    7.30
  14   1  -1    5.20    5.90
 -14  -2   1    1.80    7.60
 -14  -2   1    3.60    7.30
  14   2  -1  -14.10    7.00
  14   2  -1    8.30    5.50
  14   2  -1    2.50    7.70
  14   2  -1    4.30    7.80
 -14  -3   1   55.99    9.20
 -14  -3   1   38.00    8.10
  14   3  -1   33.40    8.90
  14   3  -1   25.60    9.20
  14   3  -1   49.30    8.80
  14   3  -1   41.20    6.20
 -14  -4   1   63.69   10.20
 -14  -4   1   77.89   11.90
  14   4  -1   63.69    9.90
  14   4  -1   63.99    8.90
  14   4  -1   57.49   10.50
  14   4  -1   48.00   11.00
  14   4  -1   75.29   12.20
 -14  -5   1    9.00    8.80
 -14  -5   1   -1.60    8.30
  14   5  -1    7.20    9.00
  14   5  -1  -10.10    8.70
  14   5  -1    7.20    6.80
  14   5  -1   -5.90    8.30
  14   5  -1    3.00    8.30
 -14  -6   1   27.80   10.00
 -14  -6   1   12.30    9.20
  14   6  -1    9.60    9.20
  14   6  -1   15.00    7.00
  14   6  -1   26.70    8.20
  14   6  -1   18.60    9.50
 -14  -7   1    0.70   10.40
 -14  -7   1    9.90    9.90
  14   7  -1   -0.80    9.50
  14   7  -1   -2.20    8.90
  14   7  -1   -6.50   10.40
  14   7  -1    4.20   11.90
 -14  -8   1    4.10   10.20
 -14  -8   1    2.40   12.00
  14   8  -1   -4.10   10.20
  14   8  -1    8.50    9.70
 -14  -9   1   -7.70   12.10
 -14  -9   1    9.60   12.10
  14   9  -1  -26.10   11.80
  14   9  -1   -4.10   10.50
 -14 -10   1    0.50   12.70
 -14 -10   1  -20.50   19.60
  14  10  -1    6.40   11.90
  14  10  -1    1.00   12.80
 -14 -11   1   19.20   14.90
  14  11  -1    0.00   12.60
 -14 -12   1    2.80   17.10
  14  12  -1   -1.80   13.40
 -14 -13   1    5.80   17.60
  14  13  -1   20.90   14.60
 -14 -14   1    9.20   18.40
  14  14  -1   -3.10   14.90
 -14 -15   1   11.50   20.40
  14  15  -1  -27.80   15.20
 -14 -16   1   19.20   22.50
  14  16  -1  -13.60   17.30
 -14 -17   1   19.60   23.50
  14  17  -1  -10.70   17.20
 -14 -18   1   13.40   27.70
  14  18  -1  -14.10   20.30
  15 -17  -1  -33.50   24.50
  15 -17  -1    1.90   24.90
  15 -16  -1   64.29   25.40
  15 -16  -1   58.49   23.40
  15 -15  -1   40.20   21.70
  15 -15  -1   11.20   19.40
 -15  14   1   15.80   17.80
  15 -14  -1   22.60   19.00
  15 -14  -1    9.10   19.30
 -15  13   1   11.50   15.90
  15 -13  -1   27.10   17.70
 -15  12   1   16.90   14.60
  15 -12  -1    8.20   17.50
 -15  11   1   -6.70   13.60
  15 -11  -1    4.80   15.60
 -15  10   1   17.90   13.80
  15 -10  -1  -15.00   14.00
 -15   9   1    1.70   12.80
  15  -9  -1    7.90   10.10
  15  -9  -1    1.10   17.20
 -15   8   1   25.20   12.30
 -15   8   1   47.20    9.30
  15  -8  -1   47.30   15.50
  15  -8  -1   84.19   13.60
 -15   7   1    3.40   10.50
  15  -7  -1   20.00    8.60
  15  -7  -1   -0.40   13.20
 -15   6   1   11.10    8.10
 -15   6   1   21.30   10.50
  15  -6  -1   19.20   12.40
  15  -6  -1   16.40    9.00
 -15   5   1   14.60    9.10
 -15   5   1   11.10    7.60
  15  -5  -1  -20.20   10.50
  15  -5  -1   12.10    9.80
 -15   4   1    6.20    7.40
 -15   4   1    6.50    8.30
 -15   4   1   -2.80   10.00
  15  -4  -1   21.20   11.60
  15  -4  -1    2.60   11.20
 -15   3   1   -9.70    8.10
 -15   3   1    1.90    8.20
 -15   3   1    7.70    7.10
  15  -3  -1    7.40   10.60
  15  -3  -1   -5.30    8.90
  15  -3  -1    3.90    8.20
 -15   2   1  192.98   14.40
 -15   2   1  230.58   14.90
 -15   2   1  209.08   15.70
  15  -2  -1  189.78   14.20
  15  -2  -1  177.68   16.40
  15  -2  -1  188.38   15.60
 -15   1   1   39.30    8.80
 -15   1   1   21.10    8.40
 -15   1   1   37.60    9.30
  15  -1  -1   46.20    8.10
  15  -1  -1   31.20   10.20
  15  -1  -1   35.40   12.40
  15  -1  -1   34.70    8.20
 -15   0   1  -15.90    7.40
 -15   0   1    1.60    9.70
 -15   0   1    3.70    7.80
  15   0  -1   -4.10    9.70
  15   0  -1    7.60    8.00
  15   0  -1    6.30    8.80
 -15  -1   1   32.50    8.50
 -15  -1   1   31.50    8.60
  15   1  -1   31.60    9.10
  15   1  -1   34.10    9.70
  15   1  -1   20.90    7.20
  15   1  -1   39.60    9.20
 -15  -2   1  183.48   14.30
 -15  -2   1  215.78   16.40
  15   2  -1  204.98   12.60
  15   2  -1  173.88   14.80
  15   2  -1  199.58   15.20
  15   2  -1  165.08   16.30
 -15  -3   1    5.40    8.90
 -15  -3   1    1.70    8.60
  15   3  -1    2.80    8.50
  15   3  -1   -6.60    8.20
  15   3  -1  -13.20    9.00
  15   3  -1    4.90    6.40
 -15  -4   1   10.20    8.60
 -15  -4   1   12.20    9.50
  15   4  -1   11.50    7.10
  15   4  -1    2.10    8.20
  15   4  -1   -4.80    9.20
  15   4  -1    6.10    9.30
 -15  -5   1   -1.30    9.40
 -15  -5   1   -0.40    9.50
  15   5  -1    1.10    6.90
  15   5  -1   -3.60    9.20
  15   5  -1   -5.70    9.30
  15   5  -1   -7.00    8.10
 -15  -6   1   15.30   10.00
 -15  -6   1    6.50   10.30
  15   6  -1   30.70   12.10
  15   6  -1   -1.70   10.40
  15   6  -1    6.60   10.80
  15   6  -1   12.60    9.00
  15   6  -1    6.30    9.80
 -15  -7   1    7.80   10.20
 -15  -7   1    7.40   11.20
  15   7  -1    3.10   11.00
  15   7  -1    0.10   10.40
 -15  -8   1   47.50   12.30
 -15  -8   1   50.09   11.70
  15   8  -1   26.80   11.30
  15   8  -1   26.80   12.20
 -15  -9   1   13.60   13.10
 -15  -9   1    4.10   12.60
  15   9  -1   -9.20   11.90
 -15 -10   1  -18.00   18.70
 -15 -10   1   17.10   14.50
  15  10  -1   -0.50   13.40
  15  10  -1   20.40   16.80
 -15 -11   1   -2.10   15.40
  15  11  -1   14.30   13.90
  15  12  -1    1.90   14.20
 -15 -13   1    1.30   18.20
  15  13  -1   30.70   14.80
 -15 -14   1   35.70   19.50
  15  14  -1   -7.30   17.00
 -15 -15   1   11.30   20.60
  15  15  -1   21.90   17.70
 -15 -16   1   -0.90   21.20
  15  16  -1   16.40   18.70
 -15 -17   1   39.40   24.80
  15  17  -1   10.80   19.90
  16 -17  -1   41.50   26.80
  16 -17  -1  -16.10   27.20
  16 -16  -1  -13.90   24.20
  16 -16  -1   17.80   23.10
  16 -15  -1   38.40   24.80
  16 -15  -1    5.90   20.60
 -16  14   1    6.40   19.60
  16 -14  -1   -3.60   19.40
 -16  13   1   23.40   16.70
  16 -13  -1   14.80   18.40
 -16  12   1    2.50   16.10
  16 -12  -1   -9.20   16.50
 -16  11   1    9.90   14.30
  16 -11  -1    9.40   16.30
 -16  10   1   23.20   14.30
  16 -10  -1   23.50   15.30
  16  -9  -1   10.20   15.40
 -16   8   1  -15.70    9.90
 -16   8   1  -24.00   12.10
  16  -8  -1   18.10   15.70
  16  -8  -1  -15.90    8.90
 -16   7   1   -1.70   11.30
  16  -7  -1   -4.60    9.30
  16  -7  -1   -0.60   14.00
 -16   6   1   -7.40   10.20
 -16   6   1   15.00    9.00
  16  -6  -1  -26.70   12.20
  16  -6  -1   -3.00    9.00
 -16   5   1    2.90    9.60
 -16   5   1   14.90    8.40
  16  -5  -1    7.80   11.00
  16  -5  -1  -12.20   11.20
 -16   4   1   33.50    8.60
 -16   4   1   20.10    9.70
  16  -4  -1   34.30   10.80
  16  -4  -1   22.00   12.20
 -16   3   1   16.20    9.10
 -16   3   1   10.80   10.50
  16  -3  -1   13.20    9.50
  16  -3  -1   11.60   10.80
 -16   2   1   11.50    8.70
 -16   2   1   -7.50    9.00
 -16   2   1  -12.40    8.40
  16  -2  -1    5.40   10.00
  16  -2  -1    4.50    8.80
  16  -2  -1    4.70   10.90
 -16   1   1  -13.60    9.90
 -16   1   1   -2.80    9.00
 -16   1   1    6.20    8.50
  16  -1  -1   18.90    8.40
  16  -1  -1   -9.10    9.40
  16  -1  -1    7.90    8.70
  16  -1  -1   19.20   11.10
 -16   0   1   13.60    8.80
 -16   0   1    4.00    9.00
  16   0  -1   -9.50    9.70
  16   0  -1   -3.30   10.50
  16   0  -1    1.00    7.90
  16   0  -1   11.00    9.10
 -16  -1   1    1.10    8.30
 -16  -1   1   14.90    8.70
  16   1  -1    5.20    9.30
  16   1  -1   14.00   10.20
  16   1  -1   10.90    9.10
  16   1  -1   -4.10    7.80
 -16  -2   1   -2.10    8.50
 -16  -2   1   17.00    9.20
  16   2  -1   14.10    7.30
  16   2  -1  -13.40   10.50
  16   2  -1   -8.70    8.70
  16   2  -1    5.40    9.10
 -16  -3   1   27.00    9.40
 -16  -3   1   24.10   10.30
  16   3  -1   15.00    7.10
  16   3  -1    7.80   10.20
  16   3  -1   13.30    9.50
  16   3  -1   16.70    9.50
 -16  -4   1   25.20    9.90
 -16  -4   1   32.10   10.30
  16   4  -1   25.20   10.90
  16   4  -1   44.70    8.80
  16   4  -1   41.90    8.10
  16   4  -1   25.30   10.30
 -16  -5   1   -1.30    9.80
 -16  -5   1   -3.20    9.40
  16   5  -1   -4.30    9.10
  16   5  -1  -12.10    8.70
  16   5  -1    5.00   10.40
  16   5  -1   -0.30   10.70
 -16  -6   1    2.60    9.90
 -16  -6   1    3.50   10.40
  16   6  -1   -4.80    8.80
  16   6  -1   -3.70   12.70
  16   6  -1    4.60   12.00
 -16  -7   1    5.20   10.90
 -16  -7   1  -21.10   11.20
  16   7  -1    5.80   12.30
  16   7  -1   -0.90   12.50
 -16  -8   1   -1.20   12.10
  16   8  -1   -2.90   15.80
  16   8  -1    3.70   13.10
 -16  -9   1   14.90   13.90
 -16  -9   1    2.80   13.40
  16   9  -1   -8.30   15.10
  16   9  -1    8.60   13.60
 -16 -10   1    5.10   15.30
  16  10  -1   -2.50   13.10
 -16 -11   1    9.10   17.40
  16  11  -1    9.40   14.20
 -16 -12   1   -1.30   19.00
  16  12  -1    6.90   15.50
 -16 -13   1    8.80   19.70
  16  13  -1   13.40   15.80
 -16 -14   1   14.30   20.40
  16  14  -1   -5.90   16.40
 -16 -15   1   -8.90   20.90
  16  15  -1    1.60   19.00
 -16 -16   1    2.20   23.40
  16  16  -1    7.40   18.10
 -16 -17   1   43.90   24.10
  16  17  -1   10.50   19.70
  17 -16  -1    8.60   27.30
  17 -16  -1   41.40   23.70
  17 -15  -1   16.20   21.50
  17 -15  -1   15.50   24.00
 -17  14   1    7.10   19.10
  17 -14  -1    3.30   21.20
 -17  13   1   -6.10   17.80
  17 -13  -1   52.09   19.80
 -17  12   1   22.30   16.30
  17 -12  -1   -5.10   17.30
 -17  11   1    3.00   15.00
  17 -11  -1    4.80   17.30
 -17  10   1  -20.70   14.00
  17 -10  -1   12.90   16.80
 -17   9   1   -1.40   14.60
  17  -9  -1  -11.10   15.00
 -17   8   1    3.40   14.40
  17  -8  -1    8.30   14.80
 -17   7   1  -23.20   10.60
 -17   7   1   19.70   12.70
  17  -7  -1   19.10   10.20
  17  -7  -1    4.70   14.90
 -17   6   1   -5.90   11.30
 -17   6   1   -9.60    9.70
  17  -6  -1  -24.80   10.60
  17  -6  -1   -7.10   15.70
 -17   5   1   24.20    9.80
 -17   5   1   16.20   11.10
  17  -5  -1   34.90   15.30
  17  -5  -1   -0.80   13.80
 -17   4   1    0.40    9.60
 -17   4   1   -0.20    9.30
  17  -4  -1   16.50   10.10
  17  -4  -1    6.40   12.70
 -17   3   1   23.50   10.00
 -17   3   1    0.70    9.30
  17  -3  -1   17.80   13.80
  17  -3  -1   11.60   11.30
 -17   2   1   58.09   12.80
 -17   2   1   79.59   11.60
 -17   2   1   74.19   13.10
  17  -2  -1  101.99   14.70
  17  -2  -1   71.29   14.40
 -17   1   1  118.59   16.10
 -17   1   1   88.49   13.10
  17  -1  -1  107.99   15.20
  17  -1  -1   97.69   16.80
  17  -1  -1  104.49   13.80
  17  -1  -1   84.29   11.70
 -17   0   1   -5.10    9.90
 -17   0   1  -10.10    9.70
  17   0  -1    0.30    9.70
  17   0  -1  -15.40    9.80
  17   0  -1  -19.60    9.90
  17   0  -1    4.90   11.30
 -17  -1   1   93.29   12.50
 -17  -1   1  117.09   16.30
  17   1  -1   94.29   13.20
  17   1  -1   75.19   12.30
  17   1  -1  105.99   13.90
 -17  -2   1   76.99   11.70
 -17  -2   1   69.99   10.80
  17   2  -1   57.29   11.70
  17   2  -1   59.89   11.10
  17   2  -1   85.49   12.60
  17   2  -1   78.39   10.80
 -17  -3   1    8.00   10.10
 -17  -3   1   21.50   10.20
  17   3  -1   22.90    9.20
  17   3  -1   19.00   11.70
  17   3  -1   13.00   10.40
  17   3  -1   -3.00   10.60
 -17  -4   1   12.80   10.70
 -17  -4   1   15.20   11.40
  17   4  -1    6.10   11.80
  17   4  -1   22.00   12.20
  17   4  -1   24.10    9.70
  17   4  -1    0.90   11.50
 -17  -5   1   24.20   11.30
 -17  -5   1   -0.70   10.70
  17   5  -1    3.50   13.20
  17   5  -1   -6.10    9.10
  17   5  -1    9.70   11.80
 -17  -6   1    8.70   10.90
 -17  -6   1    2.80   11.20
  17   6  -1    7.80    9.50
  17   6  -1    5.00   14.00
 -17  -7   1  -12.00   11.20
 -17  -7   1    3.40   11.80
  17   7  -1  -16.20   13.60
  17   7  -1    9.30    9.20
 -17  -8   1  -19.90   13.30
 -17  -8   1  -13.40   12.60
  17   8  -1   16.70   15.20
 -17  -9   1   11.50   15.80
  17   9  -1   21.50   15.00
 -17 -10   1    7.30   15.90
  17  10  -1    2.60   14.30
 -17 -11   1  -36.60   21.80
  17  11  -1  -19.50   14.50
 -17 -12   1   -2.50   18.60
  17  12  -1   16.90   17.50
 -17 -13   1   -7.60   19.90
  17  13  -1   14.70   18.10
 -17 -14   1  -14.40   20.90
  17  14  -1   11.20   19.00
 -17 -15   1   19.90   23.00
  17  15  -1   30.90   21.70
 -17 -16   1   13.50   25.90
  17  16  -1   37.20   22.70
  18 -16  -1  -35.80   27.20
  18 -16  -1   15.80   24.60
 -18  15   1  -35.60   21.40
  18 -15  -1   -5.40   27.40
  18 -15  -1   17.70   23.40
 -18  14   1   22.50   19.70
  18 -14  -1   14.30   22.60
 -18  13   1   20.30   20.30
  18 -13  -1   -9.40   20.60
 -18  12   1   -3.40   17.10
  18 -12  -1  -23.30   18.40
 -18  11   1    8.80   16.20
  18 -11  -1  -13.70   18.50
 -18  10   1   14.90   15.30
  18 -10  -1   19.20   16.80
 -18   9   1  -17.50   14.70
  18  -9  -1   -6.00   15.10
 -18   8   1   13.30   16.00
  18  -8  -1  -18.90   14.90
 -18   7   1   35.50   14.70
  18  -7  -1   16.80   15.40
 -18   6   1   10.00   11.20
 -18   6   1   -3.20   12.50
  18  -6  -1   33.60   17.40
  18  -6  -1   12.70   12.70
 -18   5   1   14.00   11.50
 -18   5   1   15.80   12.20
  18  -5  -1  -11.50   24.40
  18  -5  -1   22.20   12.20
 -18   4   1   80.49   13.00
 -18   4   1  127.69   16.00
  18  -4  -1   79.69   12.50
  18  -4  -1   99.19   18.80
 -18   3   1    4.10   11.90
 -18   3   1   10.00   10.50
  18  -3  -1  -10.50   13.10
  18  -3  -1   -4.50   10.40
 -18   2   1   11.70   10.20
  18  -2  -1   -4.50   11.20
  18  -2  -1   13.20   14.10
  18  -2  -1   13.70   10.40
 -18   1   1   18.50   12.60
 -18   1   1    0.80   10.50
  18  -1  -1  -12.70   10.80
  18  -1  -1    0.10   10.40
  18  -1  -1   19.30   12.80
 -18   0   1   -8.30   11.10
 -18   0   1   14.30   11.30
  18   0  -1    9.20   13.20
  18   0  -1   -8.00   10.20
  18   0  -1   21.30   11.20
 -18  -1   1   -1.20   10.00
 -18  -1   1   18.00   11.30
  18   1  -1   23.50   11.20
  18   1  -1   25.70   11.60
 -18  -2   1   17.80   10.70
 -18  -2   1   -8.00   11.60
  18   2  -1    8.20   11.40
  18   2  -1   -6.10   11.70
  18   2  -1    5.40   11.70
 -18  -3   1    7.50   10.50
 -18  -3   1   -6.00   11.40
  18   3  -1   21.70   11.00
  18   3  -1   13.80   11.20
  18   3  -1   -4.80   11.50
 -18  -4   1  126.89   19.20
 -18  -4   1  118.39   14.70
  18   4  -1   67.79   13.60
  18   4  -1   78.19   14.60
  18   4  -1   96.39   13.00
 -18  -5   1   14.40   12.60
 -18  -5   1   15.20   12.10
  18   5  -1   -3.50   16.10
  18   5  -1   -0.20   10.40
  18   5  -1   14.00   12.70
 -18  -6   1   29.80   13.00
 -18  -6   1    9.20   12.40
  18   6  -1    6.70   13.20
  18   6  -1  -20.20   10.10
 -18  -7   1   29.00   13.20
 -18  -7   1   17.10   13.50
  18   7  -1   60.29   26.80
  18   7  -1   26.00    9.80
 -18  -8   1    4.80   14.30
  18   8  -1   15.80   14.80
 -18  -9   1    6.70   15.90
  18   9  -1   -1.70   15.70
 -18 -10   1   41.00   19.00
  18  10  -1    3.00   15.40
 -18 -11   1  -20.90   19.90
  18  11  -1   -4.60   16.60
 -18 -12   1    8.70   20.50
  18  12  -1    5.70   17.20
 -18 -13   1  -14.80   20.20
  18  13  -1   -8.70   17.80
 -18 -14   1   30.30   22.00
  18  14  -1   -4.00   19.30
 -18 -15   1   -9.00   22.90
  18  15  -1    6.00   20.40
 -18 -16   1   22.30   26.20
  18  16  -1  -31.40   22.60
 -19  15   1    9.60   24.60
  19 -15  -1  -21.60   26.90
  19 -15  -1   -2.00   23.40
 -19  14   1   30.80   21.90
  19 -14  -1  -29.40   24.30
 -19  13   1   -5.80   20.00
  19 -13  -1   18.00   21.10
 -19  12   1    2.00   18.20
  19 -12  -1   11.50   21.70
 -19  11   1    4.90   17.70
  19 -11  -1    6.70   18.80
 -19  10   1    7.30   15.70
  19 -10  -1   19.70   19.20
 -19   9   1   15.40   15.90
  19  -9  -1   16.70   18.10
 -19   8   1   38.60   15.90
  19  -8  -1   36.70   16.50
 -19   7   1   -2.40   21.90
  19  -7  -1   13.30   15.20
 -19   6   1   26.60   15.30
  19  -6  -1   44.60   16.60
 -19   5   1    4.30   12.30
 -19   5   1   -8.70   12.80
  19  -5  -1   -6.10   16.00
  19  -5  -1  -22.80   12.40
 -19   4   1    7.70   11.90
 -19   4   1   -9.80   13.20
  19  -4  -1   31.50   20.40
  19  -4  -1    0.60   12.30
 -19   3   1   24.70   11.70
  19  -3  -1   21.40   17.60
  19  -3  -1   -1.00   11.50
 -19   2   1    5.90   10.90
  19  -2  -1  -30.20   13.30
  19  -2  -1    2.60   11.00
  19  -2  -1  -19.10   11.10
 -19   1   1   58.89   12.80
  19  -1  -1   59.49   16.00
  19  -1  -1   49.00   12.30
  19  -1  -1   73.59   12.00
 -19   0   1   -4.80   11.50
 -19   0   1   22.30   14.50
  19   0  -1  -11.80   11.80
  19   0  -1    0.10   11.20
  19   0  -1    7.00   13.60
 -19  -1   1   60.59   14.10
 -19  -1   1   55.79   12.50
  19   1  -1   45.10   13.50
  19   1  -1   74.89   14.10
  19   1  -1   56.39   13.20
 -19  -2   1    7.20   12.80
 -19  -2   1   -4.10   10.90
  19   2  -1    8.70   13.70
  19   2  -1    0.30   12.30
  19   2  -1  -19.20   12.60
 -19  -3   1   -2.50   13.10
 -19  -3   1    7.40   11.40
  19   3  -1  -11.10   11.90
  19   3  -1    0.80   11.90
  19   3  -1    1.40   14.20
 -19  -4   1  -21.30   13.00
 -19  -4   1    6.30   11.90
  19   4  -1    3.60   13.20
  19   4  -1   23.60   15.70
  19   4  -1    0.60   11.60
 -19  -5   1   -9.80   13.20
 -19  -5   1   -2.40   12.80
  19   5  -1   10.70   14.50
 -19  -6   1   49.60   13.90
 -19  -6   1   27.10   14.70
  19   6  -1   38.50   15.60
  19   6  -1   43.80   11.20
 -19  -7   1   16.60   14.30
  19   7  -1   -0.40   15.90
  19   7  -1   -3.00   10.50
 -19  -8   1   26.90   15.50
  19   8  -1   38.80   16.30
 -19  -9   1    9.10   16.80
  19   9  -1   -8.40   15.40
 -19 -10   1   16.30   31.50
  19  10  -1   12.80   17.20
 -19 -11   1   26.30   19.90
  19  11  -1    0.00   17.20
 -19 -12   1    4.20   20.70
  19  12  -1    6.20   19.30
 -19 -13   1   56.79   21.60
  19  13  -1  -18.10   18.40
 -19 -14   1    2.60   22.80
  19  14  -1    8.10   20.30
 -19 -15   1    2.20   25.80
  19  15  -1   -1.00   21.50
 -20  14   1    7.50   22.70
  20 -14  -1   39.30   27.40
 -20  13   1   -7.20   20.90
  20 -13  -1   25.30   25.80
 -20  12   1   27.90   20.60
  20 -12  -1    6.50   20.60
 -20  11   1  -10.80   18.40
  20 -11  -1   -9.30   21.00
 -20  10   1   17.00   17.20
  20 -10  -1   -1.00   19.10
 -20   9   1    2.80   16.30
  20  -9  -1    4.00   18.60
 -20   8   1  -15.70   15.70
  20  -8  -1   11.20   18.80
 -20   7   1   -7.40   15.20
  20  -7  -1    2.80   16.60
  20  -6  -1   24.90   16.30
 -20   5   1  -16.30   14.70
  20  -5  -1    1.10   16.20
 -20   4   1   13.50   13.50
  20  -4  -1   30.90   16.30
 -20   3   1   16.30   12.60
  20  -3  -1   14.00   13.30
  20  -3  -1   -6.90   15.90
 -20   2   1   -5.50   12.10
  20  -2  -1   22.90   12.80
  20  -2  -1  -11.40   16.90
  20  -2  -1    5.60   12.40
 -20   1   1    1.30   12.00
  20  -1  -1   -1.00   16.30
  20  -1  -1   -9.60   13.10
  20  -1  -1    7.50   11.30
 -20   0   1   15.80   12.50
  20   0  -1  -12.20   13.90
  20   0  -1    7.40   12.30
  20   0  -1    1.70   12.90
 -20  -1   1   29.40   16.80
 -20  -1   1    2.90   12.00
  20   1  -1   39.00   14.90
  20   1  -1   25.10   13.10
 -20  -2   1   -4.40   14.30
 -20  -2   1   -4.30   11.70
  20   2  -1  -13.90   13.60
  20   2  -1  -16.80   12.60
  20   2  -1   11.60   13.90
 -20  -3   1   -5.50   12.60
 -20  -3   1   -9.50   14.90
  20   3  -1  -25.30   14.40
  20   3  -1   12.50   12.90
  20   3  -1   14.10   15.40
 -20  -4   1   -6.60   15.40
 -20  -4   1    4.40   12.90
  20   4  -1   45.00   15.90
  20   4  -1    6.70   28.00
  20   4  -1    9.70   12.60
 -20  -5   1    4.50   13.50
 -20  -5   1    9.90   15.60
  20   5  -1    2.50   16.10
  20   5  -1   12.30   12.20
 -20  -6   1   17.70   14.90
  20   6  -1   12.50   18.10
  20   6  -1    6.90   11.90
 -20  -7   1   -0.50   15.10
  20   7  -1   10.10   11.50
  20   7  -1  -12.10   16.30
  20   8  -1    0.10   16.20
 -20  -9   1    7.70   19.80
  20   9  -1  -14.10   16.90
 -20 -10   1    8.50   20.00
  20  10  -1   17.30   17.30
 -20 -11   1    8.10   20.00
  20  11  -1   -6.00   20.40
 -20 -12   1   42.20   21.20
  20  12  -1    2.90   20.40
 -20 -13   1    7.70   22.60
  20  13  -1   15.90   22.60
 -20 -14   1   31.50   24.10
  20  14  -1   -2.20   22.10
 -21  14   1    0.20   24.70
  21 -14  -1  -33.60   28.60
 -21  13   1  -11.40   23.30
  21 -13  -1   -6.00   25.30
 -21  12   1    9.80   20.50
  21 -12  -1   16.10   25.80
 -21  11   1    2.00   20.50
  21 -11  -1    6.40   21.30
 -21  10   1   46.80   18.30
  21 -10  -1   -5.80   19.30
 -21   9   1    2.20   17.80
  21  -9  -1   49.50   22.00
 -21   8   1   -7.60   17.10
  21  -8  -1   25.70   19.90
 -21   7   1   -5.20   16.50
  21  -7  -1   -4.90   18.00
 -21   6   1   -6.40   16.20
  21  -6  -1   30.10   17.70
 -21   5   1    7.20   25.90
  21  -5  -1    4.40   16.00
 -21   4   1    6.30   15.50
  21  -4  -1   17.70   19.20
 -21   3   1   -6.90   14.20
  21  -3  -1   21.80   16.20
 -21   2   1   21.50   14.30
  21  -2  -1   24.40   15.10
  21  -2  -1   41.60   17.60
  21  -2  -1   27.30   17.40
 -21   1   1    1.10   13.70
  21  -1  -1  -19.50   11.60
  21  -1  -1  -24.20   13.30
  21  -1  -1   20.50   26.20
 -21   0   1   18.20   14.00
  21   0  -1   -9.50   12.60
  21   0  -1   19.20   14.50
  21   0  -1  -30.00   15.80
 -21  -1   1    7.50   14.20
  21   1  -1  -28.20   14.90
  21   1  -1   26.80   15.80
  21   1  -1   29.40   15.50
 -21  -2   1   -6.90   12.80
 -21  -2   1    4.50   19.70
  21   2  -1  -14.30   13.70
  21   2  -1    0.40   15.20
  21   2  -1   32.90   17.20
 -21  -3   1    1.70   17.50
  21   3  -1  -37.20   20.00
  21   3  -1    4.70   15.90
  21   3  -1   -2.30   14.30
 -21  -4   1    3.30   14.00
 -21  -4   1  -31.40   18.50
  21   4  -1  -19.00   15.20
  21   4  -1  -14.60   13.50
 -21  -5   1   18.20   14.50
  21   5  -1   31.50   13.60
  21   5  -1   39.50   33.20
 -21  -6   1   -8.80   15.60
  21   6  -1    6.10   17.10
  21   6  -1   -5.20   13.20
 -21  -7   1  -34.60   15.80
  21   7  -1    3.00   17.60
 -21  -8   1   12.30   19.10
  21   8  -1    9.70   17.80
 -21  -9   1   61.49   21.50
  21   9  -1    1.80   18.60
 -21 -10   1  -15.20   19.40
  21  10  -1  -17.60   18.40
 -21 -11   1   25.20   21.60
  21  11  -1   -5.40   19.40
 -21 -12   1   44.30   21.20
  21  12  -1  -16.60   20.00
 -21 -13   1    2.50   22.90
  21  13  -1  -10.30   19.80
 -21 -14   1   48.00   27.60
  21  14  -1    5.90   23.40
  22 -13  -1  -27.40   29.50
 -22  12   1    2.80   22.60
  22 -12  -1   11.30   26.70
 -22  11   1  -39.80   19.80
  22 -11  -1  -47.60   23.10
 -22  10   1  -15.30   18.90
  22 -10  -1    4.80   21.80
 -22   9   1   26.90   18.70
  22  -9  -1  -17.90   19.90
 -22   8   1  -11.20   18.10
  22  -8  -1  -15.80   20.90
 -22   7   1  -13.90   17.50
  22  -7  -1    9.00   18.90
 -22   6   1    8.90   16.30
  22  -6  -1   18.50   18.70
 -22   5   1    2.70   16.50
  22  -5  -1   25.50   19.50
 -22   4   1   19.60   20.60
  22  -4  -1   -7.30   17.20
 -22   3   1   16.60   16.50
  22  -3  -1   -0.10   17.60
 -22   2   1    1.80   15.90
  22  -2  -1   -9.30   16.70
 -22   1   1   -2.30   15.00
  22  -1  -1   -3.80   12.40
  22  -1  -1   -3.40   17.50
 -22   0   1   -9.50   14.30
  22   0  -1   27.90   13.50
  22   0  -1   24.00   18.20
 -22  -1   1   24.70   14.80
  22   1  -1   12.00   18.20
  22   1  -1   29.00   14.80
  22   1  -1  -32.50   19.20
 -22  -2   1    4.20   15.00
  22   2  -1  -23.20   20.60
  22   2  -1  -13.70   15.20
 -22  -3   1   -5.10   14.30
 -22  -3   1   19.10   25.00
  22   3  -1    4.80   15.80
  22   3  -1    8.00   15.70
 -22  -4   1    5.00   15.30
  22   4  -1  -12.70   19.10
  22   4  -1   22.70   16.80
 -22  -5   1   14.50   16.50
  22   5  -1   -8.50   14.60
  22   5  -1   10.50   19.00
 -22  -6   1   -1.40   17.50
  22   6  -1    5.30   14.00
  22   6  -1    7.00   18.50
 -22  -7   1    5.30   19.20
  22   7  -1  -20.00   18.60
 -22  -8   1    8.50   20.70
  22   8  -1   17.10   18.40
 -22  -9   1   14.50   19.30
  22   9  -1   -6.20   20.30
 -22 -10   1    5.50   20.20
  22  10  -1  -18.60   21.60
 -22 -11   1   47.10   21.50
  22  11  -1  -18.00   20.70
 -22 -12   1   50.39   22.40
  22  12  -1    6.90   23.30
 -22 -13   1    3.90   23.70
  22  13  -1   12.00   25.90
 -23  12   1   61.39   24.30
  23 -12  -1   62.89   31.10
 -23  11   1  -21.40   21.90
  23 -11  -1   47.60   29.10
 -23  10   1   34.50   20.70
  23 -10  -1  -40.00   25.20
 -23   9   1   23.60   19.70
  23  -9  -1   -0.80   22.00
 -23   8   1   -9.10   19.40
  23  -8  -1   49.20   23.40
 -23   7   1   23.80   19.30
  23  -7  -1   14.80   21.90
 -23   6   1   -6.70   17.70
  23  -6  -1   23.00   20.80
 -23   5   1   36.70   18.70
  23  -5  -1    8.00   20.60
 -23   4   1   13.20   17.90
  23  -4  -1    7.70   20.20
 -23   3   1   14.90   17.60
  23  -3  -1   -5.20   19.40
 -23   2   1  -25.60   28.00
  23  -2  -1   21.70   19.40
 -23   1   1   28.60   17.80
  23  -1  -1    4.80   18.70
 -23   0   1  -33.80   17.10
  23   0  -1   23.00   18.30
  23   0  -1  -18.70   17.90
 -23  -1   1  -23.20   17.00
  23   1  -1    2.10   19.10
  23   1  -1   10.50   15.20
 -23  -2   1   25.50   17.50
  23   2  -1   -6.90   17.00
  23   2  -1  -44.90   28.30
 -23  -3   1  -24.00   16.50
  23   3  -1   -2.10   19.90
  23   3  -1   -3.30   19.30
 -23  -4   1   24.30   17.60
  23   4  -1    5.90   17.30
  23   4  -1    3.60   20.60
 -23  -5   1   -0.30   17.80
  23   5  -1    2.30   16.10
  23   5  -1  -14.90   19.40
 -23  -6   1  -16.30   23.00
  23   6  -1   22.60   16.90
  23   6  -1   23.40   19.50
 -23  -7   1    3.60   20.30
  23   7  -1  -38.30   19.40
 -23  -8   1   -6.40   18.70
  23   8  -1  -21.60   19.30
 -23  -9   1  -17.20   19.90
  23   9  -1   56.39   23.80
 -23 -10   1   21.70   21.50
  23  10  -1  -40.70   21.70
 -23 -11   1    3.70   22.10
 -23 -12   1   26.00   23.90
  23  12  -1   -4.30   23.70
 -24  11   1   16.10   25.10
  24 -11  -1   -4.10   30.40
 -24  10   1  -25.40   21.20
  24 -10  -1  -43.50   27.30
 -24   9   1   -1.90   21.40
  24  -9  -1  -26.00   23.00
 -24   8   1   -8.90   20.90
  24  -8  -1  -27.60   24.80
 -24   7   1    7.00   20.20
  24  -7  -1   35.20   23.60
 -24   6   1    2.40   19.20
  24  -6  -1  -14.20   22.50
 -24   5   1   14.50   19.20
  24  -5  -1  -18.70   20.80
 -24   4   1   15.10   18.70
  24  -4  -1  -22.10   20.60
 -24   3   1    8.10   18.00
  24  -3  -1   32.70   20.90
 -24   2   1   30.40   18.20
  24  -2  -1   11.30   18.90
 -24   1   1   23.90   19.40
  24  -1  -1   -1.10   19.30
 -24   0   1   -6.90   27.70
  24   0  -1    5.60   18.90
 -24  -1   1  -14.40   32.40
  24   1  -1   22.70   16.10
  24   1  -1   -0.60   20.00
 -24  -2   1   15.90   26.10
  24   2  -1  -26.70   19.80
  24   2  -1  -20.60   17.30
 -24  -3   1   11.50   23.80
  24   3  -1   56.49   40.70
  24   3  -1  -28.30   19.90
  24   4  -1    0.00   20.30
  24   4  -1   24.80   18.40
 -24  -5   1   -7.10   19.90
 -24  -6   1   16.20   19.50
  24   6  -1   31.80   20.30
 -24  -7   1    3.50   19.60
  24   7  -1   51.09   21.70
 -24  -8   1   10.20   21.10
  24   8  -1    2.50   23.20
 -24  -9   1   24.30   21.70
  24   9  -1  -32.10   22.60
 -24 -10   1  -46.00   24.50
  24  10  -1   20.30   25.00
  24  11  -1  -26.80   25.80
 -25  10   1  -38.80   24.90
  25 -10  -1   -3.20   32.60
 -25   9   1   -6.70   21.70
  25  -9  -1    9.50   26.80
 -25   8   1  -17.00   23.00
  25  -8  -1   35.70   26.20
 -25   7   1   12.60   21.50
  25  -7  -1  -31.60   24.80
 -25   6   1   13.40   22.00
  25  -6  -1   39.70   22.90
 -25   5   1   -1.70   19.80
  25  -5  -1   10.40   23.70
 -25   4   1   30.90   19.50
  25  -4  -1  -13.70   22.20
 -25   3   1   18.00   19.40
  25  -3  -1   29.90   22.60
 -25   2   1    6.30   19.10
  25  -2  -1  -26.30   21.10
 -25   1   1  -23.30   17.80
  25  -1  -1   17.90   21.30
 -25   0   1    1.30   18.40
  25   0  -1  -28.90   21.00
 -25  -1   1    9.60   19.50
  25   1  -1  -10.50   21.10
 -25  -2   1   -8.40   20.50
  25   2  -1   15.60   23.40
  25   2  -1    4.50   20.30
 -25  -3   1   17.50   19.80
  25   3  -1   27.90   20.20
  25   3  -1  -32.30   20.20
 -25  -4   1   39.60   19.60
  25   4  -1   -0.50   21.30
  25   4  -1   19.90   19.60
 -25  -5   1   -2.20   18.90
  25   5  -1   31.90   21.90
  25   5  -1   14.20   24.80
 -25  -6   1   36.70   22.30
  25   6  -1  -45.10   26.50
 -25  -7   1   14.30   21.60
  25   7  -1  -10.60   21.50
 -25  -8   1    2.50   21.80
  25   8  -1   10.70   22.80
  25   9  -1    6.40   24.00
  25  10  -1   -5.30   24.40
 -26   8   1  -29.40   23.20
  26  -8  -1   -0.60   27.60
 -26   7   1  -49.10   23.20
  26  -7  -1   57.89   28.40
 -26   6   1   63.19   22.60
  26  -6  -1   20.30   25.70
 -26   5   1   -3.60   21.10
  26  -5  -1   -9.80   25.80
 -26   4   1   10.00   20.40
  26  -4  -1   -4.90   24.50
 -26   3   1   26.40   20.50
  26  -3  -1    7.10   23.90
 -26   2   1  -17.70   18.80
  26  -2  -1    6.50   25.50
 -26   1   1   34.80   22.20
 -26   0   1   23.10   20.20
  26   0  -1    4.90   22.50
 -26  -1   1   16.50   19.30
  26   1  -1    1.70   22.30
 -26  -2   1    5.60   20.00
  26   2  -1    3.10   22.90
  26   2  -1   35.70   34.40
 -26  -3   1   29.20   22.00
  26   3  -1   -2.90   22.40
  26   3  -1  -28.30   21.10
 -26  -4   1   27.60   21.40
  26   4  -1   75.49   21.70
 -26  -5   1   29.00   23.40
  26   5  -1    0.10   22.90
 -26  -6   1   -1.40   26.50
  26   6  -1   14.50   23.00
  26   7  -1  -21.90   25.30
  26   8  -1  -30.70   24.20
 -27   6   1   33.60   24.50
  27  -6  -1  -45.10   29.80
 -27   5   1   20.40   22.90
  27  -5  -1    0.70   27.40
 -27   4   1   -1.20   22.30
  27  -4  -1   34.20   28.20
 -27   3   1   56.29   21.20
  27  -3  -1  -29.00   26.00
 -27   2   1  -11.00   20.40
  27  -2  -1   22.50   25.70
 -27   1   1  -28.30   20.50
  27  -1  -1  -18.50   24.90
 -27   0   1  -27.50   19.80
  27   0  -1   30.10   25.70
 -27  -1   1    6.00   20.70
  27   1  -1   37.40   24.90
 -27  -2   1   35.70   21.30
  27   2  -1   55.69   23.40
 -27  -3   1    9.20   22.60
  27   3  -1   30.00   22.90
  27   3  -1  -24.00   25.20
  27   4  -1    1.40   23.30
  27   4  -1  -13.30   22.90
  27   5  -1   -7.00   23.60
  27   6  -1  -40.50   26.10
  27   7  -1   33.10   26.50
 -28   4   1  -24.30   24.90
  28  -4  -1   -0.30   30.90
 -28   3   1  -10.40   23.10
  28  -3  -1  -50.49   27.50
 -28   2   1   12.60   23.00
  28  -2  -1  -10.30   28.10
 -28   1   1  -13.90   21.50
  28  -1  -1  -18.50   26.30
  28   0  -1    3.40   27.80
 -28  -1   1  -43.90   31.00
  28   2  -1   35.30   25.20
  28   3  -1   55.79   25.60
  28   4  -1  -48.40   30.90
  27   5   2  -27.00   26.70
  27   4   2   15.20   25.80
  27   3   2  -42.10   22.40
  27   2   2   26.40   23.30
  27   1   2  -33.00   23.10
  27   0   2   -1.00   24.90
  27  -1   2   75.99   24.70
  27  -2   2   24.60   25.30
  27  -3   2   10.10   27.30
  27  -4   2   -7.50   28.00
  27  -5   2   16.30   28.30
  26   7   2  -11.70   25.90
  26   6   2  -44.30   24.10
  26   5   2  -35.40   21.80
  26   4   2    3.20   20.30
  26   4   2  -48.90   22.80
  26   3   2   37.00   23.30
  26   3   2   33.00   20.80
  26   2   2   38.20   21.90
  26   1   2   24.70   22.20
  26   0   2   71.09   24.20
  26  -1   2   80.99   25.80
  26  -2   2   21.80   24.20
  26  -3   2  -20.20   25.40
 -26   3  -2   -5.60   27.00
  26  -4   2  -27.40   25.30
 -26   4  -2   36.40   22.40
  26  -5   2   -2.50   27.10
 -26   5  -2   -8.40   22.30
  26  -6   2  -15.10   28.30
 -26   6  -2   16.70   22.30
  26  -7   2   25.50   28.70
 -26   7  -2   12.10   23.50
  25   9   2   26.60   25.50
  25   8   2   27.50   24.80
  25   7   2  -16.10   24.60
  25   6   2   -1.10   21.60
  25   5   2  -32.80   22.00
  25   4   2  -24.20   20.50
  25   4   2    8.90   18.30
  25   3   2   10.90   20.00
  25   3   2  -32.20   21.20
  25   2   2   27.80   23.80
  25   2   2   -6.60   20.40
  25   1   2   20.90   21.50
  25   0   2    7.50   21.20
  25  -1   2   -2.30   22.80
  25  -2   2    4.90   24.40
 -25   2  -2   38.70   21.70
  25  -3   2   16.10   24.00
 -25   3  -2   -2.10   20.00
  25  -4   2   56.19   23.30
 -25   4  -2  -26.90   20.70
  25  -5   2   38.60   26.10
 -25   5  -2   30.90   21.60
  25  -6   2   15.60   24.80
 -25   6  -2   -6.80   21.80
  25  -7   2   16.60   27.30
 -25   7  -2   15.80   20.50
  25  -8   2    0.30   26.20
 -25   8  -2  -27.00   23.10
  25  -9   2  -10.10   30.30
  24  10   2  -15.60   24.10
  24   9   2   41.60   24.20
  24   8   2   -7.10   22.30
  24   7   2    9.10   23.40
  24   6   2  -13.20   20.70
  24   5   2   -4.60   20.60
  24   5   2   -2.20   16.90
  24   4   2  -13.10   21.10
  24   4   2   23.50   17.60
  24   3   2  -26.00   19.50
  24   3   2   16.30   18.40
  24   2   2   18.40   19.50
  24   2   2  -14.60   23.20
 -24  -2  -2   17.10   18.60
  24   1   2   12.50   17.60
  24   1   2   -6.00   19.60
 -24  -1  -2   11.70   16.80
  24   0   2   62.69   20.80
 -24   0  -2   40.50   16.90
  24  -1   2   -9.90   20.50
 -24   1  -2    6.90   17.70
  24  -2   2   13.40   21.10
 -24   2  -2    6.80   19.60
  24  -3   2   12.20   22.10
 -24   3  -2  -14.60   20.50
  24  -4   2  -18.40   22.50
 -24   4  -2  -21.40   18.90
  24  -5   2   42.90   21.90
 -24   5  -2   39.70   20.30
  24  -6   2   42.70   22.30
 -24   6  -2   -7.80   19.10
  24  -7   2   23.60   25.10
 -24   7  -2  -41.70   19.40
  24  -8   2   12.40   24.50
 -24   8  -2   -9.50   20.50
  24  -9   2  -41.50   25.60
 -24   9  -2    8.70   24.10
  24 -10   2  -29.30   29.10
 -24  10  -2   16.50   24.60
  23  11   2   -2.40   25.90
  23  10   2   20.00   25.60
  23   9   2  -17.00   26.20
  23   8   2   54.09   23.10
  23   7   2  -31.40   19.70
  23   6   2  -22.40   19.60
  23   5   2   27.20   20.20
  23   5   2   25.30   16.00
  23   4   2   10.10   16.60
  23   4   2   10.40   18.60
 -23  -4  -2   30.60   16.70
  23   3   2  -15.80   28.90
  23   3   2  -24.20   24.80
 -23  -3  -2   17.80   16.00
  23   2   2   58.49   18.70
  23   2   2  -29.20   17.70
 -23  -2  -2   26.10   14.90
  23   1   2   27.60   18.10
  23   1   2  -22.10   18.30
 -23  -1  -2   34.50   15.30
  23   0   2  -11.30   18.90
  23   0   2    8.60   15.40
 -23   0  -2    8.90   15.00
  23  -1   2   12.20   19.50
 -23   1  -2    2.30   15.20
  23  -2   2   29.80   20.30
 -23   2  -2    8.30   16.00
  23  -3   2   54.29   23.40
 -23   3  -2   16.70   18.80
  23  -4   2   22.40   19.50
 -23   4  -2  -17.10   27.50
  23  -5   2   -1.70   20.50
 -23   5  -2    9.10   19.50
  23  -6   2  -26.80   21.50
 -23   6  -2  -11.80   20.10
  23  -7   2   11.60   23.30
 -23   7  -2  -23.30   19.30
  23  -8   2   25.90   25.10
 -23   8  -2   36.50   20.10
  23  -9   2    8.20   24.70
 -23   9  -2    1.80   21.60
  23 -10   2  -22.50   25.00
 -23  10  -2    4.10   22.90
  23 -11   2   43.70   28.70
 -23  11  -2    2.20   23.60
  22  12   2  -14.40   23.70
  22  11   2   18.30   22.70
  22  10   2    6.70   20.70
  22   9   2    5.70   22.50
  22   8   2    0.40   20.50
  22   7   2   21.50   19.80
 -22  -7  -2   48.50   19.90
  22   6   2    8.90   14.30
  22   6   2    1.40   19.00
 -22  -6  -2   54.79   15.50
  22   5   2   32.00   14.70
  22   5   2  -18.50   18.30
 -22  -5  -2  -25.40   13.60
  22   4   2    4.40   19.00
  22   4   2  -31.30   15.00
 -22  -4  -2   20.00   14.10
  22   3   2   -7.00   17.90
  22   3   2   30.00   16.20
 -22  -3  -2   15.40   14.60
  22   2   2   -9.80   16.50
  22   2   2   17.20   21.50
 -22  -2  -2   15.90   13.90
  22   1   2   -7.40   17.60
  22   1   2   22.30   16.30
 -22  -1  -2   -1.20   13.70
  22   0   2   30.30   18.70
  22   0   2   58.99   15.80
 -22   0  -2   -1.00   13.60
  22  -1   2   23.20   19.10
  22  -1   2    7.10   13.70
 -22   1  -2   16.90   14.40
  22  -2   2    9.20   18.50
 -22   2  -2   26.80   15.80
  22  -3   2  -12.90   18.90
 -22   3  -2   19.30   17.40
  22  -4   2  -12.40   19.40
 -22   4  -2  -16.60   18.20
  22  -5   2   18.30   19.70
 -22   5  -2   -2.40   29.00
  22  -6   2   -2.10   20.20
 -22   6  -2   13.80   18.60
  22  -7   2   33.90   21.80
 -22   7  -2    3.20   18.60
  22  -8   2   12.00   21.10
 -22   8  -2   -2.00   18.20
  22  -9   2   24.10   21.80
 -22   9  -2    9.30   19.70
  22 -10   2  -23.30   24.70
 -22  10  -2   20.00   20.40
  22 -11   2  -33.60   23.10
 -22  11  -2    5.10   22.90
  22 -12   2    8.80   25.40
 -22  12  -2    3.00   24.00
  21  13   2   25.90   23.40
  21  12   2   21.60   21.10
  21  11   2  -16.00   21.00
  21  10   2   13.50   20.50
 -21 -10  -2   29.40   30.90
  21   9   2    3.80   19.80
 -21  -9  -2  -21.50   18.00
  21   8   2  -20.20   18.00
 -21  -8  -2    4.20   16.40
  21   7   2   14.00   18.70
 -21  -7  -2   22.60   14.90
  21   6   2   32.20   19.00
  21   6   2   39.10   12.40
 -21  -6  -2   -2.40   14.00
  21   5   2    0.30   13.10
  21   5   2  -11.30   18.10
 -21  -5  -2   17.00   13.40
  21   4   2  -13.90   18.50
  21   4   2    8.80   14.10
 -21  -4  -2    5.60   12.80
  21   3   2    8.60   15.80
  21   3   2  -17.40   14.50
 -21  -3  -2   -1.00   13.00
  21   2   2   -6.90   14.80
  21   2   2   -8.50   15.90
 -21  -2  -2   -4.40   19.10
 -21  -2  -2    8.90   13.10
  21   1   2    3.60   15.00
  21   1   2    0.10   17.40
  21   1   2   41.60   27.70
 -21  -1  -2    8.20   21.20
 -21  -1  -2    3.90   12.60
  21   0   2   18.50   13.80
  21   0   2    5.20   17.50
  21   0   2    9.90   19.90
 -21   0  -2   11.90   13.20
  21  -1   2    0.30   12.90
  21  -1   2    9.80   17.60
  21  -1   2   44.50   18.40
 -21   1  -2    7.50   13.40
  21  -2   2    7.40   18.20
 -21   2  -2   36.20   14.00
  21  -3   2   11.70   17.40
 -21   3  -2   20.10   15.40
  21  -4   2    9.30   19.50
 -21   4  -2    4.00   16.00
  21  -5   2    7.20   19.80
 -21   5  -2   12.60   18.50
  21  -6   2   19.80   19.30
 -21   6  -2  -26.30   22.30
  21  -7   2   -0.60   20.80
 -21   7  -2   16.40   17.30
  21  -8   2  -17.10   21.30
 -21   8  -2    1.20   17.70
  21  -9   2   11.60   22.10
 -21   9  -2  -11.60   18.40
  21 -10   2   -9.00   21.40
 -21  10  -2   16.40   19.50
  21 -11   2    3.80   24.60
 -21  11  -2  -21.20   20.90
  21 -12   2   36.50   26.00
 -21  12  -2   28.10   22.40
  21 -13   2   11.80   24.30
  21 -13   2  -14.40   26.30
 -21  13  -2   -0.90   26.50
  20  14   2    0.80   21.80
  20  13   2  -33.90   19.90
  20  12   2  -24.10   19.70
 -20 -12  -2   -2.20   22.80
  20  11   2    1.60   18.30
  20  10   2   13.40   19.40
 -20 -10  -2   -7.40   17.80
  20   9   2    3.40   16.70
 -20  -9  -2   45.80   16.90
  20   8   2   20.30   17.90
 -20  -8  -2  -18.10   14.70
  20   7   2  -24.10   15.90
 -20  -7  -2    7.20   14.30
  20   6   2   33.20   11.10
  20   6   2  -14.40   16.20
 -20  -6  -2  -13.10   12.70
  20   5   2   -6.10   11.50
 -20  -5  -2    4.10   12.40
  20   4   2  -15.50   12.10
  20   4   2  -15.70   15.30
 -20  -4  -2   -2.80   11.70
 -20  -4  -2  -21.10   18.60
  20   3   2   -3.00   14.70
  20   3   2   10.90   13.60
 -20  -3  -2  -25.40   15.20
 -20  -3  -2    8.00   12.10
  20   2   2    6.00   13.20
  20   2   2  -14.90   14.30
 -20  -2  -2    7.70   12.20
 -20  -2  -2   32.00   16.00
  20   1   2    0.20   17.30
  20   1   2    8.10   13.00
  20   1   2   40.40   16.20
 -20  -1  -2  -25.50   15.20
 -20  -1  -2    1.60   12.60
  20   0   2   43.00   14.10
  20   0   2   29.00   17.20
  20   0   2   33.40   15.40
 -20   0  -2   54.49   15.30
 -20   0  -2   10.40   18.10
  20  -1   2   33.90   22.70
  20  -1   2   -1.50   11.60
  20  -1   2   -0.60   15.00
 -20   1  -2   -8.80   11.70
  20  -2   2    4.10   10.80
  20  -2   2   38.70   14.70
  20  -2   2    1.50   18.50
 -20   2  -2  -15.50   12.30
  20  -3   2   -7.50   14.20
  20  -3   2  -11.30   16.20
 -20   3  -2   -7.20   13.20
  20  -4   2  -14.90   18.90
 -20   4  -2  -13.50   14.00
  20  -5   2   -2.80   16.70
 -20   5  -2    1.00   15.40
  20  -6   2   -0.90   18.40
 -20   6  -2    5.50   17.40
  20  -7   2  -32.00   18.20
 -20   7  -2   -4.00   17.80
  20  -8   2    0.30   18.60
 -20   8  -2    6.50   16.90
  20  -9   2   22.40   20.50
 -20   9  -2   -5.40   16.80
  20 -10   2   -8.30   21.20
 -20  10  -2   16.40   18.00
  20 -11   2   14.20   22.90
 -20  11  -2  -12.30   19.40
  20 -12   2   15.90   24.60
 -20  12  -2   -6.40   21.60
  20 -13   2   20.40   23.90
  20 -13   2  -32.90   21.70
 -20  13  -2    9.50   22.80
  20 -14   2    7.40   24.10
  20 -14   2   -9.70   23.90
  19  15   2   -5.50   24.60
  19  14   2  -29.60   20.50
 -19 -14  -2   30.30   25.00
  19  13   2  -12.10   19.80
 -19 -13  -2   -6.70   22.60
  19  12   2    8.40   20.60
 -19 -12  -2   51.19   22.50
  19  11   2  -22.80   17.50
 -19 -11  -2   15.70   20.00
  19  10   2   -6.90   16.70
 -19 -10  -2   17.00   16.20
  19   9   2   26.70   17.90
 -19  -9  -2   22.40   15.10
  19   8   2    0.00   14.60
 -19  -8  -2   17.20   14.40
  19   7   2  -13.20   10.30
  19   7   2    5.60   15.80
 -19  -7  -2  -11.70   13.40
  19   6   2   14.50   15.70
 -19  -6  -2   25.30   12.90
  19   5   2  -10.90   16.10
  19   5   2   -3.30   11.00
 -19  -5  -2   -1.80   14.60
 -19  -5  -2   13.80   11.80
  19   4   2   47.40   12.30
  19   4   2   49.40   15.50
 -19  -4  -2   31.50   11.90
 -19  -4  -2   41.30   14.50
  19   3   2    0.00   12.30
  19   3   2    7.60   13.10
 -19  -3  -2    6.10   11.10
 -19  -3  -2   14.50   13.40
  19   2   2   57.69   17.50
  19   2   2   68.49   13.50
  19   2   2   55.49   14.10
 -19  -2  -2   67.89   13.00
  19   1   2  -17.10   13.60
  19   1   2    1.30   14.00
  19   1   2   11.30   12.10
 -19  -1  -2    1.80   13.20
 -19  -1  -2   10.80   11.70
  19   0   2  -17.70   12.30
  19   0   2  -11.40   12.50
  19   0   2   -3.80   14.90
 -19   0  -2  -31.50   14.20
 -19   0  -2  -12.90   11.00
  19  -1   2  -19.90   10.70
  19  -1   2   -4.40   13.20
 -19   1  -2   -8.60   11.30
 -19   1  -2    8.40   15.70
  19  -2   2   27.00   16.90
  19  -2   2   38.50   11.10
  19  -2   2   28.20   13.10
 -19   2  -2   62.99   11.90
  19  -3   2   16.10   11.50
  19  -3   2   16.00   13.50
  19  -3   2  -12.00   17.60
 -19   3  -2    6.30   12.70
  19  -4   2   35.80   13.20
  19  -4   2   27.00   17.00
 -19   4  -2   48.10   13.70
  19  -5   2    9.20   16.30
  19  -5   2   34.30   19.10
 -19   5  -2    1.10   14.60
  19  -6   2    8.60   17.80
 -19   6  -2   -3.00   14.90
  19  -7   2   25.10   17.60
 -19   7  -2    8.50   16.90
  19  -8   2  -31.20   19.10
 -19   8  -2   19.60   17.00
  19  -9   2   16.30   18.80
 -19   9  -2    3.90   16.30
  19 -10   2  -16.70   19.90
 -19  10  -2   49.50   17.80
  19 -11   2  -16.60   20.90
 -19  11  -2  -14.50   18.30
  19 -12   2   43.50   20.70
 -19  12  -2   65.59   20.90
  19 -13   2    2.60   21.40
  19 -13   2   -8.10   23.70
 -19  13  -2  -11.20   21.80
  19 -14   2  -34.00   22.20
  19 -14   2   -6.70   21.60
  19 -15   2  -27.40   24.90
  19 -15   2   -4.30   26.30
  18  15   2    1.50   21.00
 -18 -15  -2   -1.30   23.60
  18  14   2  -14.30   19.30
 -18 -14  -2   18.80   21.90
  18  13   2   20.10   19.20
 -18 -13  -2   21.80   20.90
  18  12   2  -25.20   19.50
 -18 -12  -2    7.50   33.00
  18  11   2   -6.00   16.80
 -18 -11  -2  -26.70   17.30
  18  10   2   22.50   17.60
 -18 -10  -2   52.79   17.00
  18   9   2    6.60   15.10
 -18  -9  -2   16.20   13.80
  18   8   2   33.70   16.60
 -18  -8  -2   25.70   13.90
  18   7   2   21.90   16.10
  18   7   2   39.00    9.70
 -18  -7  -2   66.19   17.00
  18   6   2   34.30   16.10
  18   6   2   22.10    9.80
 -18  -6  -2   15.10   17.80
 -18  -6  -2   20.40   12.60
  18   5   2    8.20   10.30
  18   5   2   12.40   13.90
 -18  -5  -2   11.90   13.20
 -18  -5  -2   -8.30   11.60
  18   4   2   37.80   15.10
  18   4   2   25.40   11.10
 -18  -4  -2   17.10   11.30
 -18  -4  -2   56.59   13.00
  18   3   2   30.00   12.50
  18   3   2   24.40   12.80
  18   3   2   18.10   16.70
 -18  -3  -2   21.90   10.60
 -18  -3  -2   19.90   12.60
  18   2   2   -8.50   12.20
  18   2   2   28.20   13.40
  18   2   2    3.40   12.40
 -18  -2  -2    7.00   10.50
 -18  -2  -2   18.40   11.70
  18   1   2   -1.10   11.90
  18   1   2  -26.70   12.20
  18   1   2   15.10   12.60
 -18  -1  -2  -12.20   13.10
 -18  -1  -2   16.10   10.60
  18   0   2  -10.10   13.70
  18   0   2    3.30   13.10
  18   0   2    0.30   10.80
 -18   0  -2  -13.10    9.80
 -18   0  -2   -9.30   11.50
  18  -1   2  -14.90   14.00
  18  -1   2    5.20   12.80
  18  -1   2   14.50   10.20
  18  -1   2    6.60   10.90
 -18   1  -2    4.00   10.80
  18  -2   2    1.40   10.90
  18  -2   2    6.30   11.90
  18  -2   2  -15.30   14.00
 -18   2  -2   39.00   15.30
 -18   2  -2    3.00   10.60
  18  -3   2   25.20   17.90
  18  -3   2   24.80   13.40
  18  -3   2   26.00   11.80
 -18   3  -2   31.30   11.50
  18  -4   2   38.00   12.00
 -18   4  -2   24.50   12.30
  18  -5   2  -18.60   11.90
  18  -5   2    6.80   16.90
 -18   5  -2    7.00   12.40
  18  -6   2   25.30   15.40
  18  -6   2   27.90   14.00
 -18   6  -2   28.50   14.00
  18  -7   2   44.90   17.50
 -18   7  -2   45.30   14.80
  18  -8   2  -11.00   16.80
 -18   8  -2   -4.40   25.40
  18  -9   2   -1.20   19.30
 -18   9  -2  -13.80   15.40
  18 -10   2   40.60   19.80
 -18  10  -2   46.90   20.00
  18 -11   2   -8.10   18.90
 -18  11  -2  -16.10   17.30
  18 -12   2    2.70   23.10
 -18  12  -2   20.60   18.80
  18 -13   2  -10.80   21.80
  18 -13   2    0.60   21.20
  18 -14   2   -4.00   23.80
  18 -14   2   23.10   22.30
  18 -15   2    0.70   22.90
  17  16   2   51.39   22.80
 -17 -16  -2   90.99   25.20
  17  15   2   41.00   21.20
 -17 -15  -2   34.20   23.30
  17  14   2  -15.60   19.10
 -17 -14  -2    7.40   20.90
  17  13   2    2.20   17.40
 -17 -13  -2   26.90   20.50
  17  12   2   15.30   18.60
 -17 -12  -2   48.10   20.70
  17  11   2   24.80   16.20
 -17 -11  -2  -16.30   17.10
  17  10   2   14.90   14.90
 -17 -10  -2   27.70   15.60
  17   9   2  -12.40   13.80
 -17  -9  -2   40.30   14.80
  17   8   2   -7.30   13.80
 -17  -8  -2    2.00   13.70
  17   7   2   10.80   15.00
  17   7   2   -0.30    8.80
  17   7   2  -11.90   27.10
 -17  -7  -2   22.30   14.40
 -17  -7  -2   40.40   12.60
  17   6   2   -4.40   12.00
 -17  -6  -2   -4.80   11.50
 -17  -6  -2   -6.20   12.40
  17   5   2   47.30   12.70
  17   5   2   21.50    9.40
 -17  -5  -2   54.39   12.70
 -17  -5  -2   33.70   11.20
  17   4   2    5.80   11.10
  17   4   2    1.80    9.90
 -17  -4  -2    7.90   11.00
 -17  -4  -2   17.10   10.30
  17   3   2    2.20   10.60
  17   3   2   27.30   12.10
  17   3   2   10.40   13.70
 -17  -3  -2   27.70   11.10
 -17  -3  -2   33.40    9.90
  17   2   2   10.40   11.10
  17   2   2    9.40   12.80
  17   2   2   18.40   11.40
 -17  -2  -2   -2.10    9.10
 -17  -2  -2    4.10   10.70
  17   1   2  -10.40   10.60
  17   1   2   22.70    7.00
  17   1   2   23.20   11.30
  17   1   2    7.30   11.50
 -17  -1  -2   -9.00   10.40
 -17  -1  -2   14.10   10.10
  17   0   2  -10.40   12.80
  17   0   2    8.60   10.60
  17   0   2   -3.20   10.40
 -17   0  -2   -7.00    9.60
 -17   0  -2   -2.80   11.40
  17  -1   2  -25.20   12.00
  17  -1   2    3.80    9.50
  17  -1   2   -9.10    9.80
  17  -1   2   -0.30    7.90
 -17   1  -2    0.10   10.70
 -17   1  -2    3.00    9.50
  17  -2   2   -7.80   13.50
  17  -2   2   11.40   11.40
  17  -2   2    0.80    9.20
  17  -2   2   15.80   10.50
 -17   2  -2    8.80    9.80
 -17   2  -2   10.60   12.10
  17  -3   2   26.80   14.10
  17  -3   2   50.69   11.30
 -17   3  -2   12.10   13.60
 -17   3  -2    0.10   10.30
  17  -4   2   10.30   14.80
  17  -4   2   -0.10   10.70
 -17   4  -2    1.40   10.90
  17  -5   2   23.20   11.20
  17  -5   2   80.79   18.70
 -17   5  -2   42.40   12.20
  17  -6   2   -4.80   15.80
  17  -6   2   -8.70   11.20
 -17   6  -2   -1.20   11.90
 -17   6  -2   24.80   13.30
  17  -7   2    5.70   11.90
  17  -7   2    4.90   15.60
 -17   7  -2   -3.20   12.70
  17  -8   2  -12.00   16.10
 -17   8  -2    3.50   14.70
  17  -9   2    4.60   17.40
 -17   9  -2  -10.30   15.70
  17 -10   2  -10.40   17.60
 -17  10  -2    3.80   15.90
  17 -11   2   -4.10   18.40
 -17  11  -2    0.00   17.10
  17 -12   2   45.60   21.30
 -17  12  -2   35.30   18.40
  17 -13   2   28.90   21.00
  17 -13   2   -6.00   19.40
  17 -14   2  -27.20   21.70
  17 -14   2  -12.90   20.40
  17 -15   2  -16.80   22.40
  17 -15   2    2.60   24.90
  17 -16   2   18.90   25.70
  17 -16   2   54.99   26.60
  16  16   2   24.60   22.70
 -16 -16  -2   -9.90   23.20
  16  15   2   17.60   19.70
 -16 -15  -2    6.10   21.20
  16  14   2   22.40   17.60
 -16 -14  -2   15.40   20.30
  16  13   2   32.00   19.80
 -16 -13  -2  -11.30   20.30
  16  12   2   10.20   16.00
 -16 -12  -2   13.80   19.90
  16  11   2  -10.80   15.00
 -16 -11  -2   -0.80   16.50
  16  10   2  -28.70   13.60
 -16 -10  -2   20.90   14.80
  16   9   2    1.40   13.60
 -16  -9  -2   19.60   13.50
  16   8   2   -6.10   12.40
  16   8   2    7.60   14.20
 -16  -8  -2   35.60   15.00
 -16  -8  -2   12.40   12.60
  16   7   2   -2.60   11.10
  16   7   2    8.60   13.40
  16   7   2   22.50    8.60
 -16  -7  -2   16.20   12.70
 -16  -7  -2   30.10   11.60
  16   6   2    9.80    8.20
  16   6   2    7.40   10.80
  16   6   2   -1.00   12.30
 -16  -6  -2   16.20   10.70
 -16  -6  -2   10.80   11.60
  16   5   2    2.80    8.40
  16   5   2    0.30   13.00
  16   5   2   -1.60   11.20
 -16  -5  -2  -21.80   10.10
 -16  -5  -2    2.00    9.90
  16   4   2   22.80   10.90
  16   4   2   25.80    9.40
  16   4   2    1.90   13.10
 -16  -4  -2    9.30    9.80
 -16  -4  -2   20.00   10.60
  16   3   2  -10.00   10.30
  16   3   2    1.20    9.90
  16   3   2   -4.70   11.00
 -16  -3  -2    1.30    9.00
 -16  -3  -2  -10.80   10.00
  16   2   2   17.30   10.00
  16   2   2  -14.90    9.60
  16   2   2  -24.50   11.10
 -16  -2  -2   -3.20    9.60
 -16  -2  -2    3.10    8.40
  16   1   2  -14.90    9.50
  16   1   2  -13.90   10.60
  16   1   2   16.90   10.40
 -16  -1  -2   -5.30    9.10
 -16  -1  -2   -4.70    8.90
  16   0   2   18.40    9.80
  16   0   2   13.00    9.30
  16   0   2    3.10   11.50
  16   0   2   11.50    6.40
 -16   0  -2   31.80    9.50
 -16   0  -2    8.30    9.80
  16  -1   2   -8.40   11.70
  16  -1   2   11.00    9.80
  16  -1   2   17.00    7.10
  16  -1   2   15.50   10.00
 -16   1  -2   -2.50    8.70
 -16   1  -2   -3.50   10.20
  16  -2   2  -13.30    9.30
  16  -2   2   16.10   10.10
  16  -2   2   18.30    7.70
 -16   2  -2    2.60   10.10
 -16   2  -2   20.40    9.10
  16  -3   2   -1.30   12.90
  16  -3   2    5.80    8.40
  16  -3   2   10.80    9.70
 -16   3  -2    4.70   11.00
 -16   3  -2   -6.50    9.10
  16  -4   2    7.90   13.90
  16  -4   2   -5.80   10.00
 -16   4  -2    2.40    9.80
  16  -5   2  -25.70   12.90
  16  -5   2   -7.60    9.80
 -16   5  -2  -11.20   10.30
 -16   5  -2    7.90   10.50
  16  -6   2   -6.70   15.40
  16  -6   2    1.40   10.20
 -16   6  -2    9.20   11.40
 -16   6  -2  -12.00   10.20
  16  -7   2   21.10   11.30
  16  -7   2  -15.90   15.70
 -16   7  -2   -8.70   10.60
 -16   7  -2   32.50   13.00
  16  -8   2   -0.60   14.80
 -16   8  -2   43.30   13.50
 -16   8  -2   12.30   11.10
  16  -9   2  -16.00   16.30
 -16   9  -2   -4.20   15.50
  16 -10   2   17.60   17.50
 -16  10  -2    7.30   15.40
  16 -11   2    1.80   18.90
 -16  11  -2   16.20   16.10
  16 -12   2  -18.50   17.90
 -16  12  -2   27.70   17.70
  16 -13   2   -4.60   19.10
  16 -13   2   -0.10   19.40
  16 -14   2   -1.10   21.10
  16 -14   2    4.60   21.40
  16 -15   2   17.80   22.30
  16 -15   2  -19.10   20.30
  16 -16   2   21.90   23.50
  16 -16   2  -46.30   24.40
  15  17   2   -2.10   19.80
 -15 -17  -2   49.30   25.60
  15  16   2   10.10   18.00
 -15 -16  -2   21.80   21.70
  15  15   2   43.70   19.30
 -15 -15  -2    5.10   22.10
  15  14   2   -1.60   16.60
 -15 -14  -2    7.60   20.00
  15  13   2   33.30   16.00
 -15 -13  -2  -12.70   30.80
  15  12   2   13.70   14.60
 -15 -12  -2  -18.40   17.30
  15  11   2   30.60   14.10
 -15 -11  -2   12.20   16.10
  15  10   2   10.80   14.10
 -15 -10  -2   -0.30   13.60
  15   9   2   16.80   13.90
  15   9   2   14.00   11.90
 -15  -9  -2   39.30   13.20
 -15  -9  -2    7.00   15.60
  15   8   2   -5.10   13.10
  15   8   2    8.00   10.30
 -15  -8  -2   11.70   11.90
 -15  -8  -2  -25.00   18.60
  15   7   2   10.20   11.80
  15   7   2    6.30    9.50
  15   7   2   12.80    7.00
 -15  -7  -2   32.30   11.10
 -15  -7  -2   19.20   11.90
  15   6   2   20.80    9.70
  15   6   2    2.30   11.10
  15   6   2   18.10    7.80
 -15  -6  -2   12.40   10.20
 -15  -6  -2    1.90   10.20
  15   5   2   -0.80   14.20
  15   5   2   -7.40   10.00
  15   5   2  -13.90    7.90
  15   5   2   -9.70    8.60
 -15  -5  -2    8.50    9.90
 -15  -5  -2  -20.90   11.00
  15   4   2    1.80    8.80
  15   4   2    0.90    9.20
  15   4   2    4.10   10.10
  15   4   2   13.20   10.20
 -15  -4  -2    8.10    9.80
 -15  -4  -2   27.90    9.40
  15   3   2   -3.90    9.60
  15   3   2   12.20    9.10
  15   3   2    4.30    9.40
 -15  -3  -2   -5.80    8.40
 -15  -3  -2    2.20    9.10
  15   2   2   15.70   11.20
  15   2   2   19.50   10.10
  15   2   2   32.00   10.50
 -15  -2  -2   10.50    8.00
 -15  -2  -2   17.70    9.50
  15   1   2   -7.30   10.00
  15   1   2   -9.70    8.90
  15   1   2  -10.30    8.40
 -15  -1  -2    2.90    8.70
 -15  -1  -2    4.50    8.10
  15   0   2    5.40    7.90
  15   0   2   -9.00    5.80
  15   0   2  -10.30   10.30
  15   0   2    8.10    8.60
 -15   0  -2   -1.00    8.00
 -15   0  -2  -10.00    8.50
  15  -1   2   -7.20    6.10
  15  -1   2    1.80   10.20
  15  -1   2  -14.90    9.50
  15  -1   2    9.80    8.70
 -15   1  -2    5.70    8.10
 -15   1  -2  -13.10    8.50
  15  -2   2    5.20   12.30
  15  -2   2    6.00   10.70
  15  -2   2    7.80    8.80
 -15   2  -2    2.30    9.90
  15  -3   2   -5.20    7.40
  15  -3   2    3.20    9.00
  15  -3   2  -15.50   10.70
 -15   3  -2   -3.40    9.90
 -15   3  -2   -1.20   11.60
 -15   3  -2   -3.20    8.60
  15  -4   2    8.70    9.20
  15  -4   2   31.90    9.10
  15  -4   2    9.10   11.90
 -15   4  -2    2.50    9.50
 -15   4  -2   26.40    9.60
  15  -5   2    0.20   13.30
  15  -5   2    3.00   10.80
 -15   5  -2   -6.00    8.70
 -15   5  -2  -22.00   17.00
 -15   5  -2    2.70    9.60
  15  -6   2   -4.30   12.80
  15  -6   2   26.00    9.80
 -15   6  -2   13.00   10.50
 -15   6  -2    9.00    9.20
  15  -7   2    6.60   14.60
  15  -7   2    3.30   10.70
 -15   7  -2    0.90    9.10
 -15   7  -2   -7.50   10.60
  15  -8   2   -3.40   17.60
  15  -8   2   18.20   13.00
 -15   8  -2  -12.70   11.40
 -15   8  -2   -9.40   10.20
  15  -9   2   19.10   12.90
  15  -9   2   15.50   15.80
 -15   9  -2    8.80   13.50
 -15   9  -2   20.30   11.90
  15 -10   2   11.00   17.40
 -15  10  -2  -14.70   16.10
  15 -11   2   13.70   16.80
 -15  11  -2    3.90   15.40
  15 -12   2   -1.20   17.00
  15 -12   2   28.00   17.90
 -15  12  -2    7.80   16.20
  15 -13   2   24.60   21.10
  15 -13   2   10.60   18.60
  15 -14   2  -16.90   19.20
  15 -14   2   30.40   20.30
  15 -15   2    9.30   22.70
  15 -15   2   20.10   20.30
  15 -16   2   -6.30   22.80
  15 -16   2   12.30   23.60
  15 -17   2   21.90   26.20
  15 -17   2    8.80   27.00
  14  17   2   33.20   20.50
 -14 -17  -2    8.50   24.20
  14  16   2   -0.90   18.20
 -14 -16  -2  -17.80   21.90
  14  15   2   33.40   17.20
 -14 -15  -2   53.79   20.60
  14  14   2    8.60   17.20
 -14 -14  -2   39.00   20.00
  14  13   2    2.10   14.30
 -14 -13  -2    0.90   20.10
  14  12   2    6.50   13.70
 -14 -12  -2    5.80   15.90
  14  11   2    3.80   13.00
 -14 -11  -2    4.30   13.90
  14  10   2   -5.50   12.30
 -14 -10  -2   16.90   13.70
  14   9   2   33.00   23.30
  14   9   2    7.90   10.00
 -14  -9  -2    8.10   12.30
 -14  -9  -2   -5.90   11.30
  14   8   2   -1.40    7.60
  14   8   2  -12.80    9.20
  14   8   2    1.80   10.70
 -14  -8  -2  -19.50   11.70
 -14  -8  -2   -3.80   11.60
  14   7   2    1.80    6.80
  14   7   2    6.00   11.00
  14   7   2   -3.80    8.40
 -14  -7  -2   28.70   10.80
  14   6   2    0.30    9.60
  14   6   2    6.10    8.30
  14   6   2  -15.30    9.80
 -14  -6  -2   17.90   10.20
 -14  -6  -2    2.70    9.40
  14   5   2   -1.90    8.00
  14   5   2  -19.80    8.90
  14   5   2    5.40   10.20
 -14  -5  -2    5.00    9.50
 -14  -5  -2    5.90    8.80
  14   4   2   -3.60    8.10
  14   4   2   -3.60    7.70
  14   4   2   -7.40    9.00
 -14  -4  -2  -16.70    8.80
 -14  -4  -2   -0.60    8.80
  14   3   2  152.48   13.50
  14   3   2  135.59   14.60
  14   3   2  105.59   13.10
  14   3   2   98.79   11.30
 -14  -3  -2  129.19   12.80
 -14  -3  -2  134.49   14.10
  14   2   2   15.80   10.40
  14   2   2  -12.00    9.50
  14   2   2    8.90    8.50
  14   2   2   20.70    8.60
 -14  -2  -2   15.90    8.10
 -14  -2  -2    4.40    8.30
  14   1   2   24.40    9.80
  14   1   2   32.50    8.70
  14   1   2   25.80    8.30
 -14  -1  -2   29.70    8.10
 -14  -1  -2   15.60    8.90
  14   0   2   21.90    5.80
  14   0   2   27.90   10.60
  14   0   2   26.30    8.80
  14   0   2   15.40    8.70
 -14   0  -2   21.20    8.60
 -14   0  -2   10.80    8.60
  14  -1   2    8.80   10.40
  14  -1   2   29.40    9.60
  14  -1   2   15.40    7.90
 -14   1  -2   36.50    8.40
 -14   1  -2   29.10    7.80
  14  -2   2    8.80    6.00
  14  -2   2   -8.60    7.60
  14  -2   2    3.10   10.70
 -14   2  -2    5.30    7.60
 -14   2  -2   10.90   10.30
 -14   2  -2    9.60    8.40
  14  -3   2  137.09   13.70
  14  -3   2  133.49   14.40
  14  -3   2  104.89   10.80
 -14   3  -2  123.79   14.20
 -14   3  -2  128.49   11.60
 -14   3  -2   87.59   13.00
  14  -4   2   -0.20    7.30
  14  -4   2   -2.20   10.70
  14  -4   2   -3.70    8.50
 -14   4  -2  -19.10    8.40
 -14   4  -2   -0.70    7.50
  14  -5   2  -15.60    8.70
  14  -5   2  -14.60    9.10
  14  -5   2  -10.70   11.10
 -14   5  -2   -9.40    9.10
 -14   5  -2   -6.00    7.90
 -14   5  -2   -9.20    9.30
  14  -6   2    3.30   11.80
  14  -6   2  -11.30    8.90
 -14   6  -2   12.20    7.80
 -14   6  -2    5.10   10.20
  14  -7   2   15.90   17.30
  14  -7   2   -3.70   12.70
 -14   7  -2    8.20    8.40
 -14   7  -2   20.80   10.40
  14  -8   2  -10.40   14.00
  14  -8   2  -17.80   10.00
 -14   8  -2  -16.80   10.40
 -14   8  -2   -8.80    8.70
  14  -9   2   31.50   10.30
 -14   9  -2   10.90   11.90
 -14   9  -2    2.60    9.50
  14 -10   2   11.80   15.70
 -14  10  -2    7.80   14.40
  14 -11   2   -9.30   15.70
 -14  11  -2   -1.30   14.90
  14 -12   2    6.50   16.60
  14 -12   2    1.50   16.80
 -14  12  -2    7.80   16.00
  14 -13   2   -3.40   17.90
  14 -13   2   43.70   20.00
  14 -14   2    9.80   20.00
  14 -14   2   -2.10   18.80
  14 -15   2  -17.40   20.30
  14 -15   2    5.00   21.00
  14 -16   2   -2.00   22.80
  14 -16   2  -22.00   21.70
  14 -17   2    0.40   24.20
  14 -17   2   20.30   23.70
  13  18   2  -21.00   18.60
 -13 -18  -2   10.90   26.70
  13  17   2   12.20   18.50
 -13 -17  -2  -10.50   22.10
  13  16   2   -6.80   17.00
 -13 -16  -2  -25.20   20.40
  13  15   2    5.00   16.10
 -13 -15  -2   10.90   20.00
  13  14   2   11.70   14.10
 -13 -14  -2    7.90   19.80
  13  13   2   19.30   13.70
 -13 -13  -2   -7.00   18.30
  13  12   2   -3.90   12.90
 -13 -12  -2   19.10   16.50
  13  11   2   -8.10   11.90
 -13 -11  -2    8.90   13.90
  13  10   2    8.40   12.50
  13  10   2   22.80   10.40
 -13 -10  -2   18.70   12.50
  13   9   2  -11.40    8.90
  13   9   2   -1.70   12.50
  13   9   2   -3.00   12.50
 -13  -9  -2   -4.20   11.70
 -13  -9  -2   12.90   10.20
  13   8   2    8.50    7.90
  13   8   2   13.80    6.90
  13   8   2   -4.70   10.30
 -13  -8  -2    0.20    9.70
 -13  -8  -2   -5.90   10.60
  13   7   2   -1.70    9.40
  13   7   2    8.20    7.80
  13   7   2    2.90    6.00
 -13  -7  -2  -12.50    9.70
 -13  -7  -2   -6.40   10.30
  13   6   2   -6.10    8.60
  13   6   2    2.60    5.50
  13   6   2   19.40    7.50
  13   6   2    3.30   10.10
 -13  -6  -2  -14.80   11.40
 -13  -6  -2    4.60    8.80
  13   5   2   61.59   10.50
  13   5   2   71.99   10.40
  13   5   2   52.89   10.20
  13   5   2   49.90    9.70
 -13  -5  -2   57.79   10.00
 -13  -5  -2   62.69    9.70
  13   4   2  -16.10    7.40
  13   4   2   -6.10    7.90
  13   4   2  -17.60    8.10
  13   4   2   -9.90    6.60
 -13  -4  -2    2.20    8.80
 -13  -4  -2   -5.30    8.30
  13   3   2   18.50    6.90
  13   3   2   -9.50    7.70
  13   3   2    7.50    8.20
  13   3   2    2.30    8.60
 -13  -3  -2   15.80    8.30
 -13  -3  -2   12.10    7.70
  13   2   2   -1.80    6.90
  13   2   2   -8.10    7.40
  13   2   2   -8.20    7.20
  13   2   2   -0.80    8.00
 -13  -2  -2   -3.20    7.40
 -13  -2  -2   -1.90    7.30
  13   1   2   -5.50    7.40
  13   1   2  -11.60    8.20
  13   1   2    5.10    8.40
  13   1   2    0.00    7.30
 -13  -1  -2    4.80    6.90
 -13  -1  -2   11.40    7.30
  13   0   2    6.50    8.80
  13   0   2   19.90    7.90
  13   0   2    9.70    6.90
 -13   0  -2   27.50    8.00
 -13   0  -2   17.40    7.10
  13  -1   2    0.10    9.80
  13  -1   2   -4.30    6.80
  13  -1   2    5.30   11.20
  13  -1   2   -0.60    5.40
 -13   1  -2   13.90    7.70
 -13   1  -2    6.00    7.40
 -13   1  -2    4.40    9.40
  13  -2   2  -10.10    9.10
  13  -2   2   -6.00    5.20
 -13   2  -2    1.20    7.10
 -13   2  -2    9.40    7.50
 -13   2  -2    4.20    7.20
  13  -3   2    8.40    5.80
  13  -3   2    8.10    9.90
  13  -3   2    3.90    7.40
 -13   3  -2    5.70    7.80
 -13   3  -2   11.10    7.00
 -13   3  -2   13.50    7.50
  13  -4   2   -2.60   10.10
  13  -4   2    2.90    6.30
  13  -4   2   -4.10    7.80
 -13   4  -2   -4.70    7.60
 -13   4  -2   -2.90    6.70
  13  -5   2   48.50    9.30
  13  -5   2   65.09    8.70
  13  -5   2   48.00   12.10
 -13   5  -2   60.49   10.20
 -13   5  -2   51.59    7.50
 -13   5  -2   44.00    9.20
  13  -6   2   13.50   12.80
  13  -6   2    8.80   11.00
  13  -6   2   27.00    9.10
 -13   6  -2    1.70    9.30
 -13   6  -2   -3.80    7.30
 -13   6  -2   -6.80    9.30
  13  -7   2   17.40   11.70
  13  -7   2    5.10   10.30
 -13   7  -2   -5.10    9.10
 -13   7  -2    1.20    7.60
  13  -8   2   13.70   12.50
  13  -8   2   -6.50    8.80
 -13   8  -2    9.60    7.80
 -13   8  -2    9.60    9.80
  13  -9   2    2.30   14.30
  13  -9   2    4.90    9.10
 -13   9  -2    9.80    8.60
 -13   9  -2   21.40   11.50
  13 -10   2    5.10    9.30
  13 -10   2    4.70   28.00
 -13  10  -2   11.30    9.40
 -13  10  -2  -17.40   12.50
  13 -11   2    3.80   16.60
 -13  11  -2   12.10   15.30
  13 -12   2    9.00   16.60
  13 -12   2   17.30   17.00
  13 -13   2    1.60   16.30
  13 -13   2    5.40   17.70
  13 -14   2   -6.30   18.20
  13 -14   2   -0.20   19.10
  13 -15   2   -1.40   19.80
  13 -15   2  -14.50   21.00
  13 -16   2   19.40   20.80
  13 -16   2    4.90   21.30
  13 -17   2   11.50   25.40
  13 -17   2    3.00   23.90
  13 -18   2    9.00   27.70
  13 -18   2  -13.30   29.20
  12  18   2   -7.30   19.00
 -12 -18  -2    4.10   23.20
  12  17   2   36.40   17.70
 -12 -17  -2   16.70   21.50
  12  16   2   -3.30   16.40
 -12 -16  -2   -6.30   19.90
  12  15   2   11.30   15.30
 -12 -15  -2  -31.80   18.60
  12  14   2   17.90   13.40
 -12 -14  -2   -3.00   19.50
  12  13   2   -1.00   12.30
 -12 -13  -2   -8.60   16.60
  12  12   2  -10.70   12.20
 -12 -12  -2    0.50   15.20
  12  11   2   21.70   12.60
  12  11   2   -2.00   10.50
 -12 -11  -2    7.90   11.80
 -12 -11  -2    9.30   13.60
  12  10   2  -19.50    9.40
  12  10   2    7.90   12.70
 -12 -10  -2  -12.40   10.10
 -12 -10  -2   -7.20   12.00
  12   9   2    0.10    7.90
  12   9   2    0.20   10.60
  12   9   2   -7.70    9.10
 -12  -9  -2    9.10   10.80
 -12  -9  -2    4.00    9.20
  12   8   2   -3.90    6.60
  12   8   2  -12.20    9.40
  12   8   2   -1.80    7.10
 -12  -8  -2   22.40   10.30
 -12  -8  -2   16.80    9.20
  12   7   2   37.70    6.50
  12   7   2   41.90    7.70
  12   7   2   22.10    9.60
 -12  -7  -2   60.99   10.40
  12   6   2    3.70    8.50
  12   6   2    2.70    5.30
  12   6   2    2.60    8.40
  12   6   2    0.90    6.40
 -12  -6  -2   10.60    9.10
 -12  -6  -2   -0.30    8.80
  12   5   2    7.60    6.20
  12   5   2    4.90    4.80
  12   5   2   -7.30    7.50
  12   5   2   -0.60    7.30
 -12  -5  -2    6.80    8.70
 -12  -5  -2    4.70    8.50
  12   4   2   -7.20    7.10
  12   4   2   -5.60    5.90
  12   4   2    3.40    7.00
  12   4   2   -4.90    8.70
 -12  -4  -2    6.00    8.10
 -12  -4  -2   11.00    7.40
  12   3   2   26.10    7.10
  12   3   2   28.80    8.40
  12   3   2   15.30    7.40
  12   3   2   28.90    5.90
 -12  -3  -2   35.50    9.50
 -12  -3  -2   24.00    7.20
  12   2   2   17.90    6.50
  12   2   2   16.20    7.30
  12   2   2   12.30    8.90
  12   2   2   18.60    6.80
 -12  -2  -2   17.90    6.80
 -12  -2  -2   22.50   12.40
  12   1   2   32.10    8.20
  12   1   2   13.10    6.90
  12   1   2    8.30    7.90
  12   1   2   25.30    6.60
 -12  -1  -2   19.20   10.00
 -12  -1  -2   28.00    6.90
  12   0   2   76.39   12.10
  12   0   2   82.79   12.50
  12   0   2   83.79   10.40
  12   0   2   91.99   11.10
 -12   0  -2   97.29   15.10
 -12   0  -2   71.79   10.10
 -12   0  -2   87.99    8.70
 -12   0  -2   86.59   10.70
  12  -1   2    4.20    8.90
  12  -1   2   13.20    4.90
  12  -1   2   11.40    6.50
 -12   1  -2   23.10    7.40
 -12   1  -2   19.70    6.70
 -12   1  -2   16.80    6.60
 -12   1  -2   13.40    6.80
  12  -2   2   12.50    5.30
  12  -2   2   15.20    9.40
  12  -2   2   12.70    6.50
 -12   2  -2   17.60    7.10
 -12   2  -2   17.70    6.60
 -12   2  -2   31.90    7.70
  12  -3   2   18.50    9.20
  12  -3   2   22.60    5.80
  12  -3   2   27.20    7.10
 -12   3  -2   23.50    6.40
 -12   3  -2   34.40    7.50
 -12   3  -2   29.70    7.20
  12  -4   2    1.50    6.70
  12  -4   2   -4.30    5.60
  12  -4   2  -18.70    8.60
 -12   4  -2    1.80    6.00
 -12   4  -2   -4.70    7.00
  12  -5   2    1.00    7.00
  12  -5   2  -11.20    9.30
  12  -5   2    2.50    7.30
 -12   5  -2    9.80    8.20
 -12   5  -2    1.30    7.20
 -12   5  -2    1.40    6.20
  12  -6   2   10.10   10.70
  12  -6   2   -0.70    8.40
  12  -6   2   -7.20   14.00
 -12   6  -2    6.70    6.60
 -12   6  -2    4.90    8.20
 -12   6  -2   10.80    7.70
  12  -7   2   34.90    9.70
  12  -7   2   36.60   11.80
 -12   7  -2   36.20    7.20
  12  -8   2   11.10   11.90
  12  -8   2  -13.00    8.60
 -12   8  -2   -6.00    9.60
 -12   8  -2   -9.30    6.90
  12  -9   2   18.10    8.80
  12  -9   2    6.00   11.80
 -12   9  -2   -3.20   10.30
 -12   9  -2   10.30    7.70
  12 -10   2  -11.60    8.70
  12 -10   2   21.90   14.20
 -12  10  -2    2.60   11.70
 -12  10  -2   -7.10    8.50
  12 -11   2  -30.70   15.50
  12 -11   2  -10.50   10.30
  12 -11   2    0.40   22.40
 -12  11  -2    4.20    9.50
 -12  11  -2    2.70   16.30
  12 -12   2    6.00   16.10
  12 -12   2    5.30   16.80
  12 -13   2   13.10   17.70
  12 -13   2   11.10   16.60
  12 -14   2   28.20   18.90
  12 -14   2    1.40   17.70
  12 -15   2    6.60   19.50
  12 -15   2   -5.00   18.80
  12 -16   2  -28.70   20.10
  12 -16   2   35.60   20.40
  12 -17   2   17.00   22.80
  12 -17   2   50.29   23.50
  12 -18   2  -23.80   25.80
  12 -18   2   22.20   24.60
  11  18   2   17.10   16.90
 -11 -18  -2   -4.60   22.40
  11  17   2   -1.80   15.90
 -11 -17  -2   -3.80   21.10
  11  16   2    2.30   15.90
 -11 -16  -2   -6.30   18.80
  11  15   2  -22.80   14.00
 -11 -15  -2    8.60   18.40
  11  14   2   -4.10   13.00
 -11 -14  -2    7.60   20.40
  11  13   2    0.80   12.40
 -11 -13  -2   -8.70   15.40
  11  12   2   -1.40   11.70
 -11 -12  -2    9.00   14.30
  11  11   2   20.90    9.20
  11  11   2   14.30   15.80
 -11 -11  -2    8.80   12.90
 -11 -11  -2   14.00   10.40
  11  10   2    2.80   11.10
  11  10   2   -6.00    8.30
 -11 -10  -2   -2.50   11.30
 -11 -10  -2   10.30    9.40
  11   9   2    6.40    8.30
  11   9   2   13.10    9.90
  11   9   2    3.00    8.20
 -11  -9  -2   -5.30   10.70
 -11  -9  -2    2.60    8.60
  11   8   2    0.40    6.60
  11   8   2  -17.80    8.20
  11   8   2   10.70    6.70
 -11  -8  -2  -14.70    9.40
 -11  -8  -2   -9.80    8.10
  11   7   2   10.20    6.40
  11   7   2  -11.10    8.10
  11   7   2   10.10    8.90
  11   7   2    6.30    5.60
 -11  -7  -2    6.10    8.50
 -11  -7  -2    8.90    7.70
  11   6   2   14.30    5.50
  11   6   2    1.30    7.70
  11   6   2    6.50    6.20
  11   6   2   15.70    7.20
 -11  -6  -2   19.50    9.10
 -11  -6  -2   -0.60    7.30
  11   5   2   65.79    8.70
  11   5   2   50.69    9.30
 -11  -5  -2   71.09   10.50
 -11  -5  -2   51.09   10.70
  11   4   2   -3.50    5.40
  11   4   2    2.20    6.00
  11   4   2    1.40    6.60
 -11  -4  -2    4.50    7.10
 -11  -4  -2    2.00    9.00
  11   3   2   27.30    9.80
  11   3   2   35.90    6.60
  11   3   2   23.30    7.10
  11   3   2   39.50    6.20
 -11  -3  -2   26.60    6.80
  11   2   2   -8.00    5.30
  11   2   2   -7.50    6.20
  11   2   2  -13.70    7.70
  11   2   2   -1.80    6.70
 -11  -2  -2   -0.20    6.10
  11   1   2   35.60    7.50
  11   1   2   14.00    6.40
  11   1   2   15.00    5.60
  11   1   2   24.20    8.40
 -11  -1  -2   13.50    6.30
  11   0   2   -0.20    6.80
  11   0   2    1.70    5.60
  11   0   2    7.20    4.50
  11   0   2   -5.30    5.60
 -11   0  -2   -2.50    5.60
 -11   0  -2    1.60    4.70
 -11   0  -2    3.90    6.30
  11  -1   2   23.70    4.60
  11  -1   2   21.10    6.20
  11  -1   2   25.80    7.80
  11  -1   2   17.60    7.50
 -11   1  -2   22.00    6.00
 -11   1  -2   12.20    6.10
 -11   1  -2   24.70    5.10
 -11   1  -2   17.00   11.50
  11  -2   2    1.60    5.70
  11  -2   2    2.00    4.60
  11  -2   2   14.90    6.10
  11  -2   2   -9.00    7.20
 -11   2  -2   15.50    7.10
 -11   2  -2    4.50    5.50
 -11   2  -2   -3.20    6.00
  11  -3   2   45.80    6.90
  11  -3   2   21.60    6.90
  11  -3   2   35.90    9.40
 -11   3  -2   47.30    7.90
 -11   3  -2   26.70    6.80
 -11   3  -2   42.40    6.30
  11  -4   2   -4.20    8.10
  11  -4   2   -1.70    5.20
  11  -4   2    1.40    6.30
 -11   4  -2    2.20    6.60
 -11   4  -2   -4.70    5.40
  11  -5   2   63.69   11.30
  11  -5   2   61.79    8.70
  11  -5   2   56.69    8.60
 -11   5  -2   62.89    8.90
 -11   5  -2   62.09    9.50
 -11   5  -2   66.09   10.40
  11  -6   2    5.30    9.60
  11  -6   2    9.70    7.80
  11  -6   2    4.90    7.20
 -11   6  -2   26.70    7.30
 -11   6  -2   15.50    8.00
 -11   6  -2   24.10    6.10
  11  -7   2   -5.20   10.50
  11  -7   2    3.50   10.20
 -11   7  -2    8.60    8.20
 -11   7  -2   10.90    8.30
  11  -8   2    8.90   11.20
  11  -8   2    5.10    8.10
 -11   8  -2   -4.00    8.50
  11  -9   2    3.90    7.90
  11  -9   2    3.40   11.90
 -11   9  -2   -0.40    9.50
 -11   9  -2   12.10    7.10
  11 -10   2   -4.70   12.10
  11 -10   2   13.00    8.60
 -11  10  -2    5.40   10.80
 -11  10  -2  -14.30    8.10
  11 -11   2    3.10   15.80
  11 -11   2   14.60   15.60
  11 -11   2   24.70    9.10
 -11  11  -2    3.00    8.90
 -11  11  -2   10.40   13.80
  11 -12   2   15.50   22.10
  11 -12   2   -3.10   16.20
  11 -13   2   -7.30   17.80
  11 -13   2  -12.00   16.00
  11 -14   2   10.90   17.70
  11 -14   2   19.20   18.00
  11 -15   2   -5.30   18.40
  11 -15   2  -11.20   17.90
  11 -16   2   -1.20   20.40
  11 -16   2    5.10   20.30
  11 -17   2  -47.80   21.20
  11 -17   2    1.90   21.70
  11 -18   2   -1.80   23.30
  10  19   2  -14.40   18.10
 -10 -19  -2    0.50   24.40
  10  18   2   13.20   17.20
 -10 -18  -2  -13.00   23.30
  10  17   2   26.80   15.70
 -10 -17  -2   62.79   20.40
  10  16   2  -18.80   14.50
 -10 -16  -2    0.10   18.10
  10  15   2   -1.40   13.20
 -10 -15  -2   20.60   17.50
  10  14   2   15.90   12.80
  10  13   2   -3.30   11.80
 -10 -13  -2   -9.10   15.00
  10  12   2   -8.50   12.00
 -10 -12  -2    0.00   13.10
 -10 -12  -2   -9.00   10.90
  10  11   2   -0.20   11.20
 -10 -11  -2   12.40    9.90
 -10 -11  -2  -14.80   11.50
  10  10   2    8.70    8.00
  10  10   2    6.50   10.30
 -10 -10  -2   12.50   11.10
 -10 -10  -2   -4.00    8.90
  10   9   2   10.10    7.10
  10   9   2    5.60    7.40
  10   9   2   13.30    9.20
 -10  -9  -2   10.80   10.00
 -10  -9  -2   24.40    8.70
  10   8   2    3.00    6.10
  10   8   2   -3.00    6.10
  10   8   2    0.70    7.80
 -10  -8  -2    3.20    8.90
 -10  -8  -2    0.90    7.30
  10   7   2   24.90    8.00
  10   7   2   43.40   10.60
  10   7   2   26.90    6.20
  10   7   2   30.90    6.20
 -10  -7  -2   38.40    8.10
 -10  -7  -2   47.30    9.40
  10   6   2    5.00    7.30
  10   6   2   22.40    6.80
  10   6   2    3.00    5.30
  10   6   2    1.20    5.30
 -10  -6  -2    5.30    6.60
 -10  -6  -2   18.30    8.40
  10   5   2    7.00    6.90
  10   5   2   11.30    5.10
  10   5   2    8.90    6.80
 -10  -5  -2   -0.90    6.30
 -10  -5  -2   15.00    8.70
  10   4   2   19.60    6.70
  10   4   2    8.90    5.20
  10   4   2    9.00    5.40
 -10  -4  -2   19.80    7.80
  10   3   2  213.68   12.30
  10   3   2  196.18   12.80
  10   3   2  177.58   12.50
 -10  -3  -2  192.78   13.20
  10   2   2   -9.30    9.80
  10   2   2   -4.70    6.40
  10   2   2   -1.80    5.40
  10   2   2   -1.80    4.70
 -10  -2  -2    3.50    5.40
  10   1   2   45.90    8.90
  10   1   2   48.40    7.40
  10   1   2   39.60    6.30
  10   1   2   48.80    8.60
 -10  -1  -2   48.50    6.80
 -10  -1  -2   54.09    7.40
  10   0   2   57.99    8.10
  10   0   2   41.60    6.10
  10   0   2   59.19    9.20
 -10   0  -2   37.50    6.40
 -10   0  -2   51.09    8.00
  10  -1   2   61.39    9.70
  10  -1   2   50.69    6.90
  10  -1   2   42.20    5.90
  10  -1   2   51.69    8.10
 -10   1  -2   55.29    7.80
 -10   1  -2   51.59    8.10
 -10   1  -2   58.49    6.40
  10  -2   2   -2.40    5.00
  10  -2   2   -3.60    3.90
  10  -2   2   -1.80    4.80
  10  -2   2    0.40    7.20
  10  -2   2   11.50    7.00
 -10   2  -2   -0.80   11.00
 -10   2  -2   -3.60    4.60
 -10   2  -2   -2.20    5.40
  10  -3   2  182.88   14.60
  10  -3   2  198.78   13.40
  10  -3   2  193.78   11.10
  10  -3   2  198.18   12.70
 -10   3  -2  185.38   12.50
 -10   3  -2  202.08   12.20
  10  -4   2    8.40    6.30
  10  -4   2    9.50    8.10
  10  -4   2   29.60    5.80
 -10   4  -2   17.80    5.10
 -10   4  -2   25.00    6.00
 -10   4  -2   30.40    7.40
  10  -5   2   -0.50    8.30
  10  -5   2    4.90    5.30
 -10   5  -2    2.70    6.70
 -10   5  -2    9.10    5.20
 -10   5  -2    2.10    5.60
  10  -6   2   11.50    7.00
  10  -6   2   24.40    7.10
  10  -6   2   25.10    9.70
 -10   6  -2   21.60    6.00
 -10   6  -2   15.40    5.60
 -10   6  -2    7.50    7.30
  10  -7   2   27.60    8.70
  10  -7   2   28.00    7.90
  10  -7   2   36.80   11.00
 -10   7  -2   39.00    8.40
 -10   7  -2   38.70    6.20
 -10   7  -2   15.10    7.10
  10  -8   2   -0.30   10.10
  10  -8   2   -6.30    7.20
 -10   8  -2    3.10    8.60
 -10   8  -2    3.00    6.00
  10  -9   2    7.90    7.30
  10  -9   2   13.40   11.60
 -10   9  -2   19.90    9.70
 -10   9  -2   -2.90    6.50
  10 -10   2   11.40   12.30
  10 -10   2  -12.30    8.00
 -10  10  -2    8.90   10.70
 -10  10  -2   20.20    7.50
  10 -11   2  -18.10   13.50
  10 -11   2  -18.40    9.40
 -10  11  -2    7.60    8.10
  10 -12   2   -9.50    9.70
  10 -12   2   -6.80   14.10
  10 -12   2   -9.00   26.10
 -10  12  -2   -2.90    9.10
  10 -13   2  -18.10   15.10
  10 -13   2  -10.70   21.00
  10 -14   2   11.70   16.80
  10 -14   2   -1.00   18.20
  10 -15   2    5.60   17.60
  10 -15   2   -0.20   18.60
  10 -16   2  -12.00   19.60
  10 -16   2    6.30   19.90
  10 -17   2   21.90   21.50
  10 -17   2   23.40   22.70
  10 -18   2   25.90   23.40
  10 -18   2   13.00   23.70
  10 -19   2   35.20   25.30
  10 -19   2    3.00   26.70
   9  19   2   -1.70   17.70
  -9 -19  -2   38.30   25.00
   9  18   2   18.70   16.50
  -9 -18  -2  -15.80   22.10
   9  17   2   12.50   14.80
  -9 -17  -2   -8.50   19.10
   9  16   2   -8.50   13.10
  -9 -16  -2   14.20   18.60
   9  15   2    7.50   12.90
  -9 -15  -2    9.80   17.60
   9  14   2   -1.70   11.80
  -9 -14  -2    3.80   22.60
   9  13   2   12.50   12.30
  -9 -13  -2   13.80   15.20
   9  12   2   -6.80    8.90
  -9 -12  -2   -0.40    9.90
  -9 -12  -2   19.40   13.20
   9  11   2   -4.50    9.80
  -9 -11  -2   23.00    9.20
  -9 -11  -2    9.90   11.80
   9  10   2    7.20    9.20
   9  10   2   -8.90   11.00
  -9 -10  -2  -18.90   10.30
  -9 -10  -2    0.00    8.30
   9   9   2    5.40    8.50
   9   9   2  -13.10    7.30
  -9  -9  -2   11.60    7.50
  -9  -9  -2    0.90   10.00
   9   8   2   10.50    5.70
   9   8   2   10.10   10.20
   9   8   2   -1.10    8.20
   9   8   2  -13.90    5.90
  -9  -8  -2    8.50    7.00
  -9  -8  -2   -1.70    8.60
   9   7   2   -6.10    5.30
   9   7   2   -8.70    7.30
   9   7   2   -3.50    5.30
   9   7   2    1.80    6.50
  -9  -7  -2  -10.80    8.10
  -9  -7  -2    2.80    6.30
   9   6   2   -1.60    5.60
   9   6   2    5.40    6.90
   9   6   2   -1.40    5.00
   9   6   2    2.60    4.80
  -9  -6  -2    2.00    5.70
  -9  -6  -2   -1.10    8.00
  -9  -6  -2    1.80    8.10
   9   5   2  110.19    7.90
   9   5   2  117.59    8.90
   9   5   2   98.79    9.40
   9   5   2   90.39    9.90
  -9  -5  -2  108.49    9.80
   9   4   2   -2.80    4.50
   9   4   2    2.50    5.70
   9   4   2    3.10    4.60
  -9  -4  -2    2.10    5.50
   9   3   2    7.70    5.20
   9   3   2    6.50    6.00
   9   3   2    9.30    4.40
  -9  -3  -2   12.00    8.70
   9   2   2   46.60    7.30
   9   2   2   50.39    6.10
   9   2   2   49.99    6.90
  -9  -2  -2   30.80    6.20
  -9  -2  -2   34.20    6.90
   9   1   2   10.70    4.80
   9   1   2   -0.50    4.20
  -9  -1  -2    5.70    5.00
  -9  -1  -2    1.50    5.00
   9   0   2    5.90    4.30
   9   0   2   10.60    7.50
   9   0   2    7.70    4.70
  -9   0  -2   10.00    4.60
  -9   0  -2    4.90    4.90
   9  -1   2   10.90    3.90
   9  -1   2    7.30    7.30
   9  -1   2    5.60    5.10
   9  -1   2   11.20    4.40
  -9   1  -2    8.10    4.30
  -9   1  -2    9.00    3.60
  -9   1  -2    8.10    4.70
   9  -2   2   44.30    6.30
   9  -2   2   42.90    5.90
   9  -2   2   49.20    5.90
   9  -2   2   43.80    8.60
   9  -2   2   46.40    6.80
  -9   2  -2   41.40    5.90
  -9   2  -2   40.50    5.50
   9  -3   2   -5.10    7.00
   9  -3   2   15.00    5.30
   9  -3   2    3.70    5.10
   9  -3   2   13.20    9.90
   9  -3   2   16.10    4.20
  -9   3  -2    7.80    4.50
  -9   3  -2    3.80    7.20
   9  -4   2   -0.40    4.50
   9  -4   2   -4.80    7.00
   9  -4   2   -7.00    5.70
  -9   4  -2   -3.40    5.10
  -9   4  -2   -0.30    4.70
  -9   4  -2   -5.70    6.10
   9  -5   2   98.99   10.40
   9  -5   2  108.59    9.10
   9  -5   2  118.49   12.10
  -9   5  -2  114.29   10.10
  -9   5  -2  116.39    9.20
  -9   5  -2  102.79    9.80
   9  -6   2   -5.10    8.20
   9  -6   2  -12.30    5.90
  -9   6  -2    7.80    7.00
  -9   6  -2   15.40    6.70
  -9   6  -2    3.40    4.70
  -9   6  -2   -4.20    6.50
   9  -7   2   -1.70    8.90
   9  -7   2   -4.40    6.20
  -9   7  -2   11.30    8.00
  -9   7  -2   -0.10    7.50
  -9   7  -2   -9.00    6.00
  -9   7  -2    4.50    5.30
   9  -8   2   17.90   10.40
   9  -8   2    8.40    6.80
  -9   8  -2   -6.30    7.30
  -9   8  -2    1.40   16.40
  -9   8  -2   13.40    8.40
  -9   8  -2    0.80    5.70
   9  -9   2   -1.50    7.20
   9  -9   2    2.90    9.90
  -9   9  -2   10.70    6.30
  -9   9  -2    9.70    8.80
   9 -10   2    7.20   12.10
   9 -10   2   14.80   12.60
   9 -10   2    9.80    7.80
  -9  10  -2    4.50   10.30
  -9  10  -2   11.60    6.80
   9 -11   2    6.50   13.30
   9 -11   2   28.40    8.80
   9 -11   2   13.60   13.50
  -9  11  -2   -2.70    7.50
   9 -12   2   15.70   14.80
   9 -12   2   -2.40   15.20
   9 -12   2   21.30    9.20
  -9  12  -2   30.40    9.10
   9 -13   2   20.50   16.30
   9 -13   2   22.90   16.30
   9 -14   2   -3.90   16.40
   9 -14   2  -25.40   21.90
   9 -15   2   23.80   18.90
   9 -15   2   29.60   17.50
   9 -16   2   28.60   19.80
   9 -16   2   -0.80   20.10
   9 -17   2  -17.30   20.10
   9 -17   2  -19.80   21.90
   9 -18   2   12.60   22.70
   9 -18   2   -2.90   24.10
   9 -19   2   69.39   25.00
   9 -19   2  -41.30   24.90
   8  19   2   16.40   16.60
  -8 -19  -2   -8.20   22.60
   8  18   2   12.10   16.00
  -8 -18  -2   -8.60   21.70
   8  17   2   -5.10   14.40
  -8 -17  -2    2.50   19.40
   8  16   2   10.90   13.00
  -8 -16  -2   24.00   18.40
   8  15   2   27.10   12.80
  -8 -15  -2   10.50   17.10
   8  14   2   12.00   11.60
  -8 -14  -2   14.60   17.20
   8  13   2   -2.20   11.20
  -8 -13  -2   10.50   14.00
  -8 -13  -2   -9.80   11.80
   8  12   2   -9.50    8.60
   8  12   2   -0.60   11.50
  -8 -12  -2    7.60   12.50
  -8 -12  -2   -2.00   10.10
   8  11   2   -8.60    7.50
   8  11   2    1.30   10.10
  -8 -11  -2    3.80    8.80
  -8 -11  -2   15.80   11.50
   8  10   2    6.80   10.20
   8  10   2   -9.40    8.30
   8  10   2   -0.40    7.20
  -8 -10  -2    2.60   10.30
  -8 -10  -2    7.00    8.20
   8   9   2   17.70    8.40
   8   9   2   25.50    7.50
  -8  -9  -2   20.50    7.40
  -8  -9  -2    8.60    9.80
   8   8   2    2.30    5.80
   8   8   2    4.30    7.50
   8   8   2   19.90    8.20
  -8  -8  -2    4.00    6.40
  -8  -8  -2    1.20    8.50
   8   7   2  147.09   12.70
   8   7   2  180.28   13.20
   8   7   2  166.58   11.50
   8   7   2  149.29   10.80
  -8  -7  -2  160.18   11.70
  -8  -7  -2  173.08   13.70
   8   6   2   46.60    6.90
   8   6   2   48.70    8.20
   8   6   2   66.49    7.10
   8   6   2   48.60    7.20
  -8  -6  -2   55.99    7.90
  -8  -6  -2   56.19    7.60
  -8  -6  -2   60.29    9.50
   8   5   2    3.40    4.30
   8   5   2    8.20    6.00
   8   5   2    6.40    5.00
   8   5   2   -1.90    4.70
  -8  -5  -2    7.90    4.80
  -8  -5  -2    3.90    5.10
   8   4   2   34.90    5.70
   8   4   2   35.50    6.80
   8   4   2   32.60    5.10
  -8  -4  -2   37.30    5.40
   8   3   2   -4.60    3.80
   8   3   2   -2.30    5.30
   8   3   2   -1.00    3.80
  -8  -3  -2   -3.50    6.90
  -8  -3  -2   -4.40    4.80
   8   2   2    3.40    4.00
   8   2   2   -1.30    9.30
   8   2   2   -3.70    3.80
  -8  -2  -2    1.50    4.30
   8   1   2   47.60    6.30
   8   1   2   44.20    6.50
  -8  -1  -2   45.80    7.00
  -8  -1  -2   47.70    7.00
   8   0   2    5.30    3.90
   8   0   2    4.60    3.90
  -8   0  -2   -0.80    3.70
  -8   0  -2   -6.10    3.90
   8  -1   2   46.90    6.50
   8  -1   2   34.70    8.40
   8  -1   2   55.59    6.40
   8  -1   2   45.20    4.90
  -8   1  -2   44.50    6.60
  -8   1  -2   49.30    6.30
   8  -2   2   -7.90    4.30
   8  -2   2    0.50    6.50
   8  -2   2    1.90    3.80
   8  -2   2    4.80    3.40
   8  -2   2   -0.80    4.40
  -8   2  -2   -2.90    3.80
  -8   2  -2    2.90    4.30
   8  -3   2    3.20    3.70
   8  -3   2   -1.00    6.70
   8  -3   2    3.00    4.50
   8  -3   2   -0.10    4.70
   8  -3   2   -4.90    5.40
  -8   3  -2    1.50    3.90
   8  -4   2   46.90    5.50
   8  -4   2   41.60    7.50
   8  -4   2   48.90    8.60
   8  -4   2   45.90    6.80
  -8   4  -2   41.10    5.90
  -8   4  -2   40.60    5.50
  -8   4  -2   54.69    7.80
   8  -5   2    3.30    5.40
   8  -5   2   -0.10    7.20
  -8   5  -2   -5.20    4.20
  -8   5  -2   10.20    4.60
  -8   5  -2    4.30    5.90
  -8   5  -2   11.60    6.50
   8  -6   2   44.60    6.80
   8  -6   2   47.10    9.40
  -8   6  -2   54.09    7.50
  -8   6  -2   52.69    8.20
  -8   6  -2   55.59    8.40
  -8   6  -2   54.19    7.50
   8  -7   2  181.68   14.80
   8  -7   2  163.58   12.30
  -8   7  -2  160.08   12.80
  -8   7  -2  188.78   11.60
  -8   7  -2  158.38   11.70
  -8   7  -2  181.68   14.10
   8  -8   2    6.00    6.00
   8  -8   2    5.50    8.90
  -8   8  -2    8.90    7.80
  -8   8  -2   11.10   10.10
  -8   8  -2   -4.10    6.10
  -8   8  -2    0.10    5.20
   8  -9   2   18.40   11.00
   8  -9   2   -0.70    6.70
   8  -9   2   26.00   11.30
  -8   9  -2   18.90    9.10
  -8   9  -2    8.30    5.80
   8 -10   2    1.90   11.90
   8 -10   2   12.50   11.60
   8 -10   2   17.50    7.60
  -8  10  -2    6.50    6.70
   8 -11   2   -2.00    8.10
   8 -11   2   -7.60   12.20
   8 -11   2   -6.20   13.00
  -8  11  -2   -0.10    7.40
   8 -12   2   -0.80    8.80
   8 -12   2   -1.90   13.70
   8 -12   2  -10.60   14.80
   8 -13   2   -4.30   15.30
   8 -13   2    9.50   11.50
   8 -13   2    5.70   14.90
  -8  13  -2    6.80    7.60
   8 -14   2    1.10   15.70
   8 -14   2  -21.30   16.90
  -8  14  -2  -12.50    9.30
   8 -15   2   -4.80   22.70
   8 -15   2    4.40   17.40
   8 -16   2   16.40   19.20
   8 -16   2   21.30   21.80
   8 -17   2   10.90   21.70
   8 -17   2    7.70   20.20
   8 -18   2   21.90   22.00
   8 -18   2  -12.80   22.70
   8 -19   2   15.80   23.90
   8 -19   2  -43.80   22.80
   7  20   2  -24.80   17.30
   7  19   2    1.40   16.50
  -7 -19  -2    7.60   21.20
   7  18   2    6.50   15.00
  -7 -18  -2    8.70   21.20
   7  17   2    2.00   14.30
  -7 -17  -2  -33.30   18.40
   7  16   2   16.40   12.60
  -7 -16  -2  -33.10   16.90
   7  15   2  -23.80   11.80
  -7 -15  -2   -6.50   16.80
   7  14   2   21.70   11.80
  -7 -14  -2  -13.60   16.60
   7  13   2   -3.50   16.20
  -7 -13  -2    4.20   13.80
  -7 -13  -2   18.40   11.00
   7  12   2   45.10   11.20
  -7 -12  -2   52.89   14.10
  -7 -12  -2   43.10   10.20
   7  11   2   24.00   10.20
   7  11   2   26.70    7.40
  -7 -11  -2   20.20   11.60
  -7 -11  -2   15.60    8.70
   7  10   2    4.50    8.10
   7  10   2    0.70    9.40
   7  10   2    1.50    6.50
  -7 -10  -2   13.70    7.90
  -7 -10  -2    7.90   10.80
   7   9   2   24.00    7.80
   7   9   2   33.60    7.90
  -7  -9  -2   39.50   10.20
  -7  -9  -2   24.50    7.20
   7   8   2  -10.00    5.60
   7   8   2    0.90    5.90
   7   8   2   -6.80    7.40
   7   8   2   -3.60    6.20
  -7  -8  -2    4.40    8.00
  -7  -8  -2   -0.20    6.10
   7   7   2   -2.90    5.40
   7   7   2    4.60    5.10
   7   7   2    0.70    6.00
  -7  -7  -2    4.30    5.30
  -7  -7  -2    1.60    7.90
   7   6   2   41.70    7.40
   7   6   2   38.90    5.50
   7   6   2   34.00    5.90
  -7  -6  -2   37.00    6.50
  -7  -6  -2   34.00    5.30
  -7  -6  -2   46.80    9.40
   7   5   2  177.28   10.30
   7   5   2  173.08   10.90
   7   5   2  186.78   10.60
   7   5   2  176.28   12.00
  -7  -5  -2  164.08   10.60
  -7  -5  -2  179.68   10.80
   7   4   2   16.00    4.10
   7   4   2   13.10    4.50
   7   4   2   16.90    6.00
  -7  -4  -2   12.70    4.20
   7   3   2  121.49    8.30
   7   3   2  108.09    9.90
   7   3   2  109.39    7.90
  -7  -3  -2  111.09    8.20
  -7  -3  -2  120.19    9.60
   7   2   2  233.88   12.50
   7   2   2  235.18   12.60
  -7  -2  -2  227.58   12.90
  -7  -2  -2  249.78   12.80
   7   1   2   18.50    4.20
   7   1   2   11.10    3.80
  -7  -1  -2   20.20    4.00
  -7  -1  -2   12.00    5.20
   7   0   2   54.49    6.30
   7   0   2   61.89    6.30
  -7   0  -2   77.69    6.20
  -7   0  -2   69.29    6.80
   7  -1   2   18.50    3.30
   7  -1   2   20.80    4.20
   7  -1   2   23.80    4.10
  -7   1  -2   17.70    4.60
  -7   1  -2   14.00    4.00
   7  -2   2  232.38   12.70
   7  -2   2  235.48   11.90
   7  -2   2  209.28   14.60
   7  -2   2  217.08   12.40
   7  -2   2  232.68   11.40
  -7   2  -2  229.88   12.50
  -7   2  -2  230.78   12.10
   7  -3   2  107.99   10.70
   7  -3   2  120.59    7.60
   7  -3   2  118.59    8.20
   7  -3   2  118.89    9.30
  -7   3  -2  127.09    8.30
  -7   3  -2  110.99    8.60
   7  -4   2   20.00    5.20
   7  -4   2   16.60    7.80
   7  -4   2   26.30    6.60
   7  -4   2   20.00    4.90
  -7   4  -2   16.00    4.10
  -7   4  -2   23.00    7.50
  -7   4  -2   11.70    4.40
  -7   4  -2   28.30    5.50
   7  -5   2  184.98   13.10
   7  -5   2  162.58   10.80
  -7   5  -2  162.48   10.40
  -7   5  -2  182.78   11.30
  -7   5  -2  176.98   11.40
  -7   5  -2  151.28   11.30
   7  -6   2   35.00    5.80
   7  -6   2   37.50    8.30
  -7   6  -2   35.50    5.20
  -7   6  -2   51.29    7.20
  -7   6  -2   31.40    6.80
  -7   6  -2   32.50    5.50
   7  -7   2   -0.10    5.10
   7  -7   2  -10.70    7.90
  -7   7  -2   -6.40    5.10
  -7   7  -2   -9.20    4.40
  -7   7  -2   -7.60    6.50
  -7   7  -2   10.80    7.10
   7  -8   2  -10.60    5.70
   7  -8   2    8.10    8.60
  -7   8  -2   -4.00    7.10
  -7   8  -2   -5.40    5.70
  -7   8  -2    0.00    8.50
  -7   8  -2   -2.50    4.90
   7  -9   2   29.30   10.50
   7  -9   2   31.30    6.80
   7  -9   2   37.00   11.60
  -7   9  -2   21.00    8.10
  -7   9  -2   22.20    5.90
   7 -10   2   -7.80   11.30
   7 -10   2    0.60   11.10
   7 -10   2    6.90    7.10
  -7  10  -2   13.00    6.20
   7 -11   2   -2.90   11.80
   7 -11   2   23.80    8.10
   7 -11   2   15.40   13.20
   7 -12   2   39.60   14.60
   7 -12   2   49.99   14.80
   7 -12   2   45.30    9.10
  -7  12  -2   48.10    8.00
   7 -13   2    7.10   15.40
   7 -13   2    8.60    9.70
   7 -13   2  -22.20   13.60
  -7  13  -2   -2.80    7.60
   7 -14   2   -4.00   15.90
   7 -14   2    2.70   15.30
  -7  14  -2   -7.30    8.20
   7 -15   2    1.10   16.90
   7 -15   2  -23.40   17.10
   7 -16   2    3.40   17.30
   7 -16   2   23.90   23.70
   7 -17   2  -12.10   19.30
   7 -17   2  -30.50   22.60
   7 -18   2   25.50   22.60
   7 -18   2  -34.10   20.50
   7 -19   2  -10.60   22.80
   7 -19   2   36.80   25.50
   6  20   2  -26.50   17.00
  -6 -20  -2   29.10   24.40
   6  19   2    0.60   15.80
  -6 -19  -2   -8.60   21.30
   6  18   2    2.20   14.10
  -6 -18  -2  -29.50   20.10
   6  17   2  -12.90   13.30
  -6 -17  -2   16.50   18.40
   6  16   2   -6.50   12.50
  -6 -16  -2   20.20   17.20
   6  15   2  -11.30   11.60
  -6 -15  -2    9.50   16.50
   6  14   2   -1.40   11.40
  -6 -14  -2   13.70   16.60
   6  13   2  -18.20   10.90
   6  13   2   -9.50    9.20
  -6 -13  -2   11.20   11.60
  -6 -13  -2   -0.20   13.60
   6  12   2    6.60    9.40
   6  12   2   15.40    7.50
  -6 -12  -2   -2.80   11.50
  -6 -12  -2   12.20    9.20
   6  11   2  -12.20    6.70
   6  11   2    2.20    8.80
  -6 -11  -2   -1.10   11.00
  -6 -11  -2  -18.10    9.20
   6  10   2   98.79   11.20
   6  10   2   75.29   10.20
   6  10   2   91.69   13.60
  -6 -10  -2   90.29   13.40
  -6 -10  -2   81.69   11.10
   6   9   2   19.70    7.50
   6   9   2   19.30    9.10
   6   9   2   20.20    7.50
   6   9   2    8.10    5.50
  -6  -9  -2   19.60    9.30
  -6  -9  -2   12.00    6.60
   6   8   2   64.39    9.50
   6   8   2   75.19    9.00
   6   8   2   75.09    8.60
  -6  -8  -2   80.79    9.00
  -6  -8  -2   65.99   10.50
   6   7   2  112.99    9.80
   6   7   2  104.29    9.70
   6   7   2  118.89    9.10
  -6  -7  -2  111.69    9.70
  -6  -7  -2  105.49   11.00
   6   6   2  153.18   10.00
   6   6   2  130.99   10.30
   6   6   2  164.98   11.40
  -6  -6  -2  152.08   18.20
  -6  -6  -2  162.98   10.90
  -6  -6  -2  164.28   10.00
   6   5   2    1.50    3.80
   6   5   2    0.20    5.60
   6   5   2   -2.40    4.10
  -6  -5  -2    3.50    4.20
  -6  -5  -2    2.00    3.80
   6   4   2   23.90    4.60
   6   4   2   33.40    6.30
   6   4   2   30.10    4.50
  -6  -4  -2   34.70    5.50
  -6  -4  -2   34.60    5.90
   6   3   2    5.50    3.20
   6   3   2    1.80    3.20
  -6  -3  -2    1.10    3.80
  -6  -3  -2   -0.50    3.30
   6   2   2   28.10    4.10
   6   2   2   24.10    3.90
  -6  -2  -2   19.50    3.80
  -6  -2  -2   25.10    3.90
   6   1   2  584.34   25.60
   6   1   2  579.44   25.50
  -6  -1  -2  565.64   25.40
  -6  -1  -2  542.95   25.60
   6   0   2 3415.26  143.69
   6   0   2 3553.54  143.69
  -6   0  -2 3468.95  143.59
  -6   0  -2 3259.47  143.79
   6  -1   2  577.14   25.30
   6  -1   2  553.14   25.00
   6  -1   2  537.75   24.10
  -6   1  -2  532.95   25.10
  -6   1  -2  572.44   25.00
   6  -2   2   27.00    3.60
   6  -2   2   28.90    4.70
   6  -2   2   26.50    4.10
   6  -2   2   23.20    4.20
  -6   2  -2   17.00    3.60
   6  -3   2    2.40    3.90
   6  -3   2   13.30    7.60
   6  -3   2    1.90    4.10
   6  -3   2    2.10    3.90
  -6   3  -2    0.00    3.30
  -6   3  -2    3.40    4.40
  -6   3  -2    2.90    3.60
   6  -4   2   36.10    7.80
   6  -4   2   28.40    5.50
   6  -4   2   28.40    4.70
   6  -4   2   35.80    5.20
  -6   4  -2   33.90    4.90
  -6   4  -2   29.80    4.30
  -6   4  -2   34.90    5.50
   6  -5   2   -3.10    7.10
   6  -5   2    1.60    6.10
   6  -5   2   -8.40    4.10
  -6   5  -2   -4.50    3.60
  -6   5  -2   -1.20    4.20
  -6   5  -2   -0.50    5.00
  -6   5  -2    2.30    5.70
   6  -6   2  158.48   10.40
   6  -6   2  145.69   12.30
  -6   6  -2  154.58   10.60
  -6   6  -2  146.99   11.00
  -6   6  -2  154.28    9.80
  -6   6  -2  155.08   11.10
   6  -7   2  100.39    9.70
   6  -7   2  107.99   11.20
  -6   7  -2   99.19   10.00
  -6   7  -2  122.89    8.60
  -6   7  -2  121.29   10.30
  -6   7  -2  111.69    9.70
   6  -8   2   64.79   10.50
   6  -8   2   54.89    9.10
   6  -8   2   76.79   12.00
  -6   8  -2   82.39    9.70
  -6   8  -2   69.69   10.70
  -6   8  -2   82.69   11.30
  -6   8  -2   79.49    7.90
   6  -9   2    9.50   10.00
   6  -9   2    9.20   10.00
   6  -9   2   12.10    6.70
  -6   9  -2   15.40    6.90
  -6   9  -2   14.50    5.50
   6 -10   2  102.39   11.50
   6 -10   2   85.79   14.20
   6 -10   2   76.09   14.10
   6 -11   2    6.10   12.00
   6 -11   2   -2.70   11.40
   6 -11   2    6.30    7.90
   6 -12   2  -10.20   12.20
   6 -12   2   -2.10   13.60
   6 -12   2  -10.10    8.40
  -6  12  -2   -0.80    7.20
   6 -13   2   -3.70   13.40
   6 -13   2   16.60    9.10
  -6  13  -2    4.20    7.30
   6 -14   2    5.70   15.80
   6 -14   2    0.10   15.00
  -6  14  -2   27.30    8.20
   6 -15   2    7.10   17.30
   6 -15   2   17.20   16.60
  -6  15  -2  -13.80    9.00
   6 -16   2   22.70   17.10
  -6  16  -2   13.40   10.50
   6 -17   2   -4.90   19.00
   6 -17   2    8.60   21.80
   6 -18   2   24.00   20.00
[truncated: 3,072,691 more chars]
